# Supplementary material for: Research progress on Brassicaceae plants: a bibliometrics analysis
Source: Front Plant Sci. 2024 Jan 31;15:1285050. doi: 10.3389/fpls.2024.1285050 (PMC10864531; doi:10.3389/fpls.2024.1285050)
Supplement: Supplementary file 1 [file DataSheet_1.zip]

Archive with 8 entries (7 files):
- input/download-1-500.txt
- input/download-1001-1500.txt
- input/download-1501-2000.txt
- input/download-2001-2500.txt
- input/download-2501-3000.txt
- input/download-3001-3139.txt
- input/download-501-1000.txt
- input/
