# Supplementary material for: Research progress on Brassicaceae plants: a bibliometrics analysis
Source: Front Plant Sci. 2024 Jan 31;15:1285050. doi: 10.3389/fpls.2024.1285050 (PMC10864531; doi:10.3389/fpls.2024.1285050)
Supplement: Supplementary file 1 [file DataSheet_1.zip › input/download-1-500.txt]

FN Clarivate Analytics Web of Science
VR 1.0
PT J
AU Brown, PD
   Tokuhisa, JG
   Reichelt, M
   Gershenzon, J
AF Brown, PD
   Tokuhisa, JG
   Reichelt, M
   Gershenzon, J
TI Variation of glucosinolate accumulation among different organs and
   developmental stages of Arabidopsis thaliana
SO PHYTOCHEMISTRY
LA English
DT Article
DE Arabidopsis thaliana; Brassicaceae; glucosinolate; quantification; organ
   variation; development; seed germination; senescence; catabolism;
   transport
ID RAPE BRASSICA-NAPUS; DOUBLE-LOW GENOTYPES; OILSEED RAPE; VEGETATIVE
   TISSUES; CROP DEVELOPMENT; DEVELOPING PODS; SINGLE-LOW; LEAVES;
   BIOSYNTHESIS; PROFILES
AB The glucosinolate content of various organs of the model plant Arabidopsis thaliana (L.) Heynh., Columbia (Col-0) ecotype was analyzed at different stages during its life cycle. Significant differences were noted among organs in both glucosinolate concentration and composition. Dormant and germinating seeds had the highest concentration (2.5-3.3% by dry weight), followed by inflorescences, siliques (fruits), leaves and roots. While aliphatic glucosinolates predominated in most organs, indole glucosinolates made up nearly half of the total composition in roots and late-stage rosette leaves. Seeds had a very distinctive glucosinolate composition. They possessed much higher concentrations of several types of aliphatic glucosinolates than other organs, including methylthioalkyl and, hydroxyalkyl glucosinolates and compounds with benzoate esters than other organs. From a developmental perspective, older leaves had lower glucosinolate concentrations than younger leaves, but this was not due to decreasing concentrations in individual leaves with age (glucosinolate concentration was stable during leaf expansion). Rather, leaves initiated earlier in development simply had much lower rates of glucosinolate accumulation per dry weight gain throughout their lifetimes. During seed germination and leaf senescence, there were significant declines in glucosinolate concentration. The physiological and ecological significance of these findings is briefly discussed. (C) 2003 Elsevier Science Ltd. All rights reserved.
C1 Max Planck Inst Chem Ecol, Dept Biochem, D-07745 Jena, Germany.
C3 Max Planck Society
RP Gershenzon, J (通讯作者)，Max Planck Inst Chem Ecol, Dept Biochem, Winzerlaer Str 10, D-07745 Jena, Germany.
EM gershenzon@ice.mpg.de
RI Tokuhisa, James G/B-5664-2008; Gershenzon, Jonathan/K-1331-2013
OI Tokuhisa, James G/0000-0002-3834-5149; Gershenzon,
   Jonathan/0000-0002-1812-1551
CR Bartlet E, 1999, ENTOMOL EXP APPL, V91, P163, DOI 10.1023/A:1003661626234
   BILSBORROW PE, 1993, ANN APPL BIOL, V122, P135, DOI 10.1111/j.1744-7348.1993.tb04021.x
   BODNARYK RP, 1994, PHYTOCHEMISTRY, V35, P301, DOI 10.1016/S0031-9422(00)94752-6
   Bones AM, 1996, PHYSIOL PLANTARUM, V97, P194, DOI [10.1034/j.1399-3054.1996.970128.x, 10.1111/j.1399-3054.1996.tb00497.x]
   Brader G, 2001, PLANT PHYSIOL, V126, P849, DOI 10.1104/pp.126.2.849
   Brown PD, 1997, ADV AGRON, V61, P167, DOI 10.1016/S0065-2113(08)60664-1
   Brudenell AJP, 1999, J EXP BOT, V50, P745, DOI 10.1093/jexbot/50.335.745
   BUCHNER R, 1987, GLUCOSINOLATES RAPES, P50, DOI DOI 10.1007/978-94-009-3615-7
   Chen SX, 2001, PLANT PHYSIOL, V127, P194, DOI 10.1104/pp.127.1.194
   Chew F.S., 1988, P81
   CHEW FS, 1988, ACS SYM SER, V380, P155
   CLOSSAISBESNARD N, 1991, J SCI FOOD AGR, V56, P25, DOI 10.1002/jsfa.2740560104
   DOUGHTY KJ, 1995, PHYTOCHEMISTRY, V38, P347, DOI 10.1016/0031-9422(94)00653-B
   Du LC, 1998, PHYTOCHEMISTRY, V48, P1145, DOI 10.1016/S0031-9422(97)00877-7
   Fahey JW, 2001, PHYTOCHEMISTRY, V56, P5, DOI 10.1016/S0031-9422(00)00316-2
   FENWICK GR, 1983, CRC CR REV FOOD SCI, V18, P123, DOI 10.1080/10408398209527361
   FIEBIG HJ, 1992, FETT WISS TECHNOL, V94, P199, DOI 10.1002/lipi.19920940602
   FIELDSEND J, 1994, ANN APPL BIOL, V124, P543, DOI 10.1111/j.1744-7348.1994.tb04158.x
   FIELDSEND J, 1994, ANN APPL BIOL, V124, P531, DOI 10.1111/j.1744-7348.1994.tb04157.x
   Graser G, 2001, PHYTOCHEMISTRY, V57, P23, DOI 10.1016/S0031-9422(00)00501-X
   GUNDLACH H, 1992, P NATL ACAD SCI USA, V89, P2389, DOI 10.1073/pnas.89.6.2389
   Halkier BA, 1997, TRENDS PLANT SCI, V2, P425, DOI 10.1016/S1360-1385(97)01128-X
   HAUGHN GW, 1991, PLANT PHYSIOL, V97, P217, DOI 10.1104/pp.97.1.217
   Hecht SS, 2000, DRUG METAB REV, V32, P395, DOI 10.1081/DMR-100102342
   HOGGE LR, 1988, J CHROMATOGR SCI, V26, P551, DOI 10.1093/chromsci/26.11.551
   Hopkins RJ, 1998, J CHEM ECOL, V24, P1203, DOI 10.1023/A:1022498903175
   Jander G, 2001, PLANT PHYSIOL, V126, P890, DOI 10.1104/pp.126.2.890
   Kirkegaard JA, 1998, PLANT SOIL, V201, P71, DOI 10.1023/A:1004364713152
   Kliebenstein DJ, 2001, PLANT PHYSIOL, V126, P811, DOI 10.1104/pp.126.2.811
   Lambrix V, 2001, PLANT CELL, V13, P2793, DOI 10.1105/tpc.13.12.2793
   Louda S., 1991, P123
   LudwigMuller J, 1997, PHYTOCHEMISTRY, V44, P407, DOI 10.1016/S0031-9422(96)00498-0
   MCGREGOR DI, 1988, CAN J PLANT SCI, V68, P367, DOI 10.4141/cjps88-048
   Mikkelsen MD, 2000, J BIOL CHEM, V275, P33712, DOI 10.1074/jbc.M001667200
   Mithen R, 2001, PLANT GROWTH REGUL, V34, P91, DOI 10.1023/A:1013330819778
   MURASHIGE T, 1962, PHYSIOL PLANTARUM, V15, P473, DOI 10.1111/j.1399-3054.1962.tb08052.x
   Nielsen JK, 2001, CHEMOECOLOGY, V11, P75, DOI 10.1007/PL00001835
   PORTER AJR, 1991, ANN APPL BIOL, V118, P461, DOI 10.1111/j.1744-7348.1991.tb05647.x
   Rask L, 2000, PLANT MOL BIOL, V42, P93, DOI 10.1023/A:1006380021658
   Reichelt M, 2002, PHYTOCHEMISTRY, V59, P663, DOI 10.1016/S0031-9422(02)00014-6
   Reintanz B, 2001, PLANT CELL, V13, P351, DOI 10.1105/tpc.13.2.351
   Renwick JAA, 2001, J CHEM ECOL, V27, P1063, DOI 10.1023/A:1010381509601
   ROSA EAS, 1994, J SCI FOOD AGR, V66, P457, DOI 10.1002/jsfa.2740660406
   Rosa EAS, 1997, J SCI FOOD AGR, V73, P364, DOI 10.1002/(SICI)1097-0010(199703)73:3&lt;364::AID-JSFA742&gt;3.0.CO;2-O
   Rosa EAS, 1996, J SCI FOOD AGR, V71, P237, DOI 10.1002/(SICI)1097-0010(199606)71:2&lt;237::AID-JSFA574&gt;3.0.CO;2-P
   SANG JP, 1984, CAN J PLANT SCI, V64, P77, DOI 10.4141/cjps84-011
   Tierens KFMJ, 2001, PLANT PHYSIOL, V125, P1688, DOI 10.1104/pp.125.4.1688
   Wittstock U, 2002, TRENDS PLANT SCI, V7, P263, DOI 10.1016/S1360-1385(02)02273-2
   ZANGERL AR, 1993, PLANT RESISTANCE HER, P363
NR 49
TC 679
Z9 712
U1 7
U2 239
PU PERGAMON-ELSEVIER SCIENCE LTD
PI OXFORD
PA THE BOULEVARD, LANGFORD LANE, KIDLINGTON, OXFORD OX5 1GB, ENGLAND
SN 0031-9422
EI 1873-3700
J9 PHYTOCHEMISTRY
JI Phytochemistry
PD FEB
PY 2003
VL 62
IS 3
BP 471
EP 481
AR PII S0031-9422(02)00549-6
DI 10.1016/S0031-9422(02)00549-6
PG 11
WC Biochemistry & Molecular Biology; Plant Sciences
WE Science Citation Index Expanded (SCI-EXPANDED)
SC Biochemistry & Molecular Biology; Plant Sciences
GA 643BJ
UT WOS:000180841800024
PM 12620360
DA 2023-07-11
ER

PT J
AU Kunze, G
   Zipfel, C
   Robatzek, S
   Niehaus, K
   Boller, T
   Felix, G
AF Kunze, G
   Zipfel, C
   Robatzek, S
   Niehaus, K
   Boller, T
   Felix, G
TI The N terminus of bacterial elongation factor Tu elicits innate immunity
   in Arabidopsis plants
SO PLANT CELL
LA English
DT Article
ID TOLL-LIKE RECEPTOR-5; ESCHERICHIA-COLI; EF-TU; HYPERSENSITIVE REACTION;
   PSEUDOMONAS-SYRINGAE; ANGSTROM RESOLUTION; DISEASE RESISTANCE; DEFENSE
   RESPONSES; TOMATO CELLS; FLAGELLIN
AB Innate immunity is based on the recognition of pathogen-associated molecular patterns (PAMPs). Here, we show that elongation factor Tu (EF-Tu), the most abundant bacterial protein, acts as a PAMP in Arabidopsis thaliana and other Brassicaceae. EF-Tu is highly conserved in all bacteria and is known to be N-acetylated in Escherichia coli. Arabidopsis plants specifically recognize the N terminus of the protein, and an N-acetylated peptide comprising the first 18 amino acids, termed elf 18, is fully active as inducer of defense responses. The shorter peptide, elf 12, comprising the acetyl group and the first 12 N-terminal amino acids, is inactive as elicitor but acts as a specific antagonist for EF-Tu-related elicitors. In leaves of Arabidopsis plants, elf18 induces an oxidative burst and biosynthesis of ethylene, and it triggers resistance to subsequent infection with pathogenic bacteria.
C1 Univ Basel, Inst Bot, Zurich Basel Plant Sci Ctr, CH-4056 Basel, Switzerland.
   Univ Bielefeld, Fak Biol, D-33501 Bielefeld, Germany.
C3 University of Basel; University of Bielefeld
RP Felix, G (通讯作者)，Univ Basel, Inst Bot, Zurich Basel Plant Sci Ctr, Hebelstr 1, CH-4056 Basel, Switzerland.
EM georg.felix@unibas.ch
RI Boller, Thomas/G-3500-2012; ZIPFEL, CYRIL B/D-7103-2011; Robatzek,
   Silke/B-6844-2013; Niehaus, Karsten/A-3966-2010; ZIPFEL,
   CYRIL/ABD-5076-2021
OI Boller, Thomas/0000-0001-6768-7503; ZIPFEL, CYRIL B/0000-0003-4935-8583;
   ZIPFEL, CYRIL/0000-0003-4935-8583; Kunze, Gernot/0000-0002-2039-2836
CR Asai T, 2002, NATURE, V415, P977, DOI 10.1038/415977a
   ATKINSON MM, 1985, PLANT PHYSIOL, V79, P843, DOI 10.1104/pp.79.3.843
   Baensch M, 1998, MICROBIOL-UK, V144, P2241, DOI 10.1099/00221287-144-8-2241
   BASSE CW, 1992, J BIOL CHEM, V267, P10258
   Bauer Z, 2001, J BIOL CHEM, V276, P45669, DOI 10.1074/jbc.M102390200
   Berrier C, 2000, J BACTERIOL, V182, P248, DOI 10.1128/JB.182.1.248-251.2000
   Brunner F, 2002, EMBO J, V21, P6681, DOI 10.1093/emboj/cdf667
   Combet C, 2002, BIOINFORMATICS, V18, P213, DOI 10.1093/bioinformatics/18.1.213
   Dallo SF, 2002, MOL MICROBIOL, V46, P1041, DOI 10.1046/j.1365-2958.2002.03207.x
   de Torres M, 2003, PLANT J, V33, P665, DOI 10.1046/j.1365-313X.2003.01653.x
   Felix G, 1999, PLANT J, V18, P265, DOI 10.1046/j.1365-313X.1999.00265.x
   Felix G, 2003, J BIOL CHEM, V278, P6201, DOI 10.1074/jbc.M209880200
   Gomez-Gomez L, 2000, MOL CELL, V5, P1003, DOI 10.1016/S1097-2765(00)80265-8
   Granato D, 2004, INFECT IMMUN, V72, P2160, DOI 10.1128/IAI.72.4.2160-2169.2004
   HANCOCK JG, 1981, ANNU REV PHYTOPATHOL, V19, P309, DOI 10.1146/annurev.py.19.090181.001521
   Hayashi F, 2001, NATURE, V410, P1099, DOI 10.1038/35074106
   JAKOBEK JL, 1993, PLANT CELL, V5, P57, DOI 10.1105/tpc.5.1.57
   Jones DA, 2004, CURR OPIN IMMUNOL, V16, P48, DOI 10.1016/j.coi.2003.11.016
   Kawashima T, 1996, NATURE, V379, P511, DOI 10.1038/379511a0
   KEPPLER LD, 1989, PHYTOPATHOLOGY, V79, P974, DOI 10.1094/Phyto-79-974
   Krab IM, 1998, BBA-GENE STRUCT EXPR, V1443, P1, DOI 10.1016/S0167-4781(98)00169-9
   Lamb C, 1997, ANNU REV PLANT PHYS, V48, P251, DOI 10.1146/annurev.arplant.48.1.251
   Lathe WC, 2001, FEBS LETT, V502, P113, DOI 10.1016/S0014-5793(01)02639-4
   Laurberg M, 1998, J BIOL CHEM, V273, P4387, DOI 10.1074/jbc.273.8.4387
   LAURSEN RA, 1981, J BIOL CHEM, V256, P8102
   MAY MJ, 1993, PLANT PHYSIOL, V103, P621, DOI 10.1104/pp.103.2.621
   Meindl T, 2000, PLANT CELL, V12, P1783, DOI 10.1105/tpc.12.9.1783
   Nurnberger T, 2004, IMMUNOL REV, V198, P249, DOI 10.1111/j.0105-2896.2004.0119.x
   Pfund C, 2004, MOL PLANT MICROBE IN, V17, P696, DOI 10.1094/MPMI.2004.17.6.696
   Polevoda B, 2003, J MOL BIOL, V325, P595, DOI 10.1016/S0022-2836(02)01269-X
   Ponchet M, 1999, CELL MOL LIFE SCI, V56, P1020, DOI 10.1007/s000180050491
   Robatzek S, 2002, GENE DEV, V16, P1139, DOI 10.1101/gad.222702
   Rodnina MV, 2001, ANNU REV BIOCHEM, V70, P415, DOI 10.1146/annurev.biochem.70.1.415
   SCHWYZER R, 1987, EMBO J, V6, P2255, DOI 10.1002/j.1460-2075.1987.tb02498.x
   SHARP JK, 1984, J BIOL CHEM, V259, P1321
   Smith KD, 2003, NAT IMMUNOL, V4, P1247, DOI 10.1038/ni1011
   Song HW, 1999, J MOL BIOL, V285, P1245, DOI 10.1006/jmbi.1998.2387
   Takeda K, 2003, CELL MICROBIOL, V5, P143, DOI 10.1046/j.1462-5822.2003.00264.x
   Zipfel C, 2004, NATURE, V428, P764, DOI 10.1038/nature02485
NR 39
TC 602
Z9 636
U1 7
U2 127
PU AMER SOC PLANT BIOLOGISTS
PI ROCKVILLE
PA 15501 MONONA DRIVE, ROCKVILLE, MD 20855 USA
SN 1040-4651
EI 1532-298X
J9 PLANT CELL
JI Plant Cell
PD DEC
PY 2004
VL 16
IS 12
BP 3496
EP 3507
DI 10.1105/tpc.104.026765
PG 12
WC Biochemistry & Molecular Biology; Plant Sciences; Cell Biology
WE Science Citation Index Expanded (SCI-EXPANDED)
SC Biochemistry & Molecular Biology; Plant Sciences; Cell Biology
GA 880HX
UT WOS:000225780700024
PM 15548740
OA Bronze, Green Published
DA 2023-07-11
ER

PT J
AU Hierro, JL
   Callaway, RM
AF Hierro, JL
   Callaway, RM
TI Allelopathy and exotic plant invasion
SO PLANT AND SOIL
LA English
DT Article
DE allelopathy; competition; exotic plants; invasion; natural enemies'
   hypothesis; plant interactions
ID PARTHENIUM-HYSTEROPHORUS L; ORIENTALIS L BRASSICACEAE; CYPERUS-ROTUNDUS;
   SEEDLING GROWTH; ROOT COMMUNICATION; RISING DOMINANCE; INHIBITION; WEED;
   DESERT; INTERFERENCE
AB The primary hypothesis for the astonishing success of many exotics as community invaders relative to their importance in their native communities is that they have escaped the natural enemies that control their population growth - the 'natural enemies hypothesis'. However, the frequent failure of introduced biocontrols, weak consumer effects on the growth and reproduction of some invaders, and the lack of consistent strong top-down regulation in many natural ecological systems indicate that other mechanisms must be involved in the success of some exotic plants. One mechanism may be the release by the invader of chemical compounds that have harmful effects on the members of the recipient plant community (i.e., allelopathy). Here, we provide an abbreviated compilation of evidence for allelopathy in general, present a detailed case study for Centaurea diffusa, an invasive Eurasian forb in western North America, and review general evidence for allelopathic effects of invasive plants in native communities. The primary rationale for considering allelopathy as a mechanism for the success of invaders is based on two premises. First, invaders often establish virtual monocultures where diverse communities once flourished, a phenomenon unusual in natural communities. Second, allelopathy may be more important in recipient than in origin communities because the former are more likely to be naive to the chemicals possessed by newly arrived species. Indeed, results from experiments on C. diffusa suggest that this invader produces chemicals that long-term and familiar Eurasian neighbors have adapted to, but that C. diffusa's new North American neighbors have not. A large number of early studies demonstrated strong potential allelopathic effects of exotic invasive plants; however, most of this work rests on controversial methodology. Nevertheless, during the last 15 years, methodological approaches have improved. Allelopathic effects have been tested on native species, allelochemicals have been tested in varying resource conditions, models have been used to estimate comparisons of resource and allelopathic effects, and experimental techniques have been used to ameliorate chemical effects. We do not recommend allelopathy as a 'unifying theory' for plant interactions, nor do we espouse the view that allelopathy is the dominant way that plants interact, but we argue that non-resource mechanisms should be returned to the discussion table as a potential mechanism for explaining the remarkable success of some invasive species. Ecologists should consider the possibility that resource and non-resource mechanisms may work simultaneously, but vary in their relative importance depending on the ecological context in which they are studied. One such context might be exotic plant invasion.
C1 Univ Montana, Div Biol Sci, Missoula, MT 59812 USA.
   Univ Nacl Pampa, Fac Ciencias Exactas & Nat, RA-6300 Santa Rosa, La Pampa, Argentina.
C3 University of Montana System; University of Montana
RP Hierro, JL (通讯作者)，Univ Montana, Div Biol Sci, Missoula, MT 59812 USA.
EM jhierro@selway.umt.edu
CR ABDULWAHAB AS, 1967, B TORREY BOT CLUB, V94, P486, DOI 10.2307/2483566
   Aerts R, 2000, ADV ECOL RES, V30, P1, DOI 10.1016/S0065-2504(08)60016-1
   Agarwal AR, 2002, J ENVIRON BIOL, V23, P19
   Agrawal AA, 2000, TRENDS ECOL EVOL, V15, P446, DOI 10.1016/S0169-5347(00)01987-X
   ALSAADAWI IS, 1990, J CHEM ECOL, V16, P2747, DOI 10.1007/BF00988083
   [Anonymous], 2002, ECOLOGY PLANTS
   Arimura G, 2000, NATURE, V406, P512, DOI 10.1038/35020072
   Bais HP, 2002, PLANT PHYSIOL, V128, P1173, DOI 10.1104/pp.011019
   BALDWIN IT, 1983, SCIENCE, V221, P277, DOI 10.1126/science.221.4607.277
   Barbour M.G., 1999, TERRESTRIAL PLANT EC, V3rd ed.
   BELL DT, 1972, AGRON J, V64, P321, DOI 10.2134/agronj1972.00021962006400030019x
   Burke MJW, 1996, ECOLOGY, V77, P776, DOI 10.2307/2265501
   Callaway RM, 2000, SCIENCE, V290, P521, DOI 10.1126/science.290.5491.521
   Callaway RM, 2002, TRENDS ECOL EVOL, V17, P104, DOI 10.1016/S0169-5347(01)02438-7
   COLEY PD, 1985, SCIENCE, V230, P895, DOI 10.1126/science.230.4728.895
   Conway WC, 2002, AM MIDL NAT, V148, P43, DOI 10.1674/0003-0031(2002)148[0043:PAIBTE]2.0.CO;2
   Dalton BR, 1999, PRINCIPLES AND PRACTICES IN PLANT ECOLOGY, P57
   Darwin C, 1859, ORIGIN SPECIES MEANS
   Davis MA, 2000, J ECOL, V88, P528, DOI 10.1046/j.1365-2745.2000.00473.x
   de Candolle A., 1832, PHYSL VEGETALE
   DELMORAL R, 1972, OECOLOGIA, V9, P289, DOI 10.1007/BF00345238
   Dietz H, 1996, J CHEM ECOL, V22, P1797, DOI 10.1007/BF02028505
   EHRLICH PR, 1964, EVOLUTION, V18, P586, DOI 10.2307/2406212
   ELGHAREEB RM, 1991, J VEG SCI, V2, P147, DOI 10.2307/3235946
   ELMORE CD, 1985, ACS SYM SER, V268, P21
   Elton C., 1958
   FLETCHER R. A., 1963, CANADIAN JOUR PLANT SCI, V43, P475
   FREELAND WJ, 1974, AM NAT, V108, P269, DOI 10.1086/282907
   Gersani M, 2001, J ECOL, V89, P660, DOI 10.1046/j.0022-0477.2001.00609.x
   Gershenzon J., 1984, Phytochemical Adaptations to Stress, P273
   GILLETT J. B., 1962, SYST ASS PUBLICATION, V4, P37
   GOODNIGHT CJ, 1990, EVOLUTION, V44, P1625, DOI 10.1111/j.1558-5646.1990.tb03851.x
   Goslee SC, 2001, ECOL MODEL, V139, P31, DOI 10.1016/S0304-3800(01)00231-9
   GRANT DW, 2000, THESIS COLORADO STAT
   GRIME JP, 1977, AM NAT, V111, P1169, DOI 10.1086/283244
   Harper J. L., 1977, Population biology of plants.
   HERMS DA, 1992, Q REV BIOL, V67, P283, DOI 10.1086/417659
   Huang PM, 1999, PRINCIPLES AND PRACTICES IN PLANT ECOLOGY, P287
   KAMINSKY R, 1981, ECOL MONOGR, V51, P365, DOI 10.2307/2937279
   KANCHAN SD, 1980, PLANT SOIL, V55, P67, DOI 10.1007/BF02149710
   KANCHAN SD, 1979, PLANT SOIL, V53, P27, DOI 10.1007/BF02181876
   KARACHI M, 1987, J RANGE MANAGE, V40, P380, DOI 10.2307/3898744
   Karban R, 2000, OECOLOGIA, V125, P66, DOI 10.1007/PL00008892
   Keay J, 2000, TEX J SCI, V52, P57
   Keeley J.E., 1988, ECOLOGY, V69, P293
   Keeley JE, 1997, SCIENCE, V276, P1248, DOI 10.1126/science.276.5316.1248
   KELSEY RG, 1987, J CHEM ECOL, V13, P19, DOI 10.1007/BF01020348
   KELSEY RG, 1989, P KNAPW S MONT STAT, P10
   KOMAI K, 1991, J CHEM ECOL, V17, P1, DOI 10.1007/BF00994417
   KOMAI K, 1989, PHYTOCHEMISTRY, V28, P1883, DOI 10.1016/S0031-9422(00)97879-8
   KORHAMMER SA, 1994, J AGR FOOD CHEM, V42, P2048, DOI 10.1021/jf00045a040
   KROGMEIER MJ, 1989, BIOL FERT SOILS, V8, P116, DOI 10.1007/BF00257754
   LE TOURNEAU D., 1957, Weeds, V5, P12
   LIVINGSTON BE, 1905, B USDA, V28
   Lonsdale WM, 1999, ECOLOGY, V80, P1522, DOI 10.1890/0012-9658(1999)080[1522:GPOPIA]2.0.CO;2
   Mack RN, 2000, ECOL APPL, V10, P689, DOI 10.1890/1051-0761(2000)010[0689:BICEGC]2.0.CO;2
   MADDOX DM, 1985, WEED SCI, V33, P315, DOI 10.1017/S0043174500082357
   MAHALL BE, 1991, P NATL ACAD SCI USA, V88, P874, DOI 10.1073/pnas.88.3.874
   MAHALL BE, 1992, ECOLOGY, V73, P2145, DOI 10.2307/1941462
   Maron JL, 1996, OECOLOGIA, V105, P302, DOI 10.1007/BF00328732
   Maron JL, 2001, OIKOS, V95, P361, DOI 10.1034/j.1600-0706.2001.950301.x
   MCKEY D, 1978, SCIENCE, V202, P61
   MUIR AD, 1983, CAN J PLANT SCI, V63, P989, DOI 10.4141/cjps83-124
   MULLER C H, 1969, Vegetatio, V18, P348, DOI 10.1007/BF00332847
   MULLER CH, 1966, B TORREY BOT CLUB, V93, P332, DOI 10.2307/2483447
   Nath R., 1988, Agricultural Reviews, V9, P171
   Osvald H., 1948, J ECOL, V39, P192
   PANDEY DK, 1994, J CHEM ECOL, V20, P3123, DOI 10.1007/BF02033715
   Pugnaire F., 1999, HDB FUNCTIONAL PLANT
   Quayyum HA, 2000, J CHEM ECOL, V26, P2221, DOI 10.1023/A:1005532802836
   Rice E.L., 1974, ALLELOPATHY
   Rice E.L., 1995, BIOL CONTROL WEEDS P
   RICE EL, 1964, ECOLOGY, V45, P824, DOI 10.2307/1934928
   Ridenour WM, 2001, OECOLOGIA, V126, P444, DOI 10.1007/s004420000533
   ROBINSON T, 1974, SCIENCE, V184, P430, DOI 10.1126/science.184.4135.430
   Sakai AK, 2001, ANNU REV ECOL SYST, V32, P305, DOI 10.1146/annurev.ecolsys.32.081501.114037
   Schenk HJ, 1999, ADV ECOL RES, V28, P145, DOI 10.1016/S0065-2504(08)60032-X
   Schreiner O, 1908, BOT GAZ, V45, P73, DOI 10.1086/329469
   Schreiner O, 1907, B TORREY BOTANICAL C, V34, P279, DOI [10.2307/2479157, DOI 10.2307/2479157]
   SELLECK GW, 1972, WEED SCI, V20, P189, DOI 10.1017/S0043174500035347
   Siemens DH, 2002, ECOLOGY, V83, P505, DOI 10.1890/0012-9658(2002)083[0505:CODITC]2.0.CO;2
   SPRING O, 1982, PLANTA, V156, P433, DOI 10.1007/BF00393314
   STACHON WJ, 1980, WEED SCI, V28, P83, DOI 10.1017/S004317450002782X
   STEENHAGEN DA, 1979, WEED SCI, V27, P1
   STEFFENS JC, 1983, J AM CHEM SOC, V105, P1669, DOI 10.1021/ja00344a052
   Steinlein T, 1996, VEGETATIO, V125, P73, DOI 10.1007/BF00045206
   STEVENS GA, 1985, J CHEM ECOL, V11, P1411, DOI 10.1007/BF01012141
   STEVENS KL, 1986, J CHEM ECOL, V12, P1205, DOI 10.1007/BF01012342
   STOWE LG, 1979, J ECOL, V67, P1065, DOI 10.2307/2259228
   TANG CS, 1995, ACS SYM SER, V582, P142
   TINNIN RO, 1971, B TORREY BOT CLUB, V98, P243, DOI 10.2307/2483622
   Vaughn SF, 1999, J CHEM ECOL, V25, P2495, DOI 10.1023/A:1020874124645
   Wardle DA, 1998, BIOL REV, V73, P305, DOI 10.1017/S0006323198005192
   WELBANK P. J., 1960, Biology of Weeds, Symp. Brit. ecol. Soc., P158
   WESTON LA, 1987, J CHEM ECOL, V13, P403, DOI 10.1007/BF01880089
   WHITTAKER RH, 1971, SCIENCE, V171, P757, DOI 10.1126/science.171.3973.757
   WILLIAMS J. R., 1954, Rep. 6th Commonw. ent. Conf., P95
   Williamson G. B., 1990, Perspectives on plant competition., P143
   Wilson DS, 1997, ECOLOGY, V78, P2018, DOI 10.1890/0012-9658(1997)078[2018:BCAFOU]2.0.CO;2
   YAMAMOTO Y, 1995, J CHEM ECOL, V21, P1365, DOI 10.1007/BF02027568
NR 100
TC 393
Z9 482
U1 9
U2 317
PU SPRINGER
PI DORDRECHT
PA VAN GODEWIJCKSTRAAT 30, 3311 GZ DORDRECHT, NETHERLANDS
SN 0032-079X
EI 1573-5036
J9 PLANT SOIL
JI Plant Soil
PD SEP
PY 2003
VL 256
IS 1
BP 29
EP 39
DI 10.1023/A:1026208327014
PG 11
WC Agronomy; Plant Sciences; Soil Science
WE Science Citation Index Expanded (SCI-EXPANDED)
SC Agriculture; Plant Sciences
GA 734GD
UT WOS:000186045900003
DA 2023-07-11
ER

PT J
AU Mudge, SR
   Rae, AL
   Diatloff, E
   Smith, FW
AF Mudge, SR
   Rae, AL
   Diatloff, E
   Smith, FW
TI Expression analysis suggests novel roles for members of the Pht1 family
   of phosphate transporters in Arabidopsis
SO PLANT JOURNAL
LA English
DT Article
DE phosphate transporter; Pht1 family; Arabidopsis thaliana
ID PHOSPHORUS AVAILABILITY; PLANT-CELLS; THALIANA; ROOT; TRANSFORMATION;
   AGROBACTERIUM; BRASSICACEAE; DEFICIENT; CLONING; TOMATO
AB The completion of the Arabidopsis thaliana genome has revealed that there are nine members of the Pht1 family of phosphate transporters in this species. As a step towards identifying the role of this gene family in phosphorus nutrition, we have isolated the promoter regions from each of these genes, and fused them to the reporter genes beta-glucuronidase and/or green fluorescent protein. These chimeric genes have been introduced into A. thaliana , and reporter gene expression has been assayed in plants grown in soil containing high and low concentrations of inorganic phosphate (Pi). Four of these promoters were found to direct reporter gene expression in the root epidermis, and were induced under conditions of phosphate deprivation in a manner similar to previously characterised Pht1 genes. Other members of this family, however, showed expression in a range of shoot tissues and in pollen grains, which was confirmed by RT-PCR. We also provide evidence that the root epidermally expressed genes are expressed most strongly in trichoblasts, the primary sites for uptake of Pi. These results suggest that this gene family plays a wider role in phosphate uptake and remobilisation throughout the plant than was previously believed.
C1 CSIRO, Div Plant Ind, Indooroopilly, Qld 4068, Australia.
C3 Commonwealth Scientific & Industrial Research Organisation (CSIRO)
RP Mudge, SR (通讯作者)，CSIRO, Div Plant Ind, 120 Meiers Rd, Indooroopilly, Qld 4068, Australia.
RI Rae, Anne L/I-3813-2012
CR Bates TR, 1996, PLANT CELL ENVIRON, V19, P529, DOI 10.1111/j.1365-3040.1996.tb00386.x
   Bucher M, 2001, J PLANT NUTR SOIL SC, V164, P209, DOI 10.1002/1522-2624(200104)164:2<209::AID-JPLN209>3.0.CO;2-F
   Busse JS, 1999, INT J PLANT SCI, V160, P241, DOI 10.1086/314117
   Chiou TJ, 2001, PLANT J, V25, P281, DOI 10.1046/j.1365-313x.2001.00963.x
   Clough SJ, 1998, PLANT J, V16, P735, DOI 10.1046/j.1365-313x.1998.00343.x
   Daram P, 1999, PLANT CELL, V11, P2153, DOI 10.1105/tpc.11.11.2153
   Daram P, 1998, PLANTA, V206, P225, DOI 10.1007/s004250050394
   DOLAN L, 1993, DEVELOPMENT, V119, P71
   Elliott AR, 1999, PLANT CELL REP, V18, P707, DOI 10.1007/s002990050647
   Gahoonia TS, 1998, PLANT SOIL, V198, P147, DOI 10.1023/A:1004346412006
   Gottwald JR, 2000, P NATL ACAD SCI USA, V97, P13979, DOI 10.1073/pnas.250473797
   HELSPER JPFG, 1984, PHYTOCHEMISTRY, V23, P1841, DOI 10.1016/S0031-9422(00)84928-6
   Himelblau E, 2001, J PLANT PHYSIOL, V158, P1317, DOI 10.1078/0176-1617-00608
   Jefferson R.A., 1987, PLANT MOL BIOL REP, V5, P387, DOI [10.1007/bf02667740, DOI 10.1007/BF02667740]
   Kai M, 1997, SOIL SCI PLANT NUTR, V43, P227, DOI 10.1080/00380768.1997.10414730
   Lagarde D, 1996, PLANT J, V9, P195, DOI 10.1046/j.1365-313X.1996.09020195.x
   LAZO GR, 1991, BIO-TECHNOL, V9, P963, DOI 10.1038/nbt1091-963
   Leggewie G, 1997, PLANT CELL, V9, P381, DOI 10.1105/tpc.9.3.381
   Li H, 1999, PLANT CELL, V11, P1731, DOI 10.1105/tpc.11.9.1731
   Liu CM, 1998, PLANT PHYSIOL, V116, P91, DOI 10.1104/pp.116.1.91
   Liu H, 1998, MOL PLANT MICROBE IN, V11, P14, DOI 10.1094/MPMI.1998.11.1.14
   LOTT J.N.A., 1995, SEED DEV GERMINATION, P215
   Lu YP, 1997, PLANT PHYSIOL, V114, P747
   Ma Z, 2001, PLANT CELL ENVIRON, V24, P459, DOI 10.1046/j.1365-3040.2001.00695.x
   Mansfield SG, 1996, INT J PLANT SCI, V157, P280, DOI 10.1086/297347
   Mimura T, 1999, INT REV CYTOL, V191, P149, DOI 10.1016/S0074-7696(08)60159-X
   Mitsukawa N, 1997, P NATL ACAD SCI USA, V94, P7098, DOI 10.1073/pnas.94.13.7098
   Muchhal US, 1996, P NATL ACAD SCI USA, V93, P10519, DOI 10.1073/pnas.93.19.10519
   MURASHIGE T, 1962, PHYSIOL PLANTARUM, V15, P473, DOI 10.1111/j.1399-3054.1962.tb08052.x
   Okumura S, 1998, DNA Res, V5, P261, DOI 10.1093/dnares/5.5.261
   OWEN HA, 1995, PROTOPLASMA, V185, P7, DOI 10.1007/BF01272749
   Patterson SE, 2001, PLANT PHYSIOL, V126, P494, DOI 10.1104/pp.126.2.494
   POIRIER Y, 1991, PLANT PHYSIOL, V97, P1087, DOI 10.1104/pp.97.3.1087
   Rausch C, 2001, NATURE, V414, P462, DOI 10.1038/35106601
   Rosewarne GM, 1999, NEW PHYTOL, V144, P507, DOI 10.1046/j.1469-8137.1999.00536.x
   Smith F. W., 1999, Plant nutrition - molecular biology and genetics. Proceedings of the Sixth International Symposium on Genetics and Molecular Biology of Plant Nutrition, Elsinore, Denmark, 17-21 August 1998., P145
   Smith FW, 1997, PLANT J, V11, P83, DOI 10.1046/j.1365-313X.1997.11010083.x
   SMYTH DR, 1990, PLANT CELL, V2, P755, DOI 10.1105/tpc.2.8.755
   Takahashi H, 2000, PLANT J, V23, P171, DOI 10.1046/j.1365-313x.2000.00768.x
   TAYLOR CB, 1993, P NATL ACAD SCI USA, V90, P5118, DOI 10.1073/pnas.90.11.5118
   WILSON TP, 1991, PHYSIOL PLANTARUM, V83, P225, DOI 10.1111/j.1399-3054.1991.tb02146.x
NR 41
TC 373
Z9 441
U1 10
U2 93
PU BLACKWELL PUBLISHING LTD
PI OXFORD
PA 9600 GARSINGTON RD, OXFORD OX4 2DG, OXON, ENGLAND
SN 0960-7412
J9 PLANT J
JI Plant J.
PD AUG
PY 2002
VL 31
IS 3
BP 341
EP 353
DI 10.1046/j.1365-313X.2002.01356.x
PG 13
WC Plant Sciences
WE Science Citation Index Expanded (SCI-EXPANDED)
SC Plant Sciences
GA 580WC
UT WOS:000177258800009
PM 12164813
DA 2023-07-11
ER

PT J
AU Freeman, JL
   Persans, MW
   Nieman, K
   Albrecht, C
   Peer, W
   Pickering, IJ
   Salt, DE
AF Freeman, JL
   Persans, MW
   Nieman, K
   Albrecht, C
   Peer, W
   Pickering, IJ
   Salt, DE
TI Increased glutathione biosynthesis plays a role in nickel tolerance in
   Thlaspi nickel hyperaccumulators
SO PLANT CELL
LA English
DT Article
ID RESTRICTION SITE VARIATION; INDUCED OXIDATIVE STRESS; SERINE
   ACETYLTRANSFERASE; ARABIDOPSIS-THALIANA; ZINC TOLERANCE;
   PHYLOGENETIC-RELATIONSHIPS; SUBCELLULAR-LOCALIZATION; CYSTEINE
   BIOSYNTHESIS; MOLECULAR PHYSIOLOGY; PLANT-RESPONSES
AB Worldwide more than 400 plant species are now known that hyperaccumulate various trace metals (Cd, Co, Cu, Mn, Ni, and Zn), metalloids (As) and nonmetals [Se) in their shoots. Of these, almost one-quarter are Brassicaceae family members, including numerous Thlaspi species that hyperaccumulate Ni up to 3% of there shoot dry weight. We observed that concentrations of glutathione, Cys, and O-acetyl-L-serine (OAS), in shoot tissue, are strongly correlated with the ability to hyperaccumulate Ni in various Thlaspi hyperaccumulators collected from serpentine soils, including Thlaspi goesingense, T. oxyceras, and T. rosulare, and nonaccumulator relatives, including T. perfoliatum, T. arvense, and Arabidopsis thaliana. Further analysis of the Austrian Ni hyperaccumulator T. goesingense revealed that the high concentrations of OAS, Cys, and GSH observed in this hyperaccumulator coincide with constitutively high activity of both serine acetyltransferase (SAT) and glutathione reductase. SAT catalyzes the acetylation Of L-Ser to produce OAS, which acts as both a key positive regulator of sulfur assimilation and forms the carbon skeleton for Cys biosynthesis. These changes in Cys and GSH metabolism also coincide with the ability of T. goesingense to both hyperaccumulate Ni and resist its damaging oxidative effects. Overproduction of T. goesingense SAT in the nonaccumulator Brassicaceae family member Arabidopsis was found to cause accumulation of OAS, Cys, and glutathione, mimicking the biochemical changes observed in the Ni hyperaccumulators. In these transgenic Arabidopsis, glutathione concentrations strongly correlate with increased resistance to both the growth inhibitory and oxidative stress induced effects of Ni. Taken together, such evidence supports our conclusion that elevated GSH concentrations, driven by constitutively elevated SAT activity, are involved in conferring tolerance to Ni-induced oxidative stress in Thlaspi Ni hyperaccumulators.
C1 Purdue Univ, Ctr Plant Environm Stress Physiol, W Lafayette, IN 47907 USA.
   Stanford Synchrotron Radiat Lab, Stanford Linear Accelerator Ctr, Menlo Pk, CA 94025 USA.
C3 Purdue University System; Purdue University; Purdue University West
   Lafayette Campus; Stanford University; United States Department of
   Energy (DOE); SLAC National Accelerator Laboratory
RP Salt, DE (通讯作者)，Purdue Univ, Ctr Plant Environm Stress Physiol, W Lafayette, IN 47907 USA.
EM dsalt@purdue.edu
RI Peer, Wendy A/H-2970-2013; Salt, David E/B-3864-2009; Freeman, John
   L/C-4910-2009; Pickering, Ingrid J/A-4547-2013
OI Peer, Wendy A/0000-0003-0046-7324; Pickering, Ingrid
   J/0000-0002-0936-2994; Freeman, John/0000-0003-3403-9360
CR AN G, 1985, EMBO J, V4, P277, DOI 10.1002/j.1460-2075.1985.tb03626.x
   Assuncao AGL, 2003, NEW PHYTOL, V159, P383, DOI 10.1046/j.1469-8137.2003.00758.x
   Assuncao AGL, 2001, PLANT CELL ENVIRON, V24, P217, DOI 10.1111/j.1365-3040.2001.00666.x
   AWAZUHARA M, 2000, SULFUR NUTR SULFUR A, P331
   Baccouch S, 1998, PLANT PHYSIOL BIOCH, V36, P689, DOI 10.1016/S0981-9428(98)80018-1
   Becher M, 2004, PLANT J, V37, P251, DOI 10.1046/j.1365-313X.2003.01959.x
   Bert V, 2003, PLANT SOIL, V249, P9, DOI 10.1023/A:1022580325301
   Bert V, 2000, NEW PHYTOL, V146, P225, DOI 10.1046/j.1469-8137.2000.00634.x
   Blaszczyk A, 2002, PLANT SCI, V162, P589, DOI 10.1016/S0168-9452(01)00598-2
   Blaszczyk A, 1999, PLANT J, V20, P237, DOI 10.1046/j.1365-313x.1999.00596.x
   Bogdanova N, 1997, PLANT J, V11, P251, DOI 10.1046/j.1365-313X.1997.11020251.x
   Boominathan R, 2002, NEW PHYTOL, V156, P205, DOI 10.1046/j.1469-8137.2002.00506.x
   Boyd RS, 1998, AM J BOT, V85, P259, DOI 10.2307/2446314
   BROOKS RR, 1977, J GEOCHEM EXPLOR, V7, P49, DOI 10.1016/0375-6742(77)90074-7
   BYERS HORACE G., 1935, U S DEPT AGRIC TECH BULL, V482, P1
   Chardonnens AN, 1999, PLANT PHYSIOL, V120, P779, DOI 10.1104/pp.120.3.779
   Clough SJ, 1998, PLANT J, V16, P735, DOI 10.1046/j.1365-313x.1998.00343.x
   Cobbett C, 2002, ANNU REV PLANT BIOL, V53, P159, DOI 10.1146/annurev.arplant.53.100301.135154
   Cobbett CS, 2000, PLANT PHYSIOL, V123, P825, DOI 10.1104/pp.123.3.825
   DEKNECHT JA, 1992, NEW PHYTOL, V122, P681
   Ebbs S, 2002, PLANTA, V214, P635, DOI 10.1007/s004250100650
   FOYER CH, 1995, PLANT PHYSIOL, V109, P1047, DOI 10.1104/pp.109.3.1047
   Guerinot ML, 2001, PLANT PHYSIOL, V125, P164, DOI 10.1104/pp.125.1.164
   Ha SB, 1999, PLANT CELL, V11, P1153, DOI 10.1105/tpc.11.6.1153
   HARMENS H, 1993, PLANT PHYSIOL, V103, P1305, DOI 10.1104/pp.103.4.1305
   Harms K, 2000, PLANT J, V22, P335, DOI 10.1046/j.1365-313x.2000.00743.x
   Hell R, 1997, PLANTA, V202, P138, DOI 10.1007/s004250050112
   HESSE H, 2000, SULFUR NUTR SULFUR A, P321
   Hirai MY, 2003, PLANT J, V33, P651, DOI 10.1046/j.1365-313X.2003.01658.x
   Howarth JR, 2003, PLANT MOL BIOL, V51, P589, DOI 10.1023/A:1022349623951
   HOWDEN R, 1995, PLANT PHYSIOL, V107, P1059, DOI 10.1104/pp.107.4.1059
   HOWDEN R, 1992, PLANT PHYSIOL, V100, P100, DOI 10.1104/pp.100.1.100
   Inoue K, 1999, EUR J BIOCHEM, V266, P220, DOI 10.1046/j.1432-1327.1999.00847.x
   JAFFRE T, 1976, SCIENCE, V193, P579, DOI 10.1126/science.193.4253.579
   Kramer U, 2000, PLANT PHYSIOL, V122, P1343, DOI 10.1104/pp.122.4.1343
   Kramer U, 1997, PLANT PHYSIOL, V115, P1641, DOI 10.1104/pp.115.4.1641
   Kupper H, 2001, J EXP BOT, V52, P2291, DOI 10.1093/jexbot/52.365.2291
   LAEMMLI UK, 1970, NATURE, V227, P680, DOI 10.1038/227680a0
   Lahner B, 2003, NAT BIOTECHNOL, V21, P1215, DOI 10.1038/nbt865
   Lappartient AG, 1997, PLANT PHYSIOL, V114, P177, DOI 10.1104/pp.114.1.177
   LEUSTEK T, 2002, ARABIDOPSIS BOOK, DOI DOI 10.1129/TAB.0017
   Luck H.A., 1963, METHOD ENZYMAT AN, P886
   Macnair MR, 1999, P ROY SOC B-BIOL SCI, V266, P2175, DOI 10.1098/rspb.1999.0905
   MEISTER A, 1988, J BIOL CHEM, V263, P17205
   Minguzzi C., 1948, ATTI SOC TOSC SCI, V55, P49
   MULLINEAUX P, 1994, BIOCHEM SOC T, V22, P931, DOI 10.1042/bst0220931
   MUMMENHOFF K, 1994, SYST BOT, V19, P73, DOI 10.2307/2419713
   Mummenhoff K, 1997, CAN J BOT, V75, P469, DOI 10.1139/b97-051
   MUMMENHOFF K, 1991, TAXON, V40, P427, DOI 10.2307/1223220
   Murphy AS, 1999, PLANT PHYSIOL, V121, P1375, DOI 10.1104/pp.121.4.1375
   Noctor G, 1996, PLANT PHYSIOL, V112, P1071, DOI 10.1104/pp.112.3.1071
   Noji M, 1998, J BIOL CHEM, V273, P32739, DOI 10.1074/jbc.273.49.32739
   Noji M, 2001, PLANT PHYSIOL, V126, P973, DOI 10.1104/pp.126.3.973
   Peer WA, 2003, NEW PHYTOL, V159, P421, DOI 10.1046/j.1469-8137.2003.00822.x
   Pence NS, 2000, P NATL ACAD SCI USA, V97, P4956, DOI 10.1073/pnas.97.9.4956
   PERSANS M, 1999, PLANT PHYSIOL, V121, P1
   Persans MW, 2001, P NATL ACAD SCI USA, V98, P9995, DOI 10.1073/pnas.171039798
   Pickering IJ, 1999, BBA-PROTEIN STRUCT M, V1429, P351, DOI 10.1016/S0167-4838(98)00242-8
   Pilon-Smits EAH, 2000, PHYSIOL PLANTARUM, V110, P455, DOI 10.1111/j.1399-3054.2000.1100405.x
   Randhawa VK, 2001, CAN J MICROBIOL, V47, P987, DOI 10.1139/cjm-47-11-987
   Reeves RD, 2000, PHYTOREMEDIATION OF TOXIC METALS, P193
   REEVES RD, 1983, J GEOCHEM EXPLOR, V18, P275, DOI 10.1016/0375-6742(83)90073-0
   REEVES RD, 1984, NEW PHYTOL, V98, P191
   Reeves RD, 2001, INT J PHYTOREMEDIAT, V3, P145, DOI 10.1080/15226510108500054
   REHR JJ, 1991, J AM CHEM SOC, V113, P5135, DOI 10.1021/ja00014a001
   RHODES D, 1986, PLANT PHYSIOL, V82, P1057, DOI 10.1104/pp.82.4.1057
   Sachs J., 1865, HDB EXPT PHYSL PFLAN, P153
   Salt DE, 1999, ENVIRON SCI TECHNOL, V33, P713, DOI 10.1021/es980825x
   Schat H, 2002, J EXP BOT, V53, P2381, DOI 10.1093/jxb/erf107
   SCHAT H, 1992, PLANT PHYSIOL, V99, P1475, DOI 10.1104/pp.99.4.1475
   Schutzendubel A, 2002, J EXP BOT, V53, P1351, DOI 10.1093/jexbot/53.372.1351
   SMITH IK, 1988, ANAL BIOCHEM, V175, P408, DOI 10.1016/0003-2697(88)90564-7
   STRASDEIT H, 1991, J CHEM SOC CHEM COMM, P1129, DOI 10.1039/c39910001129
   STROHM M, 1995, PLANT J, V7, P141, DOI 10.1046/j.1365-313X.1995.07010141.x
   Tsakraklides G, 2002, PLANT J, V32, P879, DOI 10.1046/j.1365-313X.2002.01477.x
   Vacchina V, 2003, ANAL CHEM, V75, P2740, DOI 10.1021/ac020704m
   van Hoof NALM, 2001, PHYSIOL PLANTARUM, V113, P225, DOI 10.1034/j.1399-3054.2001.1130210.x
   Vatamaniuk OK, 2000, J BIOL CHEM, V275, P31451, DOI 10.1074/jbc.M002997200
   Weber M, 2004, PLANT J, V37, P269, DOI 10.1046/j.1365-313X.2003.01960.x
   Wenzel WW, 1999, ENVIRON POLLUT, V104, P145, DOI 10.1016/S0269-7491(98)00139-0
   Wirtz M, 2003, AMINO ACIDS, V24, P195, DOI 10.1007/s00726-002-0313-9
   YOO BC, 1997, PLANT PHYSL S, V114, P267
   Youssefian S, 2001, PLANT PHYSIOL, V126, P1001, DOI 10.1104/pp.126.3.1001
   Zacchini M, 2003, PLANT PHYSIOL BIOCH, V41, P49, DOI 10.1016/S0981-9428(02)00008-6
   Zunk K, 1996, THEOR APPL GENET, V92, P375, DOI 10.1007/BF00223682
NR 85
TC 348
Z9 379
U1 3
U2 84
PU AMER SOC PLANT BIOLOGISTS
PI ROCKVILLE
PA 15501 MONONA DRIVE, ROCKVILLE, MD 20855 USA
SN 1040-4651
EI 1531-298X
J9 PLANT CELL
JI Plant Cell
PD AUG
PY 2004
VL 16
IS 8
BP 2176
EP 2191
DI 10.1105/tpc.104.023036
PG 16
WC Biochemistry & Molecular Biology; Plant Sciences; Cell Biology
WE Science Citation Index Expanded (SCI-EXPANDED)
SC Biochemistry & Molecular Biology; Plant Sciences; Cell Biology
GA 844XS
UT WOS:000223195000018
PM 15269333
OA Bronze, Green Published
DA 2023-07-11
ER

PT J
AU Rasmann, S
   De Vos, M
   Casteel, CL
   Tian, DL
   Halitschke, R
   Sun, JY
   Agrawal, AA
   Felton, GW
   Jander, G
AF Rasmann, Sergio
   De Vos, Martin
   Casteel, Clare L.
   Tian, Donglan
   Halitschke, Rayko
   Sun, Joel Y.
   Agrawal, Anurag A.
   Felton, Gary W.
   Jander, Georg
TI Herbivory in the Previous Generation Primes Plants for Enhanced Insect
   Resistance
SO PLANT PHYSIOLOGY
LA English
DT Article
ID INDOLE GLUCOSINOLATE BREAKDOWN; ARABIDOPSIS-THALIANA; RECOMBINATION
   FREQUENCY; NATURAL ENEMIES; MISSING LINK; DEFENSE; RNA; STRESS;
   RESPONSES; PATHWAYS
AB Inducible defenses, which provide enhanced resistance after initial attack, are nearly universal in plants. This defense signaling cascade is mediated by the synthesis, movement, and perception of jasmonic acid and related plant metabolites. To characterize the long-term persistence of plant immunity, we challenged Arabidopsis (Arabidopsis thaliana) and tomato (Solanum lycopersicum) with caterpillar herbivory, application of methyl jasmonate, or mechanical damage during vegetative growth and assessed plant resistance in subsequent generations. Here, we show that induced resistance was associated with transgenerational priming of jasmonic acid-dependent defense responses in both species, caused caterpillars to grow up to 50% smaller than on control plants, and persisted for two generations in Arabidopsis. Arabidopsis mutants that are deficient in jasmonate perception (coronatine insensitive1) or in the biogenesis of small interfering RNA (dicer-like2 dicer-like3 dicer-like4 and nuclear RNA polymerase d2a nuclear RNA polymerase d2b) do not exhibit inherited resistance. The observation of inherited resistance in both the Brassicaceae and Solanaceae suggests that this trait may be more widely distributed in plants. Epigenetic resistance to herbivory thus represents a phenotypically plastic mechanism for enhanced defense across generations.
C1 [De Vos, Martin; Casteel, Clare L.; Sun, Joel Y.; Jander, Georg] Cornell Univ, Boyce Thompson Inst Plant Res, Ithaca, NY 14853 USA.
   [Rasmann, Sergio; Halitschke, Rayko; Agrawal, Anurag A.] Cornell Univ, Dept Ecol & Evolutionary Biol, Ithaca, NY 14853 USA.
   [Tian, Donglan; Felton, Gary W.] Penn State Univ, Dept Entomol, University Pk, PA 16802 USA.
   [Tian, Donglan; Felton, Gary W.] Penn State Univ, Ctr Chem Ecol, University Pk, PA 16802 USA.
C3 Cornell University; Boyce Thompson Institute for Plant Research; Cornell
   University; Pennsylvania Commonwealth System of Higher Education
   (PCSHE); Pennsylvania State University; Pennsylvania State University -
   University Park; Pennsylvania Commonwealth System of Higher Education
   (PCSHE); Pennsylvania State University; Pennsylvania State University -
   University Park
RP Jander, G (通讯作者)，Cornell Univ, Boyce Thompson Inst Plant Res, Tower Rd, Ithaca, NY 14853 USA.
EM gj32@cornell.edu
RI Felton, Gary W./E-8575-2013; Halitschke, Rayko/AAY-2365-2020; Rasmann,
   Sergio/T-5376-2017; Agrawal, Anurag A/Y-2497-2019; Jander,
   Georg/E-7101-2012
OI Halitschke, Rayko/0000-0002-1109-8782; Rasmann,
   Sergio/0000-0002-3120-6226; Agrawal, Anurag A/0000-0003-0095-1220;
   Casteel, Clare/0000-0003-3678-0187
FU Swiss National Science Foundation [PA0033-121483]; U.S. National Science
   Foundation [DEB 0950231, IOS-0718733]; U.S. National Institute of Food
   and Agriculture-Agriculture and Food Research Initiative
   [2007-35302-18218, 2010-65105-20639]; Division Of Environmental Biology;
   Direct For Biological Sciences [1118783] Funding Source: National
   Science Foundation
FX This work was supported by the Swiss National Science Foundation
   (postdoctoral fellowship no. PA0033-121483 to S.R.), the U.S. National
   Science Foundation (grant nos. DEB 0950231 to A.A.A. and IOS-0718733 to
   G.J.), and the U.S. National Institute of Food and
   Agriculture-Agriculture and Food Research Initiative (grant nos.
   2007-35302-18218 and 2010-65105-20639 to G.W.F.).
CR Agerbirk N, 2009, PHYTOCHEM REV, V8, P101, DOI 10.1007/s11101-008-9098-0
   Agrawal AA, 2001, AM NAT, V157, P555, DOI 10.1086/319932
   Agrawal AA, 1999, NATURE, V401, P60, DOI 10.1038/43425
   Barth C, 2006, PLANT J, V46, P549, DOI 10.1111/j.1365-313X.2006.02716.x
   Bednarek P, 2009, SCIENCE, V323, P101, DOI 10.1126/science.1163732
   Bentsink L, 2010, P NATL ACAD SCI USA, V107, P4264, DOI 10.1073/pnas.1000410107
   Bidart-Bouzat MG, 2008, J CHEM ECOL, V34, P1026, DOI 10.1007/s10886-008-9498-z
   Boyko A, 2006, PLANT CELL PHYSIOL, V47, P736, DOI 10.1093/pcp/pcj045
   Chini A, 2007, NATURE, V448, P666, DOI 10.1038/nature06006
   Chinnusamy V, 2009, CURR OPIN PLANT BIOL, V12, P133, DOI 10.1016/j.pbi.2008.12.006
   Chitwood DH, 2010, NATURE, V467, P415, DOI 10.1038/nature09351
   Clay NK, 2009, SCIENCE, V323, P95, DOI 10.1126/science.1164627
   De Vos M, 2005, MOL PLANT MICROBE IN, V18, P923, DOI 10.1094/MPMI-18-0923
   Donohue K, 2009, PHILOS T R SOC B, V364, P1059, DOI 10.1098/rstb.2008.0291
   Hamilton AJ, 1999, SCIENCE, V286, P950, DOI 10.1126/science.286.5441.950
   Henderson IR, 2006, NAT GENET, V38, P721, DOI 10.1038/ng1804
   Holeski LM, 2007, J EVOLUTION BIOL, V20, P2092, DOI 10.1111/j.1420-9101.2007.01434.x
   Howe GA, 2004, J PLANT GROWTH REGUL, V23, P223, DOI 10.1007/s00344-004-0030-6
   Howe GA, 2008, ANNU REV PLANT BIOL, V59, P41, DOI 10.1146/annurev.arplant.59.032607.092825
   Karban R, 1999, TRENDS ECOL EVOL, V14, P443, DOI 10.1016/S0169-5347(99)01678-X
   Karban R., 1997, INDUCED RESPONSES HE
   Kathiria P, 2010, PLANT PHYSIOL, V153, P1859, DOI 10.1104/pp.110.157263
   Kim JH, 2008, PLANT J, V54, P1015, DOI 10.1111/j.1365-313X.2008.03476.x
   Lang-Mladek C, 2010, MOL PLANT, V3, P594, DOI 10.1093/mp/ssq014
   Lee YS, 2004, CELL, V117, P69, DOI 10.1016/S0092-8674(04)00261-2
   LEVIN DA, 1973, Q REV BIOL, V48, P3, DOI 10.1086/407484
   Luna E, 2012, PLANT PHYSIOL, V158, P844, DOI 10.1104/pp.111.187468
   Matzke MA, 2001, CURR OPIN GENET DEV, V11, P221, DOI 10.1016/S0959-437X(00)00183-0
   Mauricio R, 1998, AM NAT, V151, P20, DOI 10.1086/286099
   Mauricio R, 1997, EVOLUTION, V51, P1435, DOI 10.1111/j.1558-5646.1997.tb01467.x
   Miersch O, 2000, BIOL CHEM, V381, P715, DOI 10.1515/BC.2000.092
   Mithofer A, 2005, PLANT PHYSIOL, V137, P1160, DOI 10.1104/pp.104.054460
   Molinier J, 2006, NATURE, V442, P1046, DOI 10.1038/nature05022
   Muller R, 2010, J CHEM ECOL, V36, P905, DOI 10.1007/s10886-010-9825-z
   Pontes O, 2006, CELL, V126, P79, DOI 10.1016/j.cell.2006.05.031
   Sheard LB, 2010, NATURE, V468, P400, DOI 10.1038/nature09430
   Slaughter A, 2012, PLANT PHYSIOL, V158, P835, DOI 10.1104/pp.111.191593
   Thines B, 2007, NATURE, V448, P661, DOI 10.1038/nature05960
   van Hulten M, 2006, P NATL ACAD SCI USA, V103, P5602, DOI 10.1073/pnas.0510213103
   van Loon JAA, 2003, ENTOMOL EXP APPL, V97, P219
   Whittle CA, 2009, BOTANY, V87, P650, DOI 10.1139/B09-030
   Worrall D, 2011, NEW PHYTOL      1205
   Xie DX, 1998, SCIENCE, V280, P1091, DOI 10.1126/science.280.5366.1091
NR 43
TC 318
Z9 329
U1 10
U2 279
PU AMER SOC PLANT BIOLOGISTS
PI ROCKVILLE
PA 15501 MONONA DRIVE, ROCKVILLE, MD 20855 USA
SN 0032-0889
J9 PLANT PHYSIOL
JI Plant Physiol.
PD FEB
PY 2012
VL 158
IS 2
BP 854
EP 863
DI 10.1104/pp.111.187831
PG 10
WC Plant Sciences
WE Science Citation Index Expanded (SCI-EXPANDED)
SC Plant Sciences
GA 889DS
UT WOS:000300054300026
PM 22209873
OA Green Published, hybrid
DA 2023-07-11
ER

PT J
AU Beilstein, MA
   Al-Shehbaz, IA
   Kellogg, EA
AF Beilstein, MA
   Al-Shehbaz, IA
   Kellogg, EA
TI Brassicaceae phylogeny and trichome evolution
SO AMERICAN JOURNAL OF BOTANY
LA English
DT Article
DE Arabidopsis; Brassica; Brassicaceae; ndhF; phylogeny;
   Shimodaira-Hasegawa test; trichomes
ID MOLECULAR SYSTEMATICS; GENUS; CRUCIFERAE; GENERA; MORPHOGENESIS;
   BIOGEOGRAPHY; LESQUERELLA; SEQUENCES; NRDNA
AB To estimate the evolutionary history of the mustard family (Brassicaceae or Cruciferae), we sampled 113 species, representing 101 of the roughly 350 genera and 17 of the 19 tribes of the family, for the chloroplast gene ndhF. The included accessions increase the number of genera sampled over previous phylogenetic studies by four-fold. Using parsimony, likelihood, and Bayesian methods, we reconstructed the phylogeny of the gene and used the Shimodaira-Hasegawa test (S-H test) to compare the phylogenetic results with the most recent tribal classification for the family. The resultant phylogeny allowed a critical assessment of variations in fruit morphology and seed anatomy, upon which the current classification is based. We also used the S-H test to examine the utility of trichome branching patterns for describing monophyletic groups in the ndhF phylogeny. Our phylogenetic results indicate that 97 of 114 ingroup accessions fall into one of 21 strongly supported clades. Some of these clades can themselves be grouped into strongly to moderately supported monophyletic groups. One of these lineages is a novel grouping overlooked in previous phylogenetic studies. Results comparing 30 different scenarios of evolution by the S-H test indicate that five of 12 tribes represented by two or more genera in the study are clearly polyphyletic, although a few tribes are not sampled well enough to establish para- or polyphyly. In addition, branched trichomes likely evolved independently several times in the Brassicaceae, although malpighiaceous and stellate trichomes may each have a single origin.
C1 Univ Missouri, Dept Biol, St Louis, MO 63121 USA.
   Missouri Bot Garden, St Louis, MO 63166 USA.
C3 University of Missouri System; University of Missouri Saint Louis;
   Missouri Botanical Gardens
RP Beilstein, MA (通讯作者)，Univ Missouri, Dept Biol, 1 Univ Blvd, St Louis, MO 63121 USA.
EM mab347@studentmail.umsl.edu
RI Kellogg, Elizabeth A./M-2845-2013; Beilstein, Mark A/B-2161-2008
OI Kellogg, Elizabeth A./0000-0003-1671-7447; Beilstein,
   Mark/0000-0002-3392-1389
CR Al-Shehbaz IA, 2002, NOVON, V12, P5, DOI 10.2307/3393229
   Al-Shehbaz IA, 2002, NOVON, V12, P319, DOI 10.2307/3393073
   Al-Shehbaz Ihsan A., 1994, Novon, V4, P197, DOI 10.2307/3391639
   Al-Shehbaz Ihsan A., 1994, Novon, V4, P191, DOI 10.2307/3391638
   ALSHEHBAZ IA, 1985, J ARNOLD ARBORETUM, V66, P279, DOI 10.5962/bhl.part.13184
   ALSHEHBAZ IA, 1985, J ARNOLD ARBORETUM, V66, P95, DOI 10.5962/bhl.part.13180
   ALSHEHBAZ IA, 1990, J ARNOLD ARBORETUM, V71, P221, DOI 10.5962/bhl.part.24931
   ALSHEHBAZ IA, 1989, J ARNOLD ARBORETUM, V70, P515, DOI 10.5962/bhl.part.19793
   ALSHEHBAZ IA, IN PRESS PLANT SYSTE
   Ancev M. E., 1991, EVOLUTION FLOWERINGP, V2, P85
   [Anonymous], 2001, PAUPRAT PAUP IMPLEME
   [Anonymous], 2021, PAUP PHYLOGENETIC AN
   Bowman JL, 1999, INT J PLANT SCI, V160, P917, DOI 10.1086/314194
   Daly DC, 2001, PLANT PHYSIOL, V127, P1328, DOI 10.1104/pp.010788
   De Candolle AP, 1821, SYSTEMA NATURALE, V2, P139
   Doyle JJ, 1987, PHYTOCHEMICAL B BOT, V19, P11
   Fiebig A, 2004, P NATL ACAD SCI USA, V101, P3286, DOI 10.1073/pnas.0305448101
   Franzke A, 2000, PLANT SYST EVOL, V224, P213, DOI 10.1007/BF00986344
   Galloway GL, 1998, MOL BIOL EVOL, V15, P1312, DOI 10.1093/oxfordjournals.molbev.a025859
   Giussani LM, 2001, AM J BOT, V88, P1993, DOI 10.2307/3558427
   Hall JC, 2002, AM J BOT, V89, P1826, DOI 10.3732/ajb.89.11.1826
   Hayek A, 1911, BEIH BOT CENTRALBL, V27, P127
   Hedge I. C., 1976, The biology and chemistry of the Cruciferae., P1
   HEDGE IA, 1968, CRUCIFERAE FLORA IRA, P1
   Hulskamp M, 2000, CURR BIOL, V10, pR308, DOI 10.1016/S0960-9822(00)00437-1
   JACQUEMOUD F, 1988, Boissiera, V40, P1
   Kaul S, 2000, NATURE, V408, P796, DOI 10.1038/35048692
   Koch M, 2003, ANN MO BOT GARD, V90, P151, DOI 10.2307/3298580
   Koch M, 2001, PLANT SYST EVOL, V227, P209, DOI 10.1007/s006060170049
   Koch M, 2001, AM J BOT, V88, P534, DOI 10.2307/2657117
   LICHVAR RW, 1983, GREAT BASIN NAT, V43, P441
   MADDISON DR, 2002, MACCLADE 4 05 OS X A
   Malcomber ST, 2004, PLANT CELL, V16, P1692, DOI 10.1105/tpc.021576
   MEYER F K, 1973, Feddes Repertorium, V84, P449
   Mitchell AD, 2000, SYST BOT, V25, P98, DOI 10.2307/2666676
   Mulligan GA, 1995, RHODORA, V97, P109
   Mummenhoff K, 2005, ANN MO BOT GARD, V92, P400
   Mummenhoff K, 2001, AM J BOT, V88, P2051, DOI 10.2307/3558431
   O'Kane SL, 2003, ANN MO BOT GARD, V90, P603, DOI 10.2307/3298545
   O'Kane SL, 2002, NOVON, V12, P379, DOI 10.2307/3393083
   Pires JC, 2004, BIOL J LINN SOC, V82, P675, DOI 10.1111/j.1095-8312.2004.00350.x
   Posada D, 1998, BIOINFORMATICS, V14, P817, DOI 10.1093/bioinformatics/14.9.817
   Prantl K., 1891, NATURL PFLANZ, V3, P145
   Rollins R. C., 1976, The biology and chemistry of the Cruciferae., P145
   Rollins R.C., 1979, PUBLICATION BUSSEY I, P65
   ROLLINS RC, 1975, PUBLICATION BUSSEY I, P3
   Ronquist F, 2003, BIOINFORMATICS, V19, P1572, DOI 10.1093/bioinformatics/btg180
   Schiefelbein J, 2003, CURR OPIN PLANT BIOL, V6, P74, DOI 10.1016/S136952660200002X
   Schranz ME, 2002, GENETICS, V162, P1457
   Schulz OE, 1936, NATURLICHEN PFLANZ B, V17B, P227
   Schwab B, 2000, PHILOS T ROY SOC B, V355, P879, DOI 10.1098/rstb.2000.0623
   Shimodaira H, 1999, MOL BIOL EVOL, V16, P1114, DOI 10.1093/oxfordjournals.molbev.a026201
   Somerville CR., 2002, ARABIDOPSIS BOOK
   Sweeney PW, 2000, SYST BOT, V25, P468, DOI 10.2307/2666690
   Takhtajan A., 1997, DIVERSITY CLASSIFICA
   Warwick S., 1997, OPERA BOT, V132, P159
   WARWICK SI, 1993, CAN J BOT, V71, P906, DOI 10.1139/b93-102
   WARWICK SI, 1994, CAN J BOT, V72, P1692, DOI 10.1139/b94-208
   Warwick SI, 2002, CAN J BOT, V80, P1002, DOI [10.1139/b02-089, 10.1139/B02-089]
   Warwick SI, 1997, CAN J BOT, V75, P960, DOI 10.1139/b97-107
   Zunk K, 1999, CAN J BOT, V77, P1504, DOI 10.1139/cjb-77-10-1504
NR 61
TC 315
Z9 348
U1 1
U2 77
PU WILEY
PI HOBOKEN
PA 111 RIVER ST, HOBOKEN 07030-5774, NJ USA
SN 0002-9122
EI 1537-2197
J9 AM J BOT
JI Am. J. Bot.
PD APR
PY 2006
VL 93
IS 4
BP 607
EP 619
DI 10.3732/ajb.93.4.607
PG 13
WC Plant Sciences
WE Science Citation Index Expanded (SCI-EXPANDED)
SC Plant Sciences
GA 031TQ
UT WOS:000236727400014
PM 21646222
DA 2023-07-11
ER

PT J
AU Walters, C
   Wheeler, LM
   Grotenhuis, JM
AF Walters, C
   Wheeler, LM
   Grotenhuis, JM
TI Longevity of seeds stored in a genebank: species characteristics
SO SEED SCIENCE RESEARCH
LA English
DT Article
DE storage; viability; longevity; conservation genebank; Avrami;
   composition; evolution; genetic diversity; seed
ID MOISTURE-CONTENT LIMIT; FORAGE CROP SEEDS; VIABILITY CONSTANTS;
   SUBFREEZING STORAGE; TEMPERATURE; KINETICS; GERMINATION; LETTUCE; DRY
AB Seeds of different species are believed to have characteristic shelf lives, although data confirming this are scarce, and a mechanistic understanding of why this should be remains elusive. We have quantified storage performance of c. 42,000 seed accessions, representing 276 species, within the USDA National Plant Germplasm System (NPGS) collection, as well as a smaller experiment of 207 cultivars from 42 species. Accessions from the NPGS collection were harvested between 1934 and 1975, and had relatively high initial germination percentages that decreased at a variable rate during storage at both 5 and -18 degrees C. Germination time courses, which represent the average performance of the species, were fitted to Avrami kinetics, to calculate the time at which germination characteristically declined to 50% (P50). These P50 values correlated with other longevity surveys reported in the literature for seeds stored under controlled conditions, but there was no correlation among these studies and seed persistence observed in the classic buried seed experiment by Duvel. Some plant families had characteristically short-lived (e.g. Apiaceae and Brassicaceae) or long-lived (e.g. Malvaceae and Chenopodiaceae) seeds. Also, seeds from species that originated from particular localities had characteristically short (e.g. Europe) or long (e.g. South Asia and Australia) shelf lives. However, there appeared to be no correlation between longevity and dry matter reserves, soluble carbohydrates and parameters relating to soil persistence or resource allocation. Although data from this survey support the hypothesis that some species tend to survive longer than others in a genebank environment, there is little information on the attributes of the seed that affect its storage performance.
C1 ARS, USDA, Natl Ctr Genet Resources Preservat, Ft Collins, CO 80521 USA.
C3 United States Department of Agriculture (USDA)
RP Walters, C (通讯作者)，ARS, USDA, Natl Ctr Genet Resources Preservat, 1111 So Mason St, Ft Collins, CO 80521 USA.
EM chrisv@lamar.colostate.edu
OI Walters, Christina/0000-0002-9035-945X
CR [Anonymous], 1998, SEEDS ECOLOGY BIOGEO
   *AOSA, 2003, RUL TEST SEEDS
   Avrami M, 1941, J CHEM PHYS, V9, P177, DOI 10.1063/1.1750872
   BELLETTI P, 1991, SCI HORTIC-AMSTERDAM, V48, P153, DOI 10.1016/0304-4238(91)90162-R
   DICKIE JB, 1985, ANN BOT-LONDON, V56, P271, DOI 10.1093/oxfordjournals.aob.a087012
   DICKIE JB, 1990, ANN BOT-LONDON, V65, P197, DOI 10.1093/oxfordjournals.aob.a087924
   DICKIE JB, 1985, ANN BOT-LONDON, V55, P147, DOI 10.1093/oxfordjournals.aob.a086886
   EARLE F. R., 1962, ECON BOT, V16, P221, DOI 10.1007/BF02860181
   ELLIS RH, 1990, ANN BOT-LONDON, V66, P341, DOI 10.1093/oxfordjournals.aob.a088033
   ELLIS RH, 1988, ANN BOT-LONDON, V61, P405, DOI 10.1093/oxfordjournals.aob.a087571
   ELLIS RH, 1991, HORTSCIENCE, V26, P1119, DOI 10.21273/HORTSCI.26.9.1119
   ELLIS RH, 1989, ANN BOT-LONDON, V63, P601, DOI 10.1093/oxfordjournals.aob.a087788
   ELLIS RH, 1990, ANN BOT-LONDON, V65, P493, DOI 10.1093/oxfordjournals.aob.a087961
   ELLIS RH, 1986, ANN BOT-LONDON, V57, P499, DOI 10.1093/oxfordjournals.aob.a087131
   Ellis RH, 1996, SEED SCI TECHNOL, V24, P347
   HENDRY GAF, 1994, FUNCT ECOL, V8, P658, DOI 10.2307/2389929
   Horbowicz M, 1994, SEED SCI RES, V4, P385, DOI 10.1017/S0960258500002440
   JONES Q, 1966, ECON BOT, V20, P127, DOI 10.1007/BF02904010
   KOSTER KL, 1988, PLANT PHYSIOL, V88, P829, DOI 10.1104/pp.88.3.829
   KRAAK HL, 1987, ANN BOT-LONDON, V59, P343, DOI 10.1093/oxfordjournals.aob.a087323
   KUO TM, 1988, J AGR FOOD CHEM, V36, P32, DOI 10.1021/jf00079a008
   *LHB HORT, 1976, HORT 3
   MYCOCK DJ, 1995, SEED DEV GERMINATION, P747
   ODUM SOREN, 1965, DANSK BOT ARK, V24, P1
   Priestley D. A, 1986, SEED AGING
   PRIESTLEY DA, 1985, PLANT CELL ENVIRON, V8, P557, DOI 10.1111/j.1365-3040.1985.tb01693.x
   Pritchard HW., 2003, SEED CONSERVATION TU, P653
   RINCKER CM, 1981, CROP SCI, V21, P424, DOI 10.2135/cropsci1981.0011183X002100030017x
   RINCKER CM, 1983, CROP SCI, V23, P229, DOI 10.2135/cropsci1983.0011183X002300020009x
   ROOS EE, 1992, HORTSCIENCE, V27, P393, DOI 10.21273/HORTSCI.27.5.393
   SHENMILLER J, 1995, AM J BOT, V82, P1367, DOI 10.2307/2445863
   SINCLAIR TR, 1975, SCIENCE, V189, P565, DOI 10.1126/science.189.4202.565
   Specht C. E., 1998, Plant Genetic Resources Newsletter, P39
   Steiner AM, 1995, SEED SCI RES, V5, P195, DOI 10.1017/S0960258500002853
   Telewski FW, 2002, AM J BOT, V89, P1285, DOI 10.3732/ajb.89.8.1285
   TOMPSETT PB, 1986, ANN BOT-LONDON, V57, P875, DOI 10.1093/oxfordjournals.aob.a087172
   Toole E. H., 1946, JOUR AGRIC RES, V72, P201
   Vavilov N.I., 1992, ORIGIN GEOGRAPHY CUL
   VILLIERS TA, 1974, PLANT PHYSIOL, V53, P875, DOI 10.1104/pp.53.6.875
   Walters C, 2004, CRYOBIOLOGY, V48, P229, DOI 10.1016/j.cryobiol.2004.01.007
   Walters C, 1998, SEED SCI RES, V8, P223, DOI 10.1017/S096025850000413X
   WENT FW, 1969, ALISO, V7, P1
   WILLIAMS RJ, 1993, J THERM ANAL, V40, P857, DOI 10.1007/BF02546659
   ZEWDIE M, 1991, SEED SCI TECHNOL, V19, P319
NR 44
TC 311
Z9 341
U1 4
U2 102
PU CAMBRIDGE UNIV PRESS
PI CAMBRIDGE
PA EDINBURGH BLDG, SHAFTESBURY RD, CB2 8RU CAMBRIDGE, ENGLAND
SN 0960-2585
EI 1475-2735
J9 SEED SCI RES
JI Seed Sci. Res.
PD MAR
PY 2005
VL 15
IS 1
BP 1
EP 20
DI 10.1079/SSR2004195
PG 20
WC Plant Sciences
WE Science Citation Index Expanded (SCI-EXPANDED)
SC Plant Sciences
GA 908SC
UT WOS:000227809500001
DA 2023-07-11
ER

PT J
AU Barth, C
   Jander, G
AF Barth, C
   Jander, G
TI Arabidopsis myrosinases TGG1 and TGG2 have redundant function in
   glucosinolate breakdown and insect defense
SO PLANT JOURNAL
LA English
DT Article
DE arabidopsis; glucosinolate; myrosinase; insect; defense; herbivory
ID BRASSICA-NAPUS; GENE FAMILY; HOST-PLANT; SIGNALING PATHWAYS;
   TRICHOPLUSIA-NI; PIERIS-RAPAE; THALIANA; EXPRESSION; PATHOGEN;
   SPECIALIST
AB In Arabidopsis and other Brassicaceae, the enzyme myrosinase (beta-thioglucoside glucohydrolase, TGG) degrades glucosinolates to produce toxins that deter herbivory. A broadly applicable selection for meiotic recombination between tightly linked T-DNA insertions was developed to generate Arabidopsis tgg1 tgg2 double mutants and study myrosinase function. Glucosinolate breakdown in crushed leaves of tgg1 or tgg2 single mutants was comparable to that of wild-type, indicating redundant enzyme function. In contrast, leaf extracts of tgg1 tgg2 double mutants had undetectable myrosinase activity in vitro, and damage-induced breakdown of endogenous glucosinolates was apparently absent for aliphatic and greatly slowed for indole glucosinolates. Maturing leaves of myrosinase mutants had significantly increased glucosinolate levels. However, developmental decreases in glucosinolate content during senescence and germination were unaffected, showing that these processes occur independently of TGG1 and TGG2. Insect herbivores with different host plant preferences and feeding styles varied in their responses to myrosinase mutations. Weight gain of two Lepidoptera, the generalist Trichoplusia ni and the facultative Solanaceae-specialist Manduca sexta, was significantly increased on tgg1tgg2 double mutants. Two crucifer-specialist Lepidoptera had differing responses. Whereas Plutella xylostella was unaffected by myrosinase mutations, Pieris rapae performed better on wild-type, perhaps due to reduced feeding stimulants in tgg1 tgg2 mutants. Reproduction of two Homoptera, Myzus persicae and Brevicoryne brassicae, was unaffected by myrosinase mutations.
C1 Boyce Thompson Inst Plant Res, Ithaca, NY 14853 USA.
C3 Cornell University; Boyce Thompson Institute for Plant Research
RP Jander, G (通讯作者)，Boyce Thompson Inst Plant Res, Tower Rd, Ithaca, NY 14853 USA.
EM gj32@cornell.edu
RI Jander, Georg/E-7101-2012
CR Abramoff MD., 2006, BIOPHOTONICS INT, V11, P249, DOI 10.1201/9781420005615.ax4
   Agrawal AA, 2003, J CHEM ECOL, V29, P1403, DOI 10.1023/A:1024265420375
   Alonso JM, 2003, SCIENCE, V301, P653, DOI 10.1126/science.1086391
   Andreasson E, 2001, PLANT PHYSIOL, V127, P1750, DOI 10.1104/pp.010334
   [Anonymous], 2000, APHIDS WORLDS CROPS, DOI DOI 10.1086/523162
   Barth C, 2004, PLANT PHYSIOL, V134, P1784, DOI 10.1104/pp.103.032185
   BECHTOLD N, 1993, CR ACAD SCI III-VIE, V316, P1194
   BELL RA, 1976, ANN ENTOMOL SOC AM, V69, P365, DOI 10.1093/aesa/69.2.365
   Bones AM, 1996, PHYSIOL PLANTARUM, V97, P194, DOI [10.1034/j.1399-3054.1996.970128.x, 10.1111/j.1399-3054.1996.tb00497.x]
   Brader G, 2001, PLANT PHYSIOL, V126, P849, DOI 10.1104/pp.126.2.849
   BRETAGNOLLE F, 1995, NEW PHYTOL, V129, P1, DOI 10.1111/j.1469-8137.1995.tb03005.x
   Bridges M, 2002, P ROY SOC B-BIOL SCI, V269, P187, DOI 10.1098/rspb.2001.1861
   BROADWAY RM, 1992, J CHEM ECOL, V18, P1009, DOI 10.1007/BF00980059
   Brown PD, 2003, PHYTOCHEMISTRY, V62, P471, DOI 10.1016/S0031-9422(02)00549-6
   Chevolleau S, 1997, J AGR FOOD CHEM, V45, P4290, DOI 10.1021/jf970449k
   De Vos M, 2005, MOL PLANT MICROBE IN, V18, P923, DOI 10.1094/MPMI-18-0923
   Ellis C, 2002, MOL PLANT MICROBE IN, V15, P1025, DOI 10.1094/MPMI.2002.15.10.1025
   Fahey JW, 2001, PHYTOCHEMISTRY, V56, P5, DOI 10.1016/S0031-9422(00)00316-2
   FALK A, 1995, PLANTA, V195, P387, DOI 10.1007/BF00202596
   FINCH S, 1978, ENTOMOL EXP APPL, V24, P350, DOI 10.1007/BF02385085
   GIAMOUSTARIS A, 1995, ANN APPL BIOL, V126, P347, DOI 10.1111/j.1744-7348.1995.tb05371.x
   Henry IM, 2005, GENETICS, V170, P1979, DOI 10.1534/genetics.104.037788
   Howard RJ, 1996, ANNU REV MICROBIOL, V50, P491, DOI 10.1146/annurev.micro.50.1.491
   Husebye H, 2002, PLANT PHYSIOL, V128, P1180, DOI 10.1104/pp.010925
   JAMES DC, 1991, PHYSIOL PLANTARUM, V82, P163
   Kim JH, 2004, PLANT MOL BIOL, V54, P671, DOI 10.1023/B:PLAN.0000040897.49151.98
   Kliebenstein D, 2002, GENETICS, V161, P325
   KONCZ C, 1986, MOL GEN GENET, V204, P383, DOI 10.1007/BF00331014
   Koroleva OA, 2000, PLANT PHYSIOL, V124, P599, DOI 10.1104/pp.124.2.599
   Lambrix V, 2001, PLANT CELL, V13, P2793, DOI 10.1105/tpc.13.12.2793
   LANDRY LG, 1995, PLANT PHYSIOL, V109, P1159, DOI 10.1104/pp.109.4.1159
   LISTER C, 1993, PLANT J, V4, P745, DOI 10.1046/j.1365-313X.1993.04040745.x
   Lukowitz W, 2000, PLANT PHYSIOL, V123, P795, DOI 10.1104/pp.123.3.795
   Matsushima R, 2003, PLANT J, V33, P493, DOI 10.1046/j.1365-313X.2003.01636.x
   Mewis I, 2005, PLANT PHYSIOL, V138, P1149, DOI 10.1104/pp.104.053389
   MICHAJLOVSKIJ N, 1968, EXPERIENTIA, V24, P223, DOI 10.1007/BF02152780
   Mikkelsen MD, 2003, PLANT PHYSIOL, V131, P298, DOI 10.1104/pp.011015
   Miles PW, 1999, BIOL REV, V74, P41, DOI 10.1017/S0006323198005271
   Moran PJ, 2002, ARCH INSECT BIOCHEM, V51, P182, DOI 10.1002/arch.10064
   Moran PJ, 2001, PLANT PHYSIOL, V125, P1074, DOI 10.1104/pp.125.2.1074
   MOURAD G, 1994, MOL GEN GENET, V243, P178, DOI 10.1007/BF00280315
   PALMIERI S, 1982, ANAL BIOCHEM, V123, P320, DOI 10.1016/0003-2697(82)90452-3
   Petersen BL, 2002, PLANTA, V214, P562, DOI 10.1007/s004250100659
   Plotnikova JM, 2000, PLANT PHYSIOL, V124, P1766, DOI 10.1104/pp.124.4.1766
   Pontoppidan B, 2001, EUR J BIOCHEM, V268, P1041, DOI 10.1046/j.1432-1327.2001.01971.x
   Powell G, 2006, ANNU REV ENTOMOL, V51, P309, DOI 10.1146/annurev.ento.51.110104.151107
   Ramsey J, 1998, ANNU REV ECOL SYST, V29, P467, DOI 10.1146/annurev.ecolsys.29.1.467
   Rask L, 2000, PLANT MOL BIOL, V42, P93, DOI 10.1023/A:1006380021658
   Ratzka A, 2002, P NATL ACAD SCI USA, V99, P11223, DOI 10.1073/pnas.172112899
   Raybould AF, 2001, HEREDITY, V87, P383, DOI 10.1046/j.1365-2540.2001.00954.x
   Reichelt M, 2002, PHYTOCHEMISTRY, V59, P663, DOI 10.1016/S0031-9422(02)00014-6
   Renwick JAA, 2002, ENTOMOL EXP APPL, V104, P35, DOI 10.1023/A:1021231732022
   Sessions A, 2002, PLANT CELL, V14, P2985, DOI 10.1105/tpc.004630
   Taipalensuu J, 1997, EUR J BIOCHEM, V247, P963, DOI 10.1111/j.1432-1033.1997.00963.x
   Thangstad OP, 2004, PLANT MOL BIOL, V54, P597, DOI 10.1023/B:PLAN.0000038272.99590.10
   THANGSTAD OP, 1993, PLANT MOL BIOL, V23, P511, DOI 10.1007/BF00019299
   TIEDINK HGM, 1991, J AGR FOOD CHEM, V39, P922, DOI 10.1021/jf00005a024
   TOLLSTEN L, 1988, PHYTOCHEMISTRY, V27, P2073, DOI 10.1016/0031-9422(88)80099-2
   Toufighi K, 2005, PLANT J, V43, P153, DOI 10.1111/j.1365-313X.2005.02437.x
   Ueda H, 2006, PLANT CELL PHYSIOL, V47, P164, DOI 10.1093/pcp/pci232
   WEBB S, 1988, NEW YORKS FOOD LIFE, P1
   Weigel D, 2002, ARABIDOPSIS LAB MANU, P12
   Wittstock U, 2004, P NATL ACAD SCI USA, V101, P4859, DOI 10.1073/pnas.0308007101
   Wittstock U, 2002, TRENDS PLANT SCI, V7, P263, DOI 10.1016/S1360-1385(02)02273-2
   Xu ZW, 2004, PLANT MOL BIOL, V55, P343, DOI 10.1007/s11103-004-0790-1
   XUE JP, 1992, PLANT MOL BIOL, V18, P387, DOI 10.1007/BF00034965
   Yi Y, 1998, PLANT CELL, V10, P1465, DOI 10.1105/tpc.10.9.1465
   Zhang JM, 2002, PHYSIOL PLANTARUM, V115, P25, DOI 10.1034/j.1399-3054.2002.1150103.x
   Zimmermann P, 2004, PLANT PHYSIOL, V136, P2621, DOI 10.1104/pp.104.046367
NR 69
TC 295
Z9 314
U1 1
U2 69
PU WILEY
PI HOBOKEN
PA 111 RIVER ST, HOBOKEN 07030-5774, NJ USA
SN 0960-7412
EI 1365-313X
J9 PLANT J
JI Plant J.
PD MAY
PY 2006
VL 46
IS 4
BP 549
EP 562
DI 10.1111/j.1365-313X.2006.02716.x
PG 14
WC Plant Sciences
WE Science Citation Index Expanded (SCI-EXPANDED)
SC Plant Sciences
GA 036TI
UT WOS:000237098000002
PM 16640593
OA Bronze
DA 2023-07-11
ER

PT J
AU Warwick, SI
   Al-Shehbaz, IA
AF Warwick, S. I.
   Al-Shehbaz, I. A.
TI Brassicaceae: Chromosome number index and database on CD-Rom
SO PLANT SYSTEMATICS AND EVOLUTION
LA English
DT Article
DE Brassicaceae; chromosome number; Cruciferae; chromosome counts; cytology
AB A summary of chromosome numbers has been prepared for the Brassicaceae (Cruciferae) family. Over 9000 chromosome counts have been compiled from the literature. Chromosome numbers are known from 232 of the 338 (68.6%) genera and 1558 of the 3709 (42.0%) of the species in the family. Counts in the excel database have been arranged according to currently accepted taxonomy, and includes for each count, country of origin and reference citation.
C1 Agr & Agri Food Canada, Eastern Cereal & Oilseed Res Ctr, Cent Expt Farm, Ottawa, ON, Canada.
   Missouri Bot Garden, St Louis, MO 63166 USA.
C3 Agriculture & Agri Food Canada; Missouri Botanical Gardens
RP Warwick, SI (通讯作者)，Agr & Agri Food Canada, Eastern Cereal & Oilseed Res Ctr, Cent Expt Farm, Ottawa, ON, Canada.
EM warwicks@agr.gc.ca; ihsan.al-shehbaz@mobot.org
CR Jaretzky R., 1928, JB WISS BOT, V68, P1
   Jaretzky R, 1932, JB WISS BOT, V76, P485
   Manton I, 1932, ANN BOT-LONDON, V46, P509, DOI 10.1093/oxfordjournals.aob.a090334
   MUKHERJEE P, 1975, CYTOLOGIA, V40, P727, DOI 10.1508/cytologia.40.727
NR 4
TC 291
Z9 337
U1 1
U2 15
PU SPRINGER WIEN
PI WIEN
PA SACHSENPLATZ 4-6, PO BOX 89, A-1201 WIEN, AUSTRIA
SN 0378-2697
EI 1615-6110
J9 PLANT SYST EVOL
JI Plant Syst. Evol.
PD JUL
PY 2006
VL 259
IS 2-4
BP 237
EP 248
DI 10.1007/s00606-006-0421-1
PG 12
WC Plant Sciences; Evolutionary Biology
WE Science Citation Index Expanded (SCI-EXPANDED)
SC Plant Sciences; Evolutionary Biology
GA 063EH
UT WOS:000238998800009
DA 2023-07-11
ER

PT J
AU Johnston, JS
   Pepper, AE
   Hall, AE
   Chen, ZJ
   Hodnett, G
   Drabek, J
   Lopez, R
   Price, HJ
AF Johnston, JS
   Pepper, AE
   Hall, AE
   Chen, ZJ
   Hodnett, G
   Drabek, J
   Lopez, R
   Price, HJ
TI Evolution of genome size in Brassicaceae
SO ANNALS OF BOTANY
LA English
DT Article; Proceedings Paper
CT 2nd Plant Genome Size Workshop and Discussion Meeting
CY SEP 08-12, 2003
CL Kew, UNITED KINGDOM
DE Arabidopsis; brassicaceae; ITS phylogeny; DNA content; genome size;
   chromosome number
ID NUCLEAR-DNA AMOUNTS; MOLECULAR SYSTEMATICS; PHYLOGENETIC ANALYSIS;
   ARABIDOPSIS-THALIANA; REGIONS; PLANT; NIGRA; GENE
AB Background and Aims Brassicaceae. with nearly 340 genera and more than 3350 species, anchors the low range of angiosperm genome sizes. The relatively narrow range of DNA content (0(.)16 pg < 1C < 1(.)95 pg) was maintained in spite of extensive chromosomal change. The aim of this study was to erect a cytological and molecular phylogenetic frame-work for a selected subset of the Brassicacae, and use this as a template to examine genome size evolution in Brassicaceae.
   Methods DNA contents were determined by flow cytometry and chromosomes were counted for 34 species of the family Brassicaceae and for ten Arabidopsis thaliana ecotypes. The amplified and sequenced ITS region for 23 taxa (plus six other taxa with known ITS sequences) were aligned and used to infer evolutionary relationship by parsimony analysis.
   Key Results DNA content in the species studied ranged over 8-fold (1C=0(.)16-1(.)31 pg), and 4(.)4-fold (1C=0(.)16-0(.)71 pg) excluding allotetraploid Brassica species. The 1C DNA contents of ten Arabidopsis thaliana ecotypes showed little variation, ranging from 0(.)16 pg to 0(.)17 pg.
   Conclusions The tree roots at an ancestral genome size of approximately 1x = 0(.)2 pg. Arabidopsis thaliana (1C = 0(.)16 pg; similar to157 Mbp) has the smallest genome size in Brassicaceae studied here and apparently represents an evolutionary decrease in genome size. Two other branches that represent probable evolutionary decreases in genome size terminate in Lepidium virginicum and Brassica rapa. Branches in the phylogenetic tree that represent probable evolutionary increases in genome size terminate in Arabidopsis halleri, A. lyrata, Arabis hirsuta, Capsella rubella. Caulanthus heterophyllus, Crucihimalaya, Lepidium sativum, Sisymbrium and Thlaspi arvense. Branches within one clade containing Brassica were identified that represent two ancient ploidy events (2x to 4x and 4x to 6x) that were predicted from published comparative mapping studies. (C) 2005 Annals of Botany Company.
C1 Texas A&M Univ, Dept Entomol, College Stn, TX 77843 USA.
   Texas A&M Univ, Dept Biol, College Stn, TX 77843 USA.
   Texas A&M Univ, Dept Soil & Crop Sci, College Stn, TX 77843 USA.
   Univ Chicago, Dept Mol Genet & Cell Biol, Chicago, IL 60637 USA.
C3 Texas A&M University System; Texas A&M University College Station; Texas
   A&M University System; Texas A&M University College Station; Texas A&M
   University System; Texas A&M University College Station; University of
   Chicago
RP Johnston, JS (通讯作者)，Texas A&M Univ, Dept Entomol, College Stn, TX 77843 USA.
EM spencerj@tamu.edu
FU NIGMS NIH HHS [R01 GM067015, GM67015, R01 GM067015-01A1] Funding Source:
   Medline
CR Acarkan A, 2000, PLANT J, V23, P55, DOI 10.1046/j.1365-313x.2000.00790.x
   ALSHEHBAZ IA, 1984, J ARNOLD ARBORETUM, V65, P343
   Arabidopsis Genome Initiative, 2000, Nature (London), V408, P796, DOI 10.1038/35048692
   Bennett MD, 2000, ANN BOT-LONDON, V85, P351, DOI 10.1006/anbo.1999.1071
   BENNETT MD, 1976, PHILOS T R SOC B, V274, P227, DOI 10.1098/rstb.1976.0044
   Bennett MD, 2005, ANN BOT-LONDON, V95, P45, DOI 10.1093/aob/mci003
   Bennett MD, 2003, ANN BOT, V91, P1
   Bennetzen JL, 1997, PLANT CELL, V9, P1901, DOI 10.1105/tpc.9.11.1901
   Doyle JJ, 1987, PHYTOCHEMICAL B BOT, V19, P11
   FELSENSTEIN J, 1985, EVOLUTION, V39, P783, DOI 10.1111/j.1558-5646.1985.tb00420.x
   Hall AE, 2002, PLANT PHYSIOL, V129, P1439, DOI 10.1104/pp.004051
   Hong RL, 2003, PLANT CELL, V15, P1296, DOI 10.1105/tpc.009548
   Inaba R, 2002, THEOR APPL GENET, V105, P1159, DOI 10.1007/s00122-002-0968-3
   Jewell David C., 1994, P484
   KIMURA M, 1980, J MOL EVOL, V16, P111, DOI 10.1007/BF01731581
   Koch M, 1999, PLANT BIOLOGY, V1, P529, DOI 10.1055/s-2007-978548
   Koch M, 2001, AM J BOT, V88, P534, DOI 10.2307/2657117
   Koch MA, 2000, MOL BIOL EVOL, V17, P1483, DOI 10.1093/oxfordjournals.molbev.a026248
   KONIECZNY A, 1993, PLANT J, V4, P403, DOI 10.1046/j.1365-313X.1993.04020403.x
   Lagercrantz U, 1998, GENETICS, V150, P1217
   Lagercrantz U, 1996, GENETICS, V144, P1903
   Lan TH, 2000, GENOME RES, V10, P776, DOI 10.1101/gr.10.6.776
   Leitch IJ, 1998, ANN BOT-LONDON, V82, P85, DOI 10.1006/anbo.1998.0783
   Leitch IJ, 2005, ANN BOT-LONDON, V95, P207, DOI 10.1093/aob/mci014
   Narayan RKJ, 1998, ANN BOT-LONDON, V82, P57, DOI 10.1006/anbo.1998.0752
   OKane SL, 1996, SYST BOT, V21, P559, DOI 10.2307/2419615
   Pepper AE, 2001, AM J BOT, V88, P1479, DOI 10.2307/3558456
   Petrov DA, 2002, THEOR POPUL BIOL, V61, P531, DOI 10.1006/tpbi.2002.1605
   Price HJ, 2005, ANN BOT-LONDON, V95, P219, DOI 10.1093/aob/mci015
   PRICE HJ, 1975, AM J BOT, V62, P262, DOI 10.2307/2441860
   PRICE HJ, 1976, BOT REV, V42, P27, DOI 10.1007/BF02860861
   ROLLINS RC, 1983, CRUCIFERAE CONTINENT
   Rossberg M, 2001, PLANT CELL, V13, P979, DOI 10.1105/tpc.13.4.979
   SAITOU N, 1987, MOL BIOL EVOL, V4, P406, DOI 10.1093/oxfordjournals.molbev.a040454
   Soltis DE, 2003, AM J BOT, V90, P1596, DOI 10.3732/ajb.90.11.1596
   SONG KM, 1995, P NATL ACAD SCI USA, V92, P7719, DOI 10.1073/pnas.92.17.7719
   Swofford DL., 1999, PAUP PHYLOGENETIC AN
   THOMPSON JD, 1994, NUCLEIC ACIDS RES, V22, P4673, DOI 10.1093/nar/22.22.4673
   U. N., 1935, Japanese Journal of Botany, V7, P389
   Wendel JF, 2002, GENETICA, V115, P37, DOI 10.1023/A:1016020030189
   White T.J., 1990, PCR PROTOCOLS GUIDE, P315, DOI [10.1016/B978, DOI 10.1016/B978-0-12-372180-8.50042-1]
   Yang YW, 2002, MOL PHYLOGENET EVOL, V23, P268, DOI 10.1016/S1055-7903(02)00026-X
   Yang YW, 1999, MOL PHYLOGENET EVOL, V13, P455, DOI 10.1006/mpev.1999.0648
NR 43
TC 291
Z9 307
U1 3
U2 70
PU OXFORD UNIV PRESS
PI OXFORD
PA GREAT CLARENDON ST, OXFORD OX2 6DP, ENGLAND
SN 0305-7364
EI 1095-8290
J9 ANN BOT-LONDON
JI Ann. Bot.
PD JAN
PY 2005
VL 95
IS 1
BP 229
EP 235
DI 10.1093/aob/mci016
PG 7
WC Plant Sciences
WE Science Citation Index Expanded (SCI-EXPANDED); Conference Proceedings Citation Index - Science (CPCI-S)
SC Plant Sciences
GA 888JT
UT WOS:000226370900016
PM 15596470
OA Green Published, Bronze, Green Accepted
DA 2023-07-11
ER

PT J
AU Li, YH
   Beisson, F
   Pollard, M
   Ohlrogge, J
AF Li, Yonghua
   Beisson, Fred
   Pollard, Mike
   Ohlrogge, John
TI Oil content of Arabidopsis seeds: The influence of seed anatomy, light
   and plant-to-plant variation
SO PHYTOCHEMISTRY
LA English
DT Article
DE Arabidopsis thaliana; Brassica napus; Brassicaceae; oilseeds; seed coat;
   lipid; fatty acids
ID FATTY-ACID COMPOSITION; BRASSICA-NAPUS L; ACYLTRANSFERASE GENE; EMBRYO
   DEVELOPMENT; LIPID EXTRACTION; THALIANA; EXPRESSION; STORAGE; RAPESEED;
   MUTANT
AB Arabidopsis thaliana is frequently used as a model for the study of oilseed biology and metabolism. However, the very small seeds of Arabidopsis can complicate analysis of their oil content and influence the application of results to larger-seeded plants. Here, we describe how seed anatomy, light, and plant-to-plant variation influence the content and measurement of oil in Arabidopsis seeds. The anatomy of Arabidopsis and Brassica napus seeds were compared and the distribution of mass, oil and the fatty acid composition of different seed parts were determined. In Brassica, 90% of the seed oil resides in the cotyledons that contribute 74% of seed mass. By contrast, the values for Arabidopsis are 60% and 45%, respectively, with a higher fraction of the oil deposited in the radicle, hypocotyl, endosperm and seed coat. Growth of Arabidopsis plants with 600 mu mol m(-2) s(-1) light resulted in a two-fold higher seed yield, a 40% increase in mass per seed and a 60% increase in oil per seed compared to growth at 100 mu mol m(-2) s(-1). Factors that influence the analysis of oil content were evaluated. Intact-seed transmethylation followed by gas chromatography (GC) analysis provided reproducible analysis of Arabidopsis seed oil. However, plant-to-plant variation in oil content is large and we analyzed how this influences the ability to detect statistically valid changes in oil between different genotypes. These observations establish a reference data set on the fatty acid composition and distribution of mass and oil between tissues of Arabidopsis seeds that should help to predict the applicability of results obtained with Arabidopsis to other oilseeds. (c) 2006 Elsevier Ltd. All rights reserved.
C1 Michigan State Univ, Dept Plant Biol, E Lansing, MI 48824 USA.
C3 Michigan State University
RP Ohlrogge, J (通讯作者)，Michigan State Univ, Dept Plant Biol, E Lansing, MI 48824 USA.
EM OHLROGGE@msu.edu
RI Beisson, Frederic/AAX-9165-2021; Li-Beisson, Yonghua/C-7047-2011
OI Li-Beisson, Yonghua/0000-0003-1064-1816; Beisson,
   Frederic/0000-0001-9995-7387
CR Alonso-Blanco C, 1999, P NATL ACAD SCI USA, V96, P4710, DOI 10.1073/pnas.96.8.4710
   Baud S, 2003, PLANT J, V33, P75, DOI 10.1046/j.1365-313X.2003.016010.x
   Baud S, 2002, PLANT PHYSIOL BIOCH, V40, P151, DOI 10.1016/S0981-9428(01)01350-X
   BROWSE J, 1986, ANAL BIOCHEM, V152, P141, DOI 10.1016/0003-2697(86)90132-6
   Cavell AC, 1998, GENOME, V41, P62, DOI 10.1139/gen-41-1-62
   Cernac A, 2004, PLANT J, V40, P575, DOI 10.1111/j.1365-313X.2004.02235.x
   Chia TYP, 2005, J EXP BOT, V56, P1285, DOI 10.1093/jxb/eri129
   Christie W. W., 1991, LIPID TECHNOL, V3, P97
   Debeaujon I, 2000, PLANT PHYSIOL, V122, P403, DOI 10.1104/pp.122.2.403
   Eastmond P, 1996, J EXP BOT, V47, P1763, DOI 10.1093/jxb/47.11.1763
   Eastmond PJ, 1998, J EXP BOT, V49, P1105, DOI 10.1093/jexbot/49.324.1105
   EPP MD, 1993, LIPIDS, V28, P1005, DOI 10.1007/BF02537122
   Focks N, 1998, PLANT PHYSIOL, V118, P91, DOI 10.1104/pp.118.1.91
   GARCES R, 1993, ANAL BIOCHEM, V211, P139, DOI 10.1006/abio.1993.1244
   Goffman FD, 2005, PLANT PHYSIOL, V138, P2269, DOI 10.1104/pp.105.063628
   HARA A, 1978, ANAL BIOCHEM, V90, P420, DOI 10.1016/0003-2697(78)90046-5
   Hobbs DH, 2004, PLANT PHYSIOL, V136, P3341, DOI 10.1104/pp.104.049486
   Jako C, 2001, PLANT PHYSIOL, V126, P861, DOI 10.1104/pp.126.2.861
   KATAVIC V, 1995, PLANT PHYSIOL, V108, P399, DOI 10.1104/pp.108.1.399
   LEPAGE G, 1984, J LIPID RES, V25, P1391
   Marillia EF, 2003, J EXP BOT, V54, P259, DOI 10.1093/jxb/erg020
   Meinke D. W., 1994, ARABIDOPSIS, P253
   Meyerowitz EM, 1994, ARABIDOPSIS
   Murphy DJ, 1996, TRENDS BIOTECHNOL, V14, P206, DOI 10.1016/0167-7799(96)10028-7
   O'Neill CM, 2003, PHYTOCHEMISTRY, V64, P1077, DOI 10.1016/S0031-9422(03)00351-0
   Penfield S, 2004, PLANT CELL, V16, P2705, DOI 10.1105/tpc.104.024711
   Periappuram C, 2000, PLANT PHYSIOL, V122, P1193, DOI 10.1104/pp.122.4.1193
   RUTAR V, 1989, J AGR FOOD CHEM, V37, P67, DOI 10.1021/jf00085a016
   Ruuska SA, 2004, PLANT PHYSIOL, V136, P2700, DOI 10.1104/pp.104.047977
   Schwender J, 2004, NATURE, V432, P779, DOI 10.1038/nature03145
   Thelen JJ, 2002, PLANT J, V32, P419, DOI 10.1046/j.1365-313X.2002.01435.x
   Voelker TA, 1996, PLANT J, V9, P229, DOI 10.1046/j.1365-313X.1996.09020229.x
   Zou JT, 1997, PLANT CELL, V9, P909, DOI 10.1105/tpc.9.6.909
   Zou JT, 1999, PLANT J, V19, P645, DOI 10.1046/j.1365-313x.1999.00555.x
NR 34
TC 282
Z9 295
U1 2
U2 72
PU PERGAMON-ELSEVIER SCIENCE LTD
PI OXFORD
PA THE BOULEVARD, LANGFORD LANE, KIDLINGTON, OXFORD OX5 1GB, ENGLAND
SN 0031-9422
J9 PHYTOCHEMISTRY
JI Phytochemistry
PD MAY
PY 2006
VL 67
IS 9
BP 904
EP 915
DI 10.1016/j.phytochem.2006.02.015
PG 12
WC Biochemistry & Molecular Biology; Plant Sciences
WE Science Citation Index Expanded (SCI-EXPANDED)
SC Biochemistry & Molecular Biology; Plant Sciences
GA 043KQ
UT WOS:000237600300010
PM 16600316
DA 2023-07-11
ER

PT J
AU Muller, K
   Linkies, A
   Vreeburg, RAM
   Fry, SC
   Krieger-Liszkay, A
   Leubner-Metzger, G
AF Mueller, Kerstin
   Linkies, Ada
   Vreeburg, Robert A. M.
   Fry, Stephen C.
   Krieger-Liszkay, Anja
   Leubner-Metzger, Gerhard
TI In Vivo Cell Wall Loosening by Hydroxyl Radicals during Cress Seed
   Germination and Elongation Growth
SO PLANT PHYSIOLOGY
LA English
DT Article
ID ENDO-BETA-MANNANASE; POLLEN-TUBE GROWTH; NADPH OXIDASE; ENDOSPERM CAP;
   ABSCISIC-ACID; DORMANCY ALLEVIATION; HYDROGEN-PEROXIDE; ARABIDOPSIS;
   MECHANISMS; VITRO
AB Loosening of cell walls is an important developmental process in key stages of the plant life cycle, including seed germination, elongation growth, and fruit ripening. Here, we report direct in vivo evidence for hydroxyl radical ((OH)-O-center dot)-mediated cell wall loosening during plant seed germination and seedling growth. We used electron paramagnetic resonance spectroscopy to show that (OH)-O-center dot is generated in the cell wall during radicle elongation and weakening of the endosperm of cress (Lepidium sativum; Brassicaceae) seeds. Endosperm weakening precedes radicle emergence, as demonstrated by direct biomechanical measurements. By H-3 fingerprinting, we showed that wall polysaccharides are oxidized in vivo by the developmentally regulated action of apoplastic (OH)-O-center dot in radicles and endosperm caps: the production and action of (OH)-O-center dot increased during endosperm weakening and radicle elongation and were inhibited by the germination-inhibiting hormone abscisic acid. Both effects were reversed by gibberellin. Distinct and tissue-specific target sites of (OH)-O-center dot attack on polysaccharides were evident. In vivo (OH)-O-center dot attack on cell wall polysaccharides were evident not only in germinating seeds but also in elongating maize (Zea mays; Poaceae) seedling coleoptiles. We conclude that plant cell wall loosening by (OH)-O-center dot is a controlled action of this type of reactive oxygen species.
C1 [Mueller, Kerstin; Linkies, Ada; Leubner-Metzger, Gerhard] Univ Freiburg, Fac Biol, Inst Biol 2, D-79104 Freiburg, Germany.
   [Vreeburg, Robert A. M.; Fry, Stephen C.] Univ Edinburgh, Edinburgh Cell Wall Grp, Inst Mol Plant Sci, Edinburgh EH9 3JH, Midlothian, Scotland.
   [Krieger-Liszkay, Anja] CEA, Inst Biol & Technol Saclay, CNRS, Serv Bioenerget Biol Struct & Mecanisme,URA 2096, F-91191 Gif Sur Yvette, France.
C3 University of Freiburg; University of Edinburgh; CEA; Centre National de
   la Recherche Scientifique (CNRS)
RP Leubner-Metzger, G (通讯作者)，Univ Freiburg, Fac Biol, Inst Biol 2, D-79104 Freiburg, Germany.
EM gerhard.leubner@biologie.uni-freiburg.de
RI Vreeburg, Robert A.M./C-7247-2011; Leubner, Gerhard/A-1999-2013
OI Leubner, Gerhard/0000-0002-6045-8713; Krieger-Liszkay,
   Anja/0000-0001-7141-4129
FU Deutsche Forschungsgemeinschaft [DFG LE720/6]; Deutscher Akademischer
   Austauschdienst [D/0628197, D/07/09926]; Biotechnology and Biological
   Sciences Research Council; Biotechnology and Biological Sciences
   Research Council [D19626] Funding Source: researchfish
FX This work was supported by the Deutsche Forschungsgemeinschaft (grant
   no. DFG LE720/6) and the Deutscher Akademischer Austauschdienst (grant
   nos. D/0628197 and D/07/09926) to G. L.-M. and by the Biotechnology and
   Biological Sciences Research Council to S. C.F.
CR Bailly C, 2004, SEED SCI RES, V14, P93, DOI 10.1079/SSR2004159
   Bethke PC, 2007, PLANT PHYSIOL, V143, P1173, DOI 10.1104/pp.106.093435
   Bewley JD, 1997, TRENDS PLANT SCI, V2, P464, DOI 10.1016/S1360-1385(97)01147-3
   Bewley JD, 1997, PLANT CELL, V9, P1055, DOI 10.1105/tpc.9.7.1055
   BRISSON LF, 1994, PLANT CELL, V6, P1703, DOI 10.1105/tpc.6.12.1703
   Brummell DA, 2001, PLANT MOL BIOL, V47, P311, DOI 10.1023/A:1010656104304
   Carpin S, 2001, PLANT CELL, V13, P511, DOI 10.1105/tpc.13.3.511
   Chen F, 2002, J EXP BOT, V53, P215, DOI 10.1093/jexbot/53.367.215
   Cosgrove DJ, 2005, NAT REV MOL CELL BIO, V6, P850, DOI 10.1038/nrm1746
   D'Autreaux B, 2007, NAT REV MOL CELL BIO, V8, P813, DOI 10.1038/nrm2256
   da Silva EAA, 2004, PLANTA, V220, P251, DOI 10.1007/s00425-004-1344-0
   DEEBLE DJ, 1990, Z NATURFORSCH C, V45, P1031
   DOUSSIERE J, 1992, EUR J BIOCHEM, V208, P61, DOI 10.1111/j.1432-1033.1992.tb17159.x
   Eckardt NA, 2005, PLANT CELL, V17, P327, DOI 10.1105/tpc.104.170210
   Egan MJ, 2007, P NATL ACAD SCI USA, V104, P11772, DOI 10.1073/pnas.0700574104
   Encina A, 2005, PLANTA, V223, P77, DOI 10.1007/s00425-005-0033-y
   Finch-Savage WE, 2006, NEW PHYTOL, V171, P501, DOI 10.1111/j.1469-8137.2006.01787.x
   Foreman J, 2003, NATURE, V422, P442, DOI 10.1038/nature01485
   Fry SC, 1998, BIOCHEM J, V332, P507, DOI 10.1042/bj3320507
   Fry SC, 2002, PLANT SOIL, V247, P57, DOI 10.1023/A:1021140022082
   Fry SC, 2001, BIOCHEM J, V357, P729, DOI 10.1042/0264-6021:3570729
   Fry SC, 2000, GROWING PLANT CELL W
   Gapper C, 2006, PLANT PHYSIOL, V141, P341, DOI 10.1104/pp.106.079079
   Green MA, 2005, NATURE, V433, P83, DOI 10.1038/nature03172
   Heyno E, 2008, NEW PHYTOL, V179, P687, DOI 10.1111/j.1469-8137.2008.02512.x
   Kiss PJ, 2006, CURR BIOL, V16, P208, DOI 10.1016/j.cub.2005.12.025
   Knox JP, 2008, CURR OPIN PLANT BIOL, V11, P308, DOI 10.1016/j.pbi.2008.03.001
   Laloi C, 2004, CURR OPIN PLANT BIOL, V7, P323, DOI 10.1016/j.pbi.2004.03.005
   Leubner-Metzger G, 2002, PLANTA, V215, P959, DOI 10.1007/s00425-002-0837-y
   Liszkay A, 2004, PLANT PHYSIOL, V136, P3114, DOI 10.1104/pp.104.044784
   Lopez-Molina L, 2001, P NATL ACAD SCI USA, V98, P4782, DOI 10.1073/pnas.081594298
   Malagnac F, 2004, FUNGAL GENET BIOL, V41, P982, DOI 10.1016/j.fgb.2004.07.008
   Miller JG, 2001, CARBOHYD RES, V332, P389, DOI 10.1016/S0008-6215(01)00110-0
   Minibayeva FV, 2001, PROTOPLASMA, V217, P125, DOI 10.1007/BF01289421
   Monshausen GB, 2007, P NATL ACAD SCI USA, V104, P20996, DOI 10.1073/pnas.0708586104
   Muller K, 2006, PLANT CELL PHYSIOL, V47, P864, DOI 10.1093/pcp/pcj059
   Nonogaki H, 2000, PLANT PHYSIOL, V123, P1235, DOI 10.1104/pp.123.4.1235
   Nonogaki H, 2006, BREEDING SCI, V56, P93, DOI 10.1270/jsbbs.56.93
   Oracz K, 2007, PLANT J, V50, P452, DOI 10.1111/j.1365-313X.2007.03063.x
   Oracz K, 2009, PLANT PHYSIOL, V150, P494, DOI 10.1104/pp.109.138107
   PAVLISTA AD, 1970, PLANT PHYSIOL, V46, P636, DOI 10.1104/pp.46.4.636
   Potocky M, 2007, NEW PHYTOL, V174, P742, DOI 10.1111/j.1469-8137.2007.02042.x
   Renew S, 2005, PLANT J, V44, P342, DOI 10.1111/j.1365-313X.2005.02528.x
   Roach T, 2008, PHYSIOL PLANTARUM, V133, P131, DOI 10.1111/j.1399-3054.2007.00986.x
   Schopfer P, 1996, PLANTA, V199, P43, DOI 10.1007/BF00196879
   Schopfer P, 2001, PLANT J, V28, P679, DOI 10.1046/j.1365-313x.2001.01187.x
   Schopfer P, 2006, AM J BOT, V93, P1415, DOI 10.3732/ajb.93.10.1415
   Toorop PE, 2000, J EXP BOT, V51, P1371, DOI 10.1093/jexbot/51.349.1371
   Winterbourn CC, 2008, NAT CHEM BIOL, V4, P278, DOI 10.1038/nchembio.85
NR 49
TC 281
Z9 299
U1 2
U2 76
PU OXFORD UNIV PRESS INC
PI CARY
PA JOURNALS DEPT, 2001 EVANS RD, CARY, NC 27513 USA
SN 0032-0889
EI 1532-2548
J9 PLANT PHYSIOL
JI Plant Physiol.
PD AUG
PY 2009
VL 150
IS 4
BP 1855
EP 1865
DI 10.1104/pp.109.139204
PG 11
WC Plant Sciences
WE Science Citation Index Expanded (SCI-EXPANDED)
SC Plant Sciences
GA 479WJ
UT WOS:000268692200023
PM 19493972
OA Green Published, hybrid, Green Submitted
DA 2023-07-11
ER

PT J
AU Al-Shehbaz, IA
AF Al-Shehbaz, Ihsan A.
TI A generic and tribal synopsis of the Brassicaceae (Cruciferae)
SO TAXON
LA English
DT Article
DE Brassicaceae; Cruciferae; genera; synonymy; tribal classification
ID RESTRICTION SITE VARIATION; CHLOROPLAST DNA VARIATION; NUCLEAR RIBOSOMAL
   DNA; INTERNAL TRANSCRIBED SPACER; MOLECULAR SYSTEMATICS;
   PHYLOGENETIC-RELATIONSHIPS; ALLIED GENERA; SUBTRIBE BRASSICINAE;
   COCHLEARIA BRASSICACEAE; ISATIS BRASSICACEAE
AB As currently delimited, the Brassicaceae comprise 49 tribes, 321 genera, and 3660 species. Of these, 20 genera and 34 species remain to be assigned to tribes. These figures differ substantially from those estimated five years ago, in which 25 tribes, 338 genera, and 3709 species were recognized. Of those 338 genera, 37 are treated herein as synonyms, and 21 genera (10 re-established and 11 new) have since been added. The genera Notothlaspi,Peltariopsis,Sinapidendron, and Xerodraba are lectotypified. The following 11 taxa are reduced for the first time to synonymy of what follows them in parentheses: Boreava and Tauscheria (Isatis), Catadysia (Weberbauera), Coelophragmus (Dryopetalon), Crambeae (Brassiceae), Eremodraba (Neuontobotrys), Leavenworthieae (Cardamineae), Lexarzanthe (Romanschulzia), Noccaeopsis. (Noccaea), Romanschulzia orizabae (R. arabiformis), and Sibaropsis (Streptanthus). The new names Isatis zarrei and I. quadrialata are proposed to avoid the creation of later homonyms upon the transfers to Isatis of the herein lectotypified Boreava orientalis and Sameraria nummularia, respectively. Twenty-seven new combinations are proposed: Abdra aprica, Camelinopsis kurdica, Dryopetalon auriculatum, Isatis aptera, I. cardiocarpa, I. glastifolia, I. gymnocarpa, Neuontobotrys intricatissima, N. schulzii, Noccaea apterocarpa, N. caespitosa, N. iberidea, N. oppositifolia, Onuris hauthalii, Parlatoria taurica, Petroravenia friesii, P. werdermannii, Streptanthus barnebyi, S. cooperi, S. hammittii, Tomostima araboides, T australis,T cuneifolia, T. platycatpa,T. reptans, T. sonorae, and Weberbauera rosulans.
C1 Missouri Bot Garden, St Louis, MO 63166 USA.
C3 Missouri Botanical Gardens
RP Al-Shehbaz, IA (通讯作者)，Missouri Bot Garden, POB 299, St Louis, MO 63166 USA.
EM ihsan.Al-Shehbaz@mobot.org
CR AKEROYD JR, 1993, FLORA EUROPAEA, V1, P384
   Al-Shehbaz IA, 2006, PLANT SYST EVOL, V259, P89, DOI 10.1007/s00606-006-0415-z
   Al-Shehbaz I. A., 2011, Edinburgh Journal of Botany, V68, P165, DOI 10.1017/S0960428611000060
   Al-Shehbaz IA, 2004, NOVON, V14, P258
   Al-Shehbaz IA, 2004, NOVON, V14, P253
   Al-Shehbaz IA, 2010, FLORA N AM N MEXICO, P224
   Al-Shehbaz Ihsan A., 2007, Harvard Papers in Botany, V12, P429, DOI 10.3100/1043-4534(2007)12[429:TNTDAM]2.0.CO;2
   Al-Shehbaz IA, 2007, NOVON, V17, P397, DOI 10.3417/1055-3177(2007)17[397:GLODRS]2.0.CO;2
   Al-Shehbaz Ihsan A., 2011, Plant Diversity and Evolution, V129, P71, DOI 10.1127/1869-6155/2011/0129-0044
   Al-Shehbaz Ihsan A., 2010, Harvard Papers in Botany, V15, P139, DOI 10.3100/025.015.0107
   Alexander P.J., SYST BOT IN PRESS
   Alexander PJ, 2010, SYST BOT, V35, P559, DOI 10.1600/036364410792495926
   ALSHEBAZ IA, 1990, ANN MO BOT GARD, V77, P602, DOI 10.2307/2399531
   [Anonymous], ATLAS FLORAE EUROPAE
   Appel O, 2003, FA GE VAS P, V5, P75
   Arabidopsis Genome Initiative, 2000, Nature (London), V408, P796, DOI 10.1038/35048692
   ARTELARI R., 2002, FLORA HELENICA, V2, P253
   Bailey CD, 2007, SYST BOT, V32, P140, DOI 10.1600/036364407780360166
   Bailey CD, 2006, MOL BIOL EVOL, V23, P2142, DOI 10.1093/molbev/msl087
   Beilstein MA, 2006, AM J BOT, V93, P607, DOI 10.3732/ajb.93.4.607
   Beilstein MA, 2008, AM J BOT, V95, P1307, DOI 10.3732/ajb.0800065
   Beilstein MA, 2010, P NATL ACAD SCI USA, V107, P18724, DOI 10.1073/pnas.0909766107
   Bleeker W, 2002, AUST SYST BOT, V15, P575, DOI 10.1071/SB01026
   Bleeker W, 2002, PLANT BIOLOGY, V4, P104, DOI 10.1055/s-2002-20442
   Britton N, 1913, ILLUSTRATED FLORA NO, V2
   Busch A, 2012, MOL BIOL EVOL, V29, P1241, DOI 10.1093/molbev/msr297
   Cecchi L, 2011, PLANT BIOSYST, V145, P818, DOI 10.1080/11263504.2011.580789
   Chrtek J., 1973, ACTA U CAROL BIOL, V1971, P231
   Couvreur TLP, 2010, MOL BIOL EVOL, V27, P55, DOI 10.1093/molbev/msp202
   Dorofeyev VI, 2004, TURCZANINOWIA, V7, P43
   Franzke A, 1999, THEOR APPL GENET, V98, P831, DOI 10.1007/s001220051140
   Franzke A, 2000, PLANT SYST EVOL, V224, P213, DOI 10.1007/BF00986344
   Franzke A, 1998, FOLIA GEOBOT, V33, P225, DOI 10.1007/BF03216204
   Franzke A, 2004, MOL ECOL, V13, P2789, DOI 10.1111/j.1365-294X.2004.02272.x
   Franzke A, 2011, TRENDS PLANT SCI, V16, P108, DOI 10.1016/j.tplants.2010.11.005
   Franzke A, 2009, TAXON, V58, P425, DOI 10.1002/tax.582009
   Galloway GL, 1998, MOL BIOL EVOL, V15, P1312, DOI 10.1093/oxfordjournals.molbev.a025859
   German D.A., 2010, KOMAROVIA, V6, P83
   German DA, 2011, PLANT SYST EVOL, V294, P65, DOI 10.1007/s00606-011-0452-0
   German DA, 2010, NORD J BOT, V28, P646, DOI 10.1111/j.1756-1051.2010.00983.x
   German DA, 2009, PLANT SYST EVOL, V283, P33, DOI 10.1007/s00606-009-0213-5
   German Dmitry A., 2008, Harvard Papers in Botany, V13, P289, DOI 10.3100/1043-4534-13.2.289
   German Dmitry A., 2008, Harvard Papers in Botany, V13, P165, DOI 10.3100/1043-4534(2008)13[165:FATABC]2.0.CO;2
   Goodson BE, 2011, SYST BOT, V36, P957, DOI 10.1600/036364411X604976
   Greuter W., 1986, MED CHECKLIST, V3
   Heenan PB, 2007, NEW ZEAL J BOT, V45, P237
   Heenan PB, 2012, TAXON, V61, P970, DOI 10.1002/tax.615004
   Jafri S.M.H., 1973, FLORA W PAKISTAN, V55, P1
   Jepson W.L., 1925, MANUAL FLOW FLOWERIN
   Jordon-Thaden I, 2010, MOL PHYLOGENET EVOL, V55, P524, DOI 10.1016/j.ympev.2010.02.012
   Khosravi A. Reza, 2008, Feddes Repertorium, V119, P13, DOI 10.1002/fedr.200811146
   Khosravi AR, 2009, ANN MO BOT GARD, V96, P564, DOI 10.3417/2007004
   Khosravi AR, 2009, BIOCHEM SYST ECOL, V37, P106, DOI 10.1016/j.bse.2009.01.010
   Khosravi AR, 2008, NORD J BOT, V26, P25, DOI 10.1111/j.1756-1051.2008.00205.x
   Koch M, 1999, PLANT BIOLOGY, V1, P529, DOI 10.1055/s-2007-978548
   Koch M, 1996, NORD J BOT, V16, P585, DOI 10.1111/j.1756-1051.1996.tb00276.x
   Koch M, 2000, ANN MO BOT GARD, V87, P246, DOI 10.2307/2666163
   Koch M, 2003, PL GE BI EV, P1
   Koch M, 2004, SYST BOT, V29, P375, DOI 10.1600/036364404774195566
   Koch M, 2003, ANN MO BOT GARD, V90, P151, DOI 10.2307/3298580
   Koch M, 1998, CAN J BOT, V76, P382, DOI 10.1139/b98-006
   Koch M, 1999, PLANT SYST EVOL, V216, P207, DOI 10.1007/BF01084399
   Koch M, 2002, ANN MO BOT GARD, V89, P88, DOI 10.2307/3298659
   Koch M, 2001, AM J BOT, V88, P534, DOI 10.2307/2657117
   Koch MA, 2000, MOL BIOL EVOL, V17, P1483, DOI 10.1093/oxfordjournals.molbev.a026248
   Koch MA, 2008, TAXON, V57, P933, DOI 10.1002/tax.573021
   Koch MA, 2007, MOL BIOL EVOL, V24, P63, DOI 10.1093/molbev/msl130
   Koch MA, 2012, TAXON, V61, P1001, DOI 10.1002/tax.615007
   Koch MA, 2012, TAXON, V61, P76, DOI 10.1002/tax.611006
   Koch MA, 2010, AM J BOT, V97, P1040, DOI 10.3732/ajb.0900366
   MEYER F K, 1979, Feddes Repertorium, V90, P129
   MEYER F K, 1973, Feddes Repertorium, V84, P449
   MEYER F. K., 2010, HAUSSKNECHTIA, V12, P5
   Meyer F. K., 2006, ARTEN EUROPAS AFRIKA, V12, P1
   Meyer F. K, 2001, HAUSSKNECHTIA, V8, P3
   MILLER A G, 1978, Notes from the Royal Botanic Garden Edinburgh, V36, P23
   Moazzeni H, 2007, FLORA, V202, P447, DOI 10.1016/j.flora.2006.10.004
   Moazzeni H, 2010, FLORA, V205, P337, DOI 10.1016/j.flora.2009.12.028
   Mummenhoff K, 2005, ANN MO BOT GARD, V92, P400
   MUMMENHOFF K, 1994, SYST BOT, V19, P73, DOI 10.2307/2419713
   Mummenhoff K, 1997, CAN J BOT, V75, P469, DOI 10.1139/b97-051
   Mummenhoff K, 2001, AM J BOT, V88, P2051, DOI 10.2307/3558431
   Mummenhoff K, 2004, AM J BOT, V91, P254, DOI 10.3732/ajb.91.2.254
   MUMMENHOFF K, 1995, PLANT SYST EVOL, V196, P75, DOI 10.1007/BF00985336
   Mummenhoff K, 2009, J EXP BOT, V60, P1503, DOI 10.1093/jxb/ern304
   O'Kane SL, 2003, ANN MO BOT GARD, V90, P603, DOI 10.2307/3298545
   OKane SL, 1996, SYST BOT, V21, P559, DOI 10.2307/2419615
   PRICE RA, 1994, ARABIDOPSIS, P7
   RODMAN JE, 1981, SYST BOT, V6, P197, DOI 10.2307/2418282
   Rollins R.C., 1993, CRUCIFERAE CONTINENT
   Schulz O.E., 1924, PFLANZENREICH, V105, P1
   Schulz OE, 1936, NATURLICHEN PFLANZ B, V17B, P227
   Warwick S., 1997, OPERA BOT, V132, P159
   Warwick SI, 2006, PLANT SYST EVOL, V259, P237, DOI 10.1007/s00606-006-0421-1
   Warwick S.I., 2009, BIOL BREEDING CRUCIF, P19
   WARWICK SI, 1993, CAN J BOT, V71, P906, DOI 10.1139/b93-102
   WARWICK SI, 1994, CAN J BOT, V72, P1692, DOI 10.1139/b94-208
   WARWICK SI, 1992, THEOR APPL GENET, V83, P839, DOI 10.1007/BF00226706
   Warwick SI, 2005, CAN J BOT, V83, P467, DOI [10.1139/B05-021, 10.1139/b05-021]
   Warwick SI, 2004, ANN MO BOT GARD, V91, P99
   Warwick SI, 2004, CAN J BOT, V82, P376, DOI 10.1139/B04-012
   Warwick SI, 2002, CAN J BOT, V80, P1002, DOI [10.1139/b02-089, 10.1139/B02-089]
   WARWICK SI, 1991, THEOR APPL GENET, V82, P81, DOI 10.1007/BF00231281
   Warwick SI, 1997, CAN J BOT, V75, P960, DOI 10.1139/b97-107
   Warwick SI, 2008, BOTANY, V86, P315, DOI 10.1139/B08-013
   Warwick SI, 2006, PL GE BI EV, V1, P219
   Warwick SI, 2007, ANN MO BOT GARD, V94, P56, DOI 10.3417/0026-6493(2007)94[56:PRITTA]2.0.CO;2
   Warwick SI, 2006, CAN J BOT, V84, P269, DOI 10.1139/B05-161
   Warwick SI, 2011, TAXON, V60, P1156, DOI 10.1002/tax.604017
   Warwick SI, 2010, PLANT SYST EVOL, V285, P209, DOI 10.1007/s00606-010-0271-8
   Warwick SI, 2009, BOTANY, V87, P961, DOI 10.1139/B09-051
   Yue JP, 2008, ANN MO BOT GARD, V95, P520, DOI 10.3417/2006214
   Yue JP, 2009, J SYST EVOL, V47, P402, DOI 10.1111/j.1759-6831.2009.00041.x
   Zhao B, 2010, BIOCHEM SYST ECOL, V38, P731, DOI 10.1016/j.bse.2010.06.003
   Zunk K, 1996, THEOR APPL GENET, V92, P375, DOI 10.1007/BF00223682
   Zunk K, 1999, CAN J BOT, V77, P1504, DOI 10.1139/cjb-77-10-1504
   Zunk K., 1993, PL MOL EVOL NEWSL, V3, P40
NR 117
TC 280
Z9 318
U1 2
U2 87
PU WILEY
PI HOBOKEN
PA 111 RIVER ST, HOBOKEN 07030-5774, NJ USA
SN 0040-0262
EI 1996-8175
J9 TAXON
JI Taxon
PD OCT
PY 2012
VL 61
IS 5
BP 931
EP 954
DI 10.1002/tax.615002
PG 24
WC Plant Sciences; Evolutionary Biology
WE Science Citation Index Expanded (SCI-EXPANDED)
SC Plant Sciences; Evolutionary Biology
GA 020XD
UT WOS:000309849000002
DA 2023-07-11
ER

PT J
AU Franke, R
   Briesen, I
   Wojciechowski, T
   Faust, A
   Yephremov, A
   Nawrath, C
   Schreiber, L
AF Franke, R
   Briesen, I
   Wojciechowski, T
   Faust, A
   Yephremov, A
   Nawrath, C
   Schreiber, L
TI Apoplastic polyesters in Arabidopsis surface tissues - A typical suberin
   and a particular cutin
SO PHYTOCHEMISTRY
LA English
DT Article
DE Arabidopsis thaliana; Brassicaceae; apoplastic biopolymers; cutin;
   suberin; aliphatic polyester; very long-chain fatty acids
ID ENDODERMAL CELL-WALLS; FATTY-ACID; CHEMICAL-COMPOSITION;
   FUNCTIONAL-CHARACTERIZATION; BIOSYNTHESIS; GENE; ROOTS; FIDDLEHEAD;
   EXPRESSION; ENCODES
AB Cutinized and suberized cell walls form physiological important plant-environment interfaces as they act as barriers limiting water and nutrient loss and protect from radiation and invasion by pathogens. Due to the lack of protocols for the isolation and analysis of cutin and suberin in Arabidopsis, the model plant for molecular biology, mutants and transgenic plants with a defined altered cutin or suberin composition are unavailable, causing that structure and function of these apoplastic barriers are still poorly understood. Transmission electron microscopy (TEM) revealed that Arabidopsis leaf cuticle thickness ranges from only 22 nm in leaf blades to 45 nm on petioles, causing the difficulty in cuticular membrane isolation. We report the use of polysaccharide hydrolases to isolate Arabidopsis cuticular membranes, suitable for depolymerization and subsequent compositional analysis. Although cutin characteristic omega-hydroxy acids (7%) and mid-chain hydroxylated fatty acids (8%) were detected, the discovery of alpha,omega-diacids (40%) and 2-hydroxy acids (14%) as major depolymerization products reveals a so far novel monomer composition in Arabidopsis cutin, but with chemical analogy to root suberin. Histochemical and TEM analysis revealed that suberin depositions were localized to the cell walls in the endodermis of primary roots and the periderm of mature roots of Arabidopsis. Enzyme digested and solvent extracted root cell walls when subjected to suberin depolymerization conditions released omega-hydroxy acids (43%) and alpha,omega-diacids (24%) as major components together with carboxylic acids (9%), alcohols (6%) and 2-hydroxyacids (0.1%). This similarity to suberin of other species indicates that Arabidopsis roots can serve as a model for suberized tissue in general. (c) 2005 Elsevier Ltd. All rights reserved.
C1 Univ Bonn, Inst Cellular & Mol Bot, D-53115 Bonn, Germany.
   Max Planck Inst Plant Breeding Res, D-50829 Cologne, Germany.
   Univ Lausanne, Dept Biol Mol Vegetale, CH-1015 Lausanne, Switzerland.
C3 University of Bonn; Max Planck Society; University of Lausanne
RP Franke, R (通讯作者)，Univ Bonn, Inst Cellular & Mol Bot, Kirschallee 1, D-53115 Bonn, Germany.
EM rochus.franke@uni-bonn.de
RI Lukas, Schreiber/AAJ-9201-2020; Franke, Rochus B/N-9874-2014;
   Wojciechowski, Tobias/AAU-8833-2020
OI Lukas, Schreiber/0000-0001-7003-9929; Nawrath,
   Christiane/0000-0003-1470-8459; Wojciechowski,
   Tobias/0000-0003-3439-2500
CR AGRAWAL VP, 1978, ARCH BIOCHEM BIOPHYS, V191, P452, DOI 10.1016/0003-9861(78)90384-3
   Agrios GN, 1997, PLANT PATHOLOGY
   [Anonymous], 1984, BOT MIKROTECHNIK
   BAKER EA, 1970, PHYTOCHEMISTRY, V9, P1557, DOI 10.1016/S0031-9422(00)85275-9
   Benveniste I, 1998, BIOCHEM BIOPH RES CO, V243, P688, DOI 10.1006/bbrc.1998.8156
   Bernards MA, 2002, CAN J BOT, V80, P227, DOI [10.1139/b02-017, 10.1139/B02-017]
   Bernards MA, 1998, PHYTOCHEMISTRY, V47, P915, DOI 10.1016/S0031-9422(98)80052-6
   Bernards MA, 2001, PHYTOCHEMISTRY, V57, P1115, DOI 10.1016/S0031-9422(01)00046-2
   Bonaventure G, 2004, PLANT J, V40, P920, DOI 10.1111/j.1365-313X.2004.02258.x
   Broadwater JA, 2002, J BIOL CHEM, V277, P15613, DOI 10.1074/jbc.M200231200
   Chen XB, 2003, PLANT CELL, V15, P1170, DOI 10.1105/tpc.010926
   Deas A. H. B., 1977, Lipids and lipid polymers in higher plants., P293
   Duan H, 2005, PLANT PHYSIOL, V137, P1067, DOI 10.1104/pp.104.055715
   Efremova N, 2004, PLANT MOL BIOL, V56, P821, DOI 10.1007/s11103-004-5576-y
   ESPELIE KE, 1979, PLANT PHYSIOL, V63, P433, DOI 10.1104/pp.63.3.433
   Graca J, 2000, PHYTOCHEM ANALYSIS, V11, P45, DOI 10.1002/(SICI)1099-1565(200001/02)11:1&lt;45::AID-PCA481&gt;3.0.CO;2-8
   Graca J, 2002, PHYTOCHEMISTRY, V61, P205, DOI 10.1016/S0031-9422(02)00212-1
   Graca J, 2000, BIOMACROMOLECULES, V1, P519, DOI 10.1021/bm005556t
   Gray JE, 2000, NATURE, V408, P713, DOI 10.1038/35047071
   Hamberg M, 1999, J BIOL CHEM, V274, P24503, DOI 10.1074/jbc.274.35.24503
   Heredia A, 2003, BBA-GEN SUBJECTS, V1620, P1, DOI 10.1016/S0304-4165(02)00510-X
   Holloway P. J., 1982, The plant cuticle, P45
   Hose E, 2001, J EXP BOT, V52, P2245, DOI 10.1093/jexbot/52.365.2245
   JEFFREE CE, 1996, PLANT CUTICLES INTEG, P33
   Kerstiens G., 1996, PLANT CUTICLES INTEG
   Kolattukudy P. E., 1977, Lipids and lipid polymers in higher plants., P271
   KOLATTUKUDY PE, 1980, SCIENCE, V208, P990, DOI 10.1126/science.208.4447.990
   KOLATTUKUDY PE, 1981, ANNU REV PLANT PHYS, V32, P539, DOI 10.1146/annurev.pp.32.060181.002543
   Kolattukudy PE, 2001, ADV BIOCHEM ENG BIOT, V71, P1
   Krolikowski KA, 2003, PLANT J, V35, P501, DOI 10.1046/j.1365-313X.2003.01824.x
   Kunst L, 2003, PROG LIPID RES, V42, P51, DOI 10.1016/S0163-7827(02)00045-0
   Kunst L, 2005, BIOL SCI SER, P270
   Kurata T, 2003, PLANT J, V36, P55, DOI 10.1046/j.1365-313X.2003.01854.x
   Le Bouquin R, 1999, BIOCHEM BIOPH RES CO, V261, P156, DOI 10.1006/bbrc.1999.0999
   Le Bouquin R, 2001, EUR J BIOCHEM, V268, P3083, DOI 10.1046/j.1432-1327.2001.02207.x
   Lynch DV, 2004, NEW PHYTOL, V161, P677, DOI 10.1111/j.1469-8137.2004.00992.x
   MATZKE K, 1991, PLANTA, V185, P233, DOI 10.1007/BF00194066
   MATZKE K, 1990, PLANTA, V182, P461, DOI 10.1007/BF02411400
   Millar AA, 1997, PLANT J, V12, P121, DOI 10.1046/j.1365-313X.1997.12010121.x
   Nawrath Christiane, 2002, Arabidopsis Book, V1, pe0021, DOI 10.1199/tab.0021
   Pruitt RE, 2000, P NATL ACAD SCI USA, V97, P1311, DOI 10.1073/pnas.97.3.1311
   Schaeffer A, 2001, PLANT J, V25, P605, DOI 10.1046/j.1365-313x.2001.00994.x
   Schmutz A, 1996, PLANT PHYSIOL, V110, P403, DOI 10.1104/pp.110.2.403
   Schnurr J, 2004, PLANT CELL, V16, P629, DOI 10.1105/tpc.017608
   SCHONHERR J, 1981, PLANT CELL ENVIRON, V4, P349, DOI 10.1111/j.1365-3040.1981.tb02111.x
   Schreiber L, 1996, OECOLOGIA, V107, P426, DOI 10.1007/BF00333931
   Schreiber L, 2005, J EXP BOT, V56, P1427, DOI 10.1093/jxb/eri144
   Schreiber L, 2005, PLANTA, V220, P520, DOI 10.1007/s00425-004-1364-9
   Schreiber L, 1999, J EXP BOT, V50, P1267, DOI 10.1093/jexbot/50.337.1267
   SCHREIBER L, 1990, PLANTA, V182, P186, DOI 10.1007/BF00197109
   Schuler MA, 2003, ANNU REV PLANT BIOL, V54, P629, DOI 10.1146/annurev.arplant.54.031902.134840
   Todd J, 1999, PLANT J, V17, P119, DOI 10.1046/j.1365-313X.1999.00352.x
   Villena JF, 1999, PLANTA, V208, P181, DOI 10.1007/s004250050548
   Vogg G, 2004, J EXP BOT, V55, P1401, DOI 10.1093/jxb/erh149
   Wellesen K, 2001, P NATL ACAD SCI USA, V98, P9694, DOI 10.1073/pnas.171285998
   WILSON CA, 1983, ANN BOT-LONDON, V51, P759, DOI 10.1093/oxfordjournals.aob.a086527
   Xiao FM, 2004, EMBO J, V23, P2903, DOI 10.1038/sj.emboj.7600290
   Yephremov A, 2005, PLANT BIOSYST, V139, P74, DOI 10.1080/11263500500059835
   Yephremov A, 1999, PLANT CELL, V11, P2187, DOI 10.1105/tpc.11.11.2187
   YEPHREMOV A, 2004, P 10 CELL WALL M SOR, P99
   Zeier J, 1999, PLANT CELL ENVIRON, V22, P271, DOI 10.1046/j.1365-3040.1999.00401.x
   Zeier J, 1999, PLANTA, V209, P1, DOI 10.1007/s004250050601
   Zeier J, 1998, PLANTA, V206, P349, DOI 10.1007/s004250050410
   Zeier J, 1999, PLANTA, V209, P537, DOI 10.1007/s004250050758
NR 64
TC 275
Z9 286
U1 5
U2 115
PU PERGAMON-ELSEVIER SCIENCE LTD
PI OXFORD
PA THE BOULEVARD, LANGFORD LANE, KIDLINGTON, OXFORD OX5 1GB, ENGLAND
SN 0031-9422
J9 PHYTOCHEMISTRY
JI Phytochemistry
PD NOV
PY 2005
VL 66
IS 22
BP 2643
EP 2658
DI 10.1016/j.phytochem.2005.09.027
PG 16
WC Biochemistry & Molecular Biology; Plant Sciences
WE Science Citation Index Expanded (SCI-EXPANDED)
SC Biochemistry & Molecular Biology; Plant Sciences
GA 989OT
UT WOS:000233684200005
PM 16289150
OA Green Published
DA 2023-07-11
ER

PT J
AU Madlung, A
   Tyagi, AP
   Watson, B
   Jiang, HM
   Kagochi, T
   Doerge, RW
   Martienssen, R
   Comai, L
AF Madlung, A
   Tyagi, AP
   Watson, B
   Jiang, HM
   Kagochi, T
   Doerge, RW
   Martienssen, R
   Comai, L
TI Genomic changes in synthetic Arabidopsis polyploids
SO PLANT JOURNAL
LA English
DT Article
DE allopolyploidy; hybrid genome; transposon; epigenetics; meiosis
ID DNA METHYLATION; GENE-EXPRESSION; WHEAT; CHROMOSOMES; SEQUENCES;
   ALLOTETRAPLOIDS; ALLOPOLYPLOIDY; BRASSICACEAE; TRANSPOSONS; ELIMINATION
AB Polyploids are common and arise frequently by genome duplication (autopolyploids) or interspecific hybridization (allopolyploids). Neoallopolyploids display sterility, lethality, phenotypic instability, gene silencing and epigenetic changes. Little is known about the molecular basis of these phenomena, and how much genomic remodeling happens upon allopolyploidization. Extensive genomic remodeling has been documented in wheat, but little remodeling occurs in cotton. Newly synthesized Arabidopsis allopolyploids, which display phenotypic instability and low fertility, displayed several, possibly related mechanisms that can remodel genomes. We detected transcriptional activity of several transposons although their transposition was limited. One represents a new family of conditionally active En-Spm-like transposons of Arabidopsis thaliana, which underwent remodeling of CG methylation upon allopolyploidization. A random amplified fragment length polymorphism survey suggested remodeling at few, specific loci. Meiotic analyses revealed the appearance of chromosomal fragments in a substantial fraction of anther meiocytes. In several individuals produced by hybrids between the synthetic and a natural allopolyploid pollen viability inversely correlated with meiotic instability. Activity of selected DNA transposons and the possibly related chromosomal breaks could cause changes by inducing translocations and rearrangements.
C1 Univ Washington, Dept Biol, Seattle, WA 98195 USA.
   Univ Puget Sound, Dept Biol, Tacoma, WA 98416 USA.
   Univ S Pacific, Dept Biol, Suva, Fiji.
   Purdue Univ, Dept Stat, W Lafayette, IN 47906 USA.
   Cold Spring Harbor Lab, Cold Spring Harbor, NY 11724 USA.
C3 University of Washington; University of Washington Seattle; University
   of the South Pacific; Purdue University System; Purdue University;
   Purdue University West Lafayette Campus; Cold Spring Harbor Laboratory
RP Comai, L (通讯作者)，Univ Washington, Dept Biol, Seattle, WA 98195 USA.
EM comai@u.washington.edu
RI Comai, Luca/F-4279-2010; Jiang, Hongmei/AAU-2911-2021
OI Comai, Luca/0000-0003-2642-6619; 
CR Adams KL, 2003, P NATL ACAD SCI USA, V100, P4649, DOI 10.1073/pnas.0630618100
   Boivin K, 2004, PLANT PHYSIOL, V135, P735, DOI 10.1104/pp.104.040030
   Cohen S, 2003, GENOME RES, V13, P1133, DOI 10.1101/gr.907603
   Comai L, 2000, PLANT MOL BIOL, V43, P387, DOI 10.1023/A:1006480722854
   Comai L, 2000, PLANT CELL, V12, P1551, DOI 10.1105/tpc.12.9.1551
   Comai L, 2003, CHROMOSOME RES, V11, P217, DOI 10.1023/A:1022883709060
   Darlington CD, 1940, J GENET, V39, P351, DOI 10.1007/BF02982848
   ENDO TR, 1990, JPN J GENET, V65, P135, DOI 10.1266/jjg.65.135
   Feldman M, 1997, GENETICS, V147, P1381
   HYLANDER NILS, 1957, BULL JARD BOT ETAT BRUXELLES, V27, P591, DOI 10.2307/3666887
   Kashkush K, 2003, NAT GENET, V33, P102, DOI 10.1038/ng1063
   Kaszas E, 1996, EMBO J, V15, P5246, DOI 10.1002/j.1460-2075.1996.tb00910.x
   Lee HS, 2001, P NATL ACAD SCI USA, V98, P6753, DOI 10.1073/pnas.121064698
   Lippman Z, 2004, NATURE, V430, P471, DOI 10.1038/nature02651
   Liu B, 2001, GENOME, V44, P321, DOI 10.1139/gen-44-3-321
   LOEVE A, 1961, SVENSK BOT TIDSKRIFT, V55, P211
   Madlung A, 2002, PLANT PHYSIOL, V129, P733, DOI 10.1104/pp.003095
   MASSON P, 1989, CELL, V58, P755, DOI 10.1016/0092-8674(89)90109-8
   MCCLINTOCK B, 1984, SCIENCE, V226, P792, DOI 10.1126/science.15739260
   Miura A, 2001, NATURE, V411, P212, DOI 10.1038/35075612
   MUMMENHOFF K, 1995, BOT ACTA, V108, P449, DOI 10.1111/j.1438-8677.1995.tb00520.x
   NAPOLI C, 1990, PLANT CELL, V2, P279, DOI 10.1105/tpc.2.4.279
   OKane SL, 1996, SYST BOT, V21, P559, DOI 10.2307/2419615
   Osborn TC, 2003, TRENDS GENET, V19, P141, DOI 10.1016/S0168-9525(03)00015-5
   Ozkan H, 2001, PLANT CELL, V13, P1735, DOI 10.1105/tpc.13.8.1735
   Pikaard CS, 1999, TRENDS PLANT SCI, V4, P478, DOI 10.1016/S1360-1385(99)01501-0
   PONTES O, IN PRESS P NATL ACAD
   Schranz ME, 2000, J HERED, V91, P242, DOI 10.1093/jhered/91.3.242
   Shaked H, 2001, PLANT CELL, V13, P1749, DOI 10.1105/tpc.13.8.1749
   Singer T, 2001, GENE DEV, V15, P591, DOI 10.1101/gad.193701
   Singh R.J., 1993, PLANT CYTOGENETICS
   SOLTIS DE, 1995, P NATL ACAD SCI USA, V92, P8089, DOI 10.1073/pnas.92.18.8089
   Wang JL, 2004, GENETICS, V167, P1961, DOI 10.1534/genetics.104.027896
NR 33
TC 264
Z9 281
U1 4
U2 49
PU WILEY
PI HOBOKEN
PA 111 RIVER ST, HOBOKEN 07030-5774, NJ USA
SN 0960-7412
EI 1365-313X
J9 PLANT J
JI Plant J.
PD JAN
PY 2005
VL 41
IS 2
BP 221
EP 230
DI 10.1111/j.1365-313X.2004.02297.x
PG 10
WC Plant Sciences
WE Science Citation Index Expanded (SCI-EXPANDED)
SC Plant Sciences
GA 882OO
UT WOS:000225948400005
PM 15634199
OA Bronze
DA 2023-07-11
ER

PT J
AU Cheng, F
   Mandakova, T
   Wu, J
   Xie, Q
   Lysak, MA
   Wang, XW
AF Cheng, Feng
   Mandakova, Terezie
   Wu, Jian
   Xie, Qi
   Lysak, Martin A.
   Wang, Xiaowu
TI Deciphering the Diploid Ancestral Genome of the Mesohexaploid Brassica
   rapa
SO PLANT CELL
LA English
DT Article
ID CHROMOSOME-NUMBER REDUCTION; ARABIDOPSIS-THALIANA; KARYOTYPE EVOLUTION;
   RAPHANUS-SATIVUS; SEQUENCE; PHYLOGENY; BLOCKS; MAP; RECONSTRUCTION;
   SYSTEMATICS
AB The genus Brassica includes several important agricultural and horticultural crops. Their current genome structures were shaped by whole-genome triplication followed by extensive diploidization. The availability of several crucifer genome sequences, especially that of Chinese cabbage (Brassica rapa), enables study of the evolution of the mesohexaploid Brassica genomes from their diploid progenitors. We reconstructed three ancestral subgenomes of B. rapa (n = 10) by comparing its whole-genome sequence to ancestral and extant Brassicaceae genomes. All three B. rapa paleogenomes apparently consisted of seven chromosomes, similar to the ancestral translocation Proto-Calepineae Karyotype (tPCK; n = 7), which is the evolutionarily younger variant of the Proto-Calepineae Karyotype (n = 7). Based on comparative analysis of genome sequences or linkage maps of Brassica oleracea, Brassica nigra, radish (Raphanus sativus), and other closely related species, we propose a two-step merging of three tPCK-like genomes to form the hexaploid ancestor of the tribe Brassiceae with 42 chromosomes. Subsequent diversification of the Brassiceae was marked by extensive genome reshuffling and chromosome number reduction mediated by translocation events and followed by loss and/or inactivation of centromeres. Furthermore, via interspecies genome comparison, we refined intervals for seven of the genomic blocks of the Ancestral Crucifer Karyotype (n = 8), thus revising the key reference genome for evolutionary genomics of crucifers.
C1 [Cheng, Feng; Wu, Jian; Wang, Xiaowu] Chinese Acad Agr Sci, Inst Vegetables & Flowers, Beijing 100081, Peoples R China.
   [Mandakova, Terezie; Lysak, Martin A.] Masaryk Univ, Cent European Inst Technol CEITEC, CZ-62500 Brno, Czech Republic.
   [Mandakova, Terezie; Lysak, Martin A.] Masaryk Univ, Fac Sci, CZ-62500 Brno, Czech Republic.
   [Xie, Qi] Chinese Acad Sci, Inst Genet & Dev Biol, Natl Ctr Plant Gene Res Beijing, State Key Lab Plant Genom, Beijing 100101, Peoples R China.
C3 Chinese Academy of Agricultural Sciences; Institute of Vegetables &
   Flowers, CAAS; Masaryk University Brno; Masaryk University Brno; Chinese
   Academy of Sciences; Institute of Genetics & Developmental Biology, CAS
RP Wang, XW (通讯作者)，Chinese Acad Agr Sci, Inst Vegetables & Flowers, Beijing 100081, Peoples R China.
EM wangxw@mail.caas.net.cn
RI Wang, Xiaowu/L-2579-2019; Wu, Jian/HTN-9375-2023; Cheng,
   Feng/P-3233-2015; Xie, Qi/P-1464-2016; Lysak, Martin A/D-7177-2012;
   Mandakova, Terezie/E-1365-2012
OI Cheng, Feng/0000-0003-2982-9675; Xie, Qi/0000-0002-8262-9093; Lysak,
   Martin A/0000-0003-0318-4194; Mandakova, Terezie/0000-0001-6485-0563
FU National Program on Key Basic Research Projects [2012CB113900,
   2013CB127000]; National High Technology R&D Program of China
   [2012AA100101]; Czech Science Foundation [P501/12/G090]; European
   Regional Development Fund [CZ.1.05/1.1.00/02.0068]
FX We thank Michael Freeling, Isobel A. Parkin, James Schnable, and Ingo
   Schubert for their helpful suggestions concerning this work. This study
   was funded by the National Program on Key Basic Research Projects (The
   973 Program: 2012CB113900 and 2013CB127000) and the National High
   Technology R&D Program of China (2012AA100101). Research was carried out
   in the Key Laboratory of Biology and Genetic Improvement of
   Horticultural Crops, Ministry of Agriculture, P. R. China. T. M. and M.
   A. L. were supported by a research grant from the Czech Science
   Foundation (Excellence Cluster P501/12/G090) and by the European
   Regional Development Fund (CZ.1.05/1.1.00/02.0068).
CR Al-Shehbaz IA, 2006, PLANT SYST EVOL, V259, P89, DOI 10.1007/s00606-006-0415-z
   Al-Shehbaz IA, 2012, TAXON, V61, P931, DOI 10.1002/tax.615002
   Babula D, 2003, MOL GENET GENOMICS, V268, P656, DOI 10.1007/s00438-002-0782-2
   Beilstein MA, 2006, AM J BOT, V93, P607, DOI 10.3732/ajb.93.4.607
   Beilstein MA, 2008, AM J BOT, V95, P1307, DOI 10.3732/ajb.0800065
   Boivin K, 2004, PLANT PHYSIOL, V135, P735, DOI 10.1104/pp.104.040030
   Burrell AM, 2011, MOL ECOL, V20, P784, DOI 10.1111/j.1365-294X.2010.04981.x
   Catcheside DG, 1934, ANN BOT-LONDON, V48, P601, DOI 10.1093/oxfordjournals.aob.a090467
   Cheng F, 2012, FRONT PLANT SCI, V3, DOI 10.3389/fpls.2012.00198
   Cheng F, 2012, PLOS ONE, V7, DOI 10.1371/journal.pone.0036442
   Dassanayake M, 2011, NAT GENET, V43, P913, DOI 10.1038/ng.889
   Edgar RC, 2004, NUCLEIC ACIDS RES, V32, P1792, DOI 10.1093/nar/gkh340
   Feng C, 2011, BMC MICROBIOL, V11, DOI [10.1186/1471-2180-11-189, 10.1186/1471-2229-11-136]
   Franzke A, 2011, TRENDS PLANT SCI, V16, P108, DOI 10.1016/j.tplants.2010.11.005
   Hu TT, 2011, NAT GENET, V43, P476, DOI 10.1038/ng.807
   Kim H, 2009, BMC GENOMICS, V10, DOI 10.1186/1471-2164-10-432
   Koch MA, 2000, MOL BIOL EVOL, V17, P1483, DOI 10.1093/oxfordjournals.molbev.a026248
   Koo DH, 2011, GENOMICS, V97, P173, DOI 10.1016/j.ygeno.2010.12.002
   Koo DH, 2004, THEOR APPL GENET, V109, P1346, DOI 10.1007/s00122-004-1771-0
   Kuittinen H, 2004, GENETICS, V168, P1575, DOI 10.1534/genetics.103.022343
   Kurtz S, 2004, GENOME BIOL, V5, DOI 10.1186/gb-2004-5-2-r12
   Lagercrantz U, 1998, GENETICS, V150, P1217
   Lagercrantz U, 1996, GENETICS, V144, P1903
   Li F, 2011, DNA RES, V18, P401, DOI 10.1093/dnares/dsr027
   Lim KB, 2005, MOL CELLS, V19, P436
   Lim KB, 2007, PLANT J, V49, P173, DOI 10.1111/j.1365-313X.2006.02952.x
   Luo MC, 2009, P NATL ACAD SCI USA, V106, P15780, DOI 10.1073/pnas.0908195106
   Lysak MA, 2005, GENOME RES, V15, P516, DOI 10.1101/gr.3531105
   Lysak MA, 2006, P NATL ACAD SCI USA, V103, P5224, DOI 10.1073/pnas.0510791103
   Lysak MA, 2007, PLANT PHYSIOL, V145, P402, DOI 10.1104/pp.107.104380
   Mandakova T, 2008, PLANT CELL, V20, P2559, DOI 10.1105/tpc.108.062166
   Mandakova T, 2010, BMC EVOL BIOL, V10, DOI 10.1186/1471-2148-10-367
   Mun JH, 2010, GENOME BIOL, V11, DOI 10.1186/gb-2010-11-9-r94
   Murat F, 2010, GENOME RES, V20, P1545, DOI 10.1101/gr.109744.110
   Nelson MN, 2011, GENOME, V54, P33, DOI 10.1139/G10-097
   Panjabi P, 2008, BMC GENOMICS, V9, DOI 10.1186/1471-2164-9-113
   Parkin IAP, 2005, GENETICS, V171, P765, DOI 10.1534/genetics.105.042093
   PRAKASH S, 1980, OPERA BOT, V55, P1, DOI DOI 10.1016/B978-1-891127-79-3.50001-9
   ROBBELEN G, 1960, CHROMOSOMA, V11, P205, DOI 10.1007/BF00328652
   Salse J, 2009, P NATL ACAD SCI USA, V106, P14908, DOI 10.1073/pnas.0902350106
   Schranz ME, 2006, TRENDS PLANT SCI, V11, P535, DOI 10.1016/j.tplants.2006.09.002
   Schubert I, 2011, TRENDS GENET, V27, P207, DOI 10.1016/j.tig.2011.03.004
   Shirasawa K, 2011, DNA RES, V18, P221, DOI 10.1093/dnares/dsr013
   Tamura K, 2013, MOL BIOL EVOL, V30, P2725, DOI [10.1093/molbev/mst197, 10.1093/molbev/msr121]
   Tang HB, 2012, FRONT PLANT SCI, V3, DOI 10.3389/fpls.2012.00172
   Tang HB, 2012, GENETICS, V190, P1563, DOI 10.1534/genetics.111.137349
   Trick M, 2009, BMC GENOMICS, V10, DOI 10.1186/1471-2164-10-539
   Truco MJ, 1996, THEOR APPL GENET, V93, P1225, DOI 10.1007/BF00223454
   Wang XW, 2011, NAT GENET, V43, P1035, DOI 10.1038/ng.919
   Warwick SI, 2006, PLANT SYST EVOL, V259, P237, DOI 10.1007/s00606-006-0421-1
   WARWICK SI, 1991, THEOR APPL GENET, V82, P81, DOI 10.1007/BF00231281
   Wu HJ, 2012, P NATL ACAD SCI USA, V109, P12219, DOI 10.1073/pnas.1209954109
   Zhang Zhang, 2006, Genomics Proteomics & Bioinformatics, V4, P259, DOI 10.1016/S1672-0229(07)60007-2
   Ziolkowski PA, 2006, PLANT J, V47, P63, DOI 10.1111/j.1365-313X.2006.02762.x
NR 54
TC 261
Z9 277
U1 8
U2 124
PU OXFORD UNIV PRESS INC
PI CARY
PA JOURNALS DEPT, 2001 EVANS RD, CARY, NC 27513 USA
SN 1040-4651
EI 1532-298X
J9 PLANT CELL
JI Plant Cell
PD MAY
PY 2013
VL 25
IS 5
BP 1541
EP 1554
DI 10.1105/tpc.113.110486
PG 14
WC Biochemistry & Molecular Biology; Plant Sciences; Cell Biology
WE Science Citation Index Expanded (SCI-EXPANDED)
SC Biochemistry & Molecular Biology; Plant Sciences; Cell Biology
GA 172WH
UT WOS:000321035800009
PM 23653472
OA Bronze, Green Published
HC Y
HP N
DA 2023-07-11
ER

PT J
AU Pysek, P
   Pergl, J
   Essl, F
   Lenzner, B
   Dawson, W
   Kreft, H
   Weigelt, P
   Winter, M
   Kartesz, J
   Nishino, M
   Antonova, LA
   Barcelona, JF
   Cabezas, FJ
   Cardenas, D
   Cardenas-Toro, J
   Castano, N
   Chacon, E
   Chatelain, C
   Dullinger, S
   Ebel, AL
   Figueiredo, E
   Fuentes, N
   Genovesi, P
   Groom, QJ
   Henderson, L
   Inderjit
   Kupriyanov, A
   Masciadri, S
   Maurel, N
   Meerman, J
   Morozova, O
   Moser, D
   Nickrent, D
   Nowak, PM
   Pagad, S
   Patzelt, A
   Pelser, PB
   Seebens, H
   Shu, WS
   Thomas, J
   Velayos, M
   Weber, E
   Wieringa, JJ
   Baptiste, MP
   van Kleunen, M
AF Pysek, Petr
   Pergl, Jan
   Essl, Franz
   Lenzner, Bernd
   Dawson, Wayne
   Kreft, Holger
   Weigelt, Patrick
   Winter, Marten
   Kartesz, John
   Nishino, Misako
   Antonova, Liubov A.
   Barcelona, Julie F.
   Cabezas, Francisco J.
   Cardenas, Dairon
   Cardenas-Toro, Juliana
   Castano, Nicols
   Chacon, Eduardo
   Chatelain, Cyrille
   Dullinger, Stefan
   Ebel, Aleksandr L.
   Figueiredo, Estrela
   Fuentes, Nicol
   Genovesi, Piero
   Groom, Quentin J.
   Henderson, Lesley
   Inderjit
   Kupriyanov, Andrey
   Masciadri, Silvana
   Maurel, Noelie
   Meerman, Jan
   Morozova, Olga
   Moser, Dietmar
   Nickrent, Daniel
   Nowak, Pauline M.
   Pagad, Shyama
   Patzelt, Annette
   Pelser, Pieter B.
   Seebens, Hanno
   Shu, Wen-sheng
   Thomas, Jacob
   Velayos, Mauricio
   Weber, Ewald
   Wieringa, Jan J.
   Baptiste, Maria P.
   van Kleunen, Mark
TI Naturalized alien flora of the world: species diversity, taxonomic and
   phylogenetic patterns, geographic distribution and global hotspots of
   plant invasion
SO PRESLIA
LA English
DT Article
DE alien species; distribution; Global Naturalized Alien Flora (GloNAF)
   database; invasive species; islands; life history; mainland; naturalized
   species; phylogeny; plant invasion; regional floras; species richness;
   taxonomy; zonobiome
ID BIOLOGICAL INVASIONS; TEMPORAL TRENDS; NATIVE RANGE; SUCCESS;
   INVASIVENESS; ESTABLISHMENT; BIOGEOGRAPHY; VERTEBRATES; DYNAMICS;
   INSIGHTS
AB Using the recently built Global Naturalized Alien Flora (GloNAF) database, containing data on the distribution of naturalized alien plants in 483 mainland and 361 island regions of the world, we describe patterns in diversity and geographic distribution of naturalized and invasive plant species, taxonomic, phylogenetic and life-history structure of the global naturalized flora as well as levels of naturalization and their determinants. The mainland regions with the highest numbers of naturalized aliens are some Australian states (with New South Wales being the richest on this continent) and several North American regions (of which California with 1753 naturalized plant species represents the world's richest region in terms of naturalized alien vascular plants). England, Japan, New Zealand and the Hawaiian archipelago harbour most naturalized plants among islands or island groups. These regions also form the main hotspots of the regional levels of naturalization, measured as the percentage of naturalized aliens in the total flora of the region. Such hotspots of relative naturalized species richness appear on both the western and eastern coasts of North America, in north-western Europe, South Africa, south-eastern Australia, New Zealand, and India. High levels of island invasions by naturalized plants are concentrated in the Pacific, but also occur on individual islands across all oceans. The numbers of naturalized species are closely correlated with those of native species, with a stronger correlation and steeper increase for islands than mainland regions, indicating a greater vulnerability of islands to invasion by species that become successfully naturalized. South Africa, India, California, Cuba, Florida, Queensland and Japan have the highest numbers of invasive species. Regions in temperate and tropical zonobiomes harbour in total 9036 and 6774 naturalized species, respectively, followed by 3280 species naturalized in the Mediterranean zonobiome, 3057 in the subtropical zonobiome and 321 in the Arctic. The New World is richer in naturalized alien plants, with 9905 species compared to 7923 recorded in the Old World. While isolation is the key factor driving the level of naturalization on islands, zonobiomes differing in climatic regimes, and socioeconomy represented by per capita GDP, are central for mainland regions. The 11 most widely distributed species each occur in regions covering about one third of the globe or more in terms of the number of regions where they are naturalized and at least 35% of the Earth's land surface in terms of those regions' areas, with the most widely distributed species Sonchus oleraceus occuring in 48% of the regions that cover 42% of the world area. Other widely distributed species are Ricinus communis, Oxalis corniculata, Portulaca oleracea, Eleusine indica, Chenopodium album, Capsella bursa-pastoris, Stellaria media, Bidens pilosa, Datura stramonium and Echinochloa crus-galli. Using the occurrence as invasive rather than only naturalized yields a different ranking, with Lantana camara (120 regions out of 349 for which data on invasive status are known), Calotropis procera (118), Eichhornia crassipes (113), Sonchus oleraceus (108) and Leucaena leucocephala (103) on top. As to the life-history spectra, islands harbour more naturalized woody species (34.4%) than mainland regions (29.5%), and fewer annual herbs (18.7% compared to 22.3%).
   Ranking families by their absolute numbers of naturalized species reveals that Compositae (1343 species), Poaceae (1267) and Leguminosae (1189) contribute most to the global naturalized alien flora. Some families are disproportionally represented by naturalized aliens on islands (Arecaceae, Araceae, Acanthaceae, Amaryllidaceae, Asparagaceae, Convolvulaceae, Rubiaceae, Malvaceae), and much fewer so on mainland (e.g. Brassicaceae, Caryophyllaceae, Boraginaceae). Relating the numbers of naturalized species in a family to its total global richness shows that some of the large species-rich families are over-represented among naturalized aliens (e.g. Poaceae, Leguminosae, Rosaceae, Amaranthaceae, Pinaceae), some under-represented (e.g. Euphorbiaceae, Rubiaceae), whereas the one richest in naturalized species, Compositae, reaches a value expected from its global species richness. Significant phylogenetic signal indicates that families with an increased potential of their species to naturalize are not distributed randomly on the evolutionary tree. Solanum (112 species), Euphorbia (108) and Carex (106) are the genera richest in terms of naturalized species; over-represented on islands are Cotoneaster, Juncus, Eucalyptus, Salix, Hypericum, Geranium and Persicaria, while those relatively richer in naturalized species on the mainland are Atriplex, Opuntia, Oenothera, Artemisia, Vicia, Galium and Rosa. The data presented in this paper also point to where information is lacking and set priorities for future data collection. The GloNAF database has potential for designing concerted action to fill such data gaps, and provide a basis for allocating resources most efficiently towards better understanding and management of plant invasions worldwide.
C1 [Pysek, Petr; Pergl, Jan] Czech Acad Sci, Inst Bot, Dept Invas Ecol, Pruhonice CZ252 43, Czech Republic.
   [Pysek, Petr] Charles Univ Prague, Dept Ecol, Fac Sci, Vinicna 7, Prague 12844 2, Czech Republic.
   [Pysek, Petr; Essl, Franz] Stellenbosch Univ, Ctr Invas Biol, Dept Bot & Zool, ZA-7602 Matieland, South Africa.
   [Essl, Franz; Lenzner, Bernd; Chacon, Eduardo; Dullinger, Stefan; Moser, Dietmar] Univ Vienna, Div Conservat Biol Vegetat & Landscape Ecol, A-1030 Vienna, Austria.
   [Dawson, Wayne] Univ Durham, Dept Biosci, South Rd, Durham DH1 2LF, England.
   [Kreft, Holger; Weigelt, Patrick] Univ Gottingen, Biodivers Macroecol & Biogeog, Busgenweg 1, D-37077 Gottingen, Germany.
   [Winter, Marten] German Ctr Integrat Biodivers Res iDiv, Deutsch Pl 5e, D-04103 Leipzig, Germany.
   [Kartesz, John; Nishino, Misako] BONAP, 9319 Bracken Lane, Chapel Hill, NC 27516 USA.
   [Antonova, Liubov A.] Russian Acad Sci, Inst Aquat & Ecol Problems, Far East Branch, Khabarovsk 680000, Russia.
   [Barcelona, Julie F.; Pelser, Pieter B.] Univ Canterbury, Sch Biol Sci, Private Bag 4800, Christchurch 8140, New Zealand.
   [Cabezas, Francisco J.; Velayos, Mauricio] CSIC, Dept Biodivers & Conservac, Real Jardin Bot, Plaza Murillo 2, Madrid 28014, Spain.
   [Cardenas, Dairon; Castano, Nicols] Herbario Amazonico Colombiano, Inst Amazanico Invest Cient Sinchi, Bogota, Colombia.
   [Cardenas-Toro, Juliana; Baptiste, Maria P.] Inst Invest Recursos Biol Alexander Von Humboldt, Bogota, Colombia.
   [Cardenas-Toro, Juliana] Monash Univ, Arts Fac, Melbourne, Australia.
   [Chacon, Eduardo] Univ Costa Rica, Escuela Biol, San Jose 11501, Costa Rica.
   [Chatelain, Cyrille] Conservatoire & jardin botan Ville Gencve, Geneva, Switzerland.
   [Ebel, Aleksandr L.] Tomsk State Univ, Lab Plant Taxon & Phylogeny, Lenin Prospect 36, Tomsk 634050, Russia.
   [Figueiredo, Estrela] Nelson Mandela Metropolitan Univ, Dept Bot, POB 77000, ZA-6031 Port Elizabeth, South Africa.
   [Figueiredo, Estrela] Univ Coimbra, Ctr Funct Ecol, Dept Ciencias Vida, P-3001455 Coimbra, Portugal.
   [Fuentes, Nicol] Univ Concepcion, Dept Bot, Fac Ciencias Nat & Oceanog, Casilla 160-C, Concepcion, Chile.
   [Genovesi, Piero] Inst Environm Protect & Res ISPRA, Via Vitaliano Brancati 48, I-00144 Rome, Italy.
   [Genovesi, Piero] Chair IUCN Species Survival Commiss ISSG, Rome, Italy.
   [Groom, Quentin J.] Domein Bouchout, Bot Garden Meise, B-1860 Meise, Belgium.
   [Henderson, Lesley] ARC Plant Protect Res Inst, ZA-0001 Pretoria, South Africa.
   [Inderjit] Univ Delhi, Dept Environm Studies, Ctr Environm Management Degraded Ecosyst, Delhi 110007, India.
   [Kupriyanov, Andrey] Russian Acad Sci, Inst Human Ecol, Siberian Branch, Prospect Leningradasky 10, Kemerovo 650065, Russia.
   [Masciadri, Silvana] Univ Republica, Oceanol, Fac Ciencias, Igua 4225, Montevideo 11400, Uruguay.
   [Maurel, Noelie; van Kleunen, Mark] Univ Konstanz, Ecol, Dept Biol, Univ Str 10, D-78464 Constance, Germany.
   [Meerman, Jan] Belize Trop Forest Studies, POB 208, Belmopan, Belize.
   [Morozova, Olga] Russian Acad Sci, Inst Geog, Staromonetny 29, Moscow 119017, Russia.
   [Nickrent, Daniel] Southern Illinois Univ, Dept Plant Biol, Carbondale, IL 62901 USA.
   [Nowak, Pauline M.] Univ Marburg, Dept Geog, Deutschhausstr10, D-35032 Marburg, Germany.
   [Pagad, Shyama] Univ Auckland, IUCN Species Survival Commiss ISSG, Auckland, New Zealand.
   [Patzelt, Annette] Oman Bot Garden, Diwan Royal Court, Muscat, Oman.
   [Seebens, Hanno] Senckenberg Biodivers & Climate Res Ctr BiK F, Senckenberganlage 25, D-60325 Frankfurt, Germany.
   [Shu, Wen-sheng] Sun Yat Sen Univ, Coll Ecol & Evolut, State Key Lab Biocontrol & Guangdong, Key Lab Plant Resources, Guangzhou, Guangdong, Peoples R China.
   [Thomas, Jacob] King Saud Univ, Dept Bot & Microbiol, Coll Sci, POB 2455, Riyadh 11451, Saudi Arabia.
   [Weber, Ewald] Univ Potsdam, Inst Biochem & Biol, D-14469 Potsdam, Germany.
   [Wieringa, Jan J.] Nat Biodivers Ctr, Bot Sect, Darwinweg 2, NL-2333 CR Leiden, Netherlands.
   [Wieringa, Jan J.] Wageningen Univ, Biosyst Grp, Droevendaalsesteeg 1, NL-6708 PB Wageningen, Netherlands.
   [van Kleunen, Mark] Taizhou Univ, Zhejiang Prov Key Lab Plant Evolutionary Ecol & C, Taizhou 318000, Peoples R China.
C3 Czech Academy of Sciences; Institute of Botany of the Czech Academy of
   Sciences; Charles University Prague; Stellenbosch University; University
   of Vienna; N8 Research Partnership; Durham University; University of
   Gottingen; Russian Academy of Sciences; University of Canterbury;
   Consejo Superior de Investigaciones Cientificas (CSIC); CSIC - Real
   Jardin Botanico de Madrid; Alliance; International Center for Tropical
   Agriculture - CIAT; Monash University; Universidad Costa Rica; Tomsk
   State University; Nelson Mandela University; Universidade de Coimbra;
   Universidad de Concepcion; Italian Institute for Environmental
   Protection & Research (ISPRA); University of Delhi; Russian Academy of
   Sciences; Universidad de la Republica, Uruguay; University of Konstanz;
   Institute of Geography, Russian Academy of Sciences; Russian Academy of
   Sciences; Southern Illinois University System; Southern Illinois
   University; Philipps University Marburg; University of Auckland;
   Senckenberg Biodiversitat & Klima- Forschungszentrum (BiK-F);
   Senckenberg Gesellschaft fur Naturforschung (SGN); Sun Yat Sen
   University; King Saud University; University of Potsdam; Naturalis
   Biodiversity Center; Wageningen University & Research; Taizhou
   University
RP Pysek, P (通讯作者)，Czech Acad Sci, Inst Bot, Dept Invas Ecol, Pruhonice CZ252 43, Czech Republic.; Pysek, P (通讯作者)，Charles Univ Prague, Dept Ecol, Fac Sci, Vinicna 7, Prague 12844 2, Czech Republic.; Pysek, P (通讯作者)，Stellenbosch Univ, Ctr Invas Biol, Dept Bot & Zool, ZA-7602 Matieland, South Africa.
EM pysek@ibot.cas.cz; pergl@ibot.cas.cz; franz.essl@univie.ac.at;
   bernd.lenzner@univie.ac.at; wayne.dawson@durham.ac.uk;
   hkreft@uni-goettingen.de; pweigel@uni-goettingen.de;
   marten.winter@idiv.de; mark.vankleunen@uni-konstanz.de
RI Cabezas, Francisco J./ABG-3403-2020; Ebel, Alexandr L./N-7649-2014;
   Wieringa, Jan J./D-9517-2015; Kreft, Holger/AAY-7573-2020; Essl,
   Franz/ABE-7064-2020; Li, Wen-Jun/ACA-8525-2022; Pysek, Petr/B-1957-2012;
   Pergl, Jan/H-1071-2011; Kreft, Holger/A-4736-2008; Chacón-Madrigal,
   Eduardo/AAK-1048-2021; Seebens, Hanno/I-2310-2019; van Kleunen,
   Mark/B-3769-2009; Genovesi, Piero/Z-1571-2019; Lenzner,
   Bernd/AAS-9140-2020; Morozova, Olga/C-8633-2018; Maurel,
   Noëlie/H-8425-2019; Velayos, Mauricio/I-1714-2015; Cabezas, Francisco
   J./ABG-2629-2020; Thomas, Jacob/C-1195-2011; Groom, Quentin/H-3062-2019;
   Nickrent, Daniel/AAA-8411-2020; Weigelt, Patrick/E-2122-2014
OI Cabezas, Francisco J./0000-0003-0614-0445; Wieringa, Jan
   J./0000-0003-0566-372X; Kreft, Holger/0000-0003-4471-8236; Essl,
   Franz/0000-0001-8253-2112; Li, Wen-Jun/0000-0002-1233-736X; Pergl,
   Jan/0000-0002-0045-1974; Kreft, Holger/0000-0003-4471-8236;
   Chacón-Madrigal, Eduardo/0000-0002-8328-5456; Seebens,
   Hanno/0000-0001-8993-6419; van Kleunen, Mark/0000-0002-2861-3701;
   Lenzner, Bernd/0000-0002-2616-3479; Maurel, Noëlie/0000-0002-7039-1794;
   Velayos, Mauricio/0000-0002-0919-3545; Cabezas, Francisco
   J./0000-0003-0614-0445; Groom, Quentin/0000-0002-0596-5376; Weigelt,
   Patrick/0000-0002-2485-3708; Antonova, Lyubov/0000-0003-3059-3305;
   Moser, Dietmar/0000-0002-2745-7508; Chatelain,
   Cyrille/0000-0001-6929-0008; Dullinger, Stefan/0000-0003-3919-0887;
   Fuentes, Nicol/0000-0002-3773-9832; Figueiredo,
   Estrela/0000-0002-8511-8213; Ebel, Aleksandr/0000-0002-7889-4580;
   Morozova, Olga/0000-0003-2950-351X; Genovesi, Piero/0000-0002-0262-1420;
   Dawson, Wayne/0000-0003-3402-0774
FU Czech Academy of Sciences [RVO 67985939]; Centre of Excellence PLADIAS
   (Czech Science Foundation) [14-36079G]; Czech Academy of Sciences;
   Deutsche Forschungsgemeinschaft [KL 1866/9-1, FZT 118]; Austrian Science
   Foundation FWF [I2096-B16]; Deutsche Forschungsgemeinschaft (DFG) [SE
   1891/2-1]; King Saud University [RG-1437-002]; Austrian Science Fund
   (FWF) [I2086] Funding Source: Austrian Science Fund (FWF)
FX PP and JP were supported by long-term research development project RVO
   67985939 (The Czech Academy of Sciences) and project no. 14-36079G,
   Centre of Excellence PLADIAS (Czech Science Foundation). PP acknowledges
   support by Praemium Academiae award from The Czech Academy of Sciences.
   MvK, WD and MW acknowledge funding by the Deutsche
   Forschungsgemeinschaft (KL 1866/9-1 and FZT 118 for iDiv), FE, BL, HS,
   SD and DM were funded by the Austrian Science Foundation FWF (grant
   I2096-B16). HS acknowledges support by the Deutsche
   Forschungsgemeinschaft (DFG, grant SE 1891/2-1). JT would like to
   express his sincere appreciation to the Deanship of Scientific Research
   at King Saud University for funding this research (RG-1437-002). We
   thank M. Rejmanek for pointing us to inconsistencies on species numbers
   for some regions. We thank the DAISIE team, the CONABIO team, E. Zykova,
   J. K. Vinogradova, S. R. Majorov, M. Schmidt, M. Newman, P. Thomas, R.
   Pooma, S. McCune, S. S. Tjitrosoedirdjo, H. Roy, S. Rorke, J. Danihelka,
   Z. Barina, A. Zeddam and Z. Barina for data contributions, Z. Sixtova,
   B. Ruter, E. Mamonova, M. Krick, O. Michels and T. Scheu for digitizing
   data and internet searches, and L. Cayuela for help with the R package
   Taxonstand. We highly appreciate the feedback from two anonymous
   reviewers, and the handling editor M. Chytry.
CR [Anonymous], 1995, BIOMETRY PRINCIPLES
   [Anonymous], 2000, GUID PREV BIOD LOSS
   [Anonymous], 2007, R BOOK
   [Anonymous], 2003, INTRO MAMMALS WORLD
   Berg C, 2016, PRESLIA, V88, P185
   Blackburn TM, 2008, GLOBAL ECOL BIOGEOGR, V17, P246, DOI 10.1111/j.1466-8238.2007.00361.x
   Blackburn TM, 2011, TRENDS ECOL EVOL, V26, P333, DOI 10.1016/j.tree.2011.03.023
   Blackburn TM, 2009, OXFORD AVIAN BIOL, P1
   Blackburn TM, 2001, NATURE, V414, P195, DOI 10.1038/35102557
   Blewitt ME, 2008, NAT GENET, V40, P663, DOI 10.1038/ng.142
   Breiman L., 2001, Machine Learning, V45, P5, DOI 10.1023/A:1010933404324
   Brummit R.K., 2001, WORLD GEOGRAPHICAL S
   Brundu G, 2016, NEOBIOTA, P5, DOI 10.3897/neobiota.30.7015
   Cadotte MW, 2006, BIOL INVASIONS, V8, P809, DOI 10.1007/s10530-005-3839-4
   Capinha C, 2015, SCIENCE, V348, P1248, DOI 10.1126/science.aaa8913
   Catford JA, 2016, J ECOL, V104, P1745, DOI 10.1111/1365-2745.12627
   Cayuela L., 2014, TAXONSTAND TAXONOMIC
   CBD, 2000, UNEPCBDCOP58
   Chytry M, 2009, DIVERS DISTRIB, V15, P98, DOI 10.1111/j.1472-4642.2008.00515.x
   Chytry M, 2012, GLOBAL ECOL BIOGEOGR, V21, P75, DOI 10.1111/j.1466-8238.2010.00573.x
   Chytry M, 2009, PRESLIA, V81, P187
   CIA, 2013, WORLD FACTB 2013 201
   COQUILLAT M., 1951, BULL MENS SOC LINN LYON, V20, P165
   Crall AW, 2006, FRONT ECOL ENVIRON, V4, P414, DOI 10.1890/1540-9295(2006)4[414:SMTNWD]2.0.CO;2
   Cullen J., 2011, EUROPEAN GARDEN FLOR
   Daehler CC, 1998, BIOL CONSERV, V84, P167, DOI 10.1016/S0006-3207(97)00096-7
   DAISIE, 2009, HDB ALIEN SPECIES EU
   DAWSON W, 2013, NEOBIOTA, V16, P59, DOI DOI 10.3897/neobiota.16.4351
   Dawson W, 2011, GLOBAL ECOL BIOGEOGR, V20, P299, DOI 10.1111/j.1466-8238.2010.00599.x
   De'ath G, 2000, ECOLOGY, V81, P3178, DOI 10.2307/177409
   Dellinger AS, 2016, NEW PHYTOL, V209, P1313, DOI 10.1111/nph.13694
   Dostal P, 2013, GLOBAL ECOL BIOGEOGR, V22, P64, DOI 10.1111/j.1466-8238.2011.00754.x
   Dullinger I, 2017, GLOBAL ECOL BIOGEOGR, V26, P43, DOI 10.1111/geb.12512
   Dyer EE, 2017, PLOS BIOL, V15, DOI 10.1371/journal.pbio.2000942
   Essl F, 2015, ECOGRAPHY, V38, P488, DOI 10.1111/ecog.00905
   Essl F, 2011, P NATL ACAD SCI USA, V108, P203, DOI 10.1073/pnas.1011728108
   Essl F, 2009, PRESLIA, V81, P119
   Feng YH, 2016, GLOBAL ECOL BIOGEOGR, V25, P1356, DOI 10.1111/geb.12497
   FORCELLA F, 1985, WEED RES, V25, P181, DOI 10.1111/j.1365-3180.1985.tb00634.x
   Fridley JD, 2008, PLOS ONE, V3, DOI 10.1371/journal.pone.0003630
   Fuentes N, 2013, BIOL INVASIONS, V15, P847, DOI 10.1007/s10530-012-0334-6
   Gastner MT, 2004, P NATL ACAD SCI USA, V101, P7499, DOI 10.1073/pnas.0400280101
   GBIF, 2014, GLOB BIOD INF FAC
   Gennaioli N, 2014, J ECON GROWTH, V19, P259, DOI 10.1007/s10887-014-9105-9
   Gioria M, 2016, BIOSCIENCE, V66, P40, DOI 10.1093/biosci/biv165
   Gioria M, 2012, PRESLIA, V84, P327
   Henderson L, 2011, AFR ENTOMOL, V19, P498, DOI 10.4001/003.019.0207
   HOBBS RJ, 1992, CONSERV BIOL, V6, P324, DOI 10.1046/j.1523-1739.1992.06030324.x
   Hoffmann BD, 2016, NEOBIOTA, P1, DOI 10.3897/neobiota.31.6960
   Hulme PE, 2011, DIVERS DISTRIB, V17, P1152, DOI 10.1111/j.1472-4642.2011.00800.x
   Hulme PE, 2009, SCIENCE, V324, P40, DOI 10.1126/science.1171111
   Hulme Philipe E., 2010, P134
   Ives AR, 2007, SYST BIOL, V56, P252, DOI 10.1080/10635150701313830
   Jeschke J. M., 2012, NeoBiota, P1
   Jeschke JM, 2005, P NATL ACAD SCI USA, V102, P7198, DOI 10.1073/pnas.0501271102
   Joppa LN, 2016, SCIENCE, V352, P416, DOI 10.1126/science.aaf3565
   Kalusova V, 2013, DIVERS DISTRIB, V19, P199, DOI 10.1111/ddi.12008
   Kalwij JM, 2012, J VEG SCI, V23, P998, DOI 10.1111/j.1654-1103.2012.01407.x
   Kartesz J. T., 1999, SYNTHESIS N AM FLORA
   Kartesz JT., 2015, BIOTA N AM PROGRAM B
   Kettunen M, 2009, TECHNICAL SUPPORT EU
   Klonner G, 2017, DIVERS DISTRIB, V23, P934, DOI 10.1111/ddi.12578
   Konig C, 2017, GLOBAL ECOL BIOGEOGR, V26, P228, DOI 10.1111/geb.12536
   KOWARIK I, 1995, PLANT INVASIONS, P15
   Kraus F, 2015, ANNU REV ECOL EVOL S, V46, P75, DOI 10.1146/annurev-ecolsys-112414-054450
   Kraus Fred, 2009, V4, P1
   Lambdon PW, 2008, PRESLIA, V80, P101
   Latombe G, 2017, BIOL CONSERV, V213, P295, DOI 10.1016/j.biocon.2016.06.013
   Lonsdale WM, 1999, ECOLOGY, V80, P1522, DOI 10.1890/0012-9658(1999)080[1522:GPOPIA]2.0.CO;2
   Mabberley D. J., 2008, PLANT BOOK
   Milakovic I, 2016, NEOBIOTA, P39, DOI 10.3897/neobiota.28.6838
   Oswalt CM, 2015, NEOBIOTA, V24, P49, DOI 10.3897/neobiota.24.8378
   Pagad S, 2015, MANAG BIOL INVASION, V6, P127, DOI 10.3391/mbi.2015.6.2.03
   Pergl J, 2016, PRESLIA, V88, P163
   Pergl J, 2016, NEOBIOTA, P1, DOI 10.3897/neobiota.28.4824
   Pysek P, 2005, INVASIVE PLANTS: ECOLOGICAL AND AGRICULTURAL ASPECTS, P77, DOI 10.1007/3-7643-7380-6_5
   Pysek P, 2005, ECOSCIENCE, V12, P302, DOI 10.2980/i1195-6860-12-3-302.1
   Pysek P, 2004, TAXON, V53, P131, DOI 10.2307/4135498
   Pysek P, 1998, OIKOS, V82, P282, DOI 10.2307/3546968
   Pysek P, 2011, ENCY BIOL INVASIONS, P138
   Pysek Petr, 2007, V193, P97
   Pysek P, 2015, ECOLOGY, V96, P762, DOI 10.1890/14-1005.1
   Pysek P, 2010, P NATL ACAD SCI USA, V107, P12157, DOI 10.1073/pnas.1002314107
   Pysek P, 2009, ECOLOGY, V90, P2734, DOI 10.1890/08-0857.1
   Pysek P, 2009, DIVERS DISTRIB, V15, P891, DOI 10.1111/j.1472-4642.2009.00602.x
   R Core Team, 2021, R LANG ENV STAT COMP
   Randall R. P., 2012, A global compendium of weeds
   RANDALL RP, 2002, GLOBAL COMPENDIUM WE
   Razanajatovo M, 2016, NAT COMMUN, V7, DOI 10.1038/ncomms13313
   Rehak J., 1986, ANAL KATEGORIZOVANYC
   Rejmanek M, 1996, ECOL STU AN, V122, P153
   Rejmanek M, 2004, DIVERS DISTRIB, V10, P367, DOI 10.1111/j.1366-9516.2004.00107.x
   Rejmanek M., 1994, MADRONO, V41, P161, DOI DOI 10.2307/41425013
   Rejmanek M, 2013, DIVERS DISTRIB, V19, P1093, DOI 10.1111/ddi.12075
   Revell LJ, 2012, METHODS ECOL EVOL, V3, P217, DOI 10.1111/j.2041-210X.2011.00169.x
   Richardson DM, 2006, PROG PHYS GEOG, V30, P409, DOI 10.1191/0309133306pp490pr
   Richardson DM, 2012, NEW PHYTOL, V196, P383, DOI 10.1111/j.1469-8137.2012.04292.x
   Richardson DM, 2011, FIFTY YEARS OF INVASION ECOLOGY: THE LEGACY OF CHARLES ELTON, P409
   Richardson David M., 2000, Diversity and Distributions, V6, P93, DOI 10.1046/j.1472-4642.2000.00083.x
   Richardson DM, 2004, DIVERS DISTRIB, V10, P321, DOI 10.1111/j.1366-9516.2004.00096.x
   Sax DF, 2001, J BIOGEOGR, V28, P139, DOI 10.1046/j.1365-2699.2001.00536.x
   Seebens H, 2017, NAT COMMUN, V8, DOI 10.1038/ncomms14435
   Seebens H, 2015, GLOBAL CHANGE BIOL, V21, P4128, DOI 10.1111/gcb.13021
   Steinberg G, 1995, CART TREE STRUCTURED
   United Nations Statistics Division, 2015, PER CAP GDP CURR PRI
   van Kleunen M, 2015, NATURE, V525, P100, DOI 10.1038/nature14910
   Vitousek PM, 1997, NEW ZEAL J ECOL, V21, P1
   Walter H., 1991, OKOLOGIE DER ERDE, V1
   Warton DI, 2011, ECOLOGY, V92, P3, DOI 10.1890/10-0340.1
   WCSP, 2014, WORLD CHECKL SEL PLA
   Webb CO, 2008, BIOINFORMATICS, V24, P2098, DOI 10.1093/bioinformatics/btn358
   Webb CO, 2005, MOL ECOL NOTES, V5, P181, DOI 10.1111/j.1471-8286.2004.00829.x
   WEBER E, 2003, INVASIVE PLANT SPECI
   Weigelt P, 2013, ECOGRAPHY, V36, P417, DOI 10.1111/j.1600-0587.2012.07669.x
   Williamson M, 1996, ECOLOGY, V77, P1661, DOI 10.2307/2265769
   Williamson M, 2006, BIOL INVASIONS, V8, P1561, DOI 10.1007/s10530-005-5849-7
   WILLIAMSON MH, 1986, PHILOS T R SOC B, V314, P505, DOI 10.1098/rstb.1986.0070
   Wilson CE, 2016, NEOBIOTA, P49, DOI 10.3897/neobiota.30.7502
   Winter M, 2010, GLOBAL ECOL BIOGEOGR, V19, P332, DOI 10.1111/j.1466-8238.2010.00520.x
   Winter M, 2009, P NATL ACAD SCI USA, V106, P21721, DOI 10.1073/pnas.0907088106
NR 120
TC 260
Z9 284
U1 38
U2 318
PU CZECH BOTANICAL SOC
PI PRAHA 2
PA BENATSKA 2, PRAHA 2 12801, CZECH REPUBLIC
SN 0032-7786
EI 2570-950X
J9 PRESLIA
JI Preslia
PY 2017
VL 89
IS 3
BP 203
EP 274
DI 10.23855/preslia.2017.203
PG 72
WC Plant Sciences
WE Science Citation Index Expanded (SCI-EXPANDED)
SC Plant Sciences
GA FC0RG
UT WOS:000406545800001
OA Bronze, Green Submitted, Green Accepted
HC Y
HP N
DA 2023-07-11
ER

PT J
AU Sasaki-Sekimoto, Y
   Taki, N
   Obayashi, T
   Aono, M
   Matsumoto, F
   Sakurai, N
   Suzuki, H
   Hirai, MY
   Noji, M
   Saito, K
   Masuda, T
   Takamiya, K
   Shibata, D
   Ohta, H
AF Sasaki-Sekimoto, Y
   Taki, N
   Obayashi, T
   Aono, M
   Matsumoto, F
   Sakurai, N
   Suzuki, H
   Hirai, MY
   Noji, M
   Saito, K
   Masuda, T
   Takamiya, K
   Shibata, D
   Ohta, H
TI Coordinated activation of metabolic pathways for antioxidants and
   defence compounds by jasmonates and their roles in stress tolerance in
   Arabidopsis
SO PLANT JOURNAL
LA English
DT Article
DE antioxidant; ascorbate; glutathione; indole glucosinolate jasmonic acid;
   methyl jasmonate
ID GENE-EXPRESSION; CELL-DEATH; SECONDARY METABOLISM; PLANT-RESPONSES;
   VITAMIN-C; ACID; OZONE; THALIANA; MUTANT; GLUTATHIONE
AB Jasmonic acid (JA) and methyl jasmonate (MeJA), collectively termed jasmonates, are ubiquitous plant signalling compounds. Several types of stress conditions, such as wounding and pathogen infection, cause endogenous JA accumulation and the expression of jasmonate-responsive genes. Although jasmonates are important signalling components for the stress response in plants, the mechanism by which jasmonate signalling contributes to stress tolerance has not been clearly defined. A comprehensive analysis of jasmonate-regulated metabolic pathways in Arabidopsis was performed using cDNA macroarrays containing 13516 expressed sequence tags (ESTs) covering 8384 loci. The results showed that jasmonates activate the coordinated gene expression of factors involved in nine metabolic pathways belonging to two functionally related groups: (i) ascorbate and glutathione metabolic pathways, which are important in defence responses to oxidative stress, and (ii) biosynthesis of indole glucosinolate, which is a defence compound occurring in the Brassicaceae family. We confirmed that JA induces the accumulation of ascorbate, glutathione and cysteine and increases the activity of dehydroascorbate reductase, an enzyme in the ascorbate recycling pathway. These antioxidant metabolic pathways are known to be activated under oxidative stress conditions. Ozone (O-3) exposure, a representative oxidative stress, is known to cause activation of antioxidant metabolism. We showed that O-3 exposure caused the induction of several genes involved in antioxidant metabolism in the wild type. However, in jasmonate-deficient Arabidopsis 12-oxophytodienoate reductase 3 (opr 3) mutants, the induction of antioxidant genes was abolished. Compared with the wild type, opr3 mutants were more sensitive to O-3 exposure. These results suggest that the coordinated activation of the metabolic pathways mediated by jasmonates provides resistance to environmental stresses.
C1 Tokyo Inst Technol, Grad Sch Biosci & Biotechnol, Midori Ku, Kanagawa 2268501, Japan.
   Natl Inst Environm Studies, Div Environm Biol, Tsukuba, Ibaraki 3058506, Japan.
   Kazusa DNA Res Inst, PM NEDO Lab, Chiba 2920818, Japan.
   Chiba Univ, Grad Sch Pharmaceut Sci, Inage Ku, Chiba 2638522, Japan.
   JST, CREST, Tokyo, Japan.
   RIKEN Plant Sci Ctr, Kanagawa 2300045, Japan.
   Tokyo Inst Technol, Res Ctr Evolving Earth & Planets, Midorit Ku, Yokohama, Kanagawa 2268501, Japan.
C3 Tokyo Institute of Technology; National Institute for Environmental
   Studies - Japan; Kazusa DNA Research Institute; Chiba University; Japan
   Science & Technology Agency (JST); RIKEN; Tokyo Institute of Technology
RP Sasaki-Sekimoto, Y (通讯作者)，Tokyo Inst Technol, Grad Sch Biosci & Biotechnol, Midori Ku, 4259 B-14 Nagatsuta Cho, Kanagawa 2268501, Japan.
EM ysasaki@bio.titech.ac.jp
RI Saito, Kazuki/D-2670-2009; Ohta, Hiroyuki/B-1840-2014; Suzuki,
   Hideyuki/J-7571-2016; Sasaki-Sekimoto, Yuko/J-4459-2012; Hirai,
   Masami/D-5319-2009; Masuda, Tatsuru/E-7942-2013
OI Saito, Kazuki/0000-0001-6310-5342; Ohta, Hiroyuki/0000-0002-1068-3242;
   Sasaki-Sekimoto, Yuko/0000-0003-1057-1870; Aono,
   Mitsuko/0000-0002-4452-8662; Hirai, Masami/0000-0003-0802-6208; Masuda,
   Tatsuru/0000-0002-1585-5832
CR AONO M, IN PRESS PHYTON
   Asamizu E, 2000, DNA RES, V7, P175, DOI 10.1093/dnares/7.3.175
   Brader G, 2001, PLANT PHYSIOL, V126, P849, DOI 10.1104/pp.126.2.849
   Chen Z, 2003, P NATL ACAD SCI USA, V100, P3525, DOI 10.1073/pnas.0635176100
   Chew O, 2003, J BIOL CHEM, V278, P46869, DOI 10.1074/jbc.M307525200
   CHURCH GM, 1984, P NATL ACAD SCI-BIOL, V81, P1991, DOI 10.1073/pnas.81.7.1991
   Conklin PL, 1996, P NATL ACAD SCI USA, V93, P9970, DOI 10.1073/pnas.93.18.9970
   Conklin PL, 2000, GENETICS, V154, P847
   Emanuelsson O, 2000, J MOL BIOL, V300, P1005, DOI 10.1006/jmbi.2000.3903
   Farmer EE, 2003, CURR OPIN PLANT BIOL, V6, P372, DOI 10.1016/S1369-5266(03)00045-1
   Geerlings A, 2000, J BIOL CHEM, V275, P3051, DOI 10.1074/jbc.275.5.3051
   Geshi N, 1998, PLANTA, V204, P295, DOI 10.1007/s004250050259
   Goossens A, 2003, P NATL ACAD SCI USA, V100, P8595, DOI 10.1073/pnas.1032967100
   Hirai MY, 2003, PLANT J, V33, P651, DOI 10.1046/j.1365-313X.2003.01658.x
   HOSSAIN MA, 1984, PLANT CELL PHYSIOL, V25, P85
   Kanna M, 2003, PLANT CELL PHYSIOL, V44, P1301, DOI 10.1093/pcp/pcg157
   Kubo A, 1995, PLANT MOL BIOL, V29, P479, DOI 10.1007/BF00020979
   Leon J, 2001, J EXP BOT, V52, P1, DOI 10.1093/jexbot/52.354.1
   Matsumoto F, 2004, PLANT PHYSIOL, V135, P2379, DOI 10.1104/pp.104.042408
   Matsuyama T, 2002, ENVIRON POLLUT, V117, P191, DOI 10.1016/S0269-7491(01)00320-7
   May MJ, 1998, J EXP BOT, V49, P649, DOI 10.1093/jexbot/49.321.649
   MAY MJ, 1993, PLANT PHYSIOL, V103, P621, DOI 10.1104/pp.103.2.621
   McConn M, 1997, P NATL ACAD SCI USA, V94, P5473, DOI 10.1073/pnas.94.10.5473
   McConn M, 1996, PLANT CELL, V8, P403, DOI 10.1105/tpc.8.3.403
   Memelink J, 2001, TRENDS PLANT SCI, V6, P212, DOI 10.1016/S1360-1385(01)01924-0
   Mikkelsen MD, 2000, J BIOL CHEM, V275, P33712, DOI 10.1074/jbc.M001667200
   Nikiforova V, 2003, PLANT J, V33, P633, DOI 10.1046/j.1365-313X.2003.01657.x
   Noctor G, 1998, ANNU REV PLANT PHYS, V49, P249, DOI 10.1146/annurev.arplant.49.1.249
   Obayashi T, 2004, DNA RES, V11, P11, DOI 10.1093/dnares/11.1.11
   Overmyer K, 2000, PLANT CELL, V12, P1849, DOI 10.1105/tpc.12.10.1849
   Overmyer K, 2003, TRENDS PLANT SCI, V8, P335, DOI 10.1016/S1360-1385(03)00135-3
   Pignocchi C, 2003, CURR OPIN PLANT BIOL, V6, P379, DOI 10.1016/S1369-5266(03)00069-4
   Quackenbush J, 2002, NAT GENET, V32, P496, DOI 10.1038/ng1032
   Rao MV, 2000, PLANT CELL, V12, P1633, DOI 10.1105/tpc.12.9.1633
   Rao MV, 2001, PLANTA, V213, P682, DOI 10.1007/s004250100618
   Rask L, 2000, PLANT MOL BIOL, V42, P93, DOI 10.1023/A:1006380021658
   Reymond P, 1998, CURR OPIN PLANT BIOL, V1, P404, DOI 10.1016/S1369-5266(98)80264-1
   Reymond P, 2004, PLANT CELL, V16, P3132, DOI 10.1105/tpc.104.026120
   SAKAKI T, 1983, PHYSIOL PLANTARUM, V59, P28, DOI 10.1111/j.1399-3054.1983.tb06566.x
   Sasaki Y, 2001, DNA RES, V8, P153, DOI 10.1093/dnares/8.4.153
   SENGUPTA A, 1991, PLANT PHYSIOL, V96, P650, DOI DOI 10.1104/PP.96.2.650
   Seo HS, 2001, P NATL ACAD SCI USA, V98, P4788, DOI 10.1073/pnas.081557298
   Staswick PE, 2004, PLANT CELL, V16, P2117, DOI 10.1105/tpc.104.023549
   Staswick PE, 1998, PLANT J, V15, P747, DOI 10.1046/j.1365-313X.1998.00265.x
   STASWICK PE, 1992, P NATL ACAD SCI USA, V89, P6837, DOI 10.1073/pnas.89.15.6837
   Staswick PE, 2002, PLANT CELL, V14, P1405, DOI 10.1105/tpc.000885
   Stintzi A, 2000, P NATL ACAD SCI USA, V97, P10625, DOI 10.1073/pnas.190264497
   Stintzi A, 2001, P NATL ACAD SCI USA, V98, P12837, DOI 10.1073/pnas.211311098
   Taipalensuu J, 1997, EUR J BIOCHEM, V250, P680, DOI 10.1111/j.1432-1033.1997.00680.x
   Taipalensuu J, 1996, PLANT PHYSIOL, V110, P483, DOI 10.1104/pp.110.2.483
   Thomma BPHJ, 1998, P NATL ACAD SCI USA, V95, P15107, DOI 10.1073/pnas.95.25.15107
   van der Fits L, 2000, SCIENCE, V289, P295, DOI 10.1126/science.289.5477.295
   Wasternack C, 2002, PROG NUCLEIC ACID RE, V72, P165, DOI 10.1016/S0079-6603(02)72070-9
   Wheeler GL, 1998, NATURE, V393, P365, DOI 10.1038/30728
   Wittstock U, 2002, TRENDS PLANT SCI, V7, P263, DOI 10.1016/S1360-1385(02)02273-2
   Xiang CB, 1998, PLANT CELL, V10, P1539, DOI 10.1105/tpc.10.9.1539
NR 56
TC 258
Z9 285
U1 4
U2 37
PU WILEY
PI HOBOKEN
PA 111 RIVER ST, HOBOKEN 07030-5774, NJ USA
SN 0960-7412
EI 1365-313X
J9 PLANT J
JI Plant J.
PD NOV
PY 2005
VL 44
IS 4
BP 653
EP 668
DI 10.1111/j.1365-313X.2005.02560.x
PG 16
WC Plant Sciences
WE Science Citation Index Expanded (SCI-EXPANDED)
SC Plant Sciences
GA 978JC
UT WOS:000232868400011
PM 16262714
DA 2023-07-11
ER

PT J
AU Gill, SS
   Khan, NA
   Tuteja, N
AF Gill, Sarvajeet Singh
   Khan, Nafees A.
   Tuteja, Narendra
TI Cadmium at high dose perturbs growth, photosynthesis and nitrogen
   metabolism while at low dose it up regulates sulfur assimilation and
   antioxidant machinery in garden cress (Lepidium sativum L.)
SO PLANT SCIENCE
LA English
DT Article
DE Antioxidants; Cadmium; Garden cress; Nitrogen; Photosynthesis; Sulfur
ID HYDROGEN-PEROXIDE; OXIDATIVE STRESS; PIGMENT COMPOSITION; NITRATE
   REDUCTASE; ATP-SULFURYLASE; GLUTATHIONE; CULTIVARS; RESPONSES; LEAVES;
   WHEAT
AB Metal contamination of soils has become a worldwide problem and great environmental threat, as these metals accumulate in soils and plants in excess, and enter the food chain. Increased cadmium (Cd) uptake from contaminated soils leads to altered plant metabolism and limits the crop productivity. The experimental crop. Lepidium sativum L. (Garden Cress, Family: Brassicaceae) is a medicinally and economically important plant. An experiment was conducted to examine the effect of different concentrations of Cd (0, 25, 50 or 100 mg kg(-1) soil) on the performance of L. sativum. Cd accumulation in roots and leaves (roots > leaves) increased with the increaseing Cd concentration in soil. High Cd concentration (100 mg Cd kg(-1) soil) inhibited the leaf area and plant dry mass and significant decline in net photosynthetic rate (P-N), stomatal conductance (gs), intercellular CO2 (Ci), chlorophyll (Chl a, Chl b, total Chl) content, carbonic anhydrase (CA; E.C. 4.2.1.1) activity, nitrate reductase (NR; E.C. 1.6.6.1) activity and nitrogen (N) content was also observed. However, ATP-sulfurylase (ATP-S; EC. 2.7.7.4) activity, sulfur (S) content and activities of antioxidant enzymes such as superoxide dismutase (SOD; E.C. 1.15.1.1); catalase (CAT; E.C. 1.11.1.6); ascorbate peroxidase (APX; E.C. 1.11.1.11) and glutathione reductase (GR; E.C. 1.6.4.2) and glutathione (GSH) content were increased. Specifically, the decrease in NR activity and N content showed that Cd affects N metabolism negatively; whereas, the increase in ATP-S activity and S content suggests the up-regulation of S assimilation pathway for possible Cd tolerance in coordination with enhanced activities of antioxidant enzymes and GSH. High Cd concentration (100 mg Cd kg(-1) soil) perturbs the L. sativum growth by interfering with the photosynthetic machinery and disrupting the coordination between carbon, N and S metabolism. On the other hand, at low Cd concentration (25 mg Cd kg(-1) soil) co-ordination of S and N metabolism complemented to the antioxidant machinery to protect the growth and photosynthesis of L. sativum plants. (C) 2011 Elsevier Ireland Ltd. All rights reserved.
C1 [Gill, Sarvajeet Singh; Khan, Nafees A.] Aligarh Muslim Univ, Dept Bot, Plant Physiol & Biochem Div, Aligarh 202002, Uttar Pradesh, India.
   [Gill, Sarvajeet Singh; Tuteja, Narendra] ICGEB, Plant Mol Biol Grp, New Delhi 110067, India.
C3 Aligarh Muslim University; Department of Biotechnology (DBT) India;
   International Center for Genetic Engineering & Biotechnology (ICGEB);
   International Center for Genetic Engineering & Biotechnology (ICGEB),
   New Delhi
RP Gill, SS (通讯作者)，Maharshi Dayanand Univ, Ctr Biotechnol, Stress Physiol & Mol Biol Lab, Rohtak 124002, Haryana, India.
EM ssgill14@yahoo.co.in; narendra@icgeb.res.in
RI Gill, Sarvajeet Singh/ABD-6031-2021; Khan, Nafees/Y-5286-2019; Gill,
   Sarvajeet Singh/Q-4021-2017
OI Gill, Sarvajeet Singh/0000-0002-8953-7714; Khan,
   Nafees/0000-0001-7957-5832; Gill, Sarvajeet Singh/0000-0002-8953-7714
FU Department of Science and Technology (DST), Government of India;
   Department of Biotechnology (DBT), Government of India
FX Work on plant abiotic stress tolerance in NT's laboratory is partially
   supported by Department of Science and Technology (DST), Government of
   India and Department of Biotechnology (DBT), Government of India.
   Authors are thankful to Dr. Renu Tuteja for English corrections in the
   manuscript.
CR AEBI H, 1984, METHOD ENZYMOL, V105, P121
   Ahmad I, 2009, PHOTOSYNTHETICA, V47, P146, DOI 10.1007/s11099-009-0024-5
   ANDERSON ME, 1985, METHOD ENZYMOL, V113, P548
   Anjum NA, 2008, PLANT GROWTH REGUL, V54, P271, DOI 10.1007/s10725-007-9251-6
   Asada K, 1998, STRESS RESPONSES OF PHOTOSYNTHETIC ORGANISMS, P37
   Barbey R, 2005, EMBO J, V24, P521, DOI 10.1038/sj.emboj.7600556
   Ben Ammar W, 2007, PLANT GROWTH REGUL, V53, P75, DOI 10.1007/s10725-007-9203-1
   BRADFORD MM, 1976, ANAL BIOCHEM, V72, P248, DOI 10.1016/0003-2697(76)90527-3
   Broadley MR, 2001, NEW PHYTOL, V152, P9, DOI 10.1046/j.0028-646x.2001.00238.x
   Carfagna S, 2011, ENVIRON EXP BOT, V71, P18, DOI 10.1016/j.envexpbot.2010.10.008
   Chaffei C, 2004, PLANT CELL PHYSIOL, V45, P1681, DOI 10.1093/pcp/pch192
   CHESNIN LEON, 1951, SOIL SCI SOC AMER PROC, V15, P149
   COSTA G, 1994, PLANT PHYSIOL BIOCH, V32, P561
   DalCorso G, 2010, PLANT SIGNAL BEHAV, V5, P663, DOI 10.4161/psb.5.6.11425
   DHINDSA RS, 1981, J EXP BOT, V32, P93, DOI 10.1093/jxb/32.1.93
   Dixit V, 2001, J EXP BOT, V52, P1101, DOI 10.1093/jexbot/52.358.1101
   Dubousset L, 2009, J EXP BOT, V60, P3239, DOI 10.1093/jxb/erp172
   Foyer CH, 2005, PLANT CELL ENVIRON, V28, P1056, DOI 10.1111/j.1365-3040.2005.01327.x
   Foyer CH, 1997, PHYSIOL PLANTARUM, V100, P241, DOI 10.1034/j.1399-3054.1997.1000205.x
   FOYER CH, 1976, PLANTA, V133, P21, DOI 10.1007/BF00386001
   Gianazza E, 2007, ENVIRON EXP BOT, V59, P179, DOI 10.1016/j.envexpbot.2005.12.005
   Giannopolitis CN, 1997, PLANT PHYSIOL, V59, P307
   Gill S.S., 2011, PLANT STRESS, V5, P1, DOI DOI 10.4161/PSB.6.2.14880
   Gill SS, 2010, PLANT PHYSIOL BIOCH, V48, P909, DOI 10.1016/j.plaphy.2010.08.016
   Gouia H, 2000, PLANT PHYSIOL BIOCH, V38, P629, DOI 10.1016/S0981-9428(00)00775-0
   Hall JL, 2002, J EXP BOT, V53, P1, DOI 10.1093/jexbot/53.366.1
   Harada E, 2002, J PLANT PHYSIOL, V159, P445, DOI 10.1078/0176-1617-00733
   HENDRY GAF, 1992, ACTA BOT NEERL, V41, P271, DOI 10.1111/j.1438-8677.1992.tb01334.x
   Hesse H, 2004, J EXP BOT, V55, P1283, DOI 10.1093/jxb/erh136
   HISCOX JD, 1979, CAN J BOT, V57, P1332, DOI 10.1139/b79-163
   Hofgen R, 2001, AMINO ACIDS, V20, P291, DOI 10.1007/s007260170045
   HORST WJ, 1995, Z PFLANZENERNAEHR BO, V158, P418
   I. A. R. C, 1993, IARC MONOGRAPHS EVAL, V58, P41
   Inouhe Masahiro, 2005, Braz. J. Plant Physiol., V17, P65, DOI 10.1590/S1677-04202005000100006
   Iqbal N, 2010, AGR SCI CHINA, V9, P519, DOI 10.1016/S1671-2927(09)60125-5
   JAWORSKI EG, 1971, BIOCHEM BIOPH RES CO, V43, P1274, DOI 10.1016/S0006-291X(71)80010-4
   Kaur G, 2011, PROTOPLASMA, V248, P299, DOI 10.1007/s00709-010-0171-3
   Khan NA, 2007, J AGRON CROP SCI, V193, P435, DOI 10.1111/j.1439-037X.2007.00272.x
   Khan NA, 2009, RUSS J PLANT PHYSL+, V56, P670, DOI 10.1134/S1021443709050136
   Khan NA, 2005, PLANT SOIL, V270, P269, DOI 10.1007/s11104-004-1606-4
   Khan NA, 2008, SULFUR ASSIMILATION
   Lappartient AG, 1996, PLANT PHYSIOL, V111, P147, DOI 10.1104/pp.111.1.147
   LAWLOR DW, 1989, J EXP BOT, V40, P43, DOI 10.1093/jxb/40.1.43
   Liedschulte V, 2010, PLANT BIOTECHNOL J, V8, P807, DOI 10.1111/j.1467-7652.2010.00510.x
   Lindner RC, 1944, PLANT PHYSIOL, V19, P76, DOI 10.1104/pp.19.1.76
   Loggini B, 1999, PLANT PHYSIOL, V119, P1091, DOI 10.1104/pp.119.3.1091
   Lux A, 2011, J EXP BOT, V62, P21, DOI 10.1093/jxb/erq281
   MAKINO A, 1992, PLANT PHYSIOL, V100, P1737, DOI 10.1104/pp.100.4.1737
   Marchiol L, 1996, J ENVIRON QUAL, V25, P562, DOI 10.2134/jeq1996.00472425002500030022x
   Marquez-Garcia B, 2011, PLANT PHYSIOL BIOCH, V49, P110, DOI 10.1016/j.plaphy.2010.10.007
   Mendoza-Cozatl DG, 2008, PLANT J, V54, P249, DOI 10.1111/j.1365-313X.2008.03410.x
   Metwally A, 2005, J EXP BOT, V56, P167
   MEUWLY P, 1992, PLANT PHYSIOL, V99, P8, DOI 10.1104/pp.99.1.8
   Mobin M, 2007, J PLANT PHYSIOL, V164, P601, DOI 10.1016/j.jplph.2006.03.003
   Momose Y, 2001, ENVIRON TOXICOL CHEM, V20, P2353
   Najeeb-ur-Rehman, 2011, J ETHNOPHARMACOL, V134, P878, DOI 10.1016/j.jep.2011.01.047
   NAKANO Y, 1981, PLANT CELL PHYSIOL, V22, P867
   Noctor G, 1998, ANNU REV PLANT PHYS, V49, P249, DOI 10.1146/annurev.arplant.49.1.249
   OKUDA T, 1991, PLANT PHYSIOL, V97, P1265, DOI 10.1104/pp.97.3.1265
   Paranjape AN, 2006, IRANIAN J PHARM THER, V5, P55
   Polle A, 2003, TOP CURR GENET, V4, P187
   Rangari V, 2002, PHARMACOGNOSY PHYTOC
   Razinger J, 2008, ENVIRON POLLUT, V153, P687, DOI 10.1016/j.envpol.2007.08.018
   Reeves RD, 2000, PHYTOREMEDIATION OF TOXIC METALS, P193
   SALT DE, 1995, PLANT PHYSIOL, V109, P1427, DOI 10.1104/pp.109.4.1427
   Sanita di Toppi L, 1999, ENVIRON EXP BOT, V41, P105, DOI 10.1016/S0098-8472(98)00058-6
   Sarvajeet Singh, 2008, American Journal of Plant Physiology, V3, P25
   Sarwar N, 2010, J SCI FOOD AGR, V90, P925, DOI 10.1002/jsfa.3916
   Satarug S, 2002, ARCH ENVIRON HEALTH, V57, P69, DOI 10.1080/00039890209602919
   Schnug E., 1993, Sulphur in Agriculture, V17, P8
   Shi GR, 2008, PHOTOSYNTHETICA, V46, P627, DOI 10.1007/s11099-008-0107-8
   Siedlecka A, 1997, PLANT PHYSIOL BIOCH, V35, P951
   Sun XM, 2010, CHEMOSPHERE, V78, P840, DOI 10.1016/j.chemosphere.2009.11.045
   Verbruggen N, 2009, CURR OPIN PLANT BIOL, V12, P364, DOI 10.1016/j.pbi.2009.05.001
   WAGNER GJ, 1993, ADV AGRON, V51, P173, DOI 10.1016/S0065-2113(08)60593-3
   Wahid A, 2007, J AGRON CROP SCI, V193, P357, DOI 10.1111/j.1439-037X.2007.00270.x
   Yang XE, 2004, PLANT SOIL, V259, P181, DOI 10.1023/B:PLSO.0000020956.24027.f2
   Zechmann B, 2010, PROTOPLASMA, V246, P15, DOI 10.1007/s00709-010-0111-2
   Zhang FQ, 2003, J PLANT NUTR, V26, P1779, DOI 10.1081/PLN-120023282
NR 79
TC 242
Z9 265
U1 6
U2 200
PU ELSEVIER IRELAND LTD
PI CLARE
PA ELSEVIER HOUSE, BROOKVALE PLAZA, EAST PARK SHANNON, CO, CLARE, 00000,
   IRELAND
SN 0168-9452
EI 1873-2259
J9 PLANT SCI
JI Plant Sci.
PD JAN
PY 2012
VL 182
SI SI
BP 112
EP 120
DI 10.1016/j.plantsci.2011.04.018
PG 9
WC Biochemistry & Molecular Biology; Plant Sciences
WE Science Citation Index Expanded (SCI-EXPANDED)
SC Biochemistry & Molecular Biology; Plant Sciences
GA 871FL
UT WOS:000298723200014
PM 22118622
DA 2023-07-11
ER

PT J
AU Boyd, RS
AF Boyd, Robert S.
TI The defense hypothesis of elemental hyperaccumulation: status,
   challenges and new directions
SO PLANT AND SOIL
LA English
DT Article; Proceedings Paper
CT 5th International Conference on Serpentine Ecology
CY MAY 09-13, 2006
CL Siena, ITALY
DE elemental plant defense; heavy metal; herbivory; hyperaccumulation;
   plant pathogen
ID STREPTANTHUS-POLYGALOIDES BRASSICACEAE; SPODOPTERA-EXIGUA LEPIDOPTERA;
   NICKEL HYPERACCUMULATION; METAL HYPERACCUMULATION; THLASPI-CAERULESCENS;
   INVERTEBRATE HERBIVORY; SELENIUM ACCUMULATION; NI HYPERACCUMULATOR;
   PLUTELLA-XYLOSTELLA; BERKHEYA-CODDII
AB Elemental hyperaccumulation may have several functions, including plant defense against natural enemies. A total of 34 studies, including 72 experimental tests, have been conducted to date. At least some tests have demonstrated defense by hyperaccumulated As, Cd, Ni, Se and Zn, but relatively few plant taxa and natural enemies have been investigated. Defense by hyperaccumulated Ni has been shown for most leaf/root chewing herbivores and pathogens tested ( 20 of 26 tests) but not for herbivores of other feeding modes ( 1 of 8 tests). Most tests ( 5 of 6) using Ni concentrations below accumulator levels found no defensive effect, and the single test using plants in the accumulator range also found no effect. For Zn, mixed results have been reported for both hyperaccumulator ( 3 of 6 tests showed defense) and accumulator levels ( 3 of 4 tests showed defense). These tests have focused exclusively on leaf chewing/scraping herbivores: no herbivores of other feeding modes, or pathogens, have been tested. Both hyperaccumulator and accumulator concentrations of Se generally have shown defensive effects ( 12 of 14 tests). Most ( 75%) of these positive results used plants with accumulator Se concentrations. The three tests of Cd showed defensive effects in two cases, one for hyperaccumulator and one for sub-accumulator Cd concentrations. Arsenic has been tested only once, and was found effective against a leaf-chewing herbivore at a concentration much less than the hyperaccumulator level. Defense studies have used a variety of experimental approaches, including choice and no-choice experiments as well as experiments that use artificial diet or growth media. Investigations of hyperaccumulation as a defense against natural enemies have led to two emerging questions. First, what is the minimum concentration of an element sufficient for defense? Evidence suggests that plants other than hyperaccumulators ( such as accumulators) may be defended by elements against some natural enemies. Second, do the effects of an element combine with the effects of organic defensive compounds in plants to produce enhanced joint defensive effects? Recent investigation of this " joint effects hypothesis," using Ni and secondary plant compounds in artificial insect diet, has demonstrated joint effects. Initial answers to both these questions suggest that defensive effects of elements in plants are more widespread than previously believed. These results also suggest an evolutionary pathway by which elemental hyperaccumulation may have evolved from accumulation. In this " defensive enhancement" scenario, defensive benefits of elevated levels of elements may have led to stepwise increases in element concentrations that further magnified these benefits. This series of steps could have led to increased accumulation, and ultimately hyperaccumulation, of elements by plants.
C1 Auburn Univ, Dept Biol Sci, Auburn, AL 36849 USA.
C3 Auburn University System; Auburn University
RP Boyd, RS (通讯作者)，Auburn Univ, Dept Biol Sci, 101 Life Sci Bldg, Auburn, AL 36849 USA.
EM boydrob@auburn.edu
CR Agrawal AA, 2006, ECOLOGY, V87, pS132, DOI 10.1890/0012-9658(2006)87[132:PDS]2.0.CO;2
   Angle JS, 2005, INT J PHYTOREMEDIAT, V7, P241, DOI 10.1080/16226510500215779
   [Anonymous], 1987, SERPENTINE ITS VEGET
   [Anonymous], 1984, CALIFORNIA SERPENTIN
   [Anonymous], 2007, NORTHEAST NAT
   Assuncao AGL, 2003, NEW PHYTOL, V159, P351, DOI 10.1046/j.1469-8137.2003.00820.x
   Augustyniak M, 2002, FRESEN ENVIRON BULL, V11, P85
   Babaoglu Mehmet, 2004, Turkish Journal of Botany, V28, P273
   Baker AJM, 2000, PHYTOREMEDIATION OF CONTAMINATED SOIL AND WATER, P85
   BALKWILL K, 1997, ECOLOGY ULTRAMAFIC M, P111
   Banuelos GS, 2002, INT J PHYTOREMEDIAT, V4, P315, DOI 10.1080/15226510208500090
   Behmer ST, 2005, FUNCT ECOL, V19, P55, DOI 10.1111/j.0269-8463.2005.00943.x
   Boyd R. S., 2004, Ultramafic rocks: their soils, vegetation and fauna. Proceedings of the Fourth International Conference on Serpentine Ecology, Cuba, 21-26 April, 2003 ., P279
   Boyd R. S., 1992, P279
   Boyd R. S., 2004, Ultramafic rocks: their soils, vegetation and fauna. Proceedings of the Fourth International Conference on Serpentine Ecology, Cuba, 21-26 April, 2003 ., P227
   Boyd Robert S., 2006, Insect Science, V13, P271, DOI 10.1111/j.1744-7917.2006.00094.x
   Boyd RS, 1998, CHEMOECOLOGY, V8, P1, DOI 10.1007/s000490050002
   Boyd RS, 1999, CHEMOECOLOGY, V9, P1, DOI 10.1007/s000490050027
   Boyd Robert S., 1999, Madrono, V46, P92
   Boyd RS, 1999, OECOLOGIA, V118, P218, DOI 10.1007/s004420050721
   BOYD RS, 1994, AM J BOT, V81, P294, DOI 10.2307/2445455
   Boyd RS, 1998, PLANTS THAT HYPERACCUMULATE HEAVY METALS: THEIR ROLE IN PHYTOREMEDIATION, MICROBIOLOGY, ARCHAEOLOGY, MINERAL EXPLORATION AND PHYTOMINING, P181
   Boyd RS, 2005, CHEMOECOLOGY, V15, P179, DOI 10.1007/s00049-005-0310-z
   BOYD RS, 1994, OIKOS, V70, P21, DOI 10.2307/3545694
   Boyd RS, 1998, AM J BOT, V85, P259, DOI 10.2307/2446314
   Boyd RS, 2004, NEW PHYTOL, V162, P563, DOI 10.1111/j.1469-8137.2004.01079.x
   Boyd RS, 2002, CHEMOECOLOGY, V12, P91, DOI 10.1007/s00049-002-8331-3
   Broadley MR, 2001, NEW PHYTOL, V152, P9, DOI 10.1046/j.0028-646x.2001.00238.x
   BROOKS RR, 1977, J GEOCHEM EXPLOR, V7, P49, DOI 10.1016/0375-6742(77)90074-7
   BROOKS RR, 1977, TAXON, V26, P197, DOI 10.2307/1220551
   Brooks RR, 1998, PLANTS THAT HYPERACCUMULATE HEAVY METALS: THEIR ROLE IN PHYTOREMEDIATION, MICROBIOLOGY, ARCHAEOLOGY, MINERAL EXPLORATION AND PHYTOMINING, P327
   Callahan DL, 2006, J BIOL INORG CHEM, V11, P2, DOI 10.1007/s00775-005-0056-7
   Cohen A. C., 2004, INSECT DIETS SCI TEC
   Coleman CM, 2005, J CHEM ECOL, V31, P1669, DOI 10.1007/s10886-005-5919-4
   Davis MA, 2000, NEW PHYTOL, V146, P211, DOI 10.1046/j.1469-8137.2000.00632.x
   Davis MA, 2001, J ENVIRON QUAL, V30, P85, DOI 10.2134/jeq2001.30185x
   Dyer LA, 2003, J CHEM ECOL, V29, P2499, DOI 10.1023/A:1026310001958
   FIDLER AR, 1999, P INT PLANT PROP SOC, V49, P297
   Franke KW, 1936, SCIENCE, V83, P330, DOI 10.1126/science.83.2153.330-a
   Freeman JL, 2005, PLANT PHYSIOL, V137, P1082, DOI 10.1104/pp.104.055293
   FREEMAN JL, 2007, IN PRESS NEW PHYTOL
   Freeman JL, 2006, CURR BIOL, V16, P2181, DOI 10.1016/j.cub.2006.09.015
   Ghaderian YSM, 2000, NEW PHYTOL, V146, P219, DOI 10.1046/j.1469-8137.2000.00645.x
   Gomez JM, 2002, ECOLOGY, V83, P885, DOI 10.1890/0012-9658(2002)083[0885:TAIMDI]2.0.CO;2
   GONCALVES MT, 2007, IN PRESS PLANT SOIL
   GOULD SJ, 1982, PALEOBIOLOGY, V8, P4, DOI 10.1017/S0094837300004310
   Hanson B, 2004, NEW PHYTOL, V162, P655, DOI 10.1111/j.1469-8137.2004.01067.x
   Hanson B, 2003, NEW PHYTOL, V159, P461, DOI 10.1046/j.1469-8137.2003.00786.x
   Harborne J. B., 1988, INTRO ECOLOGICAL BIO
   Huitson SB, 2003, NEW PHYTOL, V159, P453, DOI 10.1046/j.1469-8137.2003.00783.x
   ITURRALDE RB, 2004, ULTRAMAFIC ROCKS THE, P255
   Jansen S, 2002, BOT REV, V68, P235, DOI 10.1663/0006-8101(2002)068[0235:AHIAAR]2.0.CO;2
   Jhee EM, 2006, PLANT ECOL, V183, P91, DOI 10.1007/s11258-005-9009-z
   Jhee EM, 1999, CHEMOECOLOGY, V9, P93, DOI 10.1007/s000490050038
   Jhee EM, 2006, J CHEM ECOL, V32, P239, DOI 10.1007/s10886-005-9000-0
   Jhee EM, 2005, NEW PHYTOL, V168, P331, DOI 10.1111/j.1469-8137.2005.01504.x
   Jiang RF, 2005, NEW PHYTOL, V167, P805, DOI 10.1111/j.1469-8137.2005.01452.x
   Karban R, 2002, ANNU REV ECOL SYST, V33, P641, DOI 10.1146/annurev.ecolsys.33.010802.150443
   Ma LQ, 2001, NATURE, V409, P579, DOI 10.1038/35054664
   Macnair MR, 2003, ADV BOT RES, V40, P63, DOI 10.1016/S0065-2296(05)40002-6
   MARTENS SN, 1994, OECOLOGIA, V98, P379, DOI 10.1007/BF00324227
   Martens SN, 2002, AM J BOT, V89, P998, DOI 10.3732/ajb.89.6.998
   Mengoni A, 2003, NEW PHYTOL, V159, P691, DOI 10.1046/j.1469-8137.2003.00837.x
   Mesjasz-Przybylowicz J, 2001, S AFR J SCI, V97, P596
   Nelson AC, 1999, CHEMOECOLOGY, V9, P81, DOI 10.1007/s000490050037
   Noret N, 2005, NEW PHYTOL, V165, P763, DOI 10.1111/j.1469-8137.2004.01286.x
   Noret N, 2007, OECOLOGIA, V152, P92, DOI 10.1007/s00442-006-0635-5
   Oliveira PS, 1999, FUNCT ECOL, V13, P623, DOI 10.1046/j.1365-2435.1999.00360.x
   Pilon-Smits E, 2005, ANNU REV PLANT BIOL, V56, P15, DOI 10.1146/annurev.arplant.56.032604.144214
   PILONSMITS EAH, 2006, FRONT ECOL ENVIRON, V4, P203, DOI DOI 10.1890/1540-9295(2006)004[0203:ECUP-BA]2.0.CO;2
   Pollard AJ, 1997, NEW PHYTOL, V135, P655, DOI 10.1046/j.1469-8137.1997.00689.x
   Pollard AJ, 2000, NEW PHYTOL, V146, P179, DOI 10.1046/j.1469-8137.2000.00651.x
   Pollard AJ, 2002, CRIT REV PLANT SCI, V21, P539, DOI 10.1080/0735-260291044359
   Poschenrieder C, 2006, TRENDS PLANT SCI, V11, P288, DOI 10.1016/j.tplants.2006.04.007
   RATHINASABAPATH.B, 2007, IN PRESS NEW PHYTOL
   Rausher MD, 2001, NATURE, V411, P857, DOI 10.1038/35081193
   Reeves R. D., 1992, P253
   Reeves RD, 2000, PHYTOREMEDIATION OF TOXIC METALS, P193
   Reeves RD, 2003, PLANT SOIL, V249, P57, DOI 10.1023/A:1022572517197
   Robinson B, 2006, ENVIRON EXP BOT, V58, P206, DOI 10.1016/j.envexpbot.2005.08.004
   Rodriguez N, 2005, NEW PHYTOL, V165, P781, DOI 10.1111/j.1469-8137.2004.01264.x
   Sagner S, 1998, PHYTOCHEMISTRY, V47, P339, DOI 10.1016/S0031-9422(97)00593-1
   Scheirs J, 2006, ENVIRON POLLUT, V143, P138, DOI 10.1016/j.envpol.2005.11.001
   Sessions LA, 2001, AUSTRAL ECOL, V26, P571, DOI 10.1046/j.1442-9993.2001.01129.x
   Srivastava M, 2006, SCI TOTAL ENVIRON, V364, P24, DOI 10.1016/j.scitotenv.2005.11.002
   Stamp N, 2003, OIKOS, V102, P672, DOI 10.1034/j.1600-0706.2003.11943.x
   Stamp N, 2003, Q REV BIOL, V78, P23, DOI 10.1086/367580
   Strauss Sharon Y., 2002, P77
   Sun RL, 2006, PLANT SOIL, V285, P125, DOI 10.1007/s11104-006-0064-6
   Szpunar J, 2004, ANAL BIOANAL CHEM, V378, P54, DOI 10.1007/s00216-003-2333-z
   Szwedo Jacek, 2005, Genus (Wroclaw), V16, P313
   THOMAS WA, 1975, FOREST SCI, V21, P222
   TOLRA RO, 2004, NEW PHYTOL, V151, P621
   Trumble JT, 1998, ENVIRON POLLUT, V101, P175, DOI 10.1016/S0269-7491(98)00086-4
   Vickerman DB, 2002, ENVIRON POLLUT, V120, P463, DOI 10.1016/S0269-7491(02)00116-1
   Vickerman DB, 2003, ECOTOXICOLOGY, V12, P497, DOI 10.1023/B:ECTX.0000003036.81351.31
   Vickerman DB, 2002, ENVIRON ENTOMOL, V31, P953, DOI 10.1603/0046-225X-31.6.953
   Vickerman DB, 1999, ARCH INSECT BIOCHEM, V42, P64, DOI 10.1002/(SICI)1520-6327(199909)42:1&lt;64::AID-ARCH7&gt;3.0.CO;2-Y
   Wall MA, 2002, PAN-PAC ENTOMOL, V78, P168
   Wall MA, 2006, SOUTHWEST NAT, V51, P481, DOI 10.1894/0038-4909(2006)51[481:MBHMIA]2.0.CO;2
   Whiting SN, 2004, RESTOR ECOL, V12, P106, DOI 10.1111/j.1061-2971.2004.00367.x
NR 101
TC 242
Z9 247
U1 4
U2 104
PU SPRINGER
PI DORDRECHT
PA VAN GODEWIJCKSTRAAT 30, 3311 GZ DORDRECHT, NETHERLANDS
SN 0032-079X
EI 1573-5036
J9 PLANT SOIL
JI Plant Soil
PD APR
PY 2007
VL 293
IS 1-2
BP 153
EP 176
DI 10.1007/s11104-007-9240-6
PG 24
WC Agronomy; Plant Sciences; Soil Science
WE Science Citation Index Expanded (SCI-EXPANDED); Conference Proceedings Citation Index - Science (CPCI-S)
SC Agriculture; Plant Sciences
GA 169BB
UT WOS:000246566600015
DA 2023-07-11
ER

PT J
AU Balazadeh, S
   Kwasniewski, M
   Caldana, C
   Mehrnia, M
   Zanor, MI
   Xue, GP
   Mueller-Roeber, B
AF Balazadeh, Salma
   Kwasniewski, Miroslaw
   Caldana, Camila
   Mehrnia, Mohammad
   Zanor, Maria Ines
   Xue, Gang-Ping
   Mueller-Roeber, Bernd
TI ORS1, an H2O2-Responsive NAC Transcription Factor, Controls Senescence
   in Arabidopsis thaliana
SO MOLECULAR PLANT
LA English
DT Article
DE NAC transcription factor; leaf senescence; gene expression; gene
   regulatory network; hydrogen peroxide
ID LEAF SENESCENCE; SIGNALING PATHWAYS; GENE-EXPRESSION; REACTIVE OXYGEN;
   ORYZA-SATIVA; STRESS; SPECIFICITY; SUGGESTS; DATABASE; PROTEIN
AB We report here that ORS1, a previously uncharacterized member of the NAC transcription factor family, controls leaf senescence in Arabidopsis thaliana. Overexpression of ORS1 accelerates senescence in transgenic plants, whereas its inhibition delays it. Genes acting downstream of ORS1 were identified by global expression analysis using transgenic plants producing dexamethasone-inducible ORS1-GR fusion protein. Of the 42 up-regulated genes, 30 (similar to 70%) were previously shown to be up-regulated during age-dependent senescence. We also observed that 32 (similar to 76%) of the ORS1-dependent genes were induced by long-term (4 d), but not short-term (6 h) salinity stress (150 mM NaCl). Furthermore, expression of 16 and 24 genes, respectively, was induced after 1 and 5 h of treatment with hydrogen peroxide (H2O2), a reactive oxygen species known to accumulate during salinity stress. ORS1 itself was found to be rapidly and strongly induced by H2O2 treatment in both leaves and roots. Using in vitro binding site selection, we determined the preferred binding motif of ORS1 and found it to be present in half of the ORS1-dependent genes. ORS1 is a paralog of ORE1/ANAC092/AtNAC2, a previously reported regulator of leaf senescence. Phylogenetic footprinting revealed evolutionary conservation of the ORS1 and ORE1 promoter sequences in different Brassicaceae species, indicating strong positive selection acting on both genes. We conclude that ORS1, similarly to ORE1, triggers expression of senescence-associated genes through a regulatory network that may involve cross-talk with salt- and H2O2-dependent signaling pathways.
C1 [Balazadeh, Salma; Kwasniewski, Miroslaw; Mueller-Roeber, Bernd] Univ Potsdam, Inst Biochem & Biol, D-14476 Potsdam, Germany.
   [Balazadeh, Salma; Caldana, Camila; Mehrnia, Mohammad; Zanor, Maria Ines; Mueller-Roeber, Bernd] Max Planck Inst Mol Plant Physiol, D-14476 Potsdam, Germany.
   [Kwasniewski, Miroslaw] Univ Silesia, Dept Genet, PL-40032 Katowice, Poland.
   [Xue, Gang-Ping] CSIRO Plant Ind, St Lucia, Qld 4067, Australia.
C3 University of Potsdam; Max Planck Society; University of Silesia in
   Katowice; Commonwealth Scientific & Industrial Research Organisation
   (CSIRO)
RP Mueller-Roeber, B (通讯作者)，Univ Potsdam, Inst Biochem & Biol, Karl Liebknecht Str 24-25,Haus 20, D-14476 Potsdam, Germany.
EM mailbmr@uni-potsdam.de
RI Kwasniewski, Miroslaw/B-5160-2012; Mueller-Roeber, Bernd/Z-4052-2019;
   Caldana, Camila/C-4660-2012
OI Caldana, Camila/0000-0003-3639-0621; Zanor, Maria
   Ines/0000-0002-8903-0673
FU BMBF [FKZ 0312276M]; DAAD [A/06/04209]; Deutsche Forschungsgemeinschaft
   [MU 1199/14-1]
FX Funding was provided by BMBF (GABI Program, FKZ 0312276M), the DAAD (No.
   A/06/04209), and the Deutsche Forschungsgemeinschaft (FOR 948-Nitrogen
   uptake, metabolism, and remobilization in leaves during plant
   senescence; MU 1199/14-1).
CR Aguera E, 2010, PHYSIOL PLANTARUM, V138, P256, DOI 10.1111/j.1399-3054.2009.01336.x
   Albacete A, 2009, PLANT CELL ENVIRON, V32, P928, DOI 10.1111/j.1365-3040.2009.01973.x
   Andersson A, 2004, GENOME BIOL, V5, DOI 10.1186/gb-2004-5-4-r24
   Ay N, 2009, PLANT J, V58, P333, DOI [10.1111/j.1365-313X.2008.03782.x, 10.1111/j.0960-7412.2009.03782.x]
   Balazadeh S, 2008, PLANT BIOLOGY, V10, P136, DOI 10.1111/j.1438-8677.2008.00108.x
   Balazadeh S, 2008, PLANT BIOLOGY, V10, P63, DOI 10.1111/j.1438-8677.2008.00088.x
   BALAZADEH S, 2010, PLANT SIG BEHAV, V5
   Balazadeh S, 2010, PLANT J, V62, P250, DOI 10.1111/j.1365-313X.2010.04151.x
   Bi YM, 2007, BMC GENOMICS, V8, DOI 10.1186/1471-2164-8-281
   Blanchette M, 2003, NUCLEIC ACIDS RES, V31, P3840, DOI 10.1093/nar/gkg606
   Bleecker AB, 1997, PLANT CELL, V9, P1169, DOI 10.1105/tpc.9.7.1169
   Buchanan-Wollaston V, 2005, PLANT J, V42, P567, DOI 10.1111/j.1365-313X.2005.02399.x
   Caldana C, 2007, PLANT METHODS, V3, DOI 10.1186/1746-4811-3-7
   Davletova S, 2005, PLANT PHYSIOL, V139, P847, DOI 10.1104/pp.105.068254
   Diaz U, 2006, PLANT CELL PHYSIOL, V47, P74, DOI 10.1093/pcp/pci225
   Gadjev I, 2006, PLANT PHYSIOL, V141, P436, DOI 10.1104/pp.106.078717
   Gechev TS, 2005, J CELL BIOL, V168, P17, DOI 10.1083/jcb.200409170
   Gepstein S, 2003, PLANT J, V36, P629, DOI 10.1046/j.1365-313X.2003.01908.x
   Gregersen PL, 2007, PLANT BIOTECHNOL J, V5, P192, DOI 10.1111/j.1467-7652.2006.00232.x
   Guo Y, 2004, PLANT CELL ENVIRON, V27, P521, DOI 10.1111/j.1365-3040.2003.01158.x
   Guo YF, 2006, PLANT J, V46, P601, DOI 10.1111/j.1365-313X.2006.02723.x
   He XJ, 2005, PLANT J, V44, P903, DOI 10.1111/j.1365-313X.2005.02575.x
   Higo K, 1999, NUCLEIC ACIDS RES, V27, P297, DOI 10.1093/nar/27.1.297
   Jefferson R.A., 1987, PLANT MOL BIOL REP, V5, P387, DOI [10.1007/bf02667740, DOI 10.1007/BF02667740]
   Kim JH, 2009, SCIENCE, V323, P1053, DOI 10.1126/science.1166386
   Lim PO, 2007, ANNU REV PLANT BIOL, V58, P115, DOI 10.1146/annurev.arplant.57.032905.105316
   LLOYD AM, 1994, SCIENCE, V266, P436, DOI 10.1126/science.7939683
   Lutts S, 1996, ANN BOT-LONDON, V78, P389, DOI 10.1006/anbo.1996.0134
   Masclaux-Daubresse C, 2007, PLANT PHYSIOL, V143, P434, DOI 10.1104/pp.106.091355
   Miller G, 2010, PLANT CELL ENVIRON, V33, P453, DOI 10.1111/j.1365-3040.2009.02041.x
   Munns R, 2005, NEW PHYTOL, V167, P645, DOI 10.1111/j.1469-8137.2005.01487.x
   Olsen AN, 2005, PLANT SCI, V169, P785, DOI 10.1016/j.plantsci.2005.05.035
   Ooka H, 2003, DNA RES, V10, P239, DOI 10.1093/dnares/10.6.239
   Perez-Rodriguez P, 2010, NUCLEIC ACIDS RES, V38, pD822, DOI 10.1093/nar/gkp805
   Plesch G, 2001, PLANT J, V28, P455, DOI 10.1046/j.1365-313X.2001.01166.x
   Pourtau N, 2004, PLANTA, V219, P765, DOI 10.1007/s00425-004-1279-5
   SAMBROOK J, 2001, MOL CLONING LAB MANU, pA8
   Sandelin A, 2004, NUCLEIC ACIDS RES, V32, pW249, DOI 10.1093/nar/gkh372
   Skirycz A, 2006, PLANT J, V47, P10, DOI 10.1111/j.1365-313X.2006.02767.x
   SMART CM, 1994, NEW PHYTOL, V126, P419, DOI 10.1111/j.1469-8137.1994.tb04243.x
   Tran LSP, 2004, PLANT CELL, V16, P2481, DOI 10.1105/tpc.104.022699
   Usadel B, 2008, PLANT PHYSIOL, V146, P1834, DOI 10.1104/pp.107.115592
   Usadel B, 2006, BMC BIOINFORMATICS, V7, DOI 10.1186/1471-2105-7-535
   Van der Graaff E, 2006, PLANT PHYSIOL, V141, P776, DOI 10.1104/pp.106.079293
   Weaver LM, 1998, PLANT MOL BIOL, V37, P455, DOI 10.1023/A:1005934428906
   Winter D, 2007, PLOS ONE, V2, DOI 10.1371/journal.pone.0000718
   Woo HR, 2001, PLANT CELL, V13, P1779, DOI 10.1105/tpc.13.8.1779
   Xue GP, 2005, PLANT J, V41, P638, DOI 10.1111/j.1365-313X.2004.02323.x
   Xue GP, 2002, NUCLEIC ACIDS RES, V30, DOI 10.1093/nar/gnf076
   Yang YW, 1999, J MOL EVOL, V48, P597, DOI 10.1007/PL00006502
   Zimmermann P, 2004, PLANT PHYSIOL, V136, P2621, DOI 10.1104/pp.104.046367
NR 51
TC 238
Z9 253
U1 7
U2 73
PU CELL PRESS
PI CAMBRIDGE
PA 50 HAMPSHIRE ST, FLOOR 5, CAMBRIDGE, MA 02139 USA
SN 1674-2052
EI 1752-9867
J9 MOL PLANT
JI Mol. Plant.
PD MAR
PY 2011
VL 4
IS 2
BP 346
EP 360
DI 10.1093/mp/ssq080
PG 15
WC Biochemistry & Molecular Biology; Plant Sciences
WE Science Citation Index Expanded (SCI-EXPANDED)
SC Biochemistry & Molecular Biology; Plant Sciences
GA 740NR
UT WOS:000288802100014
PM 21303842
OA Green Published, Green Submitted, hybrid
DA 2023-07-11
ER

PT J
AU Wagner, C
   Sefkow, M
   Kopka, J
AF Wagner, C
   Sefkow, M
   Kopka, J
TI Construction and application of a mass spectral and retention time index
   database generated from plant GC/EI-TOF-MS metabolite profiles
SO PHYTOCHEMISTRY
LA English
DT Article
DE Arabidopsis thaliana; Brassicaceae; Solanum tuberosum; Nicotiana
   tabacum; Solanaceae; caffeoylquinic acids; chlorogenic acid; caffeic
   acid; quinic acid; galactonic acid; gluconic acid; glucaric acid;
   gulonic acid; ascorbic acid; metabolite profiling; mass spectral
   library; gas chromatography (GC); time-of-flight mass spectrometry
   (TOF-MS); retention time index (RI)
ID GAS-CHROMATOGRAPHY; SPECTROMETRIC DETECTION; INBORN-ERRORS;
   POTATO-TUBER; IDENTIFICATION; ACID; GC; ISOMERS; TOBACCO
AB The non-supervised construction of a mass spectral and retention time index data base (MS/RI library) from a set of plant metabolic profiles covering major organs of potato (Solanum tuberosum), tobacco (Nicotiana tabaccum), and Arabidopsis thaliana, was demonstrated. Typically 300-500 mass spectral components with a signal to noise ratio greater than or equal to75 were obtained from GC/EI-time-of-flight (TOF)-MS metabolite profiles of methoxyaminated and trimethylsilylated extracts. Profiles from non-sample controls contained approximately 100 mass spectral components. A MS/RI library of 6205 mass spectral components was accumulated and applied to automated identification of the model compounds galactonic acid, a primary metabolite, and 3-caffeoylquinic acid, a secondary metabolite. Neither MS nor RI alone were sufficient for unequivocal identification of unknown mass spectral components. However library searches with single bait mass spectra of the respective reference substance allowed clear identification by mass spectral match and RI window. Moreover, the hit lists of mass spectral searches were demonstrated to comprise candidate components of highly similar chemical nature. The search for the model compound galactonic acid allowed identification of gluconic and gulonic acid among the top scoring mass spectral components. Equally successful was the exemplary search for 3-caffeoylquinic acid, which led to the identification of quinic acid and of the positional isomers, 4-caffeoylquinic acid, 5-caffeoylquinic acid among other still non-identified conjugates of caffeic and quinic acid. All identifications were verified by co-analysis of reference substances. Finally we applied hierarchical clustering to a complete set of pair-wise mass spectral comparisons of unknown components and reference substances with known chemical structure. We demonstrated that the resulting clustering tree depicted the chemical nature of the reference substances and that most of the nearest neighbours represented either identical components, as judged by co-elution, or conformational isomers exhibiting differential retention behaviour. Unknown components could be classified automatically by grouping with the respective branches and sub-branches of the clustering tree. (C) 2003 Published by Elsevier Science Ltd.
C1 Max Planck Inst Mol Plant Physiol, Dept Willmitzer, D-14467 Golm, Germany.
   Univ Potsdam, Inst Chem, Div Nat Prod Chem, D-14467 Golm, Germany.
C3 Max Planck Society; University of Potsdam
RP Kopka, J (通讯作者)，Max Planck Inst Mol Plant Physiol, Dept Willmitzer, Muhlenberg 1, D-14467 Golm, Germany.
EM kopka@mpimp-golm.mpg.de
OI Kopka, Joachim/0000-0001-9675-4883
CR Baumert A, 2001, PHYTOCHEMISTRY, V56, P535, DOI 10.1016/S0031-9422(00)00422-2
   Boros LG, 2002, DRUG DISCOV TODAY, V7, P364, DOI 10.1016/S1359-6446(02)02179-7
   Dalluge J, 2002, J SEP SCI, V25, P201, DOI 10.1002/1615-9314(20020301)25:4<201::AID-JSSC201>3.3.CO;2-2
   Duez P, 1996, CLIN CHEM, V42, P1609
   Dyson N, 1999, J CHROMATOGR A, V842, P321, DOI 10.1016/S0021-9673(99)00299-X
   Fan TWM, 2001, PHYTOCHEMISTRY, V57, P209, DOI 10.1016/S0031-9422(01)00007-3
   Fiehn O, 2000, ANAL CHEM, V72, P3573, DOI 10.1021/ac991142i
   Fiehn O, 2000, NAT BIOTECHNOL, V18, P1157, DOI 10.1038/81137
   Fiehn O, 2002, PLANT MOL BIOL, V48, P155, DOI 10.1023/A:1013713905833
   Frenzel T, 2002, CEREAL CHEM, V79, P215, DOI 10.1094/CCHEM.2002.79.2.215
   Fuchs C, 1996, J MASS SPECTROM, V31, P602, DOI 10.1002/(SICI)1096-9888(199606)31:6<602::AID-JMS338>3.0.CO;2-9
   Griffin JL, 2001, ANAL BIOCHEM, V293, P16, DOI 10.1006/abio.2001.5096
   Griffiths DW, 1997, POTATO RES, V40, P307, DOI 10.1007/BF02358012
   Hirsch R, 2001, CHIMIA, V55, P19
   Huhman DV, 2002, PHYTOCHEMISTRY, V59, P347, DOI 10.1016/S0031-9422(01)00432-0
   KOEPPE DE, 1969, PHYTOCHEMISTRY, V8, P889, DOI 10.1016/S0031-9422(00)85879-3
   Kuhara T, 2001, J CHROMATOGR B, V758, P3, DOI 10.1016/S0378-4347(01)00138-4
   Matsumoto I, 1996, MASS SPECTROM REV, V15, P43, DOI 10.1002/(SICI)1098-2787(1996)15:1<43::AID-MAS3>3.0.CO;2-B
   Percival GC, 2000, J AGR FOOD CHEM, V48, P2476, DOI 10.1021/jf9909095
   Roessner U, 2001, PLANT CELL, V13, P11, DOI 10.1105/tpc.13.1.11
   Roessner U, 2001, PLANT PHYSIOL, V127, P749, DOI 10.1104/pp.010316
   Roessner U, 2000, PLANT J, V23, P131, DOI 10.1046/j.1365-313x.2000.00774.x
   Sefkow M, 2001, EUR J ORG CHEM, V2001, P2735
   SEFKOW M, 2001, EUROPEAN J ORGANIC C, V6, P1137
   van Deursen MM, 2000, J CHROMATOGR A, V878, P205, DOI 10.1016/S0021-9673(00)00300-9
   Veriotti T, 2000, ANAL CHEM, V72, P3063, DOI 10.1021/ac000081h
   Veriotti T, 2001, ANAL CHEM, V73, P4395, DOI 10.1021/ac010239d
NR 27
TC 230
Z9 253
U1 1
U2 63
PU PERGAMON-ELSEVIER SCIENCE LTD
PI OXFORD
PA THE BOULEVARD, LANGFORD LANE, KIDLINGTON, OXFORD OX5 1GB, ENGLAND
SN 0031-9422
J9 PHYTOCHEMISTRY
JI Phytochemistry
PD MAR
PY 2003
VL 62
IS 6
BP 887
EP 900
DI 10.1016/S0031-9422(02)00703-3
PG 14
WC Biochemistry & Molecular Biology; Plant Sciences
WE Science Citation Index Expanded (SCI-EXPANDED)
SC Biochemistry & Molecular Biology; Plant Sciences
GA 652VD
UT WOS:000181400800008
PM 12590116
DA 2023-07-11
ER

PT J
AU Siemens, J
   Keller, I
   Sarx, J
   Kunz, S
   Schuller, A
   Nagel, W
   Schmulling, T
   Parniske, M
   Ludwig-Muller, J
AF Siemens, J
   Keller, I
   Sarx, J
   Kunz, S
   Schuller, A
   Nagel, W
   Schmulling, T
   Parniske, M
   Ludwig-Muller, J
TI Transcriptome analysis of Arabidopsis clubroots indicate a key role for
   cytokinins in disease development
SO MOLECULAR PLANT-MICROBE INTERACTIONS
LA English
DT Article
DE disease resistance; root gall
ID PLASMODIOPHORA-BRASSICAE WORON; BOX PROTEIN TIR1; CHINESE-CABBAGE; AUXIN
   RECEPTOR; LIFE-HISTORY; PLANTS; THALIANA; ROOT; GENES; INFECTION
AB The clubroot disease of the family Brassicaceae is caused by the obligate biotrophic protist Plasmodiophora brassicae. Infected roots undergo a developmental switch that results in the formation of aberrant roots (clubs). To investigate host gene expression during the development of the disease, we have used the Arabidopsis ATH1 genome array. Two timepoints were chosen, an early timepoint at which the pathogen has colonized the root but has induced only very limited change of host cell and root morphology and a later timepoint at which more than 60% of the host root cells were colonized and root morphology was drastically altered. At both timepoints, more than 1,000 genes were differentially expressed in infected versus control roots. These included genes associated with growth and cell cycle, sugar phosphate metabolism, and defense. The involvement of plant hormones in club development was further supported; genes involved in auxin homeostasis, such as nitrilases and members of the GH3 family, were upregulated, whereas genes involved in cytokinin homeostasis (cytokinin synthases and cytokinin oxidases/dehydrogenases) were already strongly downregulated at the early timepoint. Cytokinin oxidase/dehydrogenase overexpressing lines were disease resistant, clearly indicating the importance of cytokinin as a key factor in clubroot disease development.
C1 Tech Univ Dresden, Inst Bot, D-01062 Dresden, Germany.
   Tech Univ Dresden, Zentrum Hochleistungsrechnen, D-01062 Dresden, Germany.
   Free Univ Berlin, Inst Biol, Angew Genet, D-14195 Berlin, Germany.
   Univ Munich, Dept Biol 1, D-80638 Munich, Germany.
C3 Technische Universitat Dresden; Technische Universitat Dresden; Free
   University of Berlin; University of Munich
RP Ludwig-Muller, J (通讯作者)，Tech Univ Dresden, Inst Bot, D-01062 Dresden, Germany.
EM Jutta.Ludwig-Mueller@tu-dresden.de
RI Schuller, Astrid/HZK-5290-2023; Parniske, Martin/F-2202-2011
OI Parniske, Martin/0000-0001-8561-747X
CR Altschul SF, 1997, NUCLEIC ACIDS RES, V25, P3389, DOI 10.1093/nar/25.17.3389
   Arbeiter A., 2002, Plant Protection Science, V38, P519
   BRASELTON JP, 1995, CRIT REV MICROBIOL, V21, P263, DOI 10.3109/10408419509113543
   Brenner WG, 2005, PLANT J, V44, P314, DOI 10.1111/j.1365-313X.2005.02530.x
   BUTCHER DN, 1974, PHYSIOL PLANT PATHOL, V4, P127, DOI 10.1016/0048-4059(74)90052-6
   Chen JG, 2001, PLANT J, V28, P607, DOI 10.1046/j.1365-313x.2001.01152.x
   Chen JG, 2001, GENE DEV, V15, P902, DOI 10.1101/gad.866201
   CRISP P, 1989, EUPHYTICA, V42, P215
   Czechowski T, 2005, PLANT PHYSIOL, V139, P5, DOI 10.1104/pp.105.063743
   Czechowski T, 2004, PLANT J, V38, P366, DOI 10.1111/j.1365-313X.2004.02051.x
   Dekhuijzen H M, 1981, Plant Cell Rep, V1, P18, DOI 10.1007/BF00267649
   DEKHUIJZEN HM, 1971, PHYSIOL PLANT PATHOL, V1, P151, DOI 10.1016/0048-4059(71)90024-5
   Devos S, 2005, NEW PHYTOL, V166, P241, DOI 10.1111/j.1469-8137.2004.01304.x
   Dharmasiri N, 2005, NATURE, V435, P441, DOI 10.1038/nature03543
   Fahling M, 2003, J PHYTOPATHOL, V151, P425, DOI 10.1046/j.1439-0434.2003.00744.x
   Fuchs H, 1996, MOL PLANT MICROBE IN, V9, P91, DOI 10.1094/MPMI-9-0091
   Graf H, 2004, J PHYTOPATHOL, V152, P86, DOI 10.1046/j.1439-0434.2003.00805.x
   Grsic S, 1999, PHYSIOL PLANTARUM, V105, P521, DOI 10.1034/j.1399-3054.1999.105318.x
   Grsic-Rausch S, 2000, PLANT PHYSIOL, V122, P369, DOI 10.1104/pp.122.2.369
   Holland MJ, 2002, J BIOL CHEM, V277, P14363, DOI 10.1074/jbc.C200101200
   INGRAM DS, 1972, PROC R SOC SER B-BIO, V180, P103, DOI 10.1098/rspb.1972.0008
   Ito S, 1999, J PHYTOPATHOL, V147, P79, DOI 10.1111/j.1439-0434.1999.tb03811.x
   Ito S, 1996, J PHYTOPATHOL, V144, P89, DOI 10.1111/j.1439-0434.1996.tb01494.x
   Jefferson R.A., 1987, PLANT MOL BIOL REP, V5, P387, DOI [10.1007/bf02667740, DOI 10.1007/BF02667740]
   Kepinski S, 2005, NATURE, V435, P446, DOI 10.1038/nature03542
   Klewer A, 2001, J PHYTOPATHOL, V149, P121, DOI 10.1046/j.1439-0434.2001.00595.x
   Kobelt P, 2000, MYCOL RES, V104, P220, DOI 10.1017/S0953756299001781
   LEYSER HMO, 1993, NATURE, V364, P161, DOI 10.1038/364161a0
   Ludwig-Muller J, 1999, Z PFLANZENK PFLANZEN, V106, P109
   Ludwig-Muller J, 1999, PLANTA, V208, P409, DOI 10.1007/s004250050576
   LUDWIGMULLER J, 1993, NEW PHYTOL, V125, P763, DOI 10.1111/j.1469-8137.1993.tb03926.x
   LUDWIGMULLER J, 1994, PHYSIOL PLANTARUM, V90, P661, DOI 10.1111/j.1399-3054.1994.tb02521.x
   LudwigMuller J, 1996, PHYSIOL PLANTARUM, V97, P627, DOI 10.1111/j.1399-3054.1996.tb00525.x
   MITHEN R, 1992, MYCOL RES, V96, P877, DOI 10.1016/S0953-7562(09)81035-6
   MULLER P, 1986, PHYSIOL PLANTARUM, V66, P245, DOI 10.1111/j.1399-3054.1986.tb02415.x
   Neuhaus K, 2000, J PLANT PHYSIOL, V156, P756, DOI 10.1016/S0176-1617(00)80243-6
   Panstruga R, 2003, CURR OPIN PLANT BIOL, V6, P320, DOI 10.1016/S1369-5266(03)00043-8
   RAUSCH T, 1981, PHYSIOL PLANTARUM, V52, P467, DOI 10.1111/j.1399-3054.1981.tb02717.x
   RAUSCH T, 1983, PHYSIOL PLANTARUM, V58, P93, DOI 10.1111/j.1399-3054.1983.tb04149.x
   SACRISTAN MD, 1979, THEOR APPL GENET, V54, P129, DOI 10.1007/BF01159467
   Schmulling T, 2003, J PLANT RES, V116, P241, DOI 10.1007/s10265-003-0096-4
   Schuller A., 2002, Plant Protection Science, V38, P483
   SEARLE LM, 1982, J EXP BOT, V33, P935, DOI 10.1093/jxb/33.5.935
   Siemens J, 2002, J PHYTOPATHOL, V150, P592, DOI 10.1046/j.1439-0434.2002.00818.x
   Staswick PE, 2005, PLANT CELL, V17, P616, DOI 10.1105/tpc.104.026690
   Staswick PE, 2002, PLANT CELL, V14, P1405, DOI 10.1105/tpc.000885
   Steffens B, 2001, PLANT J, V27, P591, DOI 10.1046/j.1365-313X.2001.01103.x
   Thimm O, 2004, PLANT J, V37, P914, DOI 10.1111/j.1365-313X.2004.02016.x
   Werner T, 2003, PLANT CELL, V15, P2532, DOI 10.1105/tpc.014928
   Zimmermann P, 2004, PLANT PHYSIOL, V136, P2621, DOI 10.1104/pp.104.046367
   [No title captured]
NR 51
TC 224
Z9 247
U1 3
U2 84
PU AMER PHYTOPATHOLOGICAL SOC
PI ST PAUL
PA 3340 PILOT KNOB ROAD, ST PAUL, MN 55121 USA
SN 0894-0282
EI 1943-7706
J9 MOL PLANT MICROBE IN
JI Mol. Plant-Microbe Interact.
PD MAY
PY 2006
VL 19
IS 5
BP 480
EP 494
DI 10.1094/MPMI-19-0480
PG 15
WC Biochemistry & Molecular Biology; Biotechnology & Applied Microbiology;
   Plant Sciences
WE Science Citation Index Expanded (SCI-EXPANDED)
SC Biochemistry & Molecular Biology; Biotechnology & Applied Microbiology;
   Plant Sciences
GA 034SW
UT WOS:000236951900003
PM 16673935
DA 2023-07-11
ER

PT J
AU Prati, D
   Bossdorf, O
AF Prati, D
   Bossdorf, O
TI Allelopathic inhibition of germination by Alliaria petiolata
   (Brassicaceae)
SO AMERICAN JOURNAL OF BOTANY
LA English
DT Article
DE allelopathy; biological invasion; competition; garlic mustard; Geum
   laciniatum; Geum urbanum
ID GARLIC MUSTARD; INVASIVE WEED; INTERFERENCE; COMPETITION
AB Garlic mustard (Alliaria petiolata, Brassicaceae) is an invasive, nonindigenous species currently invading the understory of North American woodlands where it is a serious threat to the native flora. Part of this success might be due to allelopathic interference by garlic mustard. Two congeneric species, the European Geum urbanum and the North American Geum laciniatum, were tested for allelopathic inhibition of germination by garlic mustard. Seeds were germinated either on substrate contaminated by garlic mustard or on substrate with contamination neutralized by activated carbon. Allelopathic effects of native European and invasive North American garlic mustard populations were also compared. Activated carbon increased germination by 14%, indicating that garlic mustard contaminated the substrate through root exudates. Activated carbon in turn counteracted this effect. The two test species differed in their sensitivity to allelopathic interference. North American G. laciniatum had a much stronger increase in germination when activated carbon was added to the substrate, independent of the origin of garlic mustard. In contrast, the European G. urbanum germinated better in substrate precultivated with North American garlic mustard, whereas activated carbon increased its germination only in substrate precultivated with European garlic mustard.
C1 UFZ Helmholtz Ctr Environm Res, Dept Community Ecol, D-06120 Halle An Der Saale, Saale, Germany.
   Univ Zurich, Inst Umweltwissensch, CH-8057 Zurich, Switzerland.
C3 Helmholtz Association; Helmholtz Center for Environmental Research
   (UFZ); University of Zurich
RP Prati, D (通讯作者)，UFZ Helmholtz Ctr Environm Res, Dept Community Ecol, Theodor Lieser Str 4, D-06120 Halle An Der Saale, Saale, Germany.
EM daniel.prati@ufz.de
RI Bossdorf, Oliver/A-8328-2008
OI Bossdorf, Oliver/0000-0001-7504-6511
CR Callaway RM, 2000, SCIENCE, V290, P521, DOI 10.1126/science.290.5491.521
   CAVERS PB, 1979, CAN J PLANT SCI, V59, P217, DOI 10.4141/cjps79-029
   CHOESIN DN, 1991, AM J BOT, V78, P1083, DOI 10.2307/2444897
   Conway WC, 2002, AM MIDL NAT, V148, P43, DOI 10.1674/0003-0031(2002)148[0043:PAIBTE]2.0.CO;2
   Dietz H, 1996, J CHEM ECOL, V22, P1797, DOI 10.1007/BF02028505
   DOLLING A, 1994, J CHEM ECOL, V20, P3163, DOI 10.1007/BF02033718
   Goslee SC, 2001, ECOL MODEL, V139, P31, DOI 10.1016/S0304-3800(01)00231-9
   Harper J. L., 1977, Population biology of plants.
   Keay J, 2000, TEX J SCI, V52, P57
   McCarthy BC., 1997, ASSESSMENT MANAGEMEN, DOI 10.1007/978-1-4612-1926-2_11
   McCarthy Brian C., 1998, Castanea, V63, P68
   McCullagh P., 2019, GEN LINEAR MODELS
   Meekins JF, 1999, INT J PLANT SCI, V160, P743, DOI 10.1086/314156
   NILSSON MC, 1994, OECOLOGIA, V98, P1, DOI 10.1007/BF00326083
   Nuzzo V., 1999, Biological Invasions, V1, P169, DOI 10.1023/A:1010009514048
   Payne R. W., 1987, GENSTAT 5 REFERENCE
   Ridenour WM, 2001, OECOLOGIA, V126, P444, DOI 10.1007/s004420000533
   Siemens DH, 2002, ECOLOGY, V83, P505, DOI 10.1890/0012-9658(2002)083[0505:CODITC]2.0.CO;2
   Vaughn SF, 1999, J CHEM ECOL, V25, P2495, DOI 10.1023/A:1020874124645
   Wardle DA, 1998, BIOL REV, V73, P305, DOI 10.1017/S0006323198005192
   WARDLE DA, 1993, WEED RES, V33, P69, DOI 10.1111/j.1365-3180.1993.tb01919.x
   Williamson G. B., 1990, Perspectives on plant competition., P143
NR 22
TC 219
Z9 251
U1 3
U2 148
PU WILEY
PI HOBOKEN
PA 111 RIVER ST, HOBOKEN 07030-5774, NJ USA
SN 0002-9122
EI 1537-2197
J9 AM J BOT
JI Am. J. Bot.
PD FEB
PY 2004
VL 91
IS 2
BP 285
EP 288
DI 10.3732/ajb.91.2.285
PG 4
WC Plant Sciences
WE Science Citation Index Expanded (SCI-EXPANDED)
SC Plant Sciences
GA 776YX
UT WOS:000189147900013
PM 21653384
DA 2023-07-11
ER

PT J
AU Muller, K
   Tintelnot, S
   Leubner-Metzger, G
AF Mueller, Kerstin
   Tintelnot, Stefanie
   Leubner-Metzger, Gerhard
TI Endosperm-limited Brassicaceae seed germination: Abscisic acid inhibits
   embryo-induced endosperm weakening of Lepidium sativum (cress) and
   endosperm rupture of cress and Arabidopsis thaliana
SO PLANT AND CELL PHYSIOLOGY
LA English
DT Article
DE ABA; Arabidopsis thaliana; embryo signal; endosperm weakening;
   gibberellin; Lepidium sativum
ID ENDO-BETA-MANNANASE; LOW-TEMPERATURE; GIBBERELLIN BIOSYNTHESIS; LETTUCE
   ENDOSPERM; EXPRESSION PATTERNS; CHENOPODIUM-ALBUM; DORMANCY RELEASE;
   TOMATO SEEDS; ABA; COAT
AB The endosperm is a barrier for radicle protrusion of many angiosperm seeds. Rupture of the testa (seed coat) and rupture of the endosperm are two sequential events during the germination of Lepidium sativum L. and Arabidopsis thaliana (L.) Heyhn. Abscisic acid (ABA) specifically inhibits the endosperm rupture of these two closely related Brassicaceae species. Lepidium seeds are large enough to allow the direct measurement of endosperm weakening by the puncture force method. We found that the endosperm weakens prior to endosperm rupture and that ABA delays the onset and decreases the rate of this weakening process in a dose-dependent manner. An early embryo signal is required and sufficient to induce endosperm weakening, which afterwards appears to be an organ-autonomous process. Gibberellins can replace this embryo signal; de novo gibberellin biosynthesis occurs in the endosperm and weakening is regulated by the gibberellin/ABA ratio. Our results suggest that the control of radicle protrusion during the germination of Brassicaceae seeds is mediated, at least in part, by endosperm weakening. We propose that Lepidium is an emerging Brassicaceae model system for endosperm weakening and that the complementary advantages of Lepidium and Arabidopsis can be used in parallel experiments to investigate the molecular mechanisms of endosperm weakening.
C1 Univ Freiburg, Inst Biol 2, D-79104 Freiburg, Germany.
C3 University of Freiburg
RP Leubner-Metzger, G (通讯作者)，Univ Freiburg, Inst Biol 2, Schanzlestr 1, D-79104 Freiburg, Germany.
EM gerhard.leubner@biologie.uni-freiburg.de
RI Leubner, Gerhard/A-1999-2013
OI Leubner, Gerhard/0000-0002-6045-8713
CR ABELES FB, 1986, PLANT PHYSIOL, V81, P780, DOI 10.1104/pp.81.3.780
   [Anonymous], 1998, SEEDS ECOLOGY BIOGEO
   Asami T, 1998, PLANT CELL PHYSIOL, V39, P342, DOI 10.1093/oxfordjournals.pcp.a029375
   BERGFELD R, 1986, ANN BOT-LONDON, V57, P25, DOI 10.1093/oxfordjournals.aob.a087090
   Bewley JD, 1997, TRENDS PLANT SCI, V2, P464, DOI 10.1016/S1360-1385(97)01147-3
   Bewley JD, 1997, PLANT CELL, V9, P1055, DOI 10.1105/tpc.9.7.1055
   BROOKS CA, 1988, PLANT PHYSIOL, V86, P826, DOI 10.1104/pp.86.3.826
   Brown RC, 1999, SEX PLANT REPROD, V12, P32, DOI 10.1007/s004970050169
   Corner EJH., 1976, SEEDS DICOTYLEDONS
   da Silva EAA, 2005, J EXP BOT, V56, P1029, DOI 10.1093/jxb/eri096
   da Silva EAA, 2004, PLANTA, V220, P251, DOI 10.1007/s00425-004-1344-0
   Debeaujon I, 2000, PLANT PHYSIOL, V122, P415, DOI 10.1104/pp.122.2.415
   Debeaujon I, 2000, PLANT PHYSIOL, V122, P403, DOI 10.1104/pp.122.2.403
   FinchSavage WE, 1997, CURR PLANT SCI BIOT, V30, P245
   Friedman WE, 1998, SEX PLANT REPROD, V11, P6, DOI 10.1007/s004970050114
   GROOT SPC, 1987, PLANTA, V171, P525, DOI 10.1007/BF00392302
   GROOT SPC, 1992, PLANT PHYSIOL, V99, P952, DOI 10.1104/pp.99.3.952
   Hall AE, 2002, PLANT PHYSIOL, V129, P1439, DOI 10.1104/pp.004051
   HALMER P, 1975, NATURE, V258, P716, DOI 10.1038/258716a0
   HEPHER A, 1985, PLANTA, V166, P314, DOI 10.1007/BF00401167
   HILHORST HWM, 1995, SEED SCI RES, V5, P61, DOI 10.1017/S0960258500002634
   IKUMA H, 1963, PLANT CELL PHYSIOL, V4, P169
   JONES RL, 1974, PLANTA, V121, P133, DOI 10.1007/BF00388752
   JUNTTILA O, 1973, PHYSIOL PLANTARUM, V29, P256, DOI 10.1111/j.1399-3054.1973.tb03102.x
   KARSSEN CM, 1968, ACTA BOT NEERL, V17, P293, DOI 10.1111/j.1438-8677.1968.tb00129.x
   KARSSEN CM, 1976, PHYSIOL PLANTARUM, V36, P259, DOI 10.1111/j.1399-3054.1976.tb04425.x
   Koch M, 2003, ANN MO BOT GARD, V90, P151, DOI 10.2307/3298580
   Koornneef M, 2002, CURR OPIN PLANT BIOL, V5, P33, DOI 10.1016/S1369-5266(01)00219-9
   Krock B, 2002, SEED SCI RES, V12, P239, DOI 10.1079/SSR2002117
   Kucera B, 2005, SEED SCI RES, V15, P281, DOI 10.1079/SSR2005218
   Kushiro T, 2004, EMBO J, V23, P1647, DOI 10.1038/sj.emboj.7600121
   Lefebvre V, 2006, PLANT J, V45, P309, DOI 10.1111/j.1365-313X.2005.02622.x
   LEUBNER-METZGER G, 1995, PLANT PHYSIOL, V109, P751, DOI 10.1104/pp.109.3.751
   Leubner-Metzger G, 2003, SEED SCI RES, V13, P17, DOI 10.1079/SSR2002121
   LIPTAY A, 1983, PLANT PHYSIOL, V73, P935, DOI 10.1104/pp.73.4.935
   Liu PP, 2005, PLANT J, V41, P936, DOI 10.1111/j.1365-313X.2005.02347.x
   MCWHA JA, 1973, PLANTA, V110, P345, DOI 10.1007/BF00387062
   MEYER H, 1971, SCIENCE, V171, P583, DOI 10.1126/science.171.3971.583
   Millar AA, 2006, PLANT J, V45, P942, DOI 10.1111/j.1365-313X.2006.02659.x
   Nambara E, 2003, TRENDS PLANT SCI, V8, P213, DOI 10.1016/S1360-1385(03)00060-8
   Nguyen H, 2000, PROTOPLASMA, V212, P99, DOI 10.1007/BF01279351
   NI BR, 1993, PLANT PHYSIOL, V101, P607, DOI 10.1104/pp.101.2.607
   Nijsse J, 1998, CAN J BOT, V76, P509, DOI 10.1139/cjb-76-3-509
   OBRIEN TP, 1969, PLANT STRUCTURE DEV
   Ogawa M, 2003, PLANT CELL, V15, P1591, DOI 10.1105/tpc.011650
   Okamoto M, 2006, PLANT PHYSIOL, V141, P97, DOI 10.1104/pp.106.079475
   PAVLISTA AD, 1978, BOT GAZ, V139, P171, DOI 10.1086/336984
   PAVLISTA AD, 1970, PLANT PHYSIOL, V46, P636, DOI 10.1104/pp.46.4.636
   Petruzzelli L, 2003, SEED SCI RES, V13, P139, DOI 10.1079/SSR2003132
   Pritchard SL, 2002, PLANT J, V31, P639, DOI 10.1046/j.1365-313X.2002.01376.x
   PSARAS GK, 1984, J PLANT PHYSIOL, V117, P93, DOI 10.1016/S0176-1617(84)80020-6
   Rademacher W, 2000, ANNU REV PLANT PHYS, V51, P501, DOI 10.1146/annurev.arplant.51.1.501
   Ruiz ZT, 1995, ERNSTIA, V5, P139
   SCHOPFER P, 1984, PLANT PHYSIOL, V76, P155, DOI 10.1104/pp.76.1.155
   Schopfer P, 2001, PLANT PHYSIOL, V125, P1591, DOI 10.1104/pp.125.4.1591
   TAO KL, 1979, PLANT PHYSIOL, V63, P126, DOI 10.1104/pp.63.1.126
   Toorop PE, 2000, J EXP BOT, V51, P1371, DOI 10.1093/jexbot/51.349.1371
   Toorop PE, 1999, J PLANT PHYSIOL, V154, P679, DOI 10.1016/S0176-1617(99)80244-2
   VAUGHAN JG, 1971, BOT J LINN SOC, V64, P383, DOI 10.1111/j.1095-8339.1971.tb02153.x
   WATKINS JT, 1983, PLANT PHYSIOL, V72, P146, DOI 10.1104/pp.72.1.146
   Windsor JB, 2000, PLANT J, V22, P483, DOI 10.1046/j.1365-313x.2000.00756.x
   Wu CT, 2001, PLANT PHYSIOL, V126, P1299, DOI 10.1104/pp.126.3.1299
   Yamaguchi S, 2001, PLANT J, V28, P443, DOI 10.1046/j.1365-313X.2001.01168.x
   Yamaguchi S, 2001, J PLANT GROWTH REGUL, V20, P369, DOI 10.1007/s003440010035
   Yamauchi Y, 2004, PLANT CELL, V16, P367, DOI 10.1105/tpc.018143
NR 65
TC 218
Z9 230
U1 2
U2 50
PU OXFORD UNIV PRESS
PI OXFORD
PA GREAT CLARENDON ST, OXFORD OX2 6DP, ENGLAND
SN 0032-0781
EI 1471-9053
J9 PLANT CELL PHYSIOL
JI Plant Cell Physiol.
PD JUL
PY 2006
VL 47
IS 7
BP 864
EP 877
DI 10.1093/pcp/pcj059
PG 14
WC Plant Sciences; Cell Biology
WE Science Citation Index Expanded (SCI-EXPANDED)
SC Plant Sciences; Cell Biology
GA 069EZ
UT WOS:000239430500006
PM 16705010
DA 2023-07-11
ER

PT J
AU Linkies, A
   Muller, K
   Morris, K
   Tureckova, V
   Wenk, M
   Cadman, CSC
   Corbineau, F
   Strnad, M
   Lynn, JR
   Finch-Savage, WE
   Leubner-Metzger, G
AF Linkies, Ada
   Mueller, Kerstin
   Morris, Karl
   Tureckova, Veronika
   Wenk, Meike
   Cadman, Cassandra S. C.
   Corbineau, Francoise
   Strnad, Miroslav
   Lynn, James R.
   Finch-Savage, William E.
   Leubner-Metzger, Gerhard
TI Ethylene Interacts with Abscisic Acid to Regulate Endosperm Rupture
   during Germination: A Comparative Approach Using Lepidium sativum and
   Arabidopsis thaliana
SO PLANT CELL
LA English
DT Article
ID SEED DORMANCY RELEASE; GIBBERELLIN BIOSYNTHESIS; FEEDBACK-REGULATION;
   LOW-TEMPERATURE; EXPRESSION; MICROARRAY; EMBRYO; PATHWAYS; TOMATO; GENES
AB The micropylar endosperm cap covering the radicle in the mature seeds of most angiosperms acts as a constraint that regulates seed germination. Here, we report on a comparative seed biology study with the close Brassicaceae relatives Lepidium sativum and Arabidopsis thaliana showing that ethylene biosynthesis and signaling regulate seed germination by a mechanism that requires the coordinated action of the radicle and the endosperm cap. The larger seed size of Lepidium allows direct tissue-specific biomechanical, biochemical, and transcriptome analyses. We show that ethylene promotes endosperm cap weakening of Lepidium and endosperm rupture of both species and that it counteracts the inhibitory action of abscisic acid (ABA) on these two processes. Cross-species microarrays of the Lepidium micropylar endosperm cap and the radicle show that the ethylene-ABA antagonism involves both tissues and has the micropylar endosperm cap as a major target. Ethylene counteracts the ABA-induced inhibition without affecting seed ABA levels. The Arabidopsis loss-of-function mutants ACC oxidase2 (aco2; ethylene biosynthesis) and constitutive triple response1 (ethylene signaling) are impaired in the 1-aminocyclopropane-1-carboxylic acid (ACC)-mediated reversion of the ABA-induced inhibition of seed germination. Ethylene production by the ACC oxidase orthologs Lepidium ACO2 and Arabidopsis ACO2 appears to be a key regulatory step. Endosperm cap weakening and rupture are promoted by ethylene and inhibited by ABA to regulate germination in a process conserved across the Brassicaceae.
C1 [Linkies, Ada; Mueller, Kerstin; Wenk, Meike; Leubner-Metzger, Gerhard] Univ Freiburg, Fac Biol, Inst Biol 2, D-79104 Freiburg, Germany.
   [Morris, Karl; Cadman, Cassandra S. C.; Lynn, James R.; Finch-Savage, William E.] Univ Warwick, Warwick Hort Res Int, Warwick CV35 9EF, England.
   [Tureckova, Veronika; Strnad, Miroslav] Palacky Univ, CZ-78371 Olomouc, Czech Republic.
   [Tureckova, Veronika; Strnad, Miroslav] Acad Sci Czech Republ, Inst Expt Bot, Lab Growth Regulators, CZ-78371 Olomouc, Czech Republic.
   [Corbineau, Francoise] Univ Paris 06, UR5, F-75005 Paris, France.
C3 University of Freiburg; University of Warwick; Palacky University
   Olomouc; Czech Academy of Sciences; Institute of Experimental Botany of
   the Czech Academy of Sciences; UDICE-French Research Universities;
   Sorbonne Universite
RP Leubner-Metzger, G (通讯作者)，Univ Freiburg, Fac Biol, Inst Biol 2, D-79104 Freiburg, Germany.
EM gerhard.leubner@biologie.uni-freiburg.de
RI Leubner, Gerhard/A-1999-2013; Turečková, Veronika/G-9848-2014;
   Finch-Savage, William E/B-6153-2015; Strnad, Miroslav/H-1858-2014
OI Leubner, Gerhard/0000-0002-6045-8713; Turečková,
   Veronika/0000-0001-8519-805X; Strnad, Miroslav/0000-0002-2806-794X
FU Deutsche Forschungsgemeinschaft [DFGLE720/6]; Deutscher Akademischer
   Austauschdienst [DAADD/0628197]; Wissenschaftliche Gesellschaft
   Freiburg; UK Department for the Environment, Food, and Rural Affairs;
   Biotechnology and Biological Sciences Research Council [BB/E006418/1];
   Hubert Curien Program [14896UL]; Czech Ministry of Education [MSM
   6198959216]; Biotechnology and Biological Sciences Research Council
   [BB/E006418/1] Funding Source: researchfish; BBSRC [BB/E006418/1]
   Funding Source: UKRI
FX We thank Anita Rott and Florian Wust (University Freiburg, Germany) for
   expert technical help and Alex Tabrett and Jim Beynon for enabling
   access to CATMA arrays at Warwick Horticulture Research International.
   Our work is funded by grants from the Deutsche Forschungsgemeinschaft
   (Grant DFGLE720/6) and the Deutscher Akademischer Austauschdienst (Grant
   DAADD/0628197) to G.L.-M., the Wissenschaftliche Gesellschaft Freiburg
   to G.L.-M. and A.L., the UK Department for the Environment, Food, and
   Rural Affairs and the Biotechnology and Biological Sciences Research
   Council (Grant BB/E006418/1) to W.E.F.-S., the Hubert Curien Program
   (Proscope Grant 14896UL) to F.C., and the Czech Ministry of Education
   Grant MSM 6198959216 to M.S., which are gratefully acknowledged.
CR ABELES FB, 1986, PLANT PHYSIOL, V81, P780, DOI 10.1104/pp.81.3.780
   Allemeersch J, 2005, PLANT PHYSIOL, V137, P588, DOI 10.1104/pp.104.051300
   ALONSO JM, 2001, SCI STKE, pRE1
   Bar-Or C, 2007, TRENDS GENET, V23, P200, DOI 10.1016/j.tig.2007.02.003
   Barrero JM, 2009, PLANT PHYSIOL, V150, P1006, DOI 10.1104/pp.109.137901
   Beaudoin N, 2000, PLANT CELL, V12, P1103, DOI 10.1105/tpc.12.7.1103
   BENJAMINI Y, 1995, J R STAT SOC B, V57, P289, DOI 10.1111/j.2517-6161.1995.tb02031.x
   Bethke PC, 2007, PLANT PHYSIOL, V143, P1173, DOI 10.1104/pp.106.093435
   Bewley JD, 1997, TRENDS PLANT SCI, V2, P464, DOI 10.1016/S1360-1385(97)01147-3
   BLEECKER AB, 1988, SCIENCE, V241, P1086, DOI 10.1126/science.241.4869.1086
   Broadley MR, 2008, NEW PHYTOL, V180, P587, DOI 10.1111/j.1469-8137.2008.02640.x
   Cadman CSC, 2006, PLANT J, V46, P805, DOI 10.1111/j.1365-313X.2006.02738.x
   Carr EG, 2002, J POSIT BEHAV INTERV, V4, P4, DOI 10.1177/109830070200400102
   Carrera E, 2007, PLANT PHYSIOL, V143, P1669, DOI 10.1104/pp.107.096057
   CHANG C, 1993, SCIENCE, V262, P539, DOI 10.1126/science.8211181
   Chang S. J., 1993, Plant Molecular Biology Reporter, V11, P113, DOI 10.1007/BF02670468
   Cheng WH, 2009, PLANT MOL BIOL, V71, P61, DOI 10.1007/s11103-009-9509-7
   Chiwocha SDS, 2005, PLANT J, V42, P35, DOI 10.1111/j.1365-313X.2005.02359.x
   da Silva EAA, 2004, PLANTA, V220, P251, DOI 10.1007/s00425-004-1344-0
   Dutta S, 1994, SEED SCI RES, V4, P11, DOI 10.1017/S096025850000194X
   Etheridge N, 2006, PLANTA, V223, P387, DOI 10.1007/s00425-005-0163-2
   Finch-Savage WE, 2007, PLANT J, V51, P60, DOI 10.1111/j.1365-313X.2007.03118.x
   Finch-Savage WE, 2006, NEW PHYTOL, V171, P501, DOI 10.1111/j.1469-8137.2006.01787.x
   Franzke A, 2009, TAXON, V58, P425, DOI 10.1002/tax.582009
   Gelder R. N. van, 1990, Proceedings of the National Academy of Sciences of the United States of America, V87, P1663, DOI 10.1073/pnas.87.5.1663
   Ghassemian M, 2000, PLANT CELL, V12, P1117, DOI 10.1105/tpc.12.7.1117
   Guo HW, 2003, CELL, V115, P667, DOI 10.1016/S0092-8674(03)00969-3
   Hermann K, 2007, J EXP BOT, V58, P3047, DOI 10.1093/jxb/erm162
   Hilson P, 2004, GENOME RES, V14, P2176, DOI 10.1101/gr.2544504
   Holdsworth MJ, 2008, NEW PHYTOL, V179, P33, DOI 10.1111/j.1469-8137.2008.02437.x
   Hradecka V, 2007, J CHROMATOGR B, V847, P162, DOI 10.1016/j.jchromb.2006.09.034
   Hu Y, 2006, PLANT J, V47, P1, DOI 10.1111/j.1365-313X.2006.02750.x
   Iglesias-Fernandez R, 2009, J EXP BOT, V60, P1645, DOI 10.1093/jxb/erp029
   Konishi M, 2008, PLANT J, V55, P821, DOI 10.1111/j.1365-313X.2008.03551.x
   KOORNNEEF M, 1982, THEOR APPL GENET, V61, P385, DOI 10.1007/BF00272861
   Kucera B, 2005, SEED SCI RES, V15, P281, DOI 10.1079/SSR2005218
   Kushiro T, 2004, EMBO J, V23, P1647, DOI 10.1038/sj.emboj.7600121
   Leubner-Metzger G, 1998, PLANT MOL BIOL, V38, P785, DOI 10.1023/A:1006040425383
   Leubner-Metzger G, 2003, SEED SCI RES, V13, P17, DOI 10.1079/SSR2002121
   Lim PO, 2007, PLANT J, V52, P1140, DOI 10.1111/j.1365-313X.2007.03317.x
   Lin ZF, 2008, PLANT J, V54, P1083, DOI 10.1111/j.1365-313X.2008.03481.x
   Liu PP, 2005, PLANT J, V41, P936, DOI 10.1111/j.1365-313X.2005.02347.x
   Matilla A, 2005, SEED SCI RES, V15, P63, DOI 10.1079/SSR2005203
   Matilla AJ, 2008, PLANT SCI, V175, P87, DOI 10.1016/j.plantsci.2008.01.014
   Muller K, 2006, PLANT CELL PHYSIOL, V47, P864, DOI 10.1093/pcp/pcj059
   Muller K, 2009, PLANT PHYSIOL, V150, P1855, DOI 10.1104/pp.109.139204
   Nakabayashi K, 2005, PLANT J, V41, P697, DOI 10.1111/j.1365-313X.2005.02337.x
   Nambara E, 2005, ANNU REV PLANT BIOL, V56, P165, DOI 10.1146/annurev.arplant.56.032604.144046
   Nemhauser JL, 2006, CELL, V126, P467, DOI 10.1016/j.cell.2006.05.050
   Ogawa M, 2003, PLANT CELL, V15, P1591, DOI 10.1105/tpc.011650
   Okamoto M, 2006, PLANT PHYSIOL, V141, P97, DOI 10.1104/pp.106.079475
   Pandey S, 2009, CELL, V136, P136, DOI 10.1016/j.cell.2008.12.026
   PAVLISTA AD, 1970, PLANT PHYSIOL, V46, P636, DOI 10.1104/pp.46.4.636
   Penfield S, 2006, PLANT CELL, V18, P1887, DOI 10.1105/tpc.106.041277
   Petruzzelli L, 2000, PLANTA, V211, P144, DOI 10.1007/s004250000274
   Pfaffl MW, 2001, NUCLEIC ACIDS RES, V29, DOI 10.1093/nar/29.9.e45
   Piskurewicz U, 2008, PLANT CELL, V20, P2729, DOI 10.1105/tpc.108.061515
   Potuschak T, 2003, CELL, V115, P679, DOI 10.1016/S0092-8674(03)00968-1
   Salmen Espindola L., 1994, Seed Science Research, V4, P193
   Seo YS, 2004, BIOCHEM J, V380, P339, DOI 10.1042/BJ20031762
   Siriwitayawan G, 2003, SEED SCI RES, V13, P303, DOI 10.1079/SSR2003147
   Sisler EC, 2003, PLANT BIOLOGY, V5, P473, DOI 10.1055/s-2003-44782
   Slotte T, 2007, PLANT PHYSIOL, V145, P160, DOI 10.1104/pp.107.102632
   Smyth G, 2003, STAT APPL GENET MOL, V3
   Smyth GK, 2005, STAT BIOL HEALTH, P397, DOI 10.1007/0-387-29362-0_23
   Smyth GK, 2003, METHODS, V31, P265, DOI 10.1016/S1046-2023(03)00155-5
   Toh S, 2008, PLANT PHYSIOL, V146, P1368, DOI 10.1104/pp.107.113738
   Toorop PE, 2000, J EXP BOT, V51, P1371, DOI 10.1093/jexbot/51.349.1371
   Tureckova V, 2009, TALANTA, V80, P390, DOI 10.1016/j.talanta.2009.06.027
   Udvardi MK, 2008, PLANT CELL, V20, P1736, DOI 10.1105/tpc.108.061143
   van de Mortel JE, 2006, NEW PHYTOL, V170, P199, DOI 10.1111/j.1469-8137.2006.01708.x
   Yamaguchi S, 2001, PLANT J, V28, P443, DOI 10.1046/j.1365-313X.2001.01168.x
   Yamauchi Y, 2004, PLANT CELL, V16, P367, DOI 10.1105/tpc.018143
   Yang SH, 2006, BIOCHEM BIOPH RES CO, V350, P685, DOI 10.1016/j.bbrc.2006.09.098
NR 74
TC 217
Z9 231
U1 4
U2 58
PU OXFORD UNIV PRESS INC
PI CARY
PA JOURNALS DEPT, 2001 EVANS RD, CARY, NC 27513 USA
SN 1040-4651
EI 1532-298X
J9 PLANT CELL
JI Plant Cell
PD DEC
PY 2009
VL 21
IS 12
BP 3803
EP 3822
DI 10.1105/tpc.109.070201
PG 20
WC Biochemistry & Molecular Biology; Plant Sciences; Cell Biology
WE Science Citation Index Expanded (SCI-EXPANDED)
SC Biochemistry & Molecular Biology; Plant Sciences; Cell Biology
GA 551GW
UT WOS:000274196000009
PM 20023197
OA Green Published, Green Submitted, hybrid
DA 2023-07-11
ER

PT J
AU Paquette, S
   Moller, BL
   Bak, S
AF Paquette, S
   Moller, BL
   Bak, S
TI On the origin of family 1 plant glycosyltransferases
SO PHYTOCHEMISTRY
LA English
DT Article
DE phylogenetic analysis; gene organization analysis;
   UDPG-glycosyltransferases; UGT; molecular evolution; Arabidopsis
   thaliana; Brassicaceae; Thale cress
ID MULTIPLE SEQUENCE ALIGNMENT; UDP-GLUCOSE; HETEROLOGOUS EXPRESSION;
   SORGHUM-BICOLOR; GENES; GLUCOSYLTRANSFERASE; CLONING; METABOLISM;
   EVOLUTION; ACID
AB The phylogeny of highly divergent multigene families is often difficult to validate but can be substantiated by inclusion of data outside of the phylogeny, such as signature motifs, intron splice site conservation, unique substitutions of conserved residues, similar gene functions, and out groups. The Family I Glycosyltransferases (UGTs) comprises such a highly divergent, polyphyletic multigene family. Phylogenetic comparisons of UGTs from plants, animals, fungi, bacteria, and viruses reveal that plant UGTs represent three distinct clades. The majority of the plant sequences appears to be monophyletic and have diverged after the bifurcation of the animal/fungi/plant kingdoms. The two minor clades contain the sterol and lipid glycosyltransferases and each show more homology to non-plant sequences. The lipid glycosyltransferase clade is homologous to bacterial lipid glycosyltransferases and reflects the bacterial origin of chloroplasts. The fully sequenced Arabidopsis thaliana genome contains 120 UGTs including 8 apparent pseudogenes. The phylogeny of plant glycosyltransferases is substantiated with complete phylogenetic analysis of the A. thaliana UGT multigene family, including intron-exon organization and chromosomal localization. (C) 2003 Elsevier Science Ltd. All rights reserved.
C1 Royal Vet & Agr Univ, Dept Plant Biol, Plant Biochem Lab, DK-1871 Copenhagen C, Denmark.
   Ctr Mol Plant Physiol PlaCe, DK-1871 Frederiksberg C, Denmark.
   Univ Washington, Sch Med, Dept Biol Struct, Seattle, WA 98145 USA.
C3 University of Copenhagen; University of Washington; University of
   Washington Seattle
RP Bak, S (通讯作者)，Royal Vet & Agr Univ, Dept Plant Biol, Plant Biochem Lab, Thorvaldsensvej 40, DK-1871 Copenhagen C, Denmark.
EM bak@kvl.dk
RI Bak, Soren/H-4404-2014; Møller, Birger Lindberg Lindberg/H-2657-2014;
   Møller, Birger Lindberg/GQI-1792-2022
OI Bak, Soren/0000-0003-4100-115X; Møller, Birger Lindberg
   Lindberg/0000-0002-3252-3119; Møller, Birger
   Lindberg/0000-0002-3252-3119
CR ALTSCHUL SF, 1990, J MOL BIOL, V215, P403, DOI 10.1016/S0022-2836(05)80360-2
   BENNER SA, 1994, PROTEIN ENG, V7, P1323, DOI 10.1093/protein/7.11.1323
   Bork P, 1996, METHOD ENZYMOL, V266, P162
   Brocchieri L, 2001, THEOR POPUL BIOL, V59, P27, DOI 10.1006/tpbi.2000.1485
   Bruno WJ, 2000, MOL BIOL EVOL, V17, P189, DOI 10.1093/oxfordjournals.molbev.a026231
   Burbulis IE, 1999, P NATL ACAD SCI USA, V96, P12929, DOI 10.1073/pnas.96.22.12929
   Campbell JA, 1997, BIOCHEM J, V326, P929, DOI 10.1042/bj3260929u
   Douglas SE, 1998, CURR OPIN GENET DEV, V8, P655, DOI 10.1016/S0959-437X(98)80033-6
   Durst Francis, 1995, Drug Metabolism and Drug Interactions, V12, P189
   GONNET GH, 1992, SCIENCE, V256, P1443, DOI 10.1126/science.1604319
   Hebsgaard SM, 1996, NUCLEIC ACIDS RES, V24, P3439, DOI 10.1093/nar/24.17.3439
   Hong ZL, 2001, PLANT CELL, V13, P769, DOI 10.1105/tpc.13.4.769
   HUGHES J, 1994, DNA SEQUENCE, V5, P41, DOI 10.3109/10425179409039703
   Jackson RG, 2001, J BIOL CHEM, V276, P4350, DOI 10.1074/jbc.M006185200
   Jones P, 2001, PLANTA, V213, P164, DOI 10.1007/s004250000492
   Jones PR, 1999, J BIOL CHEM, V274, P35483, DOI 10.1074/jbc.274.50.35483
   Jorasch P, 1998, MOL MICROBIOL, V29, P419, DOI 10.1046/j.1365-2958.1998.00930.x
   Jorasch P, 2000, EUR J BIOCHEM, V267, P3770, DOI 10.1046/j.1432-1327.2000.01414.x
   KAHN R, 2001, RECENT ADV PHYTOCHEM, V34, P151
   Kaul S, 2000, NATURE, V408, P796, DOI 10.1038/35048692
   Li Y, 2001, J BIOL CHEM, V276, P4338, DOI 10.1074/jbc.M007447200
   Lim EK, 2002, J BIOL CHEM, V277, P586, DOI 10.1074/jbc.M109287200
   Lim EK, 2001, J BIOL CHEM, V276, P4344, DOI 10.1074/jbc.M007263200
   Long MY, 1995, P NATL ACAD SCI USA, V92, P12495, DOI 10.1073/pnas.92.26.12495
   Lynch M, 2000, SCIENCE, V290, P1151, DOI 10.1126/science.290.5494.1151
   Mackenzie PI, 1997, PHARMACOGENETICS, V7, P255, DOI 10.1097/00008571-199708000-00001
   Milkowski C, 2000, PLANTA, V211, P883, DOI 10.1007/s004250000411
   Milkowski C, 2000, FEBS LETT, V486, P183, DOI 10.1016/S0014-5793(00)02270-5
   MOLLER BL, 1980, J BIOL CHEM, V255, P3049
   Page RDM, 1996, COMPUT APPL BIOSCI, V12, P357
   Paquette SM, 2000, DNA CELL BIOL, V19, P307, DOI 10.1089/10445490050021221
   Philippe H, 1998, CURR OPIN GENET DEV, V8, P616, DOI 10.1016/S0959-437X(98)80028-2
   Ross J, 2001, GENOME BIOL, V2, DOI 10.1186/gb-2001-2-2-reviews3004
   SANDERMANN H, 1992, TRENDS BIOCHEM SCI, V17, P82, DOI 10.1016/0968-0004(92)90507-6
   Shimojima M, 1997, P NATL ACAD SCI USA, V94, P333, DOI 10.1073/pnas.94.1.333
   Stoltzfus A, 1997, P NATL ACAD SCI USA, V94, P10739, DOI 10.1073/pnas.94.20.10739
   Tattersall DB, 2001, SCIENCE, V293, P1826, DOI 10.1126/science.1062249
   Thompson JD, 1997, NUCLEIC ACIDS RES, V25, P4876, DOI 10.1093/nar/25.24.4876
   THOMPSON JD, 1994, NUCLEIC ACIDS RES, V22, P4673, DOI 10.1093/nar/22.22.4673
   Vogt T, 2002, PLANTA, V214, P492, DOI 10.1007/s00425-001-0685-1
   Vogt T, 2000, TRENDS PLANT SCI, V5, P380, DOI 10.1016/S1360-1385(00)01720-9
   WALSH JB, 1987, GENETICS, V117, P543
   WALSH JB, 1995, GENETICS, V139, P421
   Warnecke D, 1999, J BIOL CHEM, V274, P13048, DOI 10.1074/jbc.274.19.13048
   Werck-Reichhart Daniele, 2002, Arabidopsis Book, V1, pe0028, DOI 10.1199/tab.0028
NR 45
TC 216
Z9 260
U1 10
U2 100
PU PERGAMON-ELSEVIER SCIENCE LTD
PI OXFORD
PA THE BOULEVARD, LANGFORD LANE, KIDLINGTON, OXFORD OX5 1GB, ENGLAND
SN 0031-9422
J9 PHYTOCHEMISTRY
JI Phytochemistry
PD FEB
PY 2003
VL 62
IS 3
BP 399
EP 413
AR PII S0031-9422(02)00558-7
DI 10.1016/S0031-9422(02)00558-7
PG 15
WC Biochemistry & Molecular Biology; Plant Sciences
WE Science Citation Index Expanded (SCI-EXPANDED)
SC Biochemistry & Molecular Biology; Plant Sciences
GA 643BJ
UT WOS:000180841800017
PM 12620353
DA 2023-07-11
ER

PT J
AU Kusnierczyk, A
   Winge, P
   Jorstad, TS
   Troczynska, J
   Rossiter, JT
   Bones, AM
AF Kusnierczyk, Anna
   Winge, Per
   Jorstad, Tommy S.
   Troczynska, Joanna
   Rossiter, John T.
   Bones, Atle M.
TI Towards global understanding of plant defence against aphids - timing
   and dynamics of early Arabidopsis defence responses to cabbage aphid
   (Brevicoryne brassicae) attack
SO PLANT CELL AND ENVIRONMENT
LA English
DT Article
DE calcium-signalling; camalexin; glucosinolates; Landsberg erecta;
   microarrays; phloem-feeding; ROS; WRKY
ID GREEN PEACH APHID; TRANSCRIPTION FACTOR; SALICYLIC-ACID; GLUCOSINOLATE
   ACCUMULATION; HYDROGEN-PEROXIDE; PHYTOALEXIN CAMALEXIN; SECONDARY
   METABOLITES; FUNCTIONAL GENOMICS; SIGNALING PATHWAYS; LEAF SENESCENCE
AB Insect feeding on plants causes a complex series of coordinated defence responses. Little is known, however, about the time-dependent aspect of induced changes. Here we present a time series-based investigation of Arabidopsis thaliana Ler subjected to attack by a specialist pest of Brassicaceae species, Brevicoryne brassicae. Transcriptome and metabolome changes were studied at 6, 12, 24 and 48 h after infestation to monitor the progress of early induced responses. The use of full-genome oligonucleotide microarrays revealed the initiation of extensive gene expression changes already during the first 6 h of infestation. Data indicated the involvement of reactive oxygen species (ROS) and calcium in early signalling, and salicylic acid (SA) and jasmonic acid (JA) in the regulation of defence responses. Transcripts related to senescence, biosynthesis of anti-insect proteins, indolyl glucosinolates (GS) and camalexin, as well as several uncharacterized to date WRKY transcription factors, were induced. Follow-up studies of defence-involved secondary metabolites revealed depositions of callose at the insects' feeding sites, a decrease in the total level of aliphatic GS, particularly 3-hydroxypropyl glucosinolate, and accumulation of 4-methoxyindol-3-ylmethyl glucosinolate 48 h after the attack. The novel role of camalexin, induced as a part of defence against aphids, was verified in fitness experiments. Fecundity of B. brassicae was reduced on camalexin-accumulating wild-type (WT) plants as compared with camalexin-deficient pad3-1 mutants. Based on experimental data, a model of plant-aphid interactions at the early phase of infestation was proposed.
C1 [Kusnierczyk, Anna; Winge, Per; Jorstad, Tommy S.; Bones, Atle M.] Norwegian Univ Sci & Technol, Dept Biol, N-7491 Trondheim, Norway.
   [Troczynska, Joanna] Univ Technol & Agr, Dept Plant Physiol, PL-85029 Bydgoszcz, Poland.
   [Rossiter, John T.] Imperial Coll Wye, Dept Biol, Wye TN25 5AH, Kent, England.
C3 Norwegian University of Science & Technology (NTNU); Bydgoszcz
   University of Science & Technology; Imperial College London
RP Bones, AM (通讯作者)，Norwegian Univ Sci & Technol, Dept Biol, N-7491 Trondheim, Norway.
EM atle.bones@bio.ntnu.no
RI Rossiter, John/AAF-8247-2021; Bones, Atle M/C-6202-2014
OI Bones, Atle M/0000-0003-0544-7437
CR Barth C, 2006, PLANT J, V46, P549, DOI 10.1111/j.1365-313X.2006.02716.x
   BENJAMINI Y, 1995, J R STAT SOC B, V57, P289, DOI 10.1111/j.2517-6161.1995.tb02031.x
   BI JL, 1995, J CHEM ECOL, V21, P1511, DOI 10.1007/BF02035149
   Bones AM, 1996, PHYSIOL PLANTARUM, V97, P194, DOI [10.1034/j.1399-3054.1996.970128.x, 10.1111/j.1399-3054.1996.tb00497.x]
   Bones AM, 2006, PHYTOCHEMISTRY, V67, P1053, DOI 10.1016/j.phytochem.2006.02.024
   Botha CEJ, 2004, S AFR J BOT, V70, P249, DOI 10.1016/S0254-6299(15)30242-8
   Boyes DC, 2001, PLANT CELL, V13, P1499, DOI 10.1105/tpc.13.7.1499
   Bridges M, 2002, P ROY SOC B-BIOL SCI, V269, P187, DOI 10.1098/rspb.2001.1861
   Brown PD, 2003, PHYTOCHEMISTRY, V62, P471, DOI 10.1016/S0031-9422(02)00549-6
   Chen KG, 2003, PLANT MOL BIOL, V53, P61, DOI 10.1023/B:PLAN.0000009265.72567.58
   Chini A, 2007, NATURE, V448, P666, DOI 10.1038/nature06006
   COLE RA, 1994, ENTOMOL EXP APPL, V72, P181, DOI 10.1007/BF02383553
   Couldridge C, 2007, B ENTOMOL RES, V97, P523, DOI 10.1017/S0007485307005160
   Czechowski T, 2005, PLANT PHYSIOL, V139, P5, DOI 10.1104/pp.105.063743
   DAUN JK, 1991, ANAL OILSEEDS FATS F, P185
   De Vos M, 2005, MOL PLANT MICROBE IN, V18, P923, DOI 10.1094/MPMI-18-0923
   de Vos M, 2007, BIOESSAYS, V29, P871, DOI 10.1002/bies.20624
   DEFELICE A, 2006, ABSTR 1 INT C GLUC, P29
   Desikan R, 2001, PLANT PHYSIOL, V127, P159, DOI 10.1104/pp.127.1.159
   Devaiah BN, 2007, PLANT PHYSIOL, V143, P1789, DOI 10.1104/pp.106.093971
   Divol F, 2005, PLANT MOL BIOL, V57, P517, DOI 10.1007/s11103-005-0338-z
   Du LQ, 2000, PLANT J, V24, P837, DOI 10.1046/j.1365-313x.2000.00923.x
   Ellis C, 2002, MOL PLANT MICROBE IN, V15, P1025, DOI 10.1094/MPMI.2002.15.10.1025
   Ferrari S, 2007, PLANT PHYSIOL, V144, P367, DOI 10.1104/pp.107.095596
   Gao LL, 2007, MOL PLANT MICROBE IN, V20, P82, DOI 10.1094/MPMI-20-0082
   Gatehouse JA, 2002, NEW PHYTOL, V156, P145, DOI 10.1046/j.1469-8137.2002.00519.x
   Gechev TS, 2005, IUBMB LIFE, V57, P181, DOI 10.1080/15216540500090793
   Gigolashvili T, 2007, PLANT J, V50, P886, DOI 10.1111/j.1365-313X.2007.03099.x
   Glawischnig E, 2007, PHYTOCHEMISTRY, V68, P401, DOI 10.1016/j.phytochem.2006.12.005
   Goggin FL, 2007, CURR OPIN PLANT BIOL, V10, P399, DOI 10.1016/j.pbi.2007.06.004
   Graser G, 2001, PHYTOCHEMISTRY, V57, P23, DOI 10.1016/S0031-9422(00)00501-X
   Grubb CD, 2006, TRENDS PLANT SCI, V11, P89, DOI 10.1016/j.tplants.2005.12.006
   Halkier BA, 2006, ANNU REV PLANT BIOL, V57, P303, DOI 10.1146/annurev.arplant.57.032905.105228
   Heidel AJ, 2004, PLANT CELL ENVIRON, V27, P1362, DOI 10.1111/j.1365-3040.2004.01228.x
   Hinderhofer K, 2001, PLANTA, V213, P469, DOI 10.1007/s004250000512
   Husebye H, 2002, PLANT PHYSIOL, V128, P1180, DOI 10.1104/pp.010925
   Jones AME, 2002, INSECT BIOCHEM MOLEC, V32, P275, DOI 10.1016/S0965-1748(01)00088-1
   Jones AME, 2001, INSECT BIOCHEM MOLEC, V31, P1, DOI 10.1016/S0965-1748(00)00157-0
   Jorstad TS, 2007, TRENDS PLANT SCI, V12, P46, DOI 10.1016/j.tplants.2007.01.001
   Kazana E, 2007, P ROY SOC B-BIOL SCI, V274, P2271, DOI 10.1098/rspb.2007.0237
   Kehr J, 2006, J EXP BOT, V57, P767, DOI 10.1093/jxb/erj087
   Kelly PJ, 1998, PLANTA, V206, P370, DOI 10.1007/s004250050412
   Kempema LA, 2007, PLANT PHYSIOL, V143, P849, DOI 10.1104/pp.106.090662
   Kessler A, 2004, SCIENCE, V305, P665, DOI 10.1126/science.1096931
   Kim JH, 2007, PLANT J, V49, P1008, DOI 10.1111/j.1365-313X.2006.03019.x
   Kliebenstein DJ, 2005, PLANT J, V44, P25, DOI 10.1111/j.1365-313X.2005.02508.x
   Kliebenstein DJ, 2002, GENETICS, V161, P1685
   Kliebenstein DJ, 2001, PLANT PHYSIOL, V126, P811, DOI 10.1104/pp.126.2.811
   Koroleva OA, 2000, PLANT PHYSIOL, V124, P599, DOI 10.1104/pp.124.2.599
   Kusnierczyk A, 2007, J EXP BOT, V58, P2537, DOI 10.1093/jxb/erm043
   Levy M, 2005, PLANT J, V43, P79, DOI 10.1111/j.1365-313X.2005.02435.x
   Li J, 2006, PLANT J, V46, P477, DOI 10.1111/j.1365-313X.2006.02712.x
   Li Q, 2006, MOL PLANT MICROBE IN, V19, P655, DOI 10.1094/MPMI-19-0655
   Liu YL, 2005, PLANT PHYSIOL, V139, P1545, DOI 10.1104/pp.105.066837
   Mert-Turk F, 2003, PHYTOPARASITICA, V31, P81, DOI 10.1007/BF02979770
   Mewis I, 2005, PLANT PHYSIOL, V138, P1149, DOI 10.1104/pp.104.053389
   Mewis I, 2006, PHYTOCHEMISTRY, V67, P2450, DOI 10.1016/j.phytochem.2006.09.004
   Miao Y, 2004, PLANT MOL BIOL, V55, P853, DOI 10.1007/s11103-005-2142-1
   Miles PW, 1999, BIOL REV, V74, P41, DOI 10.1017/S0006323198005271
   Moran PJ, 2002, ARCH INSECT BIOCHEM, V51, P182, DOI 10.1002/arch.10064
   Moran PJ, 2001, PLANT PHYSIOL, V125, P1074, DOI 10.1104/pp.125.2.1074
   Murdock LL, 2002, J AGR FOOD CHEM, V50, P6605, DOI 10.1021/jf020192c
   Nafisi M, 2007, PLANT CELL, V19, P2039, DOI 10.1105/tpc.107.051383
   Neill S, 2002, CURR OPIN PLANT BIOL, V5, P388, DOI 10.1016/S1369-5266(02)00282-0
   Neill SJ, 2002, J EXP BOT, V53, P1237, DOI 10.1093/jexbot/53.372.1237
   Orozco-Cardenas ML, 2001, PLANT CELL, V13, P179, DOI 10.1105/tpc.13.1.179
   Park SJ, 2006, PLANTA, V223, P932, DOI 10.1007/s00425-005-0148-1
   Pedras MSC, 2000, PHYTOCHEMISTRY, V53, P59, DOI 10.1016/S0031-9422(99)00479-3
   Pegadaraju V, 2005, PLANT PHYSIOL, V139, P1927, DOI 10.1104/pp.105.070433
   Pegadaraju V, 2007, PLANT J, V52, P332, DOI 10.1111/j.1365-313X.2007.03241.x
   Robatzek S, 2002, GENE DEV, V16, P1139, DOI 10.1101/gad.222702
   Rogers EE, 1996, MOL PLANT MICROBE IN, V9, P748, DOI 10.1094/MPMI-9-0748
   Sagi M, 2001, PLANT PHYSIOL, V126, P1281, DOI 10.1104/pp.126.3.1281
   Schenk PM, 2005, PLANT PHYSIOL BIOCH, V43, P997, DOI 10.1016/j.plaphy.2005.09.002
   Schuhegger R, 2007, J PLANT PHYSIOL, V164, P636, DOI 10.1016/j.jplph.2006.04.012
   Sellam A, 2007, PLANT PATHOL, V56, P296, DOI 10.1111/j.1365-3059.2006.01497.x
   SINGH R, 1994, ANN APPL BIOL, V125, P457, DOI 10.1111/j.1744-7348.1994.tb04983.x
   Smyth GK., 2004, STAT APPL GENET MOL, V3, P1, DOI [DOI 10.2202/1544-6115.1027, 10.2202/1544-6115.1027]
   Storey JD, 2002, J ROY STAT SOC B, V64, P479, DOI 10.1111/1467-9868.00346
   Thangstad OP, 2004, PLANT MOL BIOL, V54, P597, DOI 10.1023/B:PLAN.0000038272.99590.10
   Thines B, 2007, NATURE, V448, P661, DOI 10.1038/nature05960
   Thompson GA, 2006, J EXP BOT, V57, P755, DOI 10.1093/jxb/erj135
   ThordalChristensen H, 1997, PLANT J, V11, P1187, DOI 10.1046/j.1365-313X.1997.11061187.x
   Torres MA, 2002, P NATL ACAD SCI USA, V99, P517, DOI 10.1073/pnas.012452499
   Ulker B, 2007, PLANTA, V226, P125, DOI 10.1007/s00425-006-0474-y
   Van Bel AJE, 2004, MOL PLANT PATHOL, V5, P495, DOI [10.1111/j.1364-3703.2004.00243.x, 10.1111/J.1364-3703.2004.00243.X]
   Voelckel C, 2004, MOL ECOL, V13, P3187, DOI 10.1111/j.1365-294X.2004.02297.x
   Will T, 2006, J EXP BOT, V57, P729, DOI 10.1093/jxb/erj089
   Will T, 2007, P NATL ACAD SCI USA, V104, P10536, DOI 10.1073/pnas.0703535104
   Wu KL, 2005, DNA RES, V12, P9, DOI 10.1093/dnares/12.1.9
   Xu XP, 2006, PLANT CELL, V18, P1310, DOI 10.1105/tpc.105.037523
   Yang HJ, 2007, PLANT PHYSIOL, V145, P135, DOI 10.1104/pp.107.100800
   Yang YH, 2001, PROC SPIE, V4266, P141, DOI 10.1117/12.427982
   Zarate SI, 2007, PLANT PHYSIOL, V143, P866, DOI 10.1104/pp.106.090035
   Zheng ZY, 2007, BMC PLANT BIOL, V7, DOI 10.1186/1471-2229-7-2
   Zhu-Salzman K, 2004, PLANT PHYSIOL, V134, P420, DOI 10.1104/pp.103.028324
   Zhu-Salzman Keyan, 2005, Insect Science, V12, P3, DOI 10.1111/j.1672-9609.2005.00002.x
   Zimmermann G, 2006, PLANT PHYSIOL, V142, P181, DOI 10.1104/pp.106.083824
NR 98
TC 212
Z9 218
U1 6
U2 112
PU WILEY
PI HOBOKEN
PA 111 RIVER ST, HOBOKEN 07030-5774, NJ USA
SN 0140-7791
EI 1365-3040
J9 PLANT CELL ENVIRON
JI Plant Cell Environ.
PD AUG
PY 2008
VL 31
IS 8
BP 1097
EP 1115
DI 10.1111/j.1365-3040.2008.01823.x
PG 19
WC Plant Sciences
WE Science Citation Index Expanded (SCI-EXPANDED)
SC Plant Sciences
GA 324DL
UT WOS:000257497800005
PM 18433442
OA Bronze
DA 2023-07-11
ER

PT J
AU Debez, A
   Ben Hamed, K
   Grignon, C
   Abdelly, C
AF Debez, A
   Ben Hamed, K
   Grignon, C
   Abdelly, C
TI Salinity effects on germination, growth, and seed production of the
   halophyte Cakile maritima
SO PLANT AND SOIL
LA English
DT Article
DE Cakile maritima; developmental stage; halophyte; salt tolerance
ID SALICORNIA-BIGELOVII TORR; SALT TOLERANCE; ION ACCUMULATION; ATRIPLEX;
   PLANT; NACL; ABSORPTION; RESPONSES; RECOVERY; SEAWATER
AB Cakile maritima (Brassicaceae) is a halophyte that thrives on dunes along the Tunisian seashore. Besides its ecological interest for soil fixation, this plant produces seeds rich in lipids (40% on dry weight basis), making it a potential source of oil for industrial use. The purpose of the present work was to study the salt tolerance of this species at germination, vegetative growth and fruiting stages. NaCl inhibited germination only at concentrations higher than 200 mM, mainly by an osmotic effect (fully reversible after seed transfer to water). At the vegetative stage, the plant exhibited a typical halophytic behaviour, requiring the presence of a moderate salt concentration (50 to 100 mM NaCl) to express its maximal growth potentialities. Growth activity was maintained up to 500 mM NaCl. Salt tolerance of C maritima at the vegetative stage seemed to be mainly based on: (i) the capacity to preserve the biomass production within the range of optimal salt concentrations; (ii) the ability to maintain the tissue water status; and (iii) the efficiency of selective K+ uptake, in spite of high Na+ concentration in the medium. Indirect evidence of Na+ utilisation by the plant for osmotic adjustment was obtained. Seed production was stimulated at 50 to 100 mM NaCl as compared to control treatment, and severely restricted at higher salt levels. Individual seed mass was moderately diminished by increasing NaCl concentrations.
C1 INRST, Lab Adapt Plantes Stress Abiot, Hammam Lif 2050, Tunisia.
   Agro M INRA, B&PMP, F-34060 Montpellier 1, France.
C3 Institut National de Recherche Scientifique et Technique; INRAE;
   Institut Agro; Montpellier SupAgro
RP Debez, A (通讯作者)，INRST, Lab Adapt Plantes Stress Abiot, BP 95, Hammam Lif 2050, Tunisia.
EM ahmed_debez@yahoo.com
RI Ben Hamed, Karim/AAX-8585-2021; Debez, Ahmed/AAB-4020-2019; ,
   karim/AAA-9671-2019; Debez, Ahmed/F-3714-2014
OI Ben Hamed, Karim/0000-0002-5781-3809; Debez, Ahmed/0000-0002-6786-7544;
   ABDELLY, Chedly/0000-0003-2249-1130
CR Abdelly C, 1995, AGRONOMIE, V15, P557, DOI 10.1051/agro:19950905
   ASLAM Z, 1987, BIOL PLANTARUM, V29, P66, DOI 10.1007/BF02902320
   Bajji M, 1998, PLANT SCI, V137, P131, DOI 10.1016/S0168-9452(98)00116-2
   BANGERTH F, 1979, ANNU REV PHYTOPATHOL, V17, P97, DOI 10.1146/annurev.py.17.090179.000525
   Barbour M.G., 1970, RHODORA, V72, P370
   BARBOUR MG, 1970, B TORREY BOT CLUB, V97, P13, DOI 10.2307/2483986
   BAUMEISTER W, 1974, FLORA, V163, P310
   Black JM, 1948, FLORA S AUSTR 2
   Cayuela E, 2001, PLANT SOIL, V230, P231, DOI 10.1023/A:1010380432447
   Clausing G, 2000, MOL ECOL, V9, P1823, DOI 10.1046/j.1365-294x.2000.01083.x
   Debez A., 2001, Cahiers Agricultures, V10, P135
   Dodd GL, 1999, AM J BOT, V86, P1146, DOI 10.2307/2656978
   FLOWERS TJ, 1991, PLANT CELL ENVIRON, V14, P319, DOI 10.1111/j.1365-3040.1991.tb01507.x
   Glenn E, 1997, J ARID ENVIRON, V36, P711, DOI 10.1006/jare.1997.0253
   Glenn E, 1996, AM J BOT, V83, P997, DOI 10.2307/2445988
   Glenn EP, 1998, SCI AM, V279, P76, DOI 10.1038/scientificamerican0898-76
   Glenn EP, 1998, AM J BOT, V85, P10, DOI 10.2307/2446548
   GLENN EP, 1991, SCIENCE, V251, P1065, DOI 10.1126/science.251.4997.1065
   GORHAM J, 1985, PLANT SOIL, V89, P15, DOI 10.1007/BF02182231
   Gulzar S, 2001, ANN BOT-LONDON, V87, P319, DOI 10.1006/anbo.2000.1336
   Houle G, 2001, AM J BOT, V88, P62, DOI 10.2307/2657127
   Hunt R., 1990, BASIC GROWTH ANAL PL, DOI DOI 10.1007/978-94-010-9117-6
   Katembe WJ, 1998, ANN BOT-LONDON, V82, P167, DOI 10.1006/anbo.1998.0663
   KEIFFER CW, 1995, BIOL SALT TOLERANT P, P43
   Kennedy BF, 1999, J PLANT PHYSIOL, V155, P746, DOI 10.1016/S0176-1617(99)80092-3
   Khan MA, 1999, J PLANT NUTR, V22, P191, DOI 10.1080/01904169909365617
   Khan MA, 1997, AM J BOT, V84, P279, DOI 10.2307/2446089
   Khan MA, 2002, CAN J BOT, V80, P650, DOI [10.1139/b02-046, 10.1139/B02-046]
   Khan MA, 2000, ANN BOT-LONDON, V85, P225, DOI 10.1006/anbo.1999.1022
   KHATUN S, 1995, J EXP BOT, V46, P151, DOI 10.1093/jxb/46.1.151
   KHATUN S, 1995, PLANT SOIL, V173, P239, DOI 10.1007/BF00011461
   KHATUN S, 1995, PLANT CELL ENVIRON, V18, P61, DOI 10.1111/j.1365-3040.1995.tb00544.x
   LABIDI N, 2000, THESIS SCI FACULTY T, V5, P319
   Lieth H, 1999, PROG BIOMET, V13, P1
   Maathuis FJM, 1999, ANN BOT-LONDON, V84, P123, DOI 10.1006/anbo.1999.0912
   Meneguzzo S, 1999, J PLANT PHYSIOL, V155, P274, DOI 10.1016/S0176-1617(99)80019-4
   MUNNS R, 1984, AUST J PLANT PHYSIOL, V11, P351, DOI 10.1071/PP9840351
   MUNNS R, 1993, PLANT CELL ENVIRON, V16, P15, DOI 10.1111/j.1365-3040.1993.tb00840.x
   Munns R, 2002, PLANT CELL ENVIRON, V25, P239, DOI 10.1046/j.0016-8025.2001.00808.x
   NAIDOO G, 1990, J EXP BOT, V41, P497, DOI 10.1093/jxb/41.4.497
   Noe GB, 2000, AM J BOT, V87, P1679, DOI 10.2307/2656745
   Osmond C.B., 1980, PHYSL PROCESSES PLAN
   OSMOND CB, 1967, AUST J BIOL SCI, V20, P575, DOI 10.1071/BI9670575
   PAKEMAN RJ, 1991, J ECOL, V79, P155, DOI 10.2307/2260790
   PAKEMAN RJ, 1991, J ECOL, V79, P143, DOI 10.2307/2260789
   Pujol JA, 2000, ANN BOT-LONDON, V85, P279, DOI 10.1006/anbo.1999.1028
   RENGEL Z, 1992, PLANT CELL ENVIRON, V15, P625, DOI 10.1111/j.1365-3040.1992.tb01004.x
   RICHARDS RA, 1992, PLANT SOIL, V146, P89, DOI 10.1007/BF00012000
   RODMAN JE, 1974, CONTRIBUTIONS GRAY H, V205, P3
   SAINI HS, 1981, ANN BOT-LONDON, V48, P623, DOI 10.1093/oxfordjournals.aob.a086170
   Short DC, 1999, ANN BOT-LONDON, V83, P207, DOI 10.1006/anbo.1998.0812
   SLAMA F, 1978, AGROCHIMICA, V22, P128
   Swingle RS, 1996, ANIM FEED SCI TECH, V63, P137, DOI 10.1016/S0377-8401(96)01018-8
   Ungar IA, 1996, AM J BOT, V83, P604, DOI 10.2307/2445919
   Weber E, 1999, AM J BOT, V86, P1257, DOI 10.2307/2656773
   Wilson C, 2000, ANN BOT-LONDON, V85, P501, DOI 10.1006/anbo.1999.1086
   Yeo A, 1998, J EXP BOT, V49, P915, DOI 10.1093/jexbot/49.323.915
   ZARROUK M, 2001, CASH CROP HALOPHYTES, P121
   Zhang HX, 2001, P NATL ACAD SCI USA, V98, P12832, DOI 10.1073/pnas.231476498
   Zinselmeier C., 1991, THESIS U MINNESOTA S
NR 60
TC 209
Z9 244
U1 3
U2 56
PU SPRINGER
PI DORDRECHT
PA VAN GODEWIJCKSTRAAT 30, 3311 GZ DORDRECHT, NETHERLANDS
SN 0032-079X
EI 1573-5036
J9 PLANT SOIL
JI Plant Soil
PD MAY
PY 2004
VL 262
IS 1-2
BP 179
EP 189
DI 10.1023/B:PLSO.0000037034.47247.67
PG 11
WC Agronomy; Plant Sciences; Soil Science
WE Science Citation Index Expanded (SCI-EXPANDED)
SC Agriculture; Plant Sciences
GA 853TC
UT WOS:000223850800016
DA 2023-07-11
ER

PT J
AU Fradin, EF
   Abd-El-Haliem, A
   Masini, L
   van den Berg, GCM
   Joosten, MHAJ
   Thomma, BPHJ
AF Fradin, Emilie F.
   Abd-El-Haliem, Ahmed
   Masini, Laura
   van den Berg, Grardy C. M.
   Joosten, Matthieu H. A. J.
   Thomma, Bart P. H. J.
TI Interfamily Transfer of Tomato Ve1 Mediates Verticillium Resistance in
   Arabidopsis
SO PLANT PHYSIOLOGY
LA English
DT Article
ID RECEPTOR-LIKE PROTEINS; LEUCINE-RICH REPEAT; DISEASE RESISTANCE;
   CLADOSPORIUM-FULVUM; CELL-DEATH; RECOGNITIONAL SPECIFICITY; INNATE
   IMMUNITY; PLANT-PATHOGEN; GENE FAMILY; KINASE
AB Vascular wilts caused by soil-borne fungal species of the Verticillium genus are devastating plant diseases. The most common species, Verticillium dahliae and Verticillium albo-atrum, have broad host ranges and are notoriously difficult to control. Therefore, genetic resistance is the preferred method for disease control. Only from tomato (Solanum lycopersicum) has a Verticillium resistance locus been cloned, comprising the Ve1 gene that encodes a receptor-like protein-type cell surface receptor. Due to lack of a suitable model for receptor-like protein (RLP)-mediated resistance signaling in Arabidopsis (Arabidopsis thaliana), so far relatively little is known about RLP signaling in pathogen resistance. Here, we show that Ve1 remains fully functional after interfamily transfer to Arabidopsis and that Ve1-transgenic Arabidopsis is resistant to race 1 but not to race 2 strains of V. dahliae and V. albo-atrum, nor to the Brassicaceae-specific pathogen Verticillium longisporum. Furthermore, we show that signaling components utilized by Ve1 in Arabidopsis to establish Verticillium resistance overlap with those required in tomato and include SERK3/BAK1, EDS1, and NDR1, which strongly suggests that critical components for resistance signaling are conserved. We subsequently investigated the requirement of SERK family members for Ve1 resistance in Arabidopsis, revealing that SERK1 is required in addition to SERK3/BAK1. Using virus-induced gene silencing, the requirement of SERK1 for Ve1-mediated resistance was confirmed in tomato. Moreover, we show the requirement of SERK1 for resistance against the foliar fungal pathogen Cladosporium fulvum mediated by the RLP Cf-4. Our results demonstrate that Arabidopsis can be used as model to unravel the genetics of Ve1-mediated resistance.
C1 [Fradin, Emilie F.; Abd-El-Haliem, Ahmed; Masini, Laura; van den Berg, Grardy C. M.; Joosten, Matthieu H. A. J.; Thomma, Bart P. H. J.] Wageningen Univ, Phytopathol Lab, NL-6708 PB Wageningen, Netherlands.
   [Fradin, Emilie F.; Joosten, Matthieu H. A. J.; Thomma, Bart P. H. J.] Ctr BioSyst Genom, NL-6700 AB Wageningen, Netherlands.
C3 Wageningen University & Research; Centre for BioSystems Genomics
RP Thomma, BPHJ (通讯作者)，Wageningen Univ, Phytopathol Lab, NL-6708 PB Wageningen, Netherlands.
EM bart.thomma@wur.nl
RI Joosten, Matthieu/AAB-5131-2022; Thomma, Bart/E-5959-2011; Joosten,
   Matthieu/AAB-5150-2022; Thomma, Bart/ABH-6344-2020; van den Berg,
   Grardy/F-2337-2019
OI Joosten, Matthieu/0000-0002-6243-4547; Thomma, Bart/0000-0003-4125-4181;
   Thomma, Bart/0000-0003-4125-4181; van Dijk-Fradin,
   Emilie/0000-0002-5186-4920
FU Centre for BioSystems Genomics; European Research Area Network Plant
   Genomics; Research Counsil for Earth and Life Sciences of The
   Netherlands Organization for Scientific Research; Netherlands
   Organization for Scientific Research
FX This work was supported in part by the Centre for BioSystems Genomics,
   which is part of the Netherlands Genomics Initiative/Netherlands
   Organization for Scientific Research, and by the European Research Area
   Network Plant Genomics. B.P.H.J.T. was supported by a Vidi grant of the
   Research Counsil for Earth and Life Sciences of The Netherlands
   Organization for Scientific Research. A.A.-E.-H. was supported by a
   Mosaic grant of The Netherlands Organization for Scientific Research.
CR Aarts N, 1998, P NATL ACAD SCI USA, V95, P10306, DOI 10.1073/pnas.95.17.10306
   Albrecht C, 2005, PLANT CELL, V17, P3337, DOI 10.1105/tpc.105.036814
   Albrecht C, 2008, PLANT PHYSIOL, V148, P611, DOI 10.1104/pp.108.123216
   [Anonymous], CURR OPIN PLANT BIOL
   [Anonymous], PLANT J
   Barbara DJ, 2003, MOL PLANT PATHOL, V4, P297, DOI 10.1046/J.1364-3703.2003.00172.X
   Belfanti E, 2004, P NATL ACAD SCI USA, V101, P886, DOI 10.1073/pnas.0304808101
   Bolek Y, 2005, PLANT SCI, V168, P1581, DOI 10.1016/j.plantsci.2005.02.008
   CENTURY KS, 1995, P NATL ACAD SCI USA, V92, P6597, DOI 10.1073/pnas.92.14.6597
   Chai YR, 2003, DNA SEQUENCE, V14, P375, DOI 10.1080/10425170310001605509
   Chen P, 2004, PHYSIOL MOL PLANT P, V64, P283, DOI 10.1016/j.pmpp.2004.10.002
   Chinchilla D, 2006, PLANT CELL, V18, P465, DOI 10.1105/tpc.105.036574
   Chinchilla D, 2007, NATURE, V448, P497, DOI 10.1038/nature05999
   Clough SJ, 1998, PLANT J, V16, P735, DOI 10.1046/j.1365-313x.1998.00343.x
   Colcombet J, 2005, PLANT CELL, V17, P3350, DOI 10.1105/tpc.105.036731
   Ellendorff U, 2008, PLANT SIGNAL BEHAV, V3, P893, DOI 10.4161/psb.3.10.6543
   Ellendorff U, 2009, J EXP BOT, V60, P591, DOI 10.1093/jxb/ern306
   Fei J, 2004, DNA SEQUENCE, V15, P88, DOI 10.1080/1042517042000199942
   FELSENSTEIN J, 1985, EVOLUTION, V39, P783, DOI 10.1111/j.1558-5646.1985.tb00420.x
   Fradin EF, 2006, MOL PLANT PATHOL, V7, P71, DOI [10.1111/j.1364-3703.2006.00323.x, 10.1111/J.1364-3703.2006.00323.X]
   Fradin EF, 2009, PLANT PHYSIOL, V150, P320, DOI 10.1104/pp.109.136762
   Gabriels SHEJ, 2007, PLANT J, V50, P14, DOI 10.1111/j.1365-313X.2007.03027.x
   GOLD J, 1995, PHYSIOL MOL PLANT P, V47, P141, DOI 10.1006/pmpp.1995.1048
   Gomez-Gomez L, 2000, MOL CELL, V5, P1003, DOI 10.1016/S1097-2765(00)80265-8
   Gonzalez-Lamothe R, 2006, PLANT CELL, V18, P1067, DOI 10.1105/tpc.106.040998
   Gurr SJ, 2005, TRENDS BIOTECHNOL, V23, P275, DOI 10.1016/j.tibtech.2005.04.007
   Gust AA, 2010, CURR OPIN BIOTECH, V21, P204, DOI 10.1016/j.copbio.2010.02.004
   Hammond-Kosack KE, 2003, CURR OPIN BIOTECH, V14, P177, DOI 10.1016/S0958-1669(03)00035-1
   He K, 2007, CURR BIOL, V17, P1109, DOI 10.1016/j.cub.2007.05.036
   Hecht V, 2001, PLANT PHYSIOL, V127, P803, DOI 10.1104/pp.010324
   Heese A, 2007, P NATL ACAD SCI USA, V104, P12217, DOI 10.1073/pnas.0705306104
   Hu GS, 2005, PLANT J, V42, P376, DOI 10.1111/j.1365-313X.2005.02380.x
   Huang HC, 2003, CAN J PLANT PATHOL, V25, P328
   JONES DA, 1994, SCIENCE, V266, P789, DOI 10.1126/science.7973631
   Karapapa VK, 1997, MYCOL RES, V101, P1281, DOI 10.1017/S0953756297003985
   Karlova R, 2006, PLANT CELL, V18, P626, DOI 10.1105/tpc.105.039412
   Kawchuk LM, 2001, P NATL ACAD SCI USA, V98, P6511, DOI 10.1073/pnas.091114198
   Kemmerling B, 2007, CURR BIOL, V17, P1116, DOI 10.1016/j.cub.2007.05.046
   Klosterman SJ, 2009, ANNU REV PHYTOPATHOL, V47, P39, DOI 10.1146/annurev-phyto-080508-081748
   KOIKE ST, 1994, PLANT DIS, V78, P1116, DOI 10.1094/PD-78-1116
   Lacombe S, 2010, NAT BIOTECHNOL, V28, P365, DOI 10.1038/nbt.1613
   Lee SW, 2009, SCIENCE, V326, P850, DOI 10.1126/science.1173438
   Li J, 2002, CELL, V110, P213, DOI 10.1016/S0092-8674(02)00812-7
   Liu YL, 2002, PLANT J, V31, P777, DOI 10.1046/j.1365-313X.2002.01394.x
   Nam KH, 2002, CELL, V110, P203, DOI 10.1016/S0092-8674(02)00814-0
   Nishimura MT, 2010, PLANT J, V61, P1053, DOI 10.1111/j.1365-313X.2010.04131.x
   PUTT ERIC D., 1964, CROP SCI, V4, P177, DOI 10.2135/cropsci1964.0011183X000400020016x
   Ramonell K, 2005, PLANT PHYSIOL, V138, P1027, DOI 10.1104/pp.105.060947
   Rivas S, 2004, EMBO J, V23, P2156, DOI 10.1038/sj.emboj.7600224
   Ron M, 2004, PLANT CELL, V16, P1604, DOI 10.1105/tpc.022475
   ROWE RC, 1987, PLANT DIS, V71, P482, DOI 10.1094/PD-71-0482
   Rowland O, 2005, PLANT CELL, V17, P295, DOI 10.1105/tpc.104.026013
   SAITOU N, 1987, MOL BIOL EVOL, V4, P406, DOI 10.1093/oxfordjournals.molbev.a040454
   SCHAIBLE L, 1951, PHYTOPATHOLOGY, V41, P986
   Schmidt EDL, 1997, DEVELOPMENT, V124, P2049
   Simko I, 2004, MOL GENET GENOMICS, V271, P522, DOI 10.1007/s00438-004-1010-z
   Simko I, 2004, THEOR APPL GENET, V108, P217, DOI 10.1007/s00122-003-1431-9
   Stuiver MH, 2001, NATURE, V411, P865, DOI 10.1038/35081200
   Stulemeijer IJE, 2007, PLANT PHYSIOL, V144, P1481, DOI 10.1104/pp.107.101063
   Tamura K, 2013, MOL BIOL EVOL, V30, P2725, DOI [10.1093/molbev/mst197, 10.1093/molbev/msr121]
   Thomas CM, 1997, PLANT CELL, V9, P2209, DOI 10.1105/tpc.9.12.2209
   Thomma BPHJ, 2011, PLANT CELL, V23, P4, DOI 10.1105/tpc.110.082602
   Thomma BPHJ, 2005, MOL PLANT PATHOL, V6, P379, DOI [10.1111/j.1364-3703.2005.00292.x, 10.1111/J.1364-3703.2005.00292.X]
   Thomma BPHJ, 2001, CURR OPIN IMMUNOL, V13, P63, DOI 10.1016/S0952-7915(00)00183-7
   Tjamos SE, 2005, MOL PLANT MICROBE IN, V18, P555, DOI 10.1094/MPMI-18-0555
   Tsuda K, 2010, CURR OPIN PLANT BIOL, V13, P459, DOI 10.1016/j.pbi.2010.04.006
   van den Burg HA, 2008, PLANT CELL, V20, P697, DOI 10.1105/tpc.107.056978
   Veronese P, 2003, PLANT J, V35, P574, DOI 10.1046/j.1365-313X.2003.01830.x
   Vinatzer BA, 2001, MOL PLANT MICROBE IN, V14, P508, DOI 10.1094/MPMI.2001.14.4.508
   Vining K, 2009, MOL GENET GENOMICS, V282, P173, DOI 10.1007/s00438-009-0454-6
   Vining KJ, 2007, J AM SOC HORTIC SCI, V132, P541, DOI 10.21273/JASHS.132.4.541
   Vossen JH, 2010, PLANT J, V62, P224, DOI 10.1111/j.1365-313X.2010.04136.x
   Wang GD, 2008, PLANT PHYSIOL, V147, P503, DOI 10.1104/pp.108.119487
   Wang GD, 2010, CRIT REV PLANT SCI, V29, P285, DOI 10.1080/07352689.2010.502082
   Wang GD, 2010, PLANT PHYSIOL, V152, P320, DOI 10.1104/pp.109.148197
   WILHELM S, 1955, PHYTOPATHOLOGY, V45, P180
   Wulff BBH, 2009, MOL PLANT MICROBE IN, V22, P1191, DOI 10.1094/MPMI-22-10-1191
   Zebrowska J, 2006, Commun Agric Appl Biol Sci, V71, P1031
   Zhang YX, 2010, PLANT CELL, V22, P3153, DOI 10.1105/tpc.110.074120
   Zipfel C, 2006, CELL, V125, P749, DOI 10.1016/j.cell.2006.03.037
NR 80
TC 204
Z9 228
U1 2
U2 62
PU OXFORD UNIV PRESS INC
PI CARY
PA JOURNALS DEPT, 2001 EVANS RD, CARY, NC 27513 USA
SN 0032-0889
EI 1532-2548
J9 PLANT PHYSIOL
JI Plant Physiol.
PD AUG
PY 2011
VL 156
IS 4
BP 2255
EP 2265
DI 10.1104/pp.111.180067
PG 11
WC Plant Sciences
WE Science Citation Index Expanded (SCI-EXPANDED)
SC Plant Sciences
GA 803GC
UT WOS:000293568800046
PM 21617027
OA hybrid, Green Published
DA 2023-07-11
ER

PT J
AU Berti, M
   Gesch, R
   Eynck, C
   Anderson, J
   Cermak, S
AF Berti, Marisol
   Gesch, Russ
   Eynck, Christina
   Anderson, James
   Cermak, Steven
TI Camelina uses, genetics, genomics, production, and management
SO INDUSTRIAL CROPS AND PRODUCTS
LA English
DT Article
DE Camelina; Genetics; Breeding; Uses; Agronomy; Seed yield; Ecosystem
   services; Jet fuel; Biodiesel
ID FATTY-ACID-COMPOSITION; SATIVA L. CRANTZ; SALMON SALMO-SALAR; 1ST
   ROMANIAN CULTIVAR; LIFE-CYCLE ASSESSMENT; SEED YIELD RESPONSE; OILSEED
   CROPS; FALSE FLAX; BIODIESEL PRODUCTION; ATLANTIC COD
AB Camelina [Camelina sativa L. Crantz] is an annual oilseed crop in the Brassicaceae family that has been cultivated since 4000 BCE. Recently, interest in its oil, meal and the developed products has increased research in this crop. This renewed interest is evidenced by the tremendous increase in peer-reviewed publications containing the word 'camelina'. Databases report 335 publications between 2013 and 2016, with 149 of those published since 2015. The objective of this review was to compile and summarize new and existing information in order to identify gaps in knowledge and areas for future research. This review includes the most recent publications in camelina description and origin, uses, genetics, genomics, breeding, molecular genetics, physiology, agronomic management, and ecosystem services. Although the breadth of research in camelina over the last few years is impressive, several areas that would benefit from further research were identified. The development of new uses and the refinement of existing uses from camelina oil and meal will continue to add value to this crop. Advances in genetics, breeding, and genomics will speed up the development of high yielding camelina cultivars, with improved seed quality as well as disease and insect resistance. Understanding and improving freezing tolerance in camelina will advance the use of winter camelina as a cover crop or cash cover crop in double and relay cropping systems. Better management practices and weed control alternatives will be needed to increase camelina production worldwide. Lastly, commercial development of camelina will add one more crop to the already low agricultural diversity in many parts of the world. (C) 2016 Elsevier B.V. All rights reserved.
C1 [Berti, Marisol] North Dakota State Univ, Dept Plant Sci, NDSU 7670,POB 6050, Fargo, ND 58105 USA.
   [Gesch, Russ] USDA ARS, North Cent Soil Conservat Res Lab, Morris, MN 56267 USA.
   [Eynck, Christina] Linnaeus Plant Sci, 2024-110 Gymnasium Pl, Saskatoon, SK S7N 0W9, Canada.
   [Anderson, James] USDA ARS, Sunflower & Plant Biol Res Unit, 1605 Albrecht Blvd, Fargo, ND 58102 USA.
   [Cermak, Steven] USDA ARS, Natl Ctr Agr Utilizat Res, Biooils Res Unit, 1815 N Univ St, Peoria, IL 61604 USA.
C3 North Dakota State University Fargo; United States Department of
   Agriculture (USDA); University of Saskatchewan; United States Department
   of Agriculture (USDA); United States Department of Agriculture (USDA)
RP Berti, M (通讯作者)，North Dakota State Univ, Dept Plant Sci, NDSU 7670,POB 6050, Fargo, ND 58105 USA.
EM marisol.berti@ndsu.edu
OI Eynck, Christina/0000-0001-8693-2340; Anderson,
   James/0000-0002-1801-5767; Cermak, Steven/0000-0002-8032-6064
FU North Dakota Agricultural Experiment Station; North Dakota State
   University, Hatch project [ND01586]
FX This works was funded in part by the North Dakota Agricultural
   Experiment Station and North Dakota State University, Hatch project
   ND01586.
CR Adhikari PA, 2016, ANIM FEED SCI TECH, V214, P104, DOI 10.1016/j.anifeedsci.2016.02.018
   Agusdinata DB, 2011, ENVIRON SCI TECHNOL, V45, P9133, DOI 10.1021/es202148g
   Aikawa S, 2010, P NATL ACAD SCI USA, V107, P11632, DOI 10.1073/pnas.0914293107
   Aiken R, 2015, IND CROP PROD, V69, P273, DOI 10.1016/j.indcrop.2015.02.025
   Allen BL, 2014, AGRON J, V106, P940, DOI 10.2134/agronj13.0469
   An D, 2015, PLANT BIOTECHNOL REP, V9, P137, DOI 10.1007/s11816-015-0351-x
   Angelini LG, 1997, IND CROP PROD, V6, P313, DOI 10.1016/S0926-6690(97)00022-8
   ASTM, 2015, D675115CE1 ASTM
   Augustin JM, 2015, PLANTA, V242, P693, DOI 10.1007/s00425-015-2367-4
   Axel D., 2011, ECOSYSTEMS BIODIVERS
   Aziza AE, 2013, J APPL POULTRY RES, V22, P832, DOI 10.3382/japr.2013-00735
   Aziza AE, 2014, EUR J LIPID SCI TECH, V116, P1727, DOI 10.1002/ejlt.201400019
   Balanuca B, 2015, J AM OIL CHEM SOC, V92, P881, DOI 10.1007/s11746-015-2654-z
   Balanuca B, 2014, EUR J LIPID SCI TECH, V116, P458, DOI 10.1002/ejlt.201300370
   Bansal S, 2016, BIOCHIMIE, V120, P9, DOI 10.1016/j.biochi.2015.06.009
   Bayat AR, 2015, J DAIRY SCI, V98, P3166, DOI 10.3168/jds.2014-7976
   Belayneh HD, 2015, J SUPERCRIT FLUID, V104, P153, DOI 10.1016/j.supflu.2015.06.002
   Bell JG, 2010, AQUACULTURE, V306, P225, DOI 10.1016/j.aquaculture.2010.05.021
   Bernardo A, 2003, IND CROP PROD, V17, P191, DOI 10.1016/S0926-6690(02)00098-5
   Berti M., 2002, Trends in new crops and new uses. Proceedings of the Fifth National Symposium, Atlanta, Georgia, USA, 10-13 November, 2001, P501
   Berti M, 2015, IND CROP PROD, V75, P26, DOI 10.1016/j.indcrop.2015.05.012
   Berti M, 2011, IND CROP PROD, V34, P1358, DOI 10.1016/j.indcrop.2010.12.008
   Betancor MB, 2015, AQUACULTURE, V444, P1, DOI 10.1016/j.aquaculture.2015.03.020
   Blackshaw RE, 2011, CAN J PLANT SCI, V91, P889, DOI [10.4141/CJPS2011-002, 10.4141/cjps2011-002]
   Boateng AA, 2010, ENERG FUEL, V24, P6624, DOI 10.1021/ef101223a
   Booman M, 2014, FISH SHELLFISH IMMUN, V41, P52, DOI 10.1016/j.fsi.2014.05.017
   Buchsenschutz-Nothdurft A, 1998, IND CROP PROD, V7, P291, DOI 10.1016/S0926-6690(97)00060-5
   BUDIN JT, 1995, J AM OIL CHEM SOC, V72, P309, DOI 10.1007/BF02541088
   Bullerwell C., 2012, P AQ ASS CAN ANN C C, P137
   Bullerwell CN, 2016, AQUACULTURE, V452, P342, DOI 10.1016/j.aquaculture.2015.11.008
   Cao YH, 2015, J LIQ CHROMATOGR R T, V38, P1273, DOI 10.1080/10826076.2015.1037454
   Cendrero-Mateo MP, 2015, FUNCT PLANT BIOL, V42, P746, DOI 10.1071/FP15002
   Chen CC, 2015, IND CROP PROD, V71, P114, DOI 10.1016/j.indcrop.2015.02.065
   Chesnais Q, 2015, BIOENERG RES, V8, P91, DOI 10.1007/s12155-014-9497-6
   Choudhury SR, 2014, PLANT BIOTECHNOL J, V12, P49, DOI 10.1111/pbi.12115
   Cieslak A, 2013, EUR J LIPID SCI TECH, V115, P1258, DOI 10.1002/ejlt.201200119
   Ciubota-Rosie C, 2013, FUEL, V105, P572, DOI 10.1016/j.fuel.2012.09.062
   Ciurescu G, 2016, J AGR SCI TECH-IRAN, V18, P315
   Colombini S, 2014, J SCI FOOD AGR, V94, P736, DOI 10.1002/jsfa.6408
   Corporan E, 2011, ENERG FUEL, V25, P955, DOI 10.1021/ef101520v
   CRABTREE RJ, 1990, AGRON J, V82, P683, DOI 10.2134/agronj1990.00021962008200040007x
   Crowley J. G., 1998, FACTORS AFFECTING CO
   Dalal J, 2015, BIOTECHNOL BIOFUELS, V8, DOI 10.1186/s13068-015-0357-1
   Dangol N, 2014, LIFE CYCLE ANAL CAME
   Davis PB, 2013, CAN J PLANT SCI, V93, P243, DOI [10.4141/cjps2012-213, 10.4141/CJPS2012-213]
   Dean JE, 2009, J ENVIRON QUAL, V38, P520, DOI 10.2134/jeq2008.0066
   Dobre P, 2014, ROM BIOTECH LETT, V19, P9190
   Doenmez EO, 2007, ECON BOT, V61, P290, DOI 10.1663/0013-0001(2007)61[290:UPCAYV]2.0.CO;2
   Drenth AC, 2015, FUEL, V153, P19, DOI 10.1016/j.fuel.2015.02.090
   Drenth AC, 2014, FUEL, V136, P143, DOI 10.1016/j.fuel.2014.07.048
   Durrett TP, 2008, PLANT J, V54, P593, DOI 10.1111/j.1365-313X.2008.03442.x
   Eberle CA, 2015, IND CROP PROD, V75, P20, DOI 10.1016/j.indcrop.2015.06.026
   *EN, 2012, 14214 EN
   Enjalbert J. N., 2011, GUIDE PRODUCING DRYL
   Eynck C, 2013, BIOFUEL CROPS: PRODUCTION, PHYSIOLOGY AND GENETICS, P369, DOI 10.1079/9781845938857.0369
   Rodriguez-Rodriguez MF, 2013, IND CROP PROD, V50, P673, DOI 10.1016/j.indcrop.2013.07.042
   Ferrie AMR, 2011, PLANT CELL TISS ORG, V106, P495, DOI 10.1007/s11240-011-9948-0
   Francis A, 2009, CAN J PLANT SCI, V89, P791, DOI 10.4141/CJPS08185
   French AN, 2009, IND CROP PROD, V29, P289, DOI 10.1016/j.indcrop.2008.06.001
   Frohlich A, 2005, IND CROP PROD, V21, P25, DOI 10.1016/j.indcrop.2003.12.004
   Fujita K, 2014, SOIL SCI PLANT NUTR, V60, P156, DOI 10.1080/00380768.2013.879259
   Gan YT, 2009, CAN J PLANT SCI, V89, P883, DOI 10.4141/CJPS08154
   Gehringer A, 2006, GENOME, V49, P1555, DOI 10.1139/G06-117
   Gesch RW, 2014, AGRON J, V106, P1735, DOI 10.2134/agronj14.0215
   Gesch RW, 2013, IND CROP PROD, V44, P718, DOI 10.1016/j.indcrop.2012.05.023
   Gesch RW, 2011, AGRON J, V103, P980, DOI 10.2134/agronj2010.0485
   Gesch R. W., 2015, 27 ANN AAIC M LUBB T, P19
   Gesch R. W., 2015, ASA CSSA SSSA INT AN
   Gesch RW, 2015, AGRON J, V107, P1098, DOI 10.2134/agronj14.0626
   Gesch RW, 2014, IND CROP PROD, V54, P209, DOI 10.1016/j.indcrop.2014.01.034
   Ghamkhar K, 2010, GENOME, V53, P558, DOI [10.1139/G10-034, 10.1139/g10-034]
   Ghaouti L, 2016, WEED RES, V56, P159, DOI 10.1111/wre.12193
   Gilbertson PK, 2014, IND CROP PROD, V59, P202, DOI 10.1016/j.indcrop.2014.04.046
   Gomez-Monedero B, 2015, ENERG FUEL, V29, P1766, DOI 10.1021/ef5026054
   Gugel RK, 2006, CAN J PLANT SCI, V86, P1047, DOI 10.4141/P04-081
   Guy SO, 2014, FIELD CROP RES, V155, P224, DOI 10.1016/j.fcr.2013.09.002
   Halmemies-Beauchet-Filleau A, 2011, J DAIRY SCI, V94, P4413, DOI 10.3168/jds.2010-3885
   Heaton E., 2013, BIOFUEL BIOPROD BIOR
   Helliwell CA, 2006, PLANT J, V46, P183, DOI 10.1111/j.1365-313X.2006.02686.x
   Hess B., 2011, EVALUATION CAMELINA
   Hixson S., 2015, AQUACULT NUTR, V21, P1
   Hixson SM, 2016, AQUACULT NUTR, V22, P615, DOI 10.1111/anu.12276
   Hixson S. M., 2015, AQUAC RES, V46, P1
   Hixson SM, 2014, FOOD CHEM, V157, P51, DOI 10.1016/j.foodchem.2014.02.026
   Hixson SM, 2013, FISH PHYSIOL BIOCHEM, V39, P1441, DOI 10.1007/s10695-013-9798-2
   Huai DX, 2015, PLOS ONE, V10, DOI 10.1371/journal.pone.0131755
   Hunsaker DJ, 2013, IRRIGATION SCI, V31, P911, DOI 10.1007/s00271-012-0368-7
   Hunsaker DJ, 2011, IRRIGATION SCI, V29, P27, DOI 10.1007/s00271-010-0213-9
   Hurtaud C, 2007, J DAIRY SCI, V90, P5134, DOI 10.3168/jds.2007-0031
   Hutcheon C, 2010, BMC PLANT BIOL, V10, DOI 10.1186/1471-2229-10-233
   Ibrahim F.M., 2015, INT J PHARMTECH RES, V8, P114
   Ionescu N, 2015, UNIV POLITEH BUCHAR, V77, P39
   Irish VF, 2010, PLANT J, V61, P1014, DOI 10.1111/j.1365-313X.2009.04065.x
   Iven T, 2016, PLANT BIOTECHNOL J, V14, P252, DOI 10.1111/pbi.12379
   Jaskiewicz T, 2014, LIVEST SCI, V165, P74, DOI 10.1016/j.livsci.2014.04.003
   Jewett F.G., 2015, IND CROPS HDB PLANT, V9, P157, DOI 10.1007/978-1-4939-1447-0_8
   Jha P, 2013, WEED TECHNOL, V27, P712, DOI 10.1614/WT-D-13-00061.1
   Jiang YF, 2016, CAN J PLANT SCI, V96, P17, DOI 10.1139/cjps-2014-0348
   Jiang YF, 2014, CAN J PLANT SCI, V94, P971, DOI [10.4141/CJPS2013-396, 10.4141/cjps2013-396]
   Jiang YF, 2013, AGRON J, V105, P1847, DOI 10.2134/agronj2013.0240
   Jobling M, 2008, AQUACULTURE, V281, P87, DOI 10.1016/j.aquaculture.2008.05.027
   Johnson EN., 2010, OPTIMIZING NITROGEN
   Johnson JMF, 2006, AGRON J, V98, P622, DOI 10.2134/agronj2005.0179
   Johnson JMF, 2013, IND CROP PROD, V43, P684, DOI 10.1016/j.indcrop.2012.07.056
   Julie-Galau S, 2014, TRANSGENIC RES, V23, P67, DOI 10.1007/s11248-013-9722-7
   Kagale S, 2014, NAT COMMUN, V5, DOI 10.1038/ncomms4706
   Kahindi RK, 2014, ANIM FEED SCI TECH, V193, P93, DOI 10.1016/j.anifeedsci.2014.03.012
   Kakani R, 2012, LIPIDS, V47, P519, DOI 10.1007/s11745-012-3656-3
   Kang JL, 2011, PLANT PHYSIOL BIOCH, V49, P223, DOI 10.1016/j.plaphy.2010.12.004
   Kanth BK, 2015, BIOCHEM BIOPH RES CO, V467, P83, DOI 10.1016/j.bbrc.2015.09.116
   Karcauskiene D, 2014, ZEMDIRBYSTE, V101, P161, DOI 10.13080/z-a.2014.101.021
   Karg Sabine, 2012, Acta Palaeobotanica, V52, P17
   Karvonen HM, 2002, METABOLISM, V51, P1253, DOI 10.1053/meta.2002.35183
   Katar D, 2012, TURK J FIELD CROPS, V17, P105
   Keske CMH, 2013, BIOMASS BIOENERG, V54, P89, DOI 10.1016/j.biombioe.2013.03.015
   Khalid H., 2015, Scientia Agriculturae Bohemica, V46, P137
   Khan NA, 2015, ANIM PROD SCI, V55, P201, DOI 10.1071/AN14400
   Kim H.J., 2015, J EXP BOT, V225, P1
   Kim N, 2015, IND CROP PROD, V64, P1, DOI 10.1016/j.indcrop.2014.10.025
   Kline A.M., 2003, B PURDUE U, VAY-315
   Kyei-Boahen S, 2006, AGRON J, V98, P295, DOI 10.2134/agronj2005.0198
   Larsson M, 2013, VEG HIST ARCHAEOBOT, V22, P509, DOI 10.1007/s00334-013-0413-3
   Lee SB, 2014, PLANT CELL REP, V33, P1535, DOI 10.1007/s00299-014-1636-1
   Lenssen AW, 2012, AGRON J, V104, P1295, DOI 10.2134/agronj2012.0057
   Li NB, 2015, IND CROP PROD, V69, P263, DOI 10.1016/j.indcrop.2015.02.033
   Li X, 2014, SCI TOTAL ENVIRON, V481, P17, DOI 10.1016/j.scitotenv.2014.02.003
   Li YH, 2015, IND CROP PROD, V73, P73, DOI 10.1016/j.indcrop.2015.04.015
   Liang C, 2013, BMC GENOMICS, V14, DOI 10.1186/1471-2164-14-146
   Liu JJ, 2015, IND CROP PROD, V65, P259, DOI 10.1016/j.indcrop.2014.11.019
   Lokesh K, 2015, BIOMASS BIOENERG, V77, P26, DOI 10.1016/j.biombioe.2015.03.005
   Lounsbury NP, 2015, RENEW AGR FOOD SYST, V30, P473, DOI 10.1017/S1742170514000301
   Lu CF, 2008, PLANT CELL REP, V27, P273, DOI 10.1007/s00299-007-0454-0
   Ma Y, 2015, APPL SOIL ECOL, V90, P41, DOI 10.1016/j.apsoil.2015.01.016
   Malhi SS, 2007, AGRON J, V99, P570, DOI 10.2134/agronj2006.0269
   Malhi SS, 2014, CAN J SOIL SCI, V94, P35, DOI [10.4141/cjss2012-086, 10.4141/CJSS2012-086]
   Malik MR, 2015, PLANT BIOTECHNOL J, V13, P675, DOI 10.1111/pbi.12290
   Manca A, 2013, GENET RESOUR CROP EV, V60, P1223, DOI 10.1007/s10722-012-9913-8
   Martin SL, 2015, PLANT BREEDING, V134, P212, DOI 10.1111/pbr.12245
   Martinelli T, 2011, ANN APPL BIOL, V158, P87, DOI 10.1111/j.1744-7348.2010.00444.x
   Masella P, 2014, CROP PASTURE SCI, V65, P453, DOI 10.1071/CP14025
   MATTHAUS B, 2012, TECHNOLOGICAL INNOVA, V2, P23, DOI DOI 10.1007/978-1-4614-0827-7_2
   McVay KA, 2011, AGRON J, V103, P1265, DOI 10.2134/agronj2011.0057
   McVay K. A., 2008, CAMELINA PRODUCTION
   Meadus WJ, 2014, J ANIM SCI BIOTECHNO, V5, DOI 10.1186/2049-1891-5-1
   Michaels SD, 1999, PLANT CELL, V11, P949, DOI 10.1105/tpc.11.5.949
   Mierlita D, 2015, S AFR J ANIM SCI, V45, P1, DOI 10.4314/sajas.v45i1.1
   Miller P, 2014, SUSTAIN ENERGY TECHN, V6, P105, DOI 10.1016/j.seta.2014.01.008
   MIREK Z, 1981, Fragmenta Floristica et Geobotanica, V27, P445
   MIREK Z, 1980, ACTA SOC BOT POL, V49, P553
   Moser BR, 2016, RENEW ENERG, V85, P819, DOI 10.1016/j.renene.2015.07.040
   Moser BR, 2012, BIOFUELS-UK, V3, P193, DOI 10.4155/bfs.12.6
   Moser BR, 2010, BIORESOURCE TECHNOL, V101, P646, DOI 10.1016/j.biortech.2009.08.054
   Moslavac T, 2014, IND CROP PROD, V54, P122, DOI 10.1016/j.indcrop.2014.01.019
   Mulligan GA, 2002, CAN FIELD NAT, V116, P623
   Mupondwa E, 2016, IND CROP PROD, V90, P76, DOI 10.1016/j.indcrop.2016.05.042
   Nain S, 2015, POULTRY SCI, V94, P1247, DOI 10.3382/ps/pev080
   Natelson RH, 2015, BIOMASS BIOENERG, V75, P23, DOI 10.1016/j.biombioe.2015.02.001
   Naylor RL, 2000, NATURE, V405, P1017, DOI 10.1038/35016500
   Nguyen HT, 2013, PLANT BIOTECHNOL J, V11, P759, DOI 10.1111/pbi.12068
   Nosal H, 2015, PROG ORG COAT, V86, P59, DOI 10.1016/j.porgcoat.2015.04.009
   Oldani A, 2015, ENERG FUEL, V29, P4597, DOI 10.1021/acs.energyfuels.5b00917
   Ozcelik AE, 2015, ENERG CONVERS MANAGE, V96, P47, DOI 10.1016/j.enconman.2015.02.024
   Pan X, 2011, PHOTOSYNTHETICA, V49, P309, DOI 10.1007/s11099-011-0031-1
   Park W, 2014, BIOTECHNOL BIOFUELS, V7, DOI 10.1186/1754-6834-7-96
   Pavlista AD, 2016, IND CROP PROD, V83, P118, DOI 10.1016/j.indcrop.2015.12.017
   Pavlista AD, 2012, IND CROP PROD, V36, P9, DOI 10.1016/j.indcrop.2011.07.020
   Pavlista AD, 2011, IND CROP PROD, V33, P451, DOI 10.1016/j.indcrop.2010.10.029
   Pekel AY, 2015, POULTRY SCI, V94, P371, DOI 10.3382/ps/peu066
   Peng QH, 2014, J AGR FOOD CHEM, V62, P8263, DOI 10.1021/jf5013049
   Peng QH, 2014, J DAIRY SCI, V97, P446, DOI 10.3168/jds.2013-7298
   Pietras MP, 2013, ANN ANIM SCI, V13, P869, DOI 10.2478/aoas-2013-0059
   Pilgeram A. L., 2007, CAMELINA SATIVA MONT
   Pinzi S, 2009, ENERG FUEL, V23, P2325, DOI 10.1021/ef801098a
   PLESSERS A. G., 1962, CANADIAN JOUR PLANT SCI, V42, P452
   Pollard M, 2015, PHYTOCHEMISTRY, V118, P23, DOI 10.1016/j.phytochem.2015.07.022
   Putnam D. H., 1993, New crops., P314
   Putnam M. L., 2009, PLANT HLTH PROG
   Raczyk M, 2016, EUR J LIPID SCI TECH, V118, P834, DOI 10.1002/ejlt.201500064
   RADATZ W, 1981, LANDBAUFORSCH VOLK, V31, P227
   Robinson R., 1987, STATION B U MINNESOT, P579
   Rode J., 2002, Journal of Herbs, Spices & Medicinal Plants, V9, P313, DOI 10.1300/J044v09n04_08
   Rose KA, 2001, FISH FISH, V2, P293, DOI 10.1046/j.1467-2960.2001.00056.x
   Ruiz-Lopez N, 2015, PLANT BIOTECHNOL J, V13, P1264, DOI 10.1111/pbi.12328
   Russo VM, 2010, IND CROP PROD, V31, P48, DOI 10.1016/j.indcrop.2009.08.007
   Ryhanen EL, 2007, J SCI FOOD AGR, V87, P1489, DOI 10.1002/jsfa.2864
   Saez-Bastante J, 2015, BIORESOURCE TECHNOL, V185, P116, DOI 10.1016/j.biortech.2015.02.090
   Salisbury P. A., 1991, THESIS
   Schillinger WF, 2012, FIELD CROP RES, V130, P138, DOI 10.1016/j.fcr.2012.02.019
   Schulte LR, 2013, IND CROP PROD, V51, P212, DOI 10.1016/j.indcrop.2013.08.075
   Schuster A, 1998, IND CROP PROD, V7, P297, DOI 10.1016/S0926-6690(97)00061-7
   SEEHUBER R, 1984, FETT WISS TECHNOL, V86, P177, DOI 10.1002/lipi.19840860501
   SEEHUBER R, 1987, LANDBAUFORSCH VOLK, V37, P219
   Seguin-Swartz G, 2009, CAN J PLANT PATHOL, V31, P375, DOI 10.1080/07060660909507612
   Seguin-Swartz G, 2011, P 13 INT RAP C JUN 5, P5
   Seguin-Swartz G, 2013, PLANT BREEDING, V132, P390, DOI 10.1111/pbr.12067
   Sharratt BS, 2015, WEATHER CLIM EXTREME, V10, P20, DOI 10.1016/j.wace.2015.06.001
   Shonnard DR, 2010, ENVIRON PROG SUSTAIN, V29, P382, DOI 10.1002/ep.10461
   Shukla VKS, 2002, J AM OIL CHEM SOC, V79, P965, DOI 10.1007/s11746-002-0588-1
   Singh BK, 2014, NATL ACAD SCI LETT, V37, P219, DOI 10.1007/s40009-014-0231-x
   Singh R, 2015, MOL BREEDING, V35, DOI 10.1007/s11032-015-0224-6
   Sintim HY, 2016, AGRON J, V108, P349, DOI 10.2134/agronj2015.0153
   Sintim HY, 2015, IND CROP PROD, V70, P253, DOI 10.1016/j.indcrop.2015.03.062
   Sivakumar D, 2015, J ENG GAS TURB POWER, V137, DOI 10.1115/1.4029426
   Sivakumar D, 2015, INT J MULTIPHAS FLOW, V72, P88, DOI 10.1016/j.ijmultiphaseflow.2015.02.009
   Snell KD, 2009, BIOFUEL BIOPROD BIOR, V3, P456, DOI 10.1002/bbb.161
   Solis A, 2013, IND CROP PROD, V44, P132, DOI 10.1016/j.indcrop.2012.11.005
   Song YH, 2015, ANNU REV PLANT BIOL, V66, P441, DOI 10.1146/annurev-arplant-043014-115555
   Song YH, 2014, P NATL ACAD SCI USA, V111, P17672, DOI 10.1073/pnas.1415375111
   Soriano NU, 2012, J AM OIL CHEM SOC, V89, P917, DOI 10.1007/s11746-011-1970-1
   Soroka J, 2015, CAN ENTOMOL, V147, P193, DOI 10.4039/tce.2014.42
   Steppa R, 2014, J ANIM PHYSIOL AN N, V98, P914, DOI 10.1111/jpn.12158
   Stroescu M, 2015, CHEM ENG RES DES, V97, P1, DOI 10.1016/j.cherd.2015.03.007
   Sun YQ, 2015, ENERG CONVERS MANAGE, V101, P402, DOI 10.1016/j.enconman.2015.05.056
   Sun YQ, 2014, FUEL, V135, P522, DOI 10.1016/j.fuel.2014.06.072
   Szumacher-Strabel M, 2011, J SCI FOOD AGR, V91, P2031, DOI 10.1002/jsfa.4415
   Taranu I, 2014, PLOS ONE, V9, DOI 10.1371/journal.pone.0110186
   Taylor D. C., 2009, MODIFICATION SEED CO, P219
   Thom MD, 2016, CROP SCI, V56, P727, DOI 10.2135/cropsci2015.05.0322
   Toncea I, 2014, ROM AGRIC RES, V31, P17
   Toncea I, 2013, ROM BIOTECH LETT, V18, P8594
   Tsui A, 2013, ANNU REV CHEM BIOMOL, V4, P143, DOI 10.1146/annurev-chembioeng-061312-103323
   Urbaniak SD, 2008, CAN J PLANT SCI, V88, P501, DOI 10.4141/CJPS07148
   USDA-FSA, 2011, FACT SHEET BCAP PROJ
   Usher Sarah, 2015, Metab Eng Commun, V2, P93, DOI 10.1016/j.meteno.2015.04.002
   Voelker T, 2001, ANNU REV PLANT PHYS, V52, P335, DOI 10.1146/annurev.arplant.52.1.335
   Vollmann J, 2005, PLANT BREEDING, V124, P446, DOI 10.1111/j.1439-0523.2005.01134.x
   Vollmann J., 1996, Progress in new crops: Proceedings of the Third National Symposium, Indianapolis, Indiana, USA, 22-25 October, 1996., P357
   Vollmann J, 2007, IND CROP PROD, V26, P270, DOI 10.1016/j.indcrop.2007.03.017
   Vollmann J, 2015, BIOTECHNOL J, V10, P525, DOI 10.1002/biot.201400200
   Walsh DT, 2012, MOL BREEDING, V30, P1053, DOI 10.1007/s11032-011-9689-0
   Wang F., 2015, BMC PLANT BIOL, V15, P1, DOI DOI 10.1109/WCSP.2015.7341297
   Wang RH, 2009, NATURE, V459, P423, DOI 10.1038/nature07988
   WAPMC, 2012, BIOM CROP ASS PROGR
   Waraich E. A., 2013, Australian Journal of Crop Science, V7, P1551
   Warwick SI, 1999, PHYTOPROTECTION, V80, P71, DOI 10.7202/706182ar
   White CM, 2011, SOIL SCI SOC AM J, V75, P121, DOI 10.2136/sssaj2010.0095
   Wysocki DJ, 2013, FIELD CROP RES, V145, P60, DOI 10.1016/j.fcr.2013.02.009
   Xue X, 2015, COMP BIOCHEM PHYS D, V14, P1, DOI [10.1016/j.cbd3.2015.01.005, 10.1016/j.cbd.2015.01.005]
   Yang J, 2016, IND CROP PROD, V81, P162, DOI 10.1016/j.indcrop.2015.11.073
   Ye CL, 2016, AQUACULTURE, V450, P397, DOI 10.1016/j.aquaculture.2015.08.019
   Zakharchenko NS, 2013, RUSS J GENET+, V49, P523, DOI 10.1134/S102279541305013X
   Zanetti F, 2013, IND CROP PROD, V50, P580, DOI 10.1016/j.indcrop.2013.08.030
   Zhao X., 2014, J SUSTAIN BIOENERGY, V4, P199, DOI DOI 10.4236/JSBS.2014.44019
   Zhao XH, 2015, IND CROP PROD, V77, P516, DOI 10.1016/j.indcrop.2015.09.019
   Zhao XH, 2015, KOREAN J CHEM ENG, V32, P1528, DOI 10.1007/s11814-015-0028-8
   Zhao XH, 2015, NEW BIOTECHNOL, V32, P300, DOI 10.1016/j.nbt.2015.01.004
   Zubr J, 1997, IND CROP PROD, V6, P113, DOI 10.1016/S0926-6690(96)00203-8
   Zubr J, 2002, IND CROP PROD, V15, P155, DOI 10.1016/S0926-6690(01)00106-6
   Zubr J, 2003, IND CROP PROD, V17, P161, DOI 10.1016/S0926-6690(02)00091-2
NR 249
TC 203
Z9 206
U1 0
U2 140
PU ELSEVIER
PI AMSTERDAM
PA RADARWEG 29, 1043 NX AMSTERDAM, NETHERLANDS
SN 0926-6690
EI 1872-633X
J9 IND CROP PROD
JI Ind. Crop. Prod.
PD DEC 30
PY 2016
VL 94
BP 690
EP 710
DI 10.1016/j.indcrop.2016.09.034
PG 21
WC Agricultural Engineering; Agronomy
WE Science Citation Index Expanded (SCI-EXPANDED)
SC Agriculture
GA EB3VX
UT WOS:000387298100076
HC Y
HP N
DA 2023-07-11
ER

PT J
AU Hall, JC
   Sytsma, KJ
   Iltis, HH
AF Hall, JC
   Sytsma, KJ
   Iltis, HH
TI Phylogeny of Capparaceae and Brassicaceae based on chloroplast sequence
   data
SO AMERICAN JOURNAL OF BOTANY
LA English
DT Article
DE Brassicaceae; Brassicales; Capparaceae; Capparales; classification;
   ndhF; phylogenetics; trnL-trnF
ID GLUCOSINOLATE-PRODUCING PLANTS; TAXONOMIC ANALYSIS; FLORAL DEVELOPMENT;
   TRNL INTRON; NDHF GENE; EVOLUTION; DNA; NUCLEOTIDE; NUCLEAR; RBCL
AB Capparaceae and Brassicaceae have long been known to be closely related families, with the monophyly of Capparaceae more recently questioned. To elucidate the relationship between Brassicaceae and Capparaceae as well as to address infrafamilial relationships within Capparaceae, we analyzed sequence variation for a large sampling, especially of Capparaceae, of these two families using two chloroplast regions, trnL-trnF and ndhF. Results of parsimony and likelihood analyses strongly support the monophyly of Brassicaceae plus Capparaceae, excluding Forchhammeria, which is clearly placed outside the Brassicaceae and Capparaceae clade and suggest the recognition of three primary clades-Capparaceae subfamily (subf.) Capparoideae, subf. Cleomoideae, and Brassicaceae. Capparaceae monophyly is strongly contradicted with Cleomoideae appearing as sister to Brassicaceae. Two traditionally recognized subfamilies of Capparaceae, Dipterygioideae and Podandrogynoideae, are embedded within Cleomoideae. Whereas habit and some fruit characteristics demarcate the three major clades, floral symmetry, stamen number, leaf type, and fruit type all show homoplasy. Clades within Capparoideae show a biogeographical pattern based on this sampling. These results are consistent with several alternative classification schemes.
C1 Univ Wisconsin, Dept Bot, Madison, WI 53706 USA.
C3 University of Wisconsin System; University of Wisconsin Madison
RP Hall, JC (通讯作者)，Univ Wisconsin, Dept Bot, Madison, WI 53706 USA.
EM jchall@students.wisc.edu
RI Hall, Jocelyn C/A-2647-2014; Hall, Jocelyn c/B-6888-2012
OI Hall, Jocelyn C/0000-0001-8889-7892; Hall, Jocelyn c/0000-0002-5279-4346
CR Airy Shaw H.K., 1965, KEW B, V18, P249, DOI DOI 10.2307/4109246
   ALSHEHBAZ IA, 1984, J ARNOLD ARBORETUM, V65, P343
   ALSHEHBAZ IA, 1973, CONTR GRAY HERB, V204, P3
   Alverson WS, 1999, AM J BOT, V86, P1474, DOI 10.2307/2656928
   [Anonymous], 1981, INTEGRATED SYSTEM CL
   Applequist WL, 2000, PLANT SYST EVOL, V221, P157, DOI 10.1007/BF01089291
   Applequist WL, 2001, SYST BOT, V26, P406
   BAUM DA, 1994, SYST BOT, V19, P363, DOI 10.2307/2419763
   Bowman JL, 1999, INT J PLANT SCI, V160, P917, DOI 10.1086/314194
   BREMER K, 1988, EVOLUTION, V42, P795, DOI [10.2307/2408870, 10.1111/j.1558-5646.1988.tb02497.x]
   Bremer K, 1998, ANN MO BOT GARD, V85, P531, DOI 10.2307/2992015
   Bruneau A, 2001, SYST BOT, V26, P487
   Catalan P, 1997, MOL PHYLOGENET EVOL, V8, P150, DOI 10.1006/mpev.1997.0416
   CHAMBERLAIN DF, 1996, FLORA ARABIAN PENINS, V1, P349
   Chandler Gregory T., 2000, Plant Species Biology, V15, P67, DOI 10.1046/j.1442-1984.2000.00024.x
   Clausing G, 2001, AM J BOT, V88, P486, DOI 10.2307/2657114
   DAHLGREN R, 1975, BOT NOTISER, V128, P119
   Davis CC, 2001, AM J BOT, V88, P1830, DOI 10.2307/3558360
   De Wolf G.P., 1962, KEW BULL, V16, P75, DOI DOI 10.2307/4120351
   Decraene Louis P. Ronse, 1997, Botanische Jahrbuecher fuer Systematik Pflanzengeschichte und Pflanzengeographie, V119, P231
   Doyle JJ, 1987, PHYTOCHEMICAL B BOT, V19, P11
   ELFFERS J, 1964, FLORA TROPICAL E AFR, V35
   ENDRESS PK, 1992, INT J PLANT SCI, V153, pS106, DOI 10.1086/297069
   Erbar C, 1997, INT J PLANT SCI, V158, pS49, DOI 10.1086/297506
   Erbar C, 1997, PLANT SYST EVOL, V206, P119, DOI 10.1007/BF00987944
   ERDTMAN G, 1969, Botanical Journal of the Linnean Society, V62, P169, DOI 10.1111/j.1095-8339.1969.tb01963.x
   Farris JS, 1995, SYST BIOL, V44, P570, DOI 10.2307/2413663
   FARRIS JS, 1994, CLADISTICS, V10, P315, DOI 10.1111/j.1096-0031.1996.tb00196.x
   FELSENSTEIN J, 1985, EVOLUTION, V39, P783, DOI 10.1111/j.1558-5646.1985.tb00420.x
   FITCH WM, 1971, SYST ZOOL, V20, P406, DOI 10.2307/2412116
   Galloway GL, 1998, MOL BIOL EVOL, V15, P1312, DOI 10.1093/oxfordjournals.molbev.a025859
   Givnish TJ, 2000, EVOLUTION, V54, P1915
   HADDADE SEM, 1965, FLORE MADAGASCAR COM, P83
   HAUSER LA, 1982, SYST BOT, V7, P249, DOI 10.2307/2418387
   HEDGE I C, 1980, Notes from the Royal Botanic Garden Edinburgh, V38, P247
   HEWSON HJ, 1982, FLORA AUSTR, V8, P207
   Heywood VH, 1993, FLOWERING PLANTS WOR
   Hutchinson J., 1967, GENERA FLOWERING PLA
   Iltis H.H., 1989, REV ACAD COLOMB CIEN, V17, P265, DOI DOI 10.3417/2007017
   Iltis HH, 1999, TAXON, V48, P257, DOI 10.2307/1224431
   ILTIS HUGH H., 1959, BRITTONIA, V11, P123, DOI 10.2307/2805135
   ILTIS HUGH H., 1958, BRITTONIA, V10, P33, DOI 10.2307/2804916
   ILTIS HUGH H., 1957, ANN MISSOURI BOT GARD, V44, P77, DOI 10.2307/2394679
   Jacobs M., 1965, Blumea, V12, P385
   JACOBS M., 1964, BLUMEA, V12, P177
   Judd WS, 1994, HARVARD PAPERS BOTAN, V1, P1
   Judd WS., 1999, PLANT SYSTEMATICS PH
   Karol KG, 1999, TAXON, V48, P303, DOI 10.2307/1224435
   KELLER S, 1979, BRITTONIA, V31, P333, DOI 10.2307/2806125
   KERS LE, 1987, FLORE GABON, V30, P1
   KERS LE, 1986, FLORE CAMEROUN, V29
   Koch M, 2001, AM J BOT, V88, P534, DOI 10.2307/2657117
   LUNING B, 1992, BIOCHEM SYST ECOL, V20, P394, DOI 10.1016/0305-1978(92)90053-G
   Mabberley D.J., 1997, PLANT BOOK PORTABLE
   MADDISON DR, 1991, SYST ZOOL, V40, P315, DOI 10.2307/2992325
   MADDISON W. P., 2000, MACCLADE 4 ANAL PHYL
   McDade LA, 2000, SYST BOT, V25, P106, DOI 10.2307/2666677
   McDade LA, 1999, AM J BOT, V86, P70, DOI 10.2307/2656956
   MILLER A G, 1988, Notes from the Royal Botanic Garden Edinburgh, V45, P55
   Morton CM, 1997, BOT REV, V63, P231, DOI 10.1007/BF02857950
   Mummenhoff K, 2001, AM J BOT, V88, P2051, DOI 10.2307/3558431
   NYANANYO B L, 1986, Feddes Repertorium, V97, P767
   OLMSTEAD RG, 1995, ANN MO BOT GARD, V82, P176, DOI 10.2307/2399876
   OLMSTEAD RG, 1993, PLANT MOL BIOL, V22, P1191, DOI 10.1007/BF00028992
   Pax Pax F. F., 1936, NATURLICHEN PFLANZEN, VVolume 17 Volume 17, P146
   Posada D, 1998, BIOINFORMATICS, V14, P817, DOI 10.1093/bioinformatics/14.9.817
   PRICE RA, 1994, ARABIDOPSIS, P7
   Rambaut A., 2001, SEQUENCE ALIGNMENT E
   RODMAN J, 1993, ANN MO BOT GARD, V80, P686, DOI 10.2307/2399854
   RODMAN JE, 1991, SYST BOT, V16, P598, DOI 10.2307/2418864
   Rodman JE, 1996, SYST BOT, V21, P289, DOI 10.2307/2419660
   Rodman JE, 1998, AM J BOT, V85, P997, DOI 10.2307/2446366
   RODMAN JE, 1991, SYST BOT, V16, P619, DOI 10.2307/2418865
   Rollins R.C., 1993, CRUCIFERAE CONTINENT
   RUIZZAPATA T, 1998, FLORA VENEZUELAN GUA, V4, P132
   Simmons MP, 2000, SYST BIOL, V49, P369, DOI 10.1093/sysbio/49.2.369
   Smith J. F., 1991, PHYTOCHEMICAL B, V23, P2
   Sweeney PW, 2000, SYST BOT, V25, P468, DOI 10.2307/2666690
   Swofford DL, 1993, PAUP PHYLOGENETIC AN
   SWOFFORD DL, 2000, PAUP STAR PHYLOGENET
   Sytsma KJ, 2002, AM J BOT, V89, P1531, DOI 10.3732/ajb.89.9.1531
   TABERLET P, 1991, PLANT MOL BIOL, V17, P1105, DOI 10.1007/BF00037152
   TAKHTAJAN AL, 1980, BOT REV, V46, P225, DOI 10.1007/BF02861558
   TEMPLETON AR, 1983, EVOLUTION, V37, P221, DOI 10.1111/j.1558-5646.1983.tb05533.x
   Vanderpool S.S., 1993, JEPSON MANUAL HIGHER, P469
   VANDERPOOL SS, 1991, AM J BOT, V78, P925, DOI 10.2307/2445171
   VILLIERS JF, 1973, FLORE CAMEROUN, V15, P163
   WOODSON ROBERT E., 1948, ANN MISSOURI BOT GARD, V35, P139, DOI 10.2307/2394390
NR 88
TC 203
Z9 239
U1 1
U2 16
PU WILEY
PI HOBOKEN
PA 111 RIVER ST, HOBOKEN 07030-5774, NJ USA
SN 0002-9122
EI 1537-2197
J9 AM J BOT
JI Am. J. Bot.
PD NOV
PY 2002
VL 89
IS 11
BP 1826
EP 1842
DI 10.3732/ajb.89.11.1826
PG 17
WC Plant Sciences
WE Science Citation Index Expanded (SCI-EXPANDED)
SC Plant Sciences
GA 683DL
UT WOS:000183132300014
PM 21665611
DA 2023-07-11
ER

PT J
AU Sawada, Y
   Akiyama, K
   Sakata, A
   Kuwahara, A
   Otsuki, H
   Sakurai, T
   Saito, K
   Hirai, MY
AF Sawada, Yuji
   Akiyama, Kenji
   Sakata, Akane
   Kuwahara, Ayuko
   Otsuki, Hitomi
   Sakurai, Tetsuya
   Saito, Kazuki
   Hirai, Masami Yokota
TI Widely Targeted Metabolomics Based on Large-Scale MS/MS Data for
   Elucidating Metabolite Accumulation Patterns in Plants
SO PLANT AND CELL PHYSIOLOGY
LA English
DT Article
ID MODEL DATA-ANALYSIS; MASS-SPECTROMETRY; DISCRIMINATING SIGNALS;
   ARABIDOPSIS-THALIANA; EXPRESSION DATA; DATA SET; GENES; IDENTIFICATION;
   GENETICS; GENOMICS
AB Metabolomics is an omics approach that aims to analyze all metabolites in a biological sample comprehensively. The detailed metabolite profiling of thousands of plant samples has great potential for directly elucidating plant metabolic processes. However, both a comprehensive analysis and a high throughput are difficult to achieve at the same time due to the wide diversity of metabolites in plants. Here, we have established a novel and practical metabolomics methodology for quantifying hundreds of targeted metabolites in a high-throughput manner. Multiple reaction monitoring (MRM) using tandem quadrupole mass spectrometry (TQMS), which monitors both the specific precursor ions and product ions of each metabolite, is a standard technique in targeted metabolomics, as it enables high sensitivity, reproducibility and a broad dynamic range. In this study, we optimized the MRM conditions for specific compounds by performing automated flow injection analyses with TQMS. Based on a total of 61,920 spectra for 860 authentic compounds, the MRM conditions of 497 compounds were successfully optimized. These were applied to high-throughput automated analysis of biological samples using TQMS coupled with ultra performance liquid chromatography (UPLC). By this analysis, approximately 100 metabolites were quantified in each of 14 plant accessions from Brassicaceae, Gramineae and Fabaceae. A hierarchical cluster analysis based on the metabolite accumulation patterns clearly showed differences among the plant families, and family-specific metabolites could be predicted using a batch-learning self-organizing map analysis. Thus, the automated widely targeted metabolomics approach established here should pave the way for large-scale metabolite profiling and comparative metabolomics.
C1 [Sawada, Yuji; Akiyama, Kenji; Sakata, Akane; Kuwahara, Ayuko; Otsuki, Hitomi; Sakurai, Tetsuya; Saito, Kazuki; Hirai, Masami Yokota] RIKEN Plant Sci Ctr, Tsurumi Ku, Kanagawa 2300045, Japan.
   [Sawada, Yuji; Kuwahara, Ayuko; Hirai, Masami Yokota] CREST, JST, Kawaguchi, Saitama 3320012, Japan.
   [Saito, Kazuki] Chiba Univ, Grad Sch Pharmaceut Sci, Inage Ku, Chiba 2638522, Japan.
C3 RIKEN; Japan Science & Technology Agency (JST); Chiba University
RP Hirai, MY (通讯作者)，RIKEN Plant Sci Ctr, Tsurumi Ku, 1-7-22 Suehiro Cho, Kanagawa 2300045, Japan.
EM myhirai@psc.riken.jp
RI SAWADA, YUJI/W-3472-2019; Sakurai, Tetsuya/B-2690-2010; Hirai, Masami
   Yokota/D-5319-2009; Saito, Kazuki/D-2670-2009
OI Sakurai, Tetsuya/0000-0003-2046-8973; Hirai, Masami
   Yokota/0000-0003-0802-6208; Saito, Kazuki/0000-0001-6310-5342
FU Japan Science and Technology Agency
FX The Japan Science and Technology Agency (CREST grant).
CR AKIYAMA K, 2008, SILICO BIOL, V8
   Chu VT, 2008, GENOME BIOL, V9, DOI 10.1186/gb-2008-9-7-r118
   Citova I, 2007, ANAL BIOANAL CHEM, V388, P675, DOI 10.1007/s00216-007-1237-8
   Craigon DJ, 2004, NUCLEIC ACIDS RES, V32, pD575, DOI 10.1093/nar/gkh133
   DellaPenna D, 2008, SCIENCE, V320, P479, DOI 10.1126/science.1153715
   FENN JB, 1989, SCIENCE, V246, P64, DOI 10.1126/science.2675315
   Fiehn O, 2002, PLANT MOL BIOL, V48, P155, DOI 10.1023/A:1013713905833
   Fiehn O, 2001, CURR OPIN BIOTECH, V12, P82, DOI 10.1016/S0958-1669(00)00165-8
   Glinski M, 2006, MASS SPECTROM REV, V25, P173, DOI 10.1002/mas.20063
   Goda H, 2008, PLANT J, V55, P526, DOI [10.1111/j.1365-313X.2008.03510.x, 10.1111/j.0960-7412.2008.03510.x]
   Gu L, 2007, ANAL CHEM, V79, P8067, DOI 10.1021/ac070938b
   Hirai MY, 2007, P NATL ACAD SCI USA, V104, P6478, DOI 10.1073/pnas.0611629104
   HORAI H, 2008, 1 INT C BIOMEDICAL E
   Horan K, 2008, PLANT PHYSIOL, V147, P41, DOI 10.1104/pp.108.117366
   Kaimoyo E, 2008, BIOTECHNOL PROGR, V24, P377, DOI 10.1021/bp0703329
   Kawaguchi M, 2001, MOL GENET GENOMICS, V266, P157, DOI 10.1007/s004380100540
   Keurentjes JJB, 2006, NAT GENET, V38, P842, DOI 10.1038/ng1815
   Kilian J, 2007, PLANT J, V50, P347, DOI 10.1111/j.1365-313X.2007.03052.x
   Kopka J, 2005, BIOINFORMATICS, V21, P1635, DOI 10.1093/bioinformatics/bti236
   Kuromori T, 2006, PLANT J, V47, P640, DOI 10.1111/j.1365-313X.2006.02808.x
   Loudet O, 2007, NAT GENET, V39, P896, DOI 10.1038/ng2050
   Lu W, 2008, J CHROMATOGR B, V871, P236, DOI 10.1016/j.jchromb.2008.04.031
   Lu Y, 2008, PLANT PHYSIOL, V146, P1482, DOI 10.1104/pp.107.115220
   MATSUDA F, 2008, PLANT J
   Mueller LA, 2003, PLANT PHYSIOL, V132, P453, DOI 10.1104/pp.102.017236
   Nicholson JK, 2002, NAT REV DRUG DISCOV, V1, P153, DOI 10.1038/nrd728
   Obayashi T, 2007, NUCLEIC ACIDS RES, V35, pD863, DOI 10.1093/nar/gkl783
   Ogata H, 1999, NUCLEIC ACIDS RES, V27, P29, DOI 10.1093/nar/27.1.29
   Okuda S, 2008, NUCLEIC ACIDS RES, V36, pW423, DOI 10.1093/nar/gkn282
   Palandra J, 2007, ANAL CHEM, V79, P8010, DOI 10.1021/ac070618s
   Saito K, 2008, TRENDS PLANT SCI, V13, P36, DOI 10.1016/j.tplants.2007.10.006
   Schauer N, 2005, FEBS LETT, V579, P1332, DOI 10.1016/j.febslet.2005.01.029
   Schmid M, 2005, NAT GENET, V37, P501, DOI 10.1038/ng1543
   Shinbo Y, 2006, BIOTECH AGR FOREST, V57, P165
   Srinivasasainagendra V, 2008, PLANT PHYSIOL, V147, P1004, DOI 10.1104/pp.107.115535
   Steinhauser D, 2004, BIOINFORMATICS, V20, P3647, DOI 10.1093/bioinformatics/bth398
   Sumner LW, 2003, PHYTOCHEMISTRY, V62, P817, DOI 10.1016/S0031-9422(02)00708-2
   Surh YJ, 2003, NAT REV CANCER, V3, P768, DOI 10.1038/nrc1189
   Tamura K, 2007, MOL BIOL EVOL, V24, P1596, DOI 10.1093/molbev/msm092
   Toufighi K, 2005, PLANT J, V43, P153, DOI 10.1111/j.1365-313X.2005.02437.x
   Unwin RD, 2005, MOL CELL PROTEOMICS, V4, P1134, DOI 10.1074/mcp.M500113-MCP200
   Werner E, 2008, J CHROMATOGR B, V871, P143, DOI 10.1016/j.jchromb.2008.07.004
   Werner E, 2008, ANAL CHEM, V80, P4918, DOI 10.1021/ac800094p
   Zimmermann P, 2005, TRENDS PLANT SCI, V10, P407, DOI 10.1016/j.tplants.2005.07.003
   Zimmermann P, 2004, PLANT PHYSIOL, V136, P2621, DOI 10.1104/pp.104.046367
NR 45
TC 200
Z9 216
U1 11
U2 98
PU OXFORD UNIV PRESS
PI OXFORD
PA GREAT CLARENDON ST, OXFORD OX2 6DP, ENGLAND
SN 0032-0781
EI 1471-9053
J9 PLANT CELL PHYSIOL
JI Plant Cell Physiol.
PD JAN
PY 2009
VL 50
IS 1
BP 37
EP 47
DI 10.1093/pcp/pcn183
PG 11
WC Plant Sciences; Cell Biology
WE Science Citation Index Expanded (SCI-EXPANDED)
SC Plant Sciences; Cell Biology
GA 395LR
UT WOS:000262526100006
PM 19054808
OA Green Published, Bronze
DA 2023-07-11
ER

PT J
AU Jones, MG
   Hughes, J
   Tregova, A
   Milne, J
   Tomsett, AB
   Collin, HA
AF Jones, MG
   Hughes, J
   Tregova, A
   Milne, J
   Tomsett, AB
   Collin, HA
TI Biosynthesis of the flavour precursors of onion and garlic
SO JOURNAL OF EXPERIMENTAL BOTANY
LA English
DT Article; Proceedings Paper
CT Annual Meeting of the Society-for-Experimental-Biology
CY MAR 29-APR 02, 2004
CL Edinburgh, SCOTLAND
SP Soc Experimental Bio
DE Alliaceae; alliinase; S-alk(en)yl cysteine sulphoxide; cysteine
   synthase; flavour precursor biosynthesis; garlic; glutathione
   metabolism; gamma-glutamyl alk(en)yl cysteine sulphoxide; onion
ID GAMMA-GLUTAMYL-TRANSPEPTIDASE; PLANT ALLIUM-CEPA; GLUTATHIONE
   S-TRANSFERASES; AMINO-ACID PRECURSORS; S-ALK(EN)YL-L-CYSTEINE
   SULFOXIDES; SERINE ACETYLTRANSFERASE; TISSUE-CULTURES;
   TRANS-(+)-S-1-PROPENYL-L-CYSTEINE SULFOXIDE; QUANTITATIVE-ANALYSIS;
   SCLEROTIUM-CEPIVORUM
AB Onion (Allium cepa), garlic (A. sativum) and other Alliums are important because of the culinary value of their flavours and odours. These are characteristic of each species and are created by chemical transformation of a series of volatile sulphur compounds generated by cleavage of relatively stable, odourless, S-alk(en)yl cysteine sulphoxide flavour precursors by the enzymes alliinase and lachrymatory-factor synthase. These secondary metabolites are S-methyl cysteine sulphoxide (MCSO, methiin; present in most Alliums, some Brassicaceae), S-allyl cysteine sulphoxide (ACSO, alliin; characteristic of garlic), S-transprop-1-enyl cysteine sulphoxide (PECSO, isoalliin; characteristic of onion), and S-propyl cysteine sulphoxide (PCSO, propiin; in onion and related species). Information from studies of the transformation of putative biosynthetic intermediates, radiolabelling, and from measurements of sulphur compounds within onion and garlic have provided information to suggest a biosynthetic pathway. This may involve alk(en)ylation of the cysteine in glutathione, followed by cleavage and oxidation to form the alk(en)yl cysteine sulphoxide flavour precursors. There is also evidence that synthesis of the flavour precursors may involve (thio)alk(en)ylation of cysteine or a precursor such as O-acetyl serine. Both routes may occur depending on the physiological state of the tissue. There are indications from the effects of environmental factors, such as the availability of sulphur, that control of the biosynthesis of each flavour precursor may be different. Cysteine and glutathione metabolism are discussed to indicate parallels with Allium flavour precursor biosynthesis. Finally, possible avenues for exploration to determine the origin in planta of the alk(en)yl groups are suggested.
C1 Univ Liverpool, Sch Biol Sci, Liverpool L69 7ZB, Merseyside, England.
C3 N8 Research Partnership; University of Liverpool
RP Jones, MG (通讯作者)，Univ Liverpool, Sch Biol Sci, Biosci Bldg, Liverpool L69 7ZB, Merseyside, England.
EM m.g.jones@liv.ac.uk
CR Ankri S, 1999, MICROBES INFECT, V1, P125, DOI 10.1016/S1286-4579(99)80003-3
   Bacon JR, 1999, FOOD CHEM, V64, P257, DOI 10.1016/S0308-8146(98)00156-3
   BLOCK E, 1992, ANGEW CHEM INT EDIT, V31, P1135, DOI 10.1002/anie.199211351
   BRODNITZ MH, 1971, J AGR FOOD CHEM, V19, P269, DOI 10.1021/jf60174a009
   CAI XJ, 1994, J AGR FOOD CHEM, V42, P2081, DOI 10.1021/jf00046a002
   CECI LN, 1992, PHYTOCHEMISTRY, V31, P441, DOI 10.1016/0031-9422(92)90013-G
   Coleman JOD, 1997, TRENDS PLANT SCI, V2, P144, DOI 10.1016/S1360-1385(97)01019-4
   COLEYSMITH JR, 1986, PLANT PATHOL, V35, P362, DOI 10.1111/j.1365-3059.1986.tb02027.x
   Collin HA, 2001, PLANT GROWTH REGUL, V34, P119, DOI 10.1023/A:1013374417961
   Coolong TW, 2003, J AM SOC HORTIC SCI, V128, P776, DOI 10.21273/JASHS.128.5.0776
   Coolong TW, 2003, J SCI FOOD AGR, V83, P477, DOI 10.1002/jsfa.1398
   DAVEY MR, 1974, PLANT SCI LETT, V3, P113, DOI 10.1016/0304-4211(74)90110-2
   Earnshaw DM, 2000, CAN J PLANT PATHOL, V22, P387, DOI 10.1080/07060660009500457
   EDWARDS SJ, 1994, PLANT CELL TISS ORG, V38, P181, DOI 10.1007/BF00033876
   Ellis DR, 2003, CURR OPIN PLANT BIOL, V6, P273, DOI 10.1016/S1369-5266(03)00030-X
   ELLMORE GS, 1994, AM J BOT, V81, P89, DOI 10.2307/2445567
   Fahey JW, 2001, PHYTOCHEMISTRY, V56, P5, DOI 10.1016/S0031-9422(00)00316-2
   FENWICK GR, 1985, CRC CR REV FOOD SCI, V22, P199, DOI 10.1080/10408398509527415
   GMELIN R, 1976, PHYTOCHEMISTRY, V15, P1717, DOI 10.1016/S0031-9422(00)97463-6
   Granroth B., 1970, ANN ACADEMIAE SCIENT, V154, P1
   Gutierrez-Alcala G, 2000, P NATL ACAD SCI USA, V97, P11108, DOI 10.1073/pnas.190334497
   HANUM T, 1995, J FOOD BIOCHEM, V19, P51, DOI 10.1111/j.1745-4514.1995.tb00520.x
   IKEGAMI F, 1993, PHYTOCHEMISTRY, V32, P31, DOI 10.1016/0031-9422(92)80101-J
   IKEGAMI F, 1994, PHYTOCHEMISTRY, V35, P1089, DOI 10.1016/S0031-9422(00)94805-2
   Imai S, 2002, NATURE, V419, P685, DOI 10.1038/419685a
   Inoue K, 1999, EUR J BIOCHEM, V266, P220, DOI 10.1046/j.1432-1327.1999.00847.x
   Kiddle GA, 1999, PLANT CELL ENVIRON, V22, P433, DOI 10.1046/j.1365-3040.1999.00416.x
   King JJ, 1998, THEOR APPL GENET, V96, P52, DOI 10.1007/s001220050708
   Kopsell DE, 1999, J AM SOC HORTIC SCI, V124, P177, DOI 10.21273/JASHS.124.2.177
   Kubec R, 2002, J NAT PROD, V65, P960, DOI 10.1021/np020064i
   Kubec R, 2000, J AGR FOOD CHEM, V48, P428, DOI 10.1021/jf990938f
   Kubec R, 2002, PHYTOCHEMISTRY, V60, P21, DOI 10.1016/S0031-9422(02)00065-1
   Kubec R, 2001, PHYTOCHEMISTRY, V58, P981, DOI 10.1016/S0031-9422(01)00304-1
   Kubec R, 2001, EUR FOOD RES TECHNOL, V213, P386, DOI 10.1007/s002170100384
   Kubota K, 1998, PHYTOCHEMISTRY, V49, P99, DOI 10.1016/S0031-9422(97)00856-X
   Kuettner EB, 2002, J BIOL CHEM, V277, P46402, DOI 10.1074/jbc.M208669200
   Kuhl JC, 2004, PLANT CELL, V16, P114, DOI 10.1105/tpc.017202
   LANCASTER JE, 1988, PHYTOCHEMISTRY, V27, P2123, DOI 10.1016/0031-9422(88)80108-0
   LANCASTER JE, 1981, PLANT SCI LETT, V22, P169, DOI 10.1016/0304-4211(81)90139-5
   LANCASTER JE, 1983, J SCI FOOD AGR, V34, P1229, DOI 10.1002/jsfa.2740341111
   LANCASTER JE, 1986, PHYSIOL PLANTARUM, V66, P293, DOI 10.1111/j.1399-3054.1986.tb02423.x
   LANCASTER JE, 1994, PHYTOCHEMISTRY, V36, P1351, DOI 10.1016/S0031-9422(00)89723-X
   LANCASTER JE, 1989, PHYTOCHEMISTRY, V28, P461, DOI 10.1016/0031-9422(89)80032-9
   LANCASTER JE, 1991, PHYTOCHEMISTRY, V30, P2857, DOI 10.1016/S0031-9422(00)98212-8
   LANCASTER JE, 1989, PHYTOCHEMISTRY, V28, P455, DOI 10.1016/0031-9422(89)80031-7
   LANCASTER JE, 1990, ONIONS ALLIED CROPS, V3, P33
   Leustek T, 2000, ANNU REV PLANT PHYS, V51, P141, DOI 10.1146/annurev.arplant.51.1.141
   MADHAVI DL, 1991, BIOCH J SCI FOOD AGR, V56, P15
   Marrs KA, 1996, ANNU REV PLANT PHYS, V47, P127, DOI 10.1146/annurev.arplant.47.1.127
   McCallum JA, 2002, J AM SOC HORTIC SCI, V127, P583, DOI 10.21273/JASHS.127.4.583
   Mellouki F, 1996, ACTA BOT GALLICA, V143, P131, DOI 10.1080/12538078.1996.10515332
   MUSKER D, 1988, MANIPULATING SECONDA, P177
   Neuhierl B, 1999, J BIOL CHEM, V274, P5407, DOI 10.1074/jbc.274.9.5407
   NOCK LP, 1987, PLANT PHYSIOL, V85, P1079, DOI 10.1104/pp.85.4.1079
   Noctor G, 2002, J EXP BOT, V53, P1283, DOI 10.1093/jexbot/53.372.1283
   Noctor G, 1998, J EXP BOT, V49, P623, DOI 10.1093/jexbot/49.321.623
   Ohri D, 2001, PLANT BIOLOGY, V3, P654, DOI 10.1055/s-2001-19362
   OHSUMI C, 1993, PHYTOCHEMISTRY, V33, P107, DOI 10.1016/0031-9422(93)85404-F
   Parkin KL, 1996, FOOD BIOTECHNOL, V10, P177, DOI 10.1080/08905439609549912
   PARRY RJ, 1989, J AM CHEM SOC, V111, P4514, DOI 10.1021/ja00194a065
   PARRY RJ, 1991, J AM CHEM SOC, V113, P4704, DOI 10.1021/ja00012a062
   Pichersky E, 2000, TRENDS PLANT SCI, V5, P439, DOI 10.1016/S1360-1385(00)01741-6
   Prince CL, 1997, BIOTECHNOL PROGR, V13, P506, DOI 10.1021/bp9700566
   RABINKOV A, 1995, GLYCOCONJUGATE J, V12, P690, DOI 10.1007/BF00731266
   RANDLE WM, 1995, J AM SOC HORTIC SCI, V120, P1075, DOI 10.21273/JASHS.120.6.1075
   Randle WM, 1999, J PLANT NUTR, V22, P45, DOI 10.1080/01904169909365605
   Randle WM, 2002, HORTSCIENCE, V37, P118, DOI 10.21273/HORTSCI.37.1.118
   RANDLE WM, 1993, J AM SOC HORTIC SCI, V118, P770
   Romeis J, 2003, J CHEM ECOL, V29, P2131, DOI 10.1023/A:1025642703888
   SAITO K, 1995, J BIOL CHEM, V270, P16321, DOI 10.1074/jbc.270.27.16321
   Schroder P, 1999, Z NATURFORSCH C, V54, P1033
   SELBY C, 1980, NEW PHYTOL, V84, P307, DOI 10.1111/j.1469-8137.1980.tb04430.x
   SELBY C, 1979, NEW PHYTOL, V83, P351, DOI 10.1111/j.1469-8137.1979.tb07459.x
   Shockey JM, 2003, PLANT PHYSIOL, V132, P1065, DOI 10.1104/pp.103.020552
   Smeets K, 1997, GLYCOCONJUGATE J, V14, P331, DOI 10.1023/A:1018570628180
   STOEWSAND GS, 1995, FOOD CHEM TOXICOL, V33, P537, DOI 10.1016/0278-6915(95)00017-V
   STOLL A, 1947, EXPERIENTIA, V3, P114
   SUZUKI T, 1962, CHEM PHARM BULL, V10, P328
   TURNBULL A, 1981, NEW PHYTOL, V87, P257, DOI 10.1111/j.1469-8137.1981.tb03197.x
   Urano Y, 2000, GENE, V257, P269, DOI 10.1016/S0378-1119(00)00399-1
   VIRTANEN AI, 1959, ACTA CHEM SCAND, V13, P1898, DOI 10.3891/acta.chem.scand.13-1898
   VIRTANEN AI, 1961, SUOM KEMISTIL B, V34, P72
   Warrilow AGS, 2002, J EXP BOT, V53, P439, DOI 10.1093/jexbot/53.368.439
   Whitaker J. R., 1976, Advances in Food Research, V22, P73, DOI 10.1016/S0065-2628(08)60337-7
   Wittstock U, 2002, TRENDS PLANT SCI, V7, P263, DOI 10.1016/S1360-1385(02)02273-2
   Zolman BK, 2001, J BIOL CHEM, V276, P31037, DOI 10.1074/jbc.M104679200
NR 86
TC 199
Z9 210
U1 2
U2 76
PU OXFORD UNIV PRESS
PI OXFORD
PA GREAT CLARENDON ST, OXFORD OX2 6DP, ENGLAND
SN 0022-0957
EI 1460-2431
J9 J EXP BOT
JI J. Exp. Bot.
PD AUG
PY 2004
VL 55
IS 404
BP 1903
EP 1918
DI 10.1093/jxb/erh138
PG 16
WC Plant Sciences
WE Science Citation Index Expanded (SCI-EXPANDED); Conference Proceedings Citation Index - Science (CPCI-S)
SC Plant Sciences
GA 850CS
UT WOS:000223589400015
PM 15234988
OA Bronze, Green Submitted
DA 2023-07-11
ER

PT J
AU Samuel, MA
   Chong, YT
   Haasen, KE
   Aldea-Brydges, MG
   Stone, SL
   Goring, DR
AF Samuel, Marcus A.
   Chong, Yolanda T.
   Haasen, Katrina E.
   Aldea-Brydges, May Grace
   Stone, Sophia L.
   Goring, Daphne R.
TI Cellular Pathways Regulating Responses to Compatible and
   Self-Incompatible Pollen in Brassica and Arabidopsis Stigmas Intersect
   at Exo70A1, a Putative Component of the Exocyst Complex
SO PLANT CELL
LA English
DT Article
ID LOCUS RECEPTOR KINASE; S-LOCUS; PLASMA-MEMBRANE; GOLGI-APPARATUS;
   PROTEIN; PLANTS; EXOCYTOSIS; CELLS; POLLINATION; EXPRESSION
AB In the Brassicaceae, compatible pollen-pistil interactions result in pollen adhesion to the stigma, while pollen grains from unrelated plant species are largely ignored. There can also be an additional layer of recognition to prevent self-fertilization, the self-incompatibility response, whereby self pollen grains are distinguished from nonself pollen grains and rejected. This pathway is activated in the stigma and involves the ARM repeat-containing 1 (ARC1) protein, an E3 ubiquitin ligase. In a screen for ARC1-interacting proteins, we have identified Brassica napus Exo70A1, a putative component of the exocyst complex that is known to regulate polarized secretion. We show through transgenic studies that loss of Exo70A1 in Brassica and Arabidopsis thaliana stigmas leads to the rejection of compatible pollen at the same stage as the self-incompatibility response. A red fluorescent protein: Exo70A1 fusion rescues this stigmatic defect in Arabidopsis and is found to be mobilized to the plasma membrane concomitant with flowers opening. By contrast, increased expression of Exo70A1 in self-incompatible Brassica partially overcomes the self pollen rejection response. Thus, our data show that the Exo70A1 protein functions at the intersection of two cellular pathways, where it is required in the stigma for the acceptance of compatible pollen in both Brassica and Arabidopsis and is negatively regulated by Brassica self-incompatibility.
C1 [Samuel, Marcus A.; Chong, Yolanda T.; Haasen, Katrina E.; Aldea-Brydges, May Grace; Stone, Sophia L.; Goring, Daphne R.] Univ Toronto, Dept Cell & Syst Biol, Toronto, ON M5S 3B2, Canada.
   [Goring, Daphne R.] Univ Toronto, Ctr Anal Genome Evolut & Funct, Toronto, ON M5S 3B2, Canada.
C3 University of Toronto; University of Toronto
RP Goring, DR (通讯作者)，Univ Toronto, Dept Cell & Syst Biol, Toronto, ON M5S 3B2, Canada.
EM d.goring@utoronto.ca
OI Goring, Daphne/0000-0001-5295-4744; Stone, Sophia/0000-0003-2140-6037
FU Natural Sciences and Engineering Research Council of Canada; Canada
   Research Chair
FX We thank He Sun for technical assistance, Henry Hong for confocal
   microscopy assistance, and Melanie Woodin for assistance with the
   micromanipulator pollinations. We also thank Martin Trick for the SLR1
   promoter, Sean Cutler for the GFP:delta-TIP and GFP:PIP2A lines, Chris
   Hawes for the ST-GFP Arabidopsis line, Masa H. Sato for the GFP: Syp21
   and GFP:Syp42 plasmids, and Robert Mullen for the BY-2 expression marker
   constructs, anti-RFP antibodies, and helpful discussions. Finally, we
   thank Erik Nielsen and Ed Newbigin for constructive comments on the
   manuscript. This work was supported by grants from the Natural Sciences
   and Engineering Research Council of Canada and a Canada Research Chair
   to D. R. G.
CR Barile M, 2005, MOL CELL PROTEOMICS, V4, P1095, DOI 10.1074/mcp.M500049-MCP200
   Boevink P, 1998, PLANT J, V15, P441, DOI 10.1046/j.1365-313X.1998.00208.x
   Boyd C, 2004, J CELL BIOL, V167, P889, DOI 10.1083/jcb.200408124
   CHONG YT, 2009, NEW PHYTOL IN PRESS
   Clough SJ, 1998, PLANT J, V16, P735, DOI 10.1046/j.1365-313x.1998.00343.x
   Cole RA, 2005, PLANT PHYSIOL, V138, P2005, DOI 10.1104/pp.105.062273
   Cutler SR, 2000, P NATL ACAD SCI USA, V97, P3718, DOI 10.1073/pnas.97.7.3718
   DICKINSON H, 1995, SEX PLANT REPROD, V8, P1, DOI 10.1007/BF00228756
   Doughty J, 1998, PLANT CELL, V10, P1333, DOI 10.1105/tpc.10.8.1333
   EauClaire S, 2003, NEURON, V37, P369, DOI 10.1016/S0896-6273(03)00059-X
   Edlund AF, 2004, PLANT CELL, V16, pS84, DOI 10.1105/tpc.015800
   ELLEMAN CJ, 1990, NEW PHYTOL, V114, P511, DOI 10.1111/j.1469-8137.1990.tb00419.x
   Elleman CJ, 1996, NEW PHYTOL, V133, P197, DOI 10.1111/j.1469-8137.1996.tb01886.x
   Fiebig A, 2000, PLANT CELL, V12, P2001, DOI 10.1105/tpc.12.10.2001
   Fobis-Loisy I, 2007, PLANT CELL REP, V26, P745, DOI 10.1007/s00299-006-0282-7
   Folsch H, 2003, J CELL BIOL, V163, P351, DOI 10.1083/jcb.200309020
   Franklin TM, 1996, SEX PLANT REPROD, V9, P203, DOI 10.1007/BF02173099
   Goring DR, 2004, SCIENCE, V303, P1474, DOI 10.1126/science.1095764
   Gu TS, 1998, P NATL ACAD SCI USA, V95, P382, DOI 10.1073/pnas.95.1.382
   Guo W, 1999, EMBO J, V18, P1071, DOI 10.1093/emboj/18.4.1071
   Hala M, 2008, PLANT CELL, V20, P1330, DOI 10.1105/tpc.108.059105
   He B, 2009, CURR OPIN CELL BIOL, V21, P537, DOI 10.1016/j.ceb.2009.04.007
   Heslop-Harrison Y., 1981, Nordic Journal of Botany, V1, P401, DOI 10.1111/j.1756-1051.1981.tb00707.x
   Hiscock SJ, 2008, NEW PHYTOL, V179, P286, DOI 10.1111/j.1469-8137.2008.02457.x
   Hiscock SJ, 2003, TRENDS PLANT SCI, V8, P606, DOI 10.1016/j.tplants.2003.10.007
   Hsu SC, 2004, INT REV CYTOL, V233, P243, DOI 10.1016/S0074-7696(04)33006-8
   HULSKAMP M, 1995, PLANT J, V8, P703, DOI 10.1046/j.1365-313X.1995.08050703.x
   Inoue M, 2006, MOL BIOL CELL, V17, P2303, DOI 10.1091/mbc.E06-01-0030
   Inoue M, 2003, NATURE, V422, P629, DOI 10.1038/nature01533
   Iwano M, 2007, PLANT PHYSIOL, V144, P72, DOI 10.1104/pp.106.095273
   Kachroo A, 2001, SCIENCE, V293, P1824, DOI 10.1126/science.1062509
   Kakita M, 2007, PLANT CELL, V19, P3961, DOI 10.1105/tpc.106.049999
   Lipschutz JH, 2002, CURR BIOL, V12, pR212, DOI 10.1016/S0960-9822(02)00753-4
   LOLLE SJ, 1993, DEV BIOL, V155, P250, DOI 10.1006/dbio.1993.1022
   Luu DT, 1999, PLANT CELL, V11, P251
   Matern HT, 2001, P NATL ACAD SCI USA, V98, P9648, DOI 10.1073/pnas.171317898
   Mayfield JA, 2000, NAT CELL BIOL, V2, P128, DOI 10.1038/35000084
   Munson M, 2006, NAT STRUCT MOL BIOL, V13, P577, DOI 10.1038/nsmb1097
   Murase K, 2004, SCIENCE, V303, P1516, DOI 10.1126/science.1093586
   Oztan A, 2007, MOL BIOL CELL, V18, P3978, DOI 10.1091/mbc.E07-02-0097
   ROBERTS IN, 1984, J CELL SCI, V66, P241
   Saint-Jore CM, 2002, PLANT J, V29, P661, DOI 10.1046/j.0960-7412.2002.01252.x
   Samaj J, 2005, TRENDS CELL BIOL, V15, P425, DOI 10.1016/j.tcb.2005.06.006
   Samuel MA, 2002, PLANT CELL, V14, P2059, DOI 10.1105/tpc.002337
   Samuel MA, 2008, PLANT PHYSIOL, V147, P2084, DOI 10.1104/pp.108.123380
   Sanderfoot AA, 2001, MOL BIOL CELL, V12, P3733, DOI 10.1091/mbc.12.12.3733
   Schopfer CR, 1999, SCIENCE, V286, P1697, DOI 10.1126/science.286.5445.1697
   Schranz ME, 2007, CURR OPIN PLANT BIOL, V10, P168, DOI 10.1016/j.pbi.2007.01.014
   Silva NF, 2001, MOL GENET GENOMICS, V265, P552, DOI 10.1007/s004380100446
   SMYTH DR, 1990, PLANT CELL, V2, P755, DOI 10.1105/tpc.2.8.755
   Stone SL, 1999, SCIENCE, V286, P1729, DOI 10.1126/science.286.5445.1729
   Stone SL, 2003, PLANT CELL, V15, P885, DOI 10.1105/tpc.009845
   Swanson R, 2004, ANNU REV GENET, V38, P793, DOI 10.1146/annurev.genet.38.072902.092356
   Synek L, 2006, PLANT J, V48, P54, DOI 10.1111/j.1365-313X.2006.02854.x
   Takasaki T, 2000, NATURE, V403, P913, DOI 10.1038/35002628
   Takayama S, 2000, P NATL ACAD SCI USA, V97, P3765, DOI 10.1073/pnas.040580797
   Takayama S, 2005, ANNU REV PLANT BIOL, V56, P467, DOI 10.1146/annurev.arplant.56.032604.144249
   Takayama S, 2000, P NATL ACAD SCI USA, V97, P1920, DOI 10.1073/pnas.040556397
   Takayama S, 2001, NATURE, V413, P534, DOI 10.1038/35097104
   Uemura T, 2004, CELL STRUCT FUNCT, V29, P49, DOI 10.1247/csf.29.49
   Wen TJ, 2005, PLANT PHYSIOL, V138, P1637, DOI 10.1104/pp.105.062174
   Yu KF, 1996, PLANT CELL, V8, P2369, DOI 10.1105/tpc.8.12.2369
   Zarsky V, 2009, NEW PHYTOL, V183, P255, DOI 10.1111/j.1469-8137.2009.02880.x
   Zinkl GM, 1999, DEVELOPMENT, V126, P5431
NR 64
TC 198
Z9 238
U1 4
U2 68
PU AMER SOC PLANT BIOLOGISTS
PI ROCKVILLE
PA 15501 MONONA DRIVE, ROCKVILLE, MD 20855 USA
SN 1040-4651
EI 1532-298X
J9 PLANT CELL
JI Plant Cell
PD SEP
PY 2009
VL 21
IS 9
BP 2655
EP 2671
DI 10.1105/tpc.109.069740
PG 17
WC Biochemistry & Molecular Biology; Plant Sciences; Cell Biology
WE Science Citation Index Expanded (SCI-EXPANDED)
SC Biochemistry & Molecular Biology; Plant Sciences; Cell Biology
GA 512SP
UT WOS:000271271200014
PM 19789280
OA Bronze, Green Published
DA 2023-07-11
ER

PT J
AU Zhang, Q
   Liu, Y
   Sodmergen
AF Zhang, Q
   Liu, Y
   Sodmergen
TI Examination of the cytoplasmic DNA in male reproductive cells to
   determine the potential for cytoplasmic inheritance in 295 angiosperm
   species
SO PLANT AND CELL PHYSIOLOGY
LA English
DT Article
DE angiosperm; biparental cytoplasmic inheritance; cytoplasmic DNA; DAPI;
   male reproductive cells; maternal cytoplasmic inheritance
ID GENERATIVE CELLS; PLASTID INHERITANCE; MITOCHONDRIAL; NUCLEOIDS
AB Mature pollen grains of 295 angiosperm species were screened by epifluorescence microscopy for a marker that denotes the mode of cytoplasmic inheritance. We used the DNA fluorochrome DAPI (4',6-diamidino-2-phenylindole) for pollen cell staining. The presence or absence of fluorescence of cytoplasmic DNA in the generative cell or sperm cells was examined in each species. The species examined represented 254 genera and 98 families, and 40 of these families had not been previously studied in this regard. The cytoplasmic DNA of the generative cell or sperm cells did not fluoresce in 81% of the species examined, from 83% of the genera and 87% of the families examined, indicating the potential for maternal cytoplasmic inheritance in these species. In contrast, the male reproductive cells of 19% of the species, from 17% of the genera and 26% of the families examined, displayed fluorescence of the cytoplasmic DNA, indicating the potential for biparental cytoplasmic inheritance in these species. The results revealed the potential for biparental cytoplasmic inheritance in several species in which the inheritance mode was previously unknown, including plants in the Bignoniaceae, Cornaceae, Cruciferae (Brassicaceae), Cyperaceae, Dipsacaceae, Hydrocharitaceae, Papaveraceae, Portulacaceae, Tiliaceae, Valerianaceae, and Zingiberaceae. Electron microscopy revealed that the sperm cells of Portulaca grandiflora contain both plastid and mitochondrial DNA. However, in the generative cells of Musella lasiocarpa, the mitochondria contain DNA, but the plastids do not. These data provide a foundation for further studies of cytoplasmic inheritance in angiosperms.
C1 Peking Univ, Coll Life Sci, Beijing 100871, Peoples R China.
C3 Peking University
RP Sodmergen (通讯作者)，Peking Univ, Coll Life Sci, Beijing 100871, Peoples R China.
EM sodmergn@bio.pku.edu.cn
CR Baur E, 1909, Z INDUKT ABSTAMM VER, V1, P330, DOI DOI 10.1007/BF01990603
   BIRKY CW, 1995, P NATL ACAD SCI USA, V92, P11331, DOI 10.1073/pnas.92.25.11331
   Correns C, 1909, Z INDUKT ABSTAMM VER, V1, P291
   CORRIVEAU JL, 1988, AM J BOT, V75, P1443, DOI 10.2307/2444695
   HAGEMANN R, 1989, PROTOPLASMA, V152, P57, DOI 10.1007/BF01323062
   JOHNSON KA, 1990, CELL, V62, P615, DOI 10.1016/0092-8674(90)90105-N
   KUROIWA T, 1980, CELL STRUCT FUNCT, V5, P195, DOI 10.1247/csf.5.195
   KUROIWA T, 1991, INT REV CYTOL, V128, P1
   Liden M., 1993, FLOWERING PLANTS DIC, P310
   MIYAMURA S, 1987, PROTOPLASMA, V141, P149, DOI 10.1007/BF01272897
   Mogensen HL, 1996, AM J BOT, V83, P383, DOI 10.2307/2446172
   Nagata N, 1999, PLANTA, V209, P53, DOI 10.1007/s004250050606
   NEMOTO Y, 1988, PLANT CELL PHYSIOL, V29, P167
   REBOUD X, 1994, HEREDITY, V72, P132, DOI 10.1038/hdy.1994.19
   SEARS BB, 1980, PLASMID, V4, P233, DOI 10.1016/0147-619X(80)90063-3
   Shore JS, 1998, AM J BOT, V85, P328, DOI 10.2307/2446324
   Smith SE, 1988, PLANT BREED REV, V6, P361
   Sodmergen, 2002, PLANTA, V216, P235, DOI 10.1007/s00425-002-0853-y
   Sodmergen, 1998, SEX PLANT REPROD, V11, P107, DOI 10.1007/s004970050126
   Sodmergen, 1997, PROTOPLASMA, V198, P66, DOI 10.1007/BF01282132
   Testolin R, 1997, THEOR APPL GENET, V94, P897, DOI 10.1007/s001220050493
   Tilney-Bassett RAE, 1978, PLASTIDS THEIR CHEM, P251
   WHATLEY JM, 1982, BIOL REV, V57, P527, DOI 10.1111/j.1469-185X.1982.tb00373.x
   WILKINSON AM, 1949, AM J BOT, V3, P383
   YAO WB, 1994, AMINO ACIDS, V7, P255, DOI 10.1007/BF00807701
   Zhang Q, 2003, PROTOPLASMA, V221, P211, DOI 10.1007/s00709-002-0050-7
NR 26
TC 196
Z9 218
U1 2
U2 47
PU OXFORD UNIV PRESS
PI OXFORD
PA GREAT CLARENDON ST, OXFORD OX2 6DP, ENGLAND
SN 0032-0781
EI 1471-9053
J9 PLANT CELL PHYSIOL
JI Plant Cell Physiol.
PD SEP
PY 2003
VL 44
IS 9
BP 941
EP 951
DI 10.1093/pcp/pcg121
PG 11
WC Plant Sciences; Cell Biology
WE Science Citation Index Expanded (SCI-EXPANDED)
SC Plant Sciences; Cell Biology
GA 726KU
UT WOS:000185598900009
PM 14519776
DA 2023-07-11
ER

PT J
AU Reichelt, M
   Brown, PD
   Schneider, B
   Oldham, NJ
   Stauber, E
   Tokuhisa, J
   Kliebenstein, DJ
   Mitchell-Olds, T
   Gershenzon, J
AF Reichelt, M
   Brown, PD
   Schneider, B
   Oldham, NJ
   Stauber, E
   Tokuhisa, J
   Kliebenstein, DJ
   Mitchell-Olds, T
   Gershenzon, J
TI Benzoic acid glucosinolate esters and other glucosinolates from
   Arabidopsis thaliana
SO PHYTOCHEMISTRY
LA English
DT Article
DE Arabidopsis thaliana; Brassicaceae; crucifers; structure elucidation;
   glucosinolates; benzoic acid esters; benzoyloxy glucosinolates;
   sinigrin; myrosinase; methionine
ID IONIZATION-MASS-SPECTROMETRY; CHROMATOGRAPHY; IDENTIFICATION;
   BRASSICACEAE; DEGRADATION; SOIL
AB The spectacular recent progress in Arabidopsis thaliana molecular genetics furnishes outstanding tools for studying the formation and function of all metabolites in this cruciferous species. One of the major groups of secondary metabolites in A. thaliana is the glucosinolates. These hydrophilic. sulfur-rich glycosides appear to serve as defenses against some generalist herbivores and pathogens, and as feeding and oviposition stimulants to specialist herbivores. To help study their biosynthesis and role in plant-insect interactions, we wanted to determine the complete glucosinolate content of A. thaliana. In previous studies, 24 glucosinolates had been identified from ecotype Columbia. We reinvestigated Columbia as well as additional ecotypes and mutant lines, and identified 12 further glucosinolates, including five novel compounds. Structures were elucidated by MS and NMR spectroscopy of their desulfated derivatives, and by enzymatic cleavage of the attached ester moieties. Four of the novel glucosinolates are benzoate esters isolated from the seeds. In all but one of these compounds, esterification is on the glucose moiety rather than the side chain, a very unusual feature for glucosinolates, Among additional glucosinolates identified were the first non-chain elongated, methionine-derived glucosinolate from A. thaliana and the first compounds that appear to be derived from leucine. (C) 2002 Elsevier Science Ltd. All rights reserved.
C1 Max Planck Inst Chem Ecol, D-07745 Jena, Germany.
C3 Max Planck Society
RP Gershenzon, J (通讯作者)，Trinity Western Univ, Dept Environm Sci, Langley, BC V2Y 1Y1, Canada.
EM gershenzon@ice.mpg.de
RI Mitchell-Olds, Thomas/K-8121-2012; Schneider, Bernd/A-3287-2014;
   Gershenzon, Jonathan/K-1331-2013; Tokuhisa, James G/B-5664-2008
OI Mitchell-Olds, Thomas/0000-0003-3439-9921; Schneider,
   Bernd/0000-0003-4788-1565; Gershenzon, Jonathan/0000-0002-1812-1551;
   Tokuhisa, James G/0000-0002-3834-5149; Kliebenstein,
   Daniel/0000-0001-5759-3175; Oldham, Neil/0000-0001-8024-4563
CR Agerbirk N, 2001, J AGR FOOD CHEM, V49, P1502, DOI 10.1021/jf001256r
   BJERG B, 1987, WORLD CROPS PRODUCTI, V13, P59
   BROWN PD, 1991, J CHEM ECOL, V17, P2021, DOI 10.1007/BF00992585
   BROWN PD, 1994, J AGR FOOD CHEM, V42, P2029, DOI 10.1021/jf00045a037
   CHAPPLE CCS, 1988, PHYTOCHEMISTRY, V27, P3461, DOI 10.1016/0031-9422(88)80748-9
   CHEW FS, 1988, ACS SYM SER, V380, P155
   Fahey JW, 2001, PHYTOCHEMISTRY, V56, P5, DOI 10.1016/S0031-9422(00)00316-2
   Graser G, 2000, ARCH BIOCHEM BIOPHYS, V378, P411, DOI 10.1006/abbi.2000.1812
   Graser G, 2001, PHYTOCHEMISTRY, V57, P23, DOI 10.1016/S0031-9422(00)00501-X
   Griffiths DW, 2000, PHYTOCHEM ANALYSIS, V11, P216, DOI 10.1002/1099-1565(200007/08)11:4&lt;216::AID-PCA526&gt;3.0.CO;2-2
   GROB K, 1980, PHYTOCHEMISTRY, V19, P1789, DOI 10.1016/S0031-9422(00)83814-5
   Halkier BA, 1999, NATURALLY OCCURRING GLYCOSIDES, P193
   HAUGHN GW, 1991, PLANT PHYSIOL, V97, P217, DOI 10.1104/pp.97.1.217
   Hecht SS, 2000, DRUG METAB REV, V32, P395, DOI 10.1081/DMR-100102342
   HOGGE LR, 1988, J CHROMATOGR SCI, V26, P551, DOI 10.1093/chromsci/26.11.551
   HOGGE LR, 1988, J CHROMATOGR SCI, V26, P348, DOI 10.1093/chromsci/26.7.348
   HU Z, 1989, PHYTOCHEMISTRY, V28, P1252, DOI 10.1016/0031-9422(89)80221-3
   Kiddle G, 2001, PHYTOCHEM ANALYSIS, V12, P226, DOI 10.1002/pca.589
   Kliebenstein DJ, 2001, GENETICS, V159, P359
   Kliebenstein DJ, 2001, PLANT PHYSIOL, V126, P811, DOI 10.1104/pp.126.2.811
   Kroymann J, 2001, PLANT PHYSIOL, V127, P1077, DOI 10.1104/pp.010416
   LINSCHEID M, 1980, Z NATURFORSCH C, V35, P907
   Rask L, 2000, PLANT MOL BIOL, V42, P93, DOI 10.1023/A:1006380021658
   Reintanz B, 2001, PLANT CELL, V13, P351, DOI 10.1105/tpc.13.2.351
   THIES W, 1979, NATURWISSENSCHAFTEN, V66, P364, DOI 10.1007/BF00368477
   THIES W, 1988, FETT WISS TECHNOL, V90, P311, DOI 10.1002/lipi.19880900806
   Tolra RP, 2000, J CHROMATOGR A, V889, P75, DOI 10.1016/S0021-9673(00)00373-3
NR 27
TC 193
Z9 210
U1 1
U2 68
PU PERGAMON-ELSEVIER SCIENCE LTD
PI OXFORD
PA THE BOULEVARD, LANGFORD LANE, KIDLINGTON, OXFORD OX5 1GB, ENGLAND
SN 0031-9422
J9 PHYTOCHEMISTRY
JI Phytochemistry
PD MAR
PY 2002
VL 59
IS 6
BP 663
EP 671
AR PII S0031-9422(02)00014-6
DI 10.1016/S0031-9422(02)00014-6
PG 9
WC Biochemistry & Molecular Biology; Plant Sciences
WE Science Citation Index Expanded (SCI-EXPANDED); Index Chemicus (IC)
SC Biochemistry & Molecular Biology; Plant Sciences
GA 539LD
UT WOS:000174870800010
PM 11867099
DA 2023-07-11
ER

PT J
AU Wachter, A
   Wolf, S
   Steininger, H
   Bogs, J
   Rausch, T
AF Wachter, A
   Wolf, S
   Steininger, H
   Bogs, J
   Rausch, T
TI Differential targeting of GSH1 and GSH2 is achieved by multiple
   transcription initiation: implications for the compartmentation of
   glutathione biosynthesis in the Brassicaceae
SO PLANT JOURNAL
LA English
DT Article
DE glutathione; gamma-glutamylcysteine synthetase; glutathione synthetase;
   compartmentation; Arabidopsis thaliana; Brassica juncea
ID GAMMA-GLUTAMYLCYSTEINE SYNTHETASE; PHYTOCHELATIN SYNTHASE GENES;
   ARABIDOPSIS-THALIANA; SUBCELLULAR-LOCALIZATION; FUNCTIONAL
   COMPLEMENTATION; COORDINATE INDUCTION; CATALYTIC PROPERTIES; EXPRESSION
   ANALYSIS; PLANT DEVELOPMENT; ESCHERICHIA-COLI
AB The genome of Arabidopsis thaliana reveals that in this species the enzymes of glutathione biosynthesis, GSH1 and GSH2, are encoded by single genes. In silico analysis predicts proteins with putative plastidic transit peptides (TP) for both genes, but this has not been experimentally verified. Here we report a detailed analysis of the 5'ends of GSH1 and GSH2 mRNAs and demonstrate the subcellular targeting of the proteins encoded by different transcript types. GSH1 transcript analysis revealed two mRNA populations with short and long 5'-UTRs, respectively, both including the entire TP sequence. The ratio of long/total GSH1 transcripts was subject to developmental regulation. Transient transformation experiments with reporter gene fusions, bearing long or short 5'-UTRs, indicated an exclusive targeting of GSH1 to the plastids. Corroborating these results, endogenous and ectopically expressed GSH1 proteins were always present as a single polypeptide species with the size expected for correctly processed GSH1. Finally, the plastidic GSH1 localization was confirmed by immunocytochemistry. Similar to GSH1, multiple transcript populations were found for GSH2. However, here the prevalent shorter transcripts lacked a complete TP sequence. As expected, the large (but less abundant) transcript encoded a plastidic GSH2 protein, whereas GSH2 synthesized from the shorter transcript was targeted to the cytosol. The implications of the results for the compartmentation and regulation of GSH synthesis are discussed.
C1 Heidelberg Inst Plant Sci, D-69120 Heidelberg, Germany.
C3 Ruprecht Karls University Heidelberg
RP Rausch, T (通讯作者)，Heidelberg Inst Plant Sci, INF 360, D-69120 Heidelberg, Germany.
EM trausch@hip.uni-hd.de
RI Wachter, Andreas/P-9038-2014; Wolf, Sebastian/G-2520-2012
OI Wachter, Andreas/0000-0002-3132-5161; Wolf,
   Sebastian/0000-0003-0832-6315
CR Alfenito MR, 1998, PLANT CELL, V10, P1135, DOI 10.1105/tpc.10.7.1135
   Altschul SF, 1997, NUCLEIC ACIDS RES, V25, P3389, DOI 10.1093/nar/25.17.3389
   Bick JA, 1998, CURR OPIN PLANT BIOL, V1, P240, DOI 10.1016/S1369-5266(98)80111-8
   Bogs J, 2003, PLANT CELL ENVIRON, V26, P1703, DOI 10.1046/j.1365-3040.2003.01088.x
   BRADFORD MM, 1976, ANAL BIOCHEM, V72, P248, DOI 10.1016/0003-2697(76)90527-3
   BRINKMANN U, 1989, GENE, V85, P109, DOI 10.1016/0378-1119(89)90470-8
   Brunold Christian, 1997, Progress in Botany, V58, P164
   Chew O, 2003, J BIOL CHEM, V278, P46869, DOI 10.1074/jbc.M307525200
   Clough SJ, 1998, PLANT J, V16, P735, DOI 10.1046/j.1365-313x.1998.00343.x
   Cobbett CS, 1999, TRENDS PLANT SCI, V4, P335, DOI 10.1016/S1360-1385(99)01465-X
   Cobbett CS, 1998, PLANT J, V16, P73, DOI 10.1046/j.1365-313x.1998.00262.x
   Cobbett CS, 2000, PLANT PHYSIOL, V123, P825, DOI 10.1104/pp.123.3.825
   Copley SD, 2002, GENOME BIOL, V3
   EBBIGHAUSEN H, 1985, BIOCHIM BIOPHYS ACTA, V810, P184, DOI 10.1016/0005-2728(85)90134-3
   Emanuelsson O, 2000, J MOL BIOL, V300, P1005, DOI 10.1006/jmbi.2000.3903
   Emanuelsson O, 1999, PROTEIN SCI, V8, P978, DOI 10.1110/ps.8.5.978
   Flynn CR, 1998, PLANT J, V16, P709, DOI 10.1046/j.1365-313x.1998.00344.x
   Fukao Y, 2002, PLANT CELL PHYSIOL, V43, P689, DOI 10.1093/pcp/pcf101
   Gomez LD, 2004, PLANT PHYSIOL, V134, P1662, DOI 10.1104/pp.103.033027
   GRILL E, 1985, SCIENCE, V230, P674, DOI 10.1126/science.230.4726.674
   Ha SB, 1999, PLANT CELL, V11, P1153, DOI 10.1105/tpc.11.6.1153
   Haag-Kerwer A, 1999, J EXP BOT, V50, P1827, DOI 10.1093/jexbot/50.341.1827
   Hartmann TN, 2003, PLANT CELL ENVIRON, V26, P965, DOI 10.1046/j.1365-3040.2003.01031.x
   Heiss S, 2003, J EXP BOT, V54, P1833, DOI 10.1093/jxb/erg205
   HELL R, 1988, PHYSIOL PLANTARUM, V72, P70, DOI 10.1111/j.1399-3054.1988.tb06624.x
   HELL R, 1990, PLANTA, V180, P603, DOI 10.1007/BF02411460
   HOFGEN R, 1992, PLANT SCI, V87, P45, DOI 10.1016/0168-9452(92)90192-O
   HOWDEN R, 1995, PLANT PHYSIOL, V107, P1067, DOI 10.1104/pp.107.4.1067
   HOWDEN R, 1995, PLANT PHYSIOL, V107, P1059, DOI 10.1104/pp.107.4.1059
   Jez JM, 2004, J BIOL CHEM, V279, P33463, DOI 10.1074/jbc.M405127200
   Jimenez A, 1998, PLANT PHYSIOL, V118, P1327, DOI 10.1104/pp.118.4.1327
   Jimenez A, 1997, PLANT PHYSIOL, V114, P275, DOI 10.1104/pp.114.1.275
   Kaul S, 2000, NATURE, V408, P796, DOI 10.1038/35048692
   Kleffmann T, 2004, CURR BIOL, V14, P354, DOI 10.1016/j.cub.2004.02.039
   Lehr A, 1999, PLANT MOL BIOL, V39, P463, DOI 10.1023/A:1006158310891
   LOGEMANN J, 1987, ANAL BIOCHEM, V163, P16, DOI 10.1016/0003-2697(87)90086-8
   Marrs KA, 1996, ANNU REV PLANT PHYS, V47, P127, DOI 10.1146/annurev.arplant.47.1.127
   Matamoros MA, 2003, MOL PLANT MICROBE IN, V16, P1039, DOI 10.1094/MPMI.2003.16.11.1039
   May MJ, 1998, P NATL ACAD SCI USA, V95, P12049, DOI 10.1073/pnas.95.20.12049
   May MJ, 1998, J EXP BOT, V49, P649, DOI 10.1093/jexbot/49.321.649
   MAY MJ, 1994, P NATL ACAD SCI USA, V91, P10059, DOI 10.1073/pnas.91.21.10059
   Meyer AJ, 2002, PLANT PHYSIOL, V130, P1927, DOI 10.1104/pp.008243
   Millar AH, 2001, PLANT PHYSIOL, V127, P1711, DOI 10.1104/pp.010387
   Mittova V, 2003, FEBS LETT, V554, P417, DOI 10.1016/S0014-5793(03)01214-6
   Moran JF, 2000, PLANT PHYSIOL, V124, P1381, DOI 10.1104/pp.124.3.1381
   Muller PY, 2002, BIOTECHNIQUES, V32, P1372
   Noctor G, 2002, J EXP BOT, V53, P1283, DOI 10.1093/jexbot/53.372.1283
   Noctor G, 1998, PLANT PHYSIOL, V118, P471, DOI 10.1104/pp.118.2.471
   Noctor G, 1998, ANNU REV PLANT PHYS, V49, P249, DOI 10.1146/annurev.arplant.49.1.249
   Noctor G, 1998, J EXP BOT, V49, P623, DOI 10.1093/jexbot/49.321.623
   ODELL JT, 1985, NATURE, V313, P810, DOI 10.1038/313810a0
   Ogawa K, 2004, PLANT CELL PHYSIOL, V45, P1, DOI 10.1093/pcp/pch008
   RUEGSEGGER A, 1993, PLANT PHYSIOL, V101, P561, DOI 10.1104/pp.101.2.561
   Ruiz JM, 2002, PLANTA, V214, P965, DOI 10.1007/s00425-002-0748-y
   SanchezFernandez R, 1997, P NATL ACAD SCI USA, V94, P2745, DOI 10.1073/pnas.94.6.2745
   SCHAEFER BC, 1995, ANAL BIOCHEM, V227, P255, DOI 10.1006/abio.1995.1279
   Schafer HJ, 1998, PLANT MOL BIOL, V37, P87, DOI 10.1023/A:1005929022061
   TIMMERMANS MCP, 1990, J BIOTECHNOL, V14, P333, DOI 10.1016/0168-1656(90)90117-T
   TREZZINI GF, 1993, PLANT MOL BIOL, V21, P385, DOI 10.1007/BF00019954
   TRIGLIA T, 1988, NUCLEIC ACIDS RES, V16, P8186, DOI 10.1093/nar/16.16.8186
   Ullmann P, 1996, EUR J BIOCHEM, V236, P662, DOI 10.1111/j.1432-1033.1996.00662.x
   Vernoux T, 2000, PLANT CELL, V12, P97, DOI 10.1105/tpc.12.1.97
   Wagner U, 2002, PLANT MOL BIOL, V49, P515, DOI 10.1023/A:1015557300450
   Wang CL, 1996, PLANT MOL BIOL, V31, P1093, DOI 10.1007/BF00040827
   Xiang C., 2000, SULFUR NUTR SULFUR A, P409
   Xiang CB, 2001, PLANT PHYSIOL, V126, P564, DOI 10.1104/pp.126.2.564
   Xiang CB, 1998, PLANT CELL, V10, P1539, DOI 10.1105/tpc.10.9.1539
   Zhang MY, 2004, PLANT PHYSIOL, V134, P482, DOI 10.1104/pp.103.030940
NR 68
TC 191
Z9 203
U1 3
U2 28
PU WILEY-BLACKWELL
PI MALDEN
PA COMMERCE PLACE, 350 MAIN ST, MALDEN 02148, MA USA
SN 0960-7412
J9 PLANT J
JI Plant J.
PD JAN
PY 2005
VL 41
IS 1
BP 15
EP 30
DI 10.1111/j.1365-313X.2004.02269.x
PG 16
WC Plant Sciences
WE Science Citation Index Expanded (SCI-EXPANDED)
SC Plant Sciences
GA 880MC
UT WOS:000225792900002
PM 15610346
OA Bronze
DA 2023-07-11
ER

PT J
AU Cakilcioglu, U
   Khatun, S
   Turkoglu, I
   Hayta, S
AF Cakilcioglu, Ugur
   Khatun, Selima
   Turkoglu, Ismail
   Hayta, Sukru
TI Ethnopharmacological survey of medicinal plants in Maden (Elazig-Turkey)
SO JOURNAL OF ETHNOPHARMACOLOGY
LA English
DT Article
DE Ethnobotany; Medicinal plants; Traditional medicine; Traditional uses;
   FIC; UV; Maden; Turkey
ID TRADITIONAL MEDICINE; ANTIMICROBIAL ACTIVITY; ETHNOBOTANICAL SURVEY;
   ESSENTIAL OILS; FOLK MEDICINE; CHEMICAL-COMPOSITION; PHARMACEUTICAL
   ETHNOBOTANY; PISTACIA-LENTISCUS; METHANOL EXTRACT; SPECIAL EMPHASIS
AB Aim of the study: This study aimed to identify wild plants collected for medical purposes by the local people of Maden County, located in the Eastern Anatolia Region of Turkey, and to establish the uses and local names of these plants.
   Materials and methods: Field study was carried out over a period of approximately 2 years (2008-2010). During this period, 131 vascular plant specimens were collected. Demographic characteristics of participants, local plant names, utilized parts and preparation methods of the plants were investigated and recorded. In the scope of the study, the plant species were collected: herbarium materials were prepared; and the specimens were entitled. The Zazas are of the major ethnic group in the region. In addition, the relative importance value of the species was determined and informant consensus factor (FIC) was calculated for the medicinal plants included in the study.
   Results: A total of 88 medical plants belonging to 41 families were identified in the region. 4 plants out of 88 were recorded to be used for curative purposes for the first time. It was determined that the local names of four different kinds of plants used in Maden were same as the different kinds of plants used in different regions. The most encountered medicinal plant families were Urticaceae (>21%), Rosaceae and Lamiaceae (>17% of use-reports), Asteraceae (>13%), Fabaceae (>8%), Brassicaceae (>7%), Poaceae (>4%); the most common preparations were decoction and infusion. Mentha spicata L subsp. spicata, Rosa canina L and Urtica dioica L was the plants most used by the local people. Anthemis wiedemanniana Fisch. and Mey., Bunium paucifolium DC. var. brevipes (Freyn & Sint.) Hedge & Lam., Tchihatchewia isatidea Boiss., Thymus haussknechtii Velen. were found to be the endemic plants used for medical purposes in Maden, Turkey. The medicinal uses of Bunium paucifolium DC. var. brevipes (Freyn & Sint.) Hedge & Lam., Hippophae rhamnoides L subsp. caucasica Roussi, Gladiolus atroviolaceus Boiss., Ixiolirion tataricum (Pallas) Herbert subsp. montanum (Labill.) Takht. were recorded for the first time.
   Conclusion: Herbal treatment has become a tradition for the residents of the study region. These plants, which are used in the treatment of many diseases. Comparison of the data obtained in this study from the plants growing in Maden with the experimental data obtained in the previous laboratory studies proved most of the ethnobotanical usages. Literature review showed that curative plants of Maden are used in different parts of the world in the treatment of the same or similar diseases. If a plant is used to treat the same disease in different places across the world then its pharmacologic effect could be accepted. It would be beneficial to conduct pharmacologic studies on such plants. These plants, used in the treatment of many different diseases, are in this region at abundant amounts. Drying enabled local people to use medicinal plants during all seasons of the year. This study identified not only the wild plants collected for medical purposes by local people of Maden County in the Eastern Anatolia Region, but also the uses and local names of these plants. It is tried to generate a source for persons studying in ethnobotany, pharmacology and chemistry sciences by comparing knowledge gained from traditionally used herbs with previous laboratory studies. Crown Copyright (C) 2011 Published by Elsevier Ireland Ltd. All rights reserved.
C1 [Cakilcioglu, Ugur] Elazig Directorate Natl Educ, TR-23119 Elazig, Turkey.
   [Khatun, Selima] Univ Burdwan, Dept Bot, UGC Ctr Adv Study, Burdwan 713104, W Bengal, India.
   [Turkoglu, Ismail] Firat Univ, Dept Biol, TR-23100 Elazig, Turkey.
   [Hayta, Sukru] Bitlis Univ, Dept Biol, TR-13000 Bitlis, Turkey.
C3 Ministry of National Education - Turkey; University of Burdwan; Firat
   University; Bitlis Eren University
RP Cakilcioglu, U (通讯作者)，Elazig Directorate Natl Educ, Cumhuriyet Mah Malatya Cad 50, TR-23119 Elazig, Turkey.
EM ucakilcioglu@yahoo.com; shelly_selima_india@yahoo.com;
   iturkoglu23@gmail.com; sukruhayta@hotmail.com
RI Turkoglu, İsmail/V-9145-2018; Çakılcıoğlu, Uğur/AAE-4939-2020
OI Turkoglu, İsmail/0000-0001-7454-7605; Çakılcıoğlu,
   Uğur/0000-0002-3627-3604
CR Abay G, 2001, HERB J SYSTEMATIC BO, V8, P97
   Abu-Irmaileh BE, 2003, J ETHNOPHARMACOL, V89, P193, DOI 10.1016/S0378-8741(03)00283-6
   Afifi FU, 2000, J ETHNOPHARMACOL, V72, P101, DOI 10.1016/S0378-8741(00)00215-4
   Afzal Saadia, 2009, J Ayub Med Coll Abbottabad, V21, P52
   Akan H., 2008, FIRAT U J SCI ENG, V20, P67
   AKCICEK E., 2003, HERB SYSTEMATIC BOT, V10, P151
   Akerele O., 1988, FITOTERAPIA, V59, P355
   Akerreta S, 2007, J ETHNOBIOL ETHNOMED, V3, DOI 10.1186/1746-4269-3-26
   Akgul C, 2005, INDIAN J BIOCHEM BIO, V42, P395
   Akgul G., 2008, HERB J SYST BOT, V14, P75
   Akhondzadeh S, 2003, J CLIN PHARM THER, V28, P53, DOI 10.1046/j.1365-2710.2003.00463.x
   akilcioglu U, 2011, BIOL DIVERS CONSERV, V4, P54
   Al-Qura'n S, 2009, J ETHNOPHARMACOL, V123, P45, DOI 10.1016/j.jep.2009.02.031
   Alma MH, 2004, J AGR FOOD CHEM, V52, P3911, DOI 10.1021/jf040014e
   ALSAID MS, 1986, J ETHNOPHARMACOL, V15, P271, DOI 10.1016/0378-8741(86)90165-0
   Altiok Abdullah, 2005, Turkish Journal of Botany, V29, P355
   [Anonymous], 2010, BIOL DIVERS CONSERV
   [Anonymous], 2009, DICLE U ZIYA GOKALP
   [Anonymous], 1965, FLORA TURKEY E AEGEA
   [Anonymous], 2010, BIODICON
   [Anonymous], 2007, DO U ANADOLU B LGESI
   Arakelova V., 1999, IRAN CAUCASUS, V3, P397, DOI [DOI 10.1163/157338499X00335, 10.1163/157338499X00335]
   Asgary S, 2000, DRUG EXP CLIN RES, V26, P89
   AUTORE G, 1984, PHARMACOL RES COMMUN, V16, P21
   Ayyanar M, 2011, J ETHNOPHARMACOL, V134, P851, DOI 10.1016/j.jep.2011.01.029
   BAGCI Y., 2000, HERB SYSTEMATIC BOT, V7, P89
   Baytop T., 1999, THERAPY MED PLANTS T, P118
   Bnouham M, 2003, FITOTERAPIA, V74, P677, DOI 10.1016/S0367-326X(03)00182-5
   Bonet MA, 2003, J PHARM PHARMACOL, V55, P259, DOI 10.1211/002235702432
   Buechi Samuel, 2005, Forsch Komplementarmed Klass Naturheilkd, V12, P328, DOI 10.1159/000088934
   Bulut G, 2011, MARMARA PHARM J, V15, P25, DOI 10.12991/201115441
   Cakilcioglu U, 2010, J MED PLANTS RES, V4, P567
   CAKILCIOGLU U, 2008, E J NEW WORLD SCI AC, V3, P232
   Cakilcioglu U., 2008, HERB J SYSTEMATIC BO, V14, P133
   Cakilcioglu U, 2010, J ETHNOPHARMACOL, V132, P165, DOI 10.1016/j.jep.2010.08.017
   Cakilcioglu Ugur, 2007, Phytologia Balcanica, V13, P239
   Calkilcioglu U., 2009, E J NEW WORLD SCI AC, V4, P81
   Camejo-Rodrigues J, 2003, J ETHNOPHARMACOL, V89, P199, DOI 10.1016/S0378-8741(03)00270-8
   Cansaran A, 2007, F RAT NIVERSITESI M, V19, P243
   Coleta M, 2001, PHARMACOPSYCHIATRY, V34, pS20, DOI 10.1055/s-2001-15460
   Cornara L, 2009, J ETHNOPHARMACOL, V125, P16, DOI 10.1016/j.jep.2009.06.021
   Davis P.H., 1988, FLORA TURKEY E AEGEA, V10
   DEMIRTAS B, 2008, DETERMINATION COMPAR, P22
   Digrak M, 2001, PHARM BIOL, V39, P346, DOI 10.1076/phbi.39.5.346.5903
   Dogan Y, 2004, ECON BOT, V58, P684, DOI 10.1663/0013-0001(2004)058[0684:TUOWEP]2.0.CO;2
   Duran A., 2001, HERB J SYSTEMATIC BO, V8, P87
   Genc GE, 2006, TURK J PHARM SCI, V3, P73
   Eidi A., 2010, Journal of Medicinal Plants, V9, P106
   Ekici M, 1998, EKOLOJI, V27, P24
   Ekim T, 2000, RED DATA BOOK TURKIS
   Ertug Fusun, 2004, Turkish Journal of Botany, V28, P161
   Everest A, 2005, J ETHNOBIOL ETHNOMED, V1, DOI 10.1186/1746-4269-1-6
   Ezer N, 2004, HACETTEPE U ECZACILI, V24, P67
   Ezer Nurten, 2006, Turkish Journal of Botany, V30, P223
   Gedif T, 2003, J ETHNOPHARMACOL, V87, P155, DOI 10.1016/S0378-8741(03)00109-0
   GHARAIBEH MN, 1988, J ETHNOPHARMACOL, V24, P93, DOI 10.1016/0378-8741(88)90139-0
   Ghorbani A, 2005, J ETHNOPHARMACOL, V102, P58, DOI 10.1016/j.jep.2005.05.035
   Giday M, 2009, J ETHNOPHARMACOL, V124, P513, DOI 10.1016/j.jep.2009.05.009
   Gilani AH, 2005, PHYTOTHER RES, V19, P170, DOI 10.1002/ptr.1632
   Giner-Larza EM, 2001, EUR J PHARMACOL, V428, P137, DOI 10.1016/S0014-2999(01)01290-0
   Gruenwald J, 2005, ARZNEIMITTELFORSCH, V55, P669
   Gulcin I, 2004, J ETHNOPHARMACOL, V90, P205, DOI 10.1016/j.jep.2003.09.028
   Guner A., 2000, FLORA TURKEY E AEGEA, V11
   Gunes F., 2011, BIOL DIVERSITY CONSE, V4, P30
   Gurbuz I, 2005, J ETHNOPHARMACOL, V101, P313, DOI 10.1016/j.jep.2005.05.015
   Hudson JB, 2000, PHARM BIOL, V38, P171, DOI 10.1076/1388-0209(200007)3831-SFT171
   Iacobellis NS, 2005, J AGR FOOD CHEM, V53, P57, DOI 10.1021/jf0487351
   Ibrar M, 2003, PAKISTAN J BOT, V35, P805
   Iscan G, 2006, J AGR FOOD CHEM, V54, P170, DOI 10.1021/jf051644z
   KAHRAMAN A, 2004, HERB J SYST BOT, V11, P147
   Kargioglu M, 2008, HUM ECOL, V36, P763, DOI 10.1007/s10745-008-9198-x
   Kaya G., 2006, Bartin Orman Fakultesi Dergisi, V8, P23
   Keskin M., 2008, HERB J SYSTEMATIC BO, V15, P141
   Kirbag S., 2006, Y Y U ZIRAAT FAK TAR, V16, P77
   Kivcak B, 2007, CHEM NAT COMPD+, V43, P47, DOI 10.1007/s10600-007-0029-x
   Kizil G, 2004, PHYTOTHER RES, V18, P339, DOI 10.1002/ptr.1460
   Kloutsos G, 2001, LARYNGOSCOPE, V111, P1652, DOI 10.1097/00005537-200109000-00030
   Koca Asli Dogru, 2010, HACETTEPE JOURNAL OF BIOLOGY AND CHEMISTRY, V38, P63
   Kocyigit M, 2006, TURK J PHARM SCI, V3, P91
   Koyuncu O., 2010, BIOL DIVERSITY CONSE, V3, P31
   Koyuncu O, 2009, HERB J SYSTEMATIC BO, V16, P123
   Kueltuer Suekran, 2008, Phytologia Balcanica, V14, P279
   KULTUR S, 2007, TEST, V111, P341
   Kumarasamy Y, 2002, J ETHNOPHARMACOL, V83, P73, DOI 10.1016/S0378-8741(02)00214-3
   KURSAT M, 2005, FIRAT U J SCI ENG, V17, P541
   KUZU D, 2010, J ETHNOPOLITICS MINO, V9, P32
   Lardos A, 2006, J ETHNOPHARMACOL, V104, P387, DOI 10.1016/j.jep.2005.12.035
   Leporatti ML, 2009, J ETHNOBIOL ETHNOMED, V5, DOI 10.1186/1746-4269-5-31
   Leporatti ML, 2007, J ETHNOBIOL ETHNOMED, V3, DOI 10.1186/1746-4269-3-34
   Magiatis P, 1999, PLANTA MED, V65, P749, DOI 10.1055/s-2006-960856
   MAJESTERSAVORNIN B, 1991, PLANTA MED, V57, P260, DOI 10.1055/s-2006-960086
   Malyer H., 2004, DUMLUPMAR U J SCI, V7, P103
   Mandage R. H., 2010, INT J PHARM BIOSCI, V1, P1
   Mart S., 2008, HERB J SYSTEMATIC BO, V15, P137
   Mesfin F, 2009, J ETHNOBIOL ETHNOMED, V5, DOI 10.1186/1746-4269-5-28
   Muhammad Hamayun, 2006, Lyonia, V11, P101
   Muthu C, 2006, J ETHNOBIOL ETHNOMED, V2, DOI 10.1186/1746-4269-2-43
   Okello SV, 2010, AFR J TRADIT COMPLEM, V7, P1
   ONDER AT, 1999, TURKIYENIN ETNIK YAP, P3
   Orhan N, 2009, PHARMACOGN MAG, V5, P309
   Ozcan Musa, 2003, Journal of Medicinal Food, V6, P267, DOI 10.1089/10966200360716698
   Ozgen U, 2004, ECON BOT, V58, P691, DOI 10.1663/0013-0001(2004)058[0691:ESITVO]2.0.CO;2
   Ozgokce F, 2004, ECON BOT, V58, P697, DOI 10.1663/0013-0001(2004)058[0697:EAOSTI]2.0.CO;2
   Ozkan AMG., 2005, TURK J PHARM SCI, V2, P63
   Ozturk F, 2011, INT J ACAD RES, V3, P120
   OZTURK M, 2005, HERB J SYST BOT, V12, P93
   Ozturk N, 2007, J ETHNOPHARMACOL, V111, P33, DOI 10.1016/j.jep.2006.10.029
   Panhwar AQ, 2007, PAK J BOT, V39, P2301
   Parveen, 2007, J ETHNOPHARMACOL, V113, P387, DOI 10.1016/j.jep.2007.06.010
   Petkeviciute Z, 2010, J MED PLANTS RES, V4, P64
   Pieroni A, 2005, J ETHNOPHARMACOL, V101, P258, DOI 10.1016/j.jep.2005.04.028
   Pieroni A, 2005, FITOTERAPIA, V76, P379, DOI 10.1016/j.fitote.2005.03.015
   Pieroni A, 2008, PHYTOTHER RES, V22, P889, DOI 10.1002/ptr.2410
   Pieroni A, 2009, J ETHNOBIOL ETHNOMED, V5, DOI 10.1186/1746-4269-5-32
   Rokaya MB, 2010, J ETHNOPHARMACOL, V130, P485, DOI 10.1016/j.jep.2010.05.036
   Gazzaneo LRS, 2005, J ETHNOBIOL ETHNOMED, V1, DOI 10.1186/1746-4269-1-9
   Sarper F, 2009, TURK J BIOL, V33, P79, DOI 10.3906/biy-0808-28
   Satil F., 2008, RES J BIOL SCI, V1, P31
   Sengun MT., 2007, J RES E ANATOL REG, V5, P116
   Sezik E, 1997, ECON BOT, V51, P195, DOI 10.1007/BF02862090
   Shah GM, 2006, ETHNOBOTANICAL LEAFL, V2006, P6
   Shakhanbeh, 2001, TURK J MED SCI, V31, P15
   Simsek I, 2004, ECON BOT, V58, P705, DOI 10.1663/0013-0001(2004)058[0705:AESOTB]2.0.CO;2
   Simsek I., 2001, HERB J SYSTEMATIC BO, V8, P105
   Sivga HO, 2009, IUFS J BIOL, V68, P19
   SULEIMAN MS, 1988, J ETHNOPHARMACOL, V22, P111, DOI 10.1016/0378-8741(88)90236-X
   TARRING LH, 1958, METAL MERCHANTS OFFI
   Tatli Adem, 2002, Turkish Journal of Botany, V26, P259
   Teklehaymanot T, 2007, J ETHNOBIOL ETHNOMED, V3, DOI 10.1186/1746-4269-3-12
   Temraz A, 2008, PAK J PHARM SCI, V21, P321
   Tita I, 2009, FARMACIA, V57, P141
   Toksoy D, 2010, J ENVIRON BIOL, V31, P623
   Trotter RT, 1986, PLANTS INDIGENOUS ME
   Tuzlac E, 2010, MARMARA PHARM J, V14, P136, DOI 10.12991/201014449
   Tuzlaci E, 2000, FITOTERAPIA, V71, P673, DOI 10.1016/S0367-326X(00)00234-3
   Tuzlaci E, 1999, FITOTERAPIA, V70, P593, DOI 10.1016/S0367-326X(99)00074-X
   Tuzlaci E, 2010, MARMARA PHARM J, V14, P47, DOI 10.12991/201014463
   Ugulu I., 2008, NATURA MONTENEGRINA, V7, P165
   Ugulu I, 2009, J MED PLANTS RES, V3, P345
   Upadhyay B, 2011, J ETHNOPHARMACOL, V133, P14, DOI 10.1016/j.jep.2010.08.054
   Uzun E, 2004, J ETHNOPHARMACOL, V95, P287, DOI 10.1016/j.jep.2004.07.013
   Vitalini S, 2009, J ETHNOPHARMACOL, V121, P106, DOI 10.1016/j.jep.2008.10.005
   Wester Lyndon, 1995, Journal of Ethnobiology, V15, P71
   Yaeesh S, 2006, PHYTOTHER RES, V20, P546, DOI 10.1002/ptr.1897
   YANIV Z, 1987, J ETHNOPHARMACOL, V19, P145, DOI 10.1016/0378-8741(87)90038-9
   Yesil Y., 2009, TURK J PHARM SCI, V6, P207
   Yesilada E, 1999, J ETHNOPHARMACOL, V64, P195, DOI 10.1016/S0378-8741(98)00133-0
   YESILADA E, 1995, J ETHNOPHARMACOL, V46, P133, DOI 10.1016/0378-8741(95)01241-5
   YIGIT A, 1995, FIRAT U J SOCIAL SCI, V7, P319
   Yildirim B, 2008, J ANIM VET ADV, V7, P873
   Yildiz Bayram, 2004, Turkish Journal of Botany, V28, P391
   Yucel E, 2000, EKOLOJI, V9, P12
   Ziyyat A, 1997, J ETHNOPHARMACOL, V58, P45, DOI 10.1016/S0378-8741(97)00077-9
NR 153
TC 189
Z9 191
U1 1
U2 98
PU ELSEVIER IRELAND LTD
PI CLARE
PA ELSEVIER HOUSE, BROOKVALE PLAZA, EAST PARK SHANNON, CO, CLARE, 00000,
   IRELAND
SN 0378-8741
EI 1872-7573
J9 J ETHNOPHARMACOL
JI J. Ethnopharmacol.
PD SEP 1
PY 2011
VL 137
IS 1
BP 469
EP 486
DI 10.1016/j.jep.2011.05.046
PG 18
WC Plant Sciences; Chemistry, Medicinal; Integrative & Complementary
   Medicine; Pharmacology & Pharmacy
WE Science Citation Index Expanded (SCI-EXPANDED)
SC Plant Sciences; Pharmacology & Pharmacy; Integrative & Complementary
   Medicine
GA 824XY
UT WOS:000295236700057
PM 21704144
DA 2023-07-11
ER

PT J
AU Hong, RL
   Hamaguchi, L
   Busch, MA
   Weigel, D
AF Hong, RL
   Hamaguchi, L
   Busch, MA
   Weigel, D
TI Regulatory elements of the floral homeotic gene AGAMOUS identified by
   phylogenetic footprinting and shadowing
SO PLANT CELL
LA English
DT Article
ID MADS-BOX GENES; TRANSCRIPTION FACTOR; MOLECULAR SYSTEMATICS; NONCODING
   SEQUENCES; FLOWER DEVELOPMENT; CONTROL REGION; BINDING-SITES; TARGET
   GENES; ARABIDOPSIS; DNA
AB In Arabidopsis thaliana, cis-regulatory sequences of the floral homeotic gene AGAMOUS (AG) are located in the second intron. This 3-kb intron contains binding sites for two direct activators of AG, LEAFY (LFY) and WUSCHEL (WUS), along with other putative regulatory elements. We have used phylogenetic footprinting and the related technique of phylogenetic shadowing to identify putative cis-regulatory elements in this intron. Among 29 Brassicaceae species, several other motifs, but not the LFY and WUS binding sites identified previously, are largely invariant. Using reporter gene analyses, we tested six of these motifs and found that they are all functionally important for the activity of AG regulatory sequences in A. thaliana. Although there is little obvious sequence similarity outside the Brassicaceae, the intron from cucumber AG has at least partial activity in A. thaliana. Our studies underscore the value of the comparative approach as a tool that complements gene-by-gene promoter dissection but also demonstrate that sequence-based studies alone are insufficient for a complete identification of cis-regulatory sites.
C1 Salk Inst Biol Studies, Plant Biol Lab, La Jolla, CA 92037 USA.
   Univ Calif San Diego, Dept Biol, La Jolla, CA 92093 USA.
   Max Planck Inst Dev Biol, Dept Mol Biol, D-72076 Tubingen, Germany.
C3 Salk Institute; University of California System; University of
   California San Diego; Max Planck Society
RP Weigel, D (通讯作者)，Salk Inst Biol Studies, Plant Biol Lab, La Jolla, CA 92037 USA.
RI Weigel, Detlef/GSJ-0799-2022; Weigel, Detlef/AAR-3312-2021; Weigel,
   Detlef/C-1418-2008
OI Weigel, Detlef/0000-0002-2114-7963; Weigel, Detlef/0000-0002-2114-7963;
   Ueno, Lynn/0000-0001-8993-5168
FU NIGMS NIH HHS [R01 GM062932, GM62932] Funding Source: Medline
CR Acton TB, 1997, MOL CELL BIOL, V17, P1881, DOI 10.1128/MCB.17.4.1881
   ALTSCHUL SF, 1990, J MOL BIOL, V215, P403, DOI 10.1016/S0022-2836(05)80360-2
   Bergman CM, 2001, GENOME RES, V11, P1335, DOI 10.1101/gr.178701
   Berman BP, 2002, P NATL ACAD SCI USA, V99, P757, DOI 10.1073/pnas.231608898
   Blazquez MA, 1997, DEVELOPMENT, V124, P3835
   Boffelli D, 2003, SCIENCE, V299, P1391, DOI 10.1126/science.1081331
   Borner R, 2000, PLANT J, V24, P591, DOI 10.1046/j.1365-313x.2000.00906.x
   BRADLEY D, 1993, CELL, V72, P85, DOI 10.1016/0092-8674(93)90052-R
   Brunner AM, 2000, PLANT MOL BIOL, V44, P619, DOI 10.1023/A:1026550205851
   Busch MA, 1999, SCIENCE, V285, P585, DOI 10.1126/science.285.5427.585
   Clark AG, 2001, GENOME RES, V11, P1319, DOI 10.1101/gr.201601
   Cliften PF, 2001, GENOME RES, V11, P1175, DOI 10.1101/gr.182901
   Colinas J, 2002, PLANT PHYSIOL, V129, P451, DOI 10.1104/pp.002501
   Davidson EH, 2002, SCIENCE, V295, P1669, DOI 10.1126/science.1069883
   Davies B, 1999, EMBO J, V18, P4023, DOI 10.1093/emboj/18.14.4023
   Dermitzakis ET, 2002, MOL BIOL EVOL, V19, P1114, DOI 10.1093/oxfordjournals.molbev.a004169
   Deyholos MK, 2000, PLANT CELL, V12, P1799, DOI 10.1105/tpc.12.10.1799
   Doebley J, 1997, NATURE, V386, P485, DOI 10.1038/386485a0
   Dubchak I, 2000, GENOME RES, V10, P1304, DOI 10.1101/gr.142200
   GUMUCIO DL, 1992, MOL CELL BIOL, V12, P4919, DOI 10.1128/MCB.12.11.4919
   Hill TA, 1998, DEVELOPMENT, V125, P1711
   Huang H, 1996, PLANT CELL, V8, P81, DOI 10.1105/tpc.8.1.81
   HUANG H, 1993, NUCLEIC ACIDS RES, V21, P4769, DOI 10.1093/nar/21.20.4769
   Jareborg N, 1999, GENOME RES, V9, P815, DOI 10.1101/gr.9.9.815
   Judd WS, 1994, HARVARD PAPERS BOTAN, V1, P1
   Kang HG, 1998, PLANT MOL BIOL, V38, P1021, DOI 10.1023/A:1006051911291
   Kaplinsky NJ, 2002, P NATL ACAD SCI USA, V99, P6147, DOI 10.1073/pnas.052139599
   Kater MM, 1998, PLANT CELL, V10, P171, DOI 10.1105/tpc.10.2.171
   Kater MM, 2001, PLANT CELL, V13, P481, DOI 10.1105/tpc.13.3.481
   Kellogg EA, 2001, PLANT PHYSIOL, V125, P1198, DOI 10.1104/pp.125.3.1198
   Koch M, 1999, PLANT BIOLOGY, V1, P529, DOI 10.1055/s-2007-978548
   Koch M, 2001, AM J BOT, V88, P534, DOI 10.2307/2657117
   Koch MA, 2001, MOL BIOL EVOL, V18, P1882, DOI 10.1093/oxfordjournals.molbev.a003729
   Koch MA, 2000, MOL BIOL EVOL, V17, P1483, DOI 10.1093/oxfordjournals.molbev.a026248
   Kopp A, 2000, NATURE, V408, P553, DOI 10.1038/35046017
   Kwong RW, 2003, PLANT CELL, V15, P5, DOI 10.1105/tpc.006973
   Lee H, 2000, GENE DEV, V14, P2366, DOI 10.1101/gad.813600
   Levy S, 2001, BIOINFORMATICS, V17, P871, DOI 10.1093/bioinformatics/17.10.871
   Liljegren SJ, 2000, NATURE, V404, P766, DOI 10.1038/35008089
   Lohmann JU, 2002, DEV CELL, V2, P135, DOI 10.1016/S1534-5807(02)00122-3
   Lohmann JU, 2001, CELL, V105, P793, DOI 10.1016/S0092-8674(01)00384-1
   Ludwig MZ, 1998, DEVELOPMENT, V125, P949
   Ludwig MZ, 2000, NATURE, V403, P564, DOI 10.1038/35000615
   LUDWIG MZ, 1995, MOL BIOL EVOL, V12, P1002
   Lukowitz W, 2000, PLANT PHYSIOL, V123, P795, DOI 10.1104/pp.123.3.795
   MANDEL MA, 1992, CELL, V71, P133, DOI 10.1016/0092-8674(92)90272-E
   MANDEL MA, 1995, PLANT CELL, V7, P1763, DOI 10.1105/tpc.7.11.1763
   Mantovani R, 1998, NUCLEIC ACIDS RES, V26, P1135, DOI 10.1093/nar/26.5.1135
   Markstein M, 2002, P NATL ACAD SCI USA, V99, P763, DOI 10.1073/pnas.012591199
   Mayer KFX, 1998, CELL, V95, P805, DOI 10.1016/S0092-8674(00)81703-1
   McGregor AP, 2001, EVOL DEV, V3, P397, DOI 10.1046/j.1525-142X.2001.01043.x
   McGregor AP, 2001, DEV GENES EVOL, V211, P315, DOI 10.1007/s004270100148
   Mummenhoff K, 2001, AM J BOT, V88, P2051, DOI 10.2307/3558431
   MURASHIGE T, 1962, PHYSIOL PLANTARUM, V15, P473, DOI 10.1111/j.1399-3054.1962.tb08052.x
   NORMAN C, 1988, CELL, V55, P989, DOI 10.1016/0092-8674(88)90244-9
   Parcy F, 1998, NATURE, V395, P561, DOI 10.1038/26903
   Perl-Treves R, 1998, PLANT CELL PHYSIOL, V39, P701, DOI 10.1093/oxfordjournals.pcp.a029424
   PNUELI L, 1994, PLANT CELL, V6, P163, DOI 10.1105/tpc.6.2.163
   Posada D, 1998, BIOINFORMATICS, V14, P817, DOI 10.1093/bioinformatics/14.9.817
   Rozas J, 1999, BIOINFORMATICS, V15, P174, DOI 10.1093/bioinformatics/15.2.174
   Samach A, 2000, SCIENCE, V288, P1613, DOI 10.1126/science.288.5471.1613
   SHORE P, 1995, EUR J BIOCHEM, V229, P1, DOI 10.1111/j.1432-1033.1995.tb20430.x
   Sieburth LE, 1997, PLANT CELL, V9, P355, DOI 10.1105/tpc.9.3.355
   SMYTH DR, 1990, PLANT CELL, V2, P755, DOI 10.1105/tpc.2.8.755
   Song R, 2002, GENOME RES, V12, P1549, DOI 10.1101/gr.268302
   Sucena E, 2000, P NATL ACAD SCI USA, V97, P4530, DOI 10.1073/pnas.97.9.4530
   Sumiyama K, 2001, GENOMICS, V71, P260, DOI 10.1006/geno.2000.6422
   SWOFFORD DL, 1993, PAUP COMPUTER PROGRA
   TAMURA K, 1993, MOL BIOL EVOL, V10, P512, DOI 10.1093/oxfordjournals.molbev.a040023
   Tang H, 1999, GENETICS, V153, P485
   Theissen G, 2000, PLANT MOL BIOL, V42, P115, DOI 10.1023/A:1006332105728
   THEISSEN G, 1995, GENE, V156, P155, DOI 10.1016/0378-1119(95)00020-7
   Thompson JD, 1997, NUCLEIC ACIDS RES, V25, P4876, DOI 10.1093/nar/25.24.4876
   Tilly JJ, 1998, DEVELOPMENT, V125, P1647
   TSUCHIMOTO S, 1993, PLANT CELL, V5, P843, DOI 10.1105/tpc.5.8.843
   Wang RL, 1999, NATURE, V398, P236, DOI 10.1038/18435
   Wasserman WW, 1998, J MOL BIOL, V278, P167, DOI 10.1006/jmbi.1998.1700
   Wasserman WW, 2000, NAT GENET, V26, P225, DOI 10.1038/79965
   WEIGEL D, 1992, CELL, V69, P843, DOI 10.1016/0092-8674(92)90295-N
   Weigel D, 2002, ARABIDOPSIS LAB MANU
   Yang YW, 1999, MOL PHYLOGENET EVOL, V13, P455, DOI 10.1006/mpev.1999.0648
   ZHARKIKH A, 1994, J MOL EVOL, V39, P315, DOI 10.1007/BF00160155
NR 82
TC 183
Z9 198
U1 3
U2 28
PU AMER SOC PLANT BIOLOGISTS
PI ROCKVILLE
PA 15501 MONONA DRIVE, ROCKVILLE, MD 20855 USA
SN 1040-4651
J9 PLANT CELL
JI Plant Cell
PD JUN
PY 2003
VL 15
IS 6
BP 1296
EP 1309
DI 10.1105/tpc.009548
PG 14
WC Biochemistry & Molecular Biology; Plant Sciences; Cell Biology
WE Science Citation Index Expanded (SCI-EXPANDED)
SC Biochemistry & Molecular Biology; Plant Sciences; Cell Biology
GA 717GC
UT WOS:000185078300004
PM 12782724
OA Green Published, Green Submitted, Bronze
DA 2023-07-11
ER

PT J
AU Freeman, JL
   Tamaoki, M
   Stushnoff, C
   Quinn, CF
   Cappa, JJ
   Devonshire, J
   Fakra, SC
   Marcus, MA
   McGrath, SP
   Van Hoewyk, D
   Pilon-Smits, EAH
AF Freeman, John L.
   Tamaoki, Masanori
   Stushnoff, Cecil
   Quinn, Colin F.
   Cappa, Jennifer J.
   Devonshire, Jean
   Fakra, Sirine C.
   Marcus, Matthew A.
   McGrath, Steve P.
   Van Hoewyk, Doug
   Pilon-Smits, Elizabeth A. H.
TI Molecular Mechanisms of Selenium Tolerance and Hyperaccumulation in
   Stanleya pinnata
SO PLANT PHYSIOLOGY
LA English
DT Article
ID PRAIRIE DOG HERBIVORY; VITAMIN-C CONTENTS; CELLULAR COMPARTMENTATION;
   JASMONIC ACID; SELENOCYSTEINE METHYLTRANSFERASE; ASTRAGALUS-BISULCATUS;
   LIQUID-CHROMATOGRAPHY; ACCUMULATING PLANTS; ARABIDOPSIS-HALLERI; METHYL
   JASMONATE
AB The molecular mechanisms responsible for selenium (Se) tolerance and hyperaccumulation were studied in the Se hyper-accumulator Stanleya pinnata (Brassicaceae) by comparing it with the related secondary Se accumulator Stanleya albescens using a combination of physiological, structural, genomic, and biochemical approaches. S. pinnata accumulated 3.6-fold more Se and was tolerant to 20 mu M selenate, while S. albescens suffered reduced growth, chlorosis and necrosis, impaired photosynthesis, and high levels of reactive oxygen species. Levels of ascorbic acid, glutathione, total sulfur, and nonprotein thiols were higher in S. pinnata, suggesting that Se tolerance may in part be due to increased antioxidants and up-regulated sulfur assimilation. S. pinnata had higher selenocysteine methyltransferase protein levels and, judged from liquid chromatography-mass spectrometry, mainly accumulated the free amino acid methylselenocysteine, while S. albescens accumulated mainly the free amino acid selenocystathionine. S. albescens leaf x-ray absorption near-edge structure scans mainly detected a carbon-Se-carbon compound (presumably selenocystathionine) in addition to some selenocysteine and selenate. Thus, S. albescens may accumulate more toxic forms of Se in its leaves than S. pinnata. The species also showed different leaf Se sequestration patterns: while S. albescens showed a diffuse pattern, S. pinnata sequestered Se in localized epidermal cell clusters along leaf margins and tips, concentrated inside of epidermal cells. Transcript analyses of S. pinnata showed a constitutively higher expression of genes involved in sulfur assimilation, antioxidant activities, defense, and response to (methyl) jasmonic acid, salicylic acid, or ethylene. The levels of some of these hormones were constitutively elevated in S. pinnata compared with S. albescens, and leaf Se accumulation was slightly enhanced in both species when these hormones were supplied. Thus, defense-related phytohormones may play an important signaling role in the Se hyperaccumulation of S. pinnata, perhaps by constitutively up-regulating sulfur/Se assimilation followed by methylation of selenocysteine and the targeted sequestration of methylselenocysteine.
C1 [Freeman, John L.; Quinn, Colin F.; Cappa, Jennifer J.; Van Hoewyk, Doug; Pilon-Smits, Elizabeth A. H.] Colorado State Univ, Dept Biol, Ft Collins, CO 80523 USA.
   [Stushnoff, Cecil] Colorado State Univ, Dept Hort & Landscape Architecture, Ft Collins, CO 80523 USA.
   [Freeman, John L.] ARS, USDA, Water Management Res Div, Parlier, CA 93648 USA.
   [Freeman, John L.] Calif State Univ Fresno, Ctr Irrigat Technol, Fresno, CA 93740 USA.
   [Tamaoki, Masanori] Natl Inst Environm Studies, Div Environm Biol, Tsukuba, Ibaraki 3058506, Japan.
   [Devonshire, Jean; McGrath, Steve P.] Rothamsted Res, Harpenden AL5 2JQ, Herts, England.
   [Fakra, Sirine C.; Marcus, Matthew A.] Univ Calif Berkeley, Lawrence Berkeley Lab, Adv Light Source, Berkeley, CA 94720 USA.
   [Van Hoewyk, Doug] Coastal Carolina Univ, Dept Biol, Conway, SC 29526 USA.
C3 Colorado State University; Colorado State University; United States
   Department of Agriculture (USDA); California State University System;
   California State University Fresno; National Institute for Environmental
   Studies - Japan; UK Research & Innovation (UKRI); Biotechnology and
   Biological Sciences Research Council (BBSRC); Rothamsted Research;
   United States Department of Energy (DOE); Lawrence Berkeley National
   Laboratory; University of California System; University of California
   Berkeley; Coastal Carolina University
RP Pilon-Smits, EAH (通讯作者)，Colorado State Univ, Dept Biol, Ft Collins, CO 80523 USA.
EM epsmits@lamar.colostate.edu
RI Pilon-Smits, Elizabeth/AAN-4117-2020; McGrath, Steve P/B-5127-2008;
   marcus, matthew/P-8023-2019; Tamaoki, Masanori/GON-9632-2022; Freeman,
   John L/C-4910-2009
OI Pilon-Smits, Elizabeth/0000-0003-1205-8798; McGrath, Steve
   P/0000-0003-0952-8947; Tamaoki, Masanori/0000-0002-5516-8834; 
FU National Science Foundation [IOB-0444471, IOS-0817748]; Ministry of
   Education, Science, Sports and Culture of Japan [18780006]; Division Of
   Integrative Organismal Systems; Direct For Biological Sciences [0817748]
   Funding Source: National Science Foundation; Div Of Molecular and
   Cellular Bioscience; Direct For Biological Sciences [0950648] Funding
   Source: National Science Foundation; Grants-in-Aid for Scientific
   Research [18780006] Funding Source: KAKEN
FX This work was supported by the National Science Foundation (grant nos.
   IOB-0444471 and IOS-0817748 to E. P. S.) and the Ministry of Education,
   Science, Sports and Culture of Japan (grant no. 18780006 to M. T.).
CR Abdel-Ghany SE, 2005, PLANT CELL, V17, P1233, DOI 10.1105/tpc.104.030452
   Assuncao AGL, 2001, PLANT CELL ENVIRON, V24, P217, DOI 10.1111/j.1365-3040.2001.00666.x
   BAKER A J M, 1989, Biorecovery, V1, P81
   Baker AJM, 2002, NEW PHYTOL, V155, P1, DOI 10.1046/j.1469-8137.2002.00449_1.x
   Banuelos GS, 2002, INT J PHYTOREMEDIAT, V4, P315, DOI 10.1080/15226510208500090
   Barth C, 2004, PLANT PHYSIOL, V134, P1784, DOI 10.1104/pp.103.032185
   Beath OA, 1939, AM J BOT, V26, P257, DOI 10.2307/2436499
   Bert V, 2000, NEW PHYTOL, V146, P225, DOI 10.1046/j.1469-8137.2000.00634.x
   Boyd R. S., 1992, P279
   Boyd RS, 2007, PLANT SOIL, V293, P153, DOI 10.1007/s11104-007-9240-6
   BROEKAERT WF, 1995, PLANT PHYSIOL, V108, P1353, DOI [10.1016/j.coelec.2021.100721, 10.1016/j.chiabu.2021.105188]
   BROOKS RR, 1977, J GEOCHEM EXPLOR, V7, P49, DOI 10.1016/0375-6742(77)90074-7
   BROWN TA, 1982, BIOL REV, V57, P59, DOI 10.1111/j.1469-185X.1982.tb00364.x
   BROWN TA, 1981, PLANT PHYSIOL, V67, P1051, DOI 10.1104/pp.67.5.1051
   BYERS HORACE G., 1935, U S DEPT AGRIC TECH BULL, V482, P1
   DAVIS AM, 1986, AGRON J, V78, P727, DOI 10.2134/agronj1986.00021962007800040033x
   DAVIS AM, 1972, AGRON J, V64, P751, DOI 10.2134/agronj1972.00021962006400060013x
   de Souza MP, 1998, PLANT PHYSIOL, V117, P1487, DOI 10.1104/pp.117.4.1487
   Dernovics M, 2007, ANALYST, V132, P439, DOI 10.1039/b618637h
   DUNNILL PM, 1967, PHYTOCHEMISTRY, V6, P1659, DOI 10.1016/S0031-9422(00)82899-X
   Durrant WE, 2004, ANNU REV PHYTOPATHOL, V42, P185, DOI 10.1146/annurev.phyto.42.040803.140421
   Ellis Danielle R., 2004, BMC Plant Biology, V4, P1, DOI 10.1186/1471-2229-4-1
   Ellis DR, 2003, CURR OPIN PLANT BIOL, V6, P273, DOI 10.1016/S1369-5266(03)00030-X
   Feist LJ, 2001, NEW PHYTOL, V149, P61, DOI 10.1046/j.1469-8137.2001.00004.x
   Foyer CH, 2005, PLANT CELL, V17, P1866, DOI 10.1105/tpc.105.033589
   Freeman JL, 2007, NEW PHYTOL, V175, P490, DOI 10.1111/j.1469-8137.2007.02119.x
   Freeman JL, 2006, CURR BIOL, V16, P2181, DOI 10.1016/j.cub.2006.09.015
   Freeman JL, 2006, PLANT PHYSIOL, V142, P124, DOI 10.1104/pp.106.081158
   Freeman JL, 2009, AM J BOT, V96, P1075, DOI 10.3732/ajb.0800287
   Galeas ML, 2008, NEW PHYTOL, V177, P715, DOI 10.1111/j.1469-8137.2007.02285.x
   Galeas ML, 2007, NEW PHYTOL, V173, P517, DOI 10.1111/j.1469-8137.2006.01943.x
   Garifullina GF, 2003, PHYSIOL PLANTARUM, V118, P538, DOI 10.1034/j.1399-3054.2003.00136.x
   GENTY B, 1989, BIOCHIM BIOPHYS ACTA, V990, P87, DOI 10.1016/S0304-4165(89)80016-9
   Gomes-Junior RA, 2007, FUNCT PLANT BIOL, V34, P449, DOI 10.1071/FP07010
   Gomez LD, 2004, J EXP BOT, V55, P1851, DOI 10.1093/jxb/erh202
   Goodson CC, 2003, NEW PHYTOL, V159, P391, DOI 10.1046/j.1469-8137.2003.00781.x
   Hanson B, 2004, NEW PHYTOL, V162, P655, DOI 10.1111/j.1469-8137.2004.01067.x
   Hanson B, 2003, NEW PHYTOL, V159, P461, DOI 10.1046/j.1469-8137.2003.00786.x
   Horn MJ, 1941, J BIOL CHEM, V139, P649
   Jabs T, 1996, SCIENCE, V273, P1853, DOI 10.1126/science.273.5283.1853
   JAFFRE T, 1976, SCIENCE, V193, P579, DOI 10.1126/science.193.4253.579
   Jost R, 2005, PHOTOSYNTH RES, V86, P491, DOI 10.1007/s11120-005-7386-8
   Kramer U, 1997, NUCL INSTRUM METH B, V130, P346, DOI 10.1016/S0168-583X(97)00368-6
   Kupper H, 1999, PLANT PHYSIOL, V119, P305, DOI 10.1104/pp.119.1.305
   Kupper H, 2000, PLANTA, V212, P75, DOI 10.1007/s004250000366
   Kupper H, 2001, J EXP BOT, V52, P2291, DOI 10.1093/jexbot/52.365.2291
   LAEMMLI UK, 1970, NATURE, V227, P680, DOI 10.1038/227680a0
   LeDuc DL, 2004, PLANT PHYSIOL, V135, P377, DOI 10.1104/pp.103.026989
   Leustek Thomas, 2002, Arabidopsis Book, V1, pe0017, DOI 10.1199/tab.0017
   Lu YR, 2000, FOOD CHEM, V68, P81, DOI 10.1016/S0308-8146(99)00167-3
   MACNAIR M, 1993, NEW PHYTOL, V8, P143
   Macnair MR, 1999, P ROY SOC B-BIOL SCI, V266, P2175, DOI 10.1098/rspb.1999.0905
   Marcus MA, 2004, J SYNCHROTRON RADIAT, V11, P239, DOI 10.1107/S0909049504005837
   MCCOLLOCH RJ, 1963, BIOCHEM BIOPH RES CO, V11, P7, DOI 10.1016/0006-291X(63)90018-4
   Miller NJ, 1996, REDOX REP, V2, P161, DOI 10.1080/13510002.1996.11747044
   Minguzzi C., 1948, ATTI SOC TOSC SCI, V55, P49
   Mirouze M, 2006, PLANT J, V47, P329, DOI 10.1111/j.1365-313X.2006.02788.x
   Montes-Bayon M, 2002, J ANAL ATOM SPECTROM, V17, P872, DOI 10.1039/b202608m
   Mou Z, 2003, CELL, V113, P935, DOI 10.1016/S0092-8674(03)00429-X
   Neuhierl B, 1999, J BIOL CHEM, V274, P5407, DOI 10.1074/jbc.274.9.5407
   Neuhierl B, 1996, EUR J BIOCHEM, V239, P235, DOI 10.1111/j.1432-1033.1996.0235u.x
   NIGAM SN, 1969, BIOCHIM BIOPHYS ACTA, V192, P185, DOI 10.1016/0304-4165(69)90354-7
   Nikiforova VJ, 2006, AMINO ACIDS, V30, P173, DOI 10.1007/s00726-005-0251-4
   Parker DR, 2003, PLANT SOIL, V249, P157, DOI 10.1023/A:1022545629940
   Pastori GM, 2003, PLANT CELL, V15, P939, DOI 10.1105/tpc.010538
   Peer WA, 2006, TOP CURR GENET, V14, P299
   Penninckx IAMA, 1996, PLANT CELL, V8, P2309, DOI 10.1105/tpc.8.12.2309
   PETERSON PJ, 1967, NATURE, V213, P599, DOI 10.1038/213599a0
   PETERSON PJ, 1971, AUST J BIOL SCI, V24, P175, DOI 10.1071/BI9710175
   Pickering IJ, 2000, P NATL ACAD SCI USA, V97, P10717, DOI 10.1073/pnas.200244597
   Pickering IJ, 2003, PLANT PHYSIOL, V131, P1460, DOI 10.1104/pp.014787
   Pickering IJ, 2003, J SYNCHROTRON RADIAT, V10, P289, DOI 10.1107/S0909049503003273
   Pickering IJ, 1999, J BIOL INORG CHEM, V4, P791, DOI 10.1007/s007750050352
   Pilon-Smits EAH, 1999, PLANT PHYSIOL, V119, P123, DOI 10.1104/pp.119.1.123
   PILONSMITS EAH, 2006, FRONT ECOL ENVIRON, V4, P203, DOI DOI 10.1890/1540-9295(2006)004[0203:ECUP-BA]2.0.CO;2
   Quinn CF, 2008, OECOLOGIA, V155, P267, DOI 10.1007/s00442-007-0907-8
   Quinn CF, 2007, INTEGR ENVIRON ASSES, V3, P460, DOI 10.1002/ieam.5630030317
   Reeves RD, 2000, PHYTOREMEDIATION OF TOXIC METALS, P193
   REEVES RD, 1983, J GEOCHEM EXPLOR, V18, P275, DOI 10.1016/0375-6742(83)90073-0
   Rivera JRE, 2006, J FOOD SCI, V71, pS270, DOI 10.1111/j.1365-2621.2006.tb15653.x
   Sanchez ACG, 2003, J SCI FOOD AGR, V83, P995, DOI 10.1002/jsfa.1436
   Schiavon M, 2007, PHYSIOL PLANTARUM, V129, P342, DOI 10.1111/j.1399-3054.2006.00809.x
   SEKO Y, 1987, J PHARM SCI, V76, pS135
   Shibagaki N, 2002, PLANT J, V29, P475, DOI 10.1046/j.0960-7412.2001.01232.x
   SHRIFT A, 1965, BIOCHIM BIOPHYS ACTA, V100, P65, DOI 10.1016/0304-4165(65)90428-9
   Singleton VL, 1999, METHOD ENZYMOL, V299, P152
   Smirnoff N, 2001, ANNU REV PLANT PHYS, V52, P437, DOI 10.1146/annurev.arplant.52.1.437
   Sors TG, 2005, PHOTOSYNTH RES, V86, P373, DOI 10.1007/s11120-005-5222-9
   Sors TG, 2005, PLANT J, V42, P785, DOI 10.1111/j.1365-313X.2005.02413.x
   Sors TG, 2009, PLANT J, V59, P110, DOI 10.1111/j.1365-313X.2009.03855.x
   SPANOS GA, 1990, J AGR FOOD CHEM, V38, P1565, DOI 10.1021/jf00097a030
   Stadtman TC, 1996, ANNU REV BIOCHEM, V65, P83, DOI 10.1146/annurev.bi.65.070196.000503
   Stillwell RJ, 2005, P NATL ACAD SCI USA, V102, P16123, DOI 10.1073/pnas.0508349102
   TADROS TM, 1957, ECOLOGY, V38, P14, DOI 10.2307/1932121
   Tamaoki M, 2003, PLANTA, V216, P552, DOI 10.1007/s00425-002-0894-2
   Tamaoki M, 2008, PLANT PHYSIOL, V146, P1219, DOI 10.1104/pp.107.110742
   Tamaoki M, 2008, PLANT SIGNAL BEHAV, V3, P865, DOI 10.4161/psb.3.10.6050
   Terry N, 2000, ANNU REV PLANT PHYS, V51, P401, DOI 10.1146/annurev.arplant.51.1.401
   Torres MA, 2002, P NATL ACAD SCI USA, V99, P517, DOI 10.1073/pnas.012452499
   Trelease SF, 1938, AM J BOT, V25, P372, DOI 10.2307/2436763
   TRELEASE SF, 1949, SELENIUM
   Turner JG, 2002, PLANT CELL, V14, pS153, DOI 10.1105/tpc.000679
   Van Hoewyk D, 2005, PLANT PHYSIOL, V139, P1518, DOI 10.1104/pp.105.068684
   Vickerman DB, 1999, ARCH INSECT BIOCHEM, V42, P64, DOI 10.1002/(SICI)1520-6327(199909)42:1&lt;64::AID-ARCH7&gt;3.0.CO;2-Y
   VIRUPAKSHA TK, 1965, BIOCHIM BIOPHYS ACTA, V107, P69, DOI 10.1016/0304-4165(65)90389-2
   Wang KLC, 2002, PLANT CELL, V14, pS131, DOI 10.1105/tpc.001768
   White PJ, 2007, ANN BOT-LONDON, V100, P111, DOI 10.1093/aob/mcm084
   White PJ, 2004, J EXP BOT, V55, P1927, DOI 10.1093/jxb/erh192
   Wilbert SM, 1998, ANAL BIOCHEM, V257, P186, DOI 10.1006/abio.1997.2555
   Yoshida S, 2006, PLANT CELL PHYSIOL, V47, P304, DOI 10.1093/pcp/pci246
   Zhang LH, 2006, NEW PHYTOL, V170, P33, DOI 10.1111/j.1469-8137.2006.01635.x
   Zhang Y, 2010, J BIOL CHEM, V285, P3393, DOI 10.1074/jbc.M109.071746
NR 112
TC 182
Z9 194
U1 5
U2 83
PU OXFORD UNIV PRESS INC
PI CARY
PA JOURNALS DEPT, 2001 EVANS RD, CARY, NC 27513 USA
SN 0032-0889
EI 1532-2548
J9 PLANT PHYSIOL
JI Plant Physiol.
PD AUG
PY 2010
VL 153
IS 4
BP 1630
EP 1652
DI 10.1104/pp.110.156570
PG 23
WC Plant Sciences
WE Science Citation Index Expanded (SCI-EXPANDED)
SC Plant Sciences
GA 634FQ
UT WOS:000280566000017
PM 20799959
OA Green Submitted, Green Published, hybrid
DA 2023-07-11
ER

PT J
AU Kissen, R
   Rossiter, JT
   Bones, AM
AF Kissen, Ralph
   Rossiter, John T.
   Bones, Atle M.
TI The 'mustard oil bomb': not so easy to assemble?! Localization,
   expression and distribution of the components of the myrosinase enzyme
   system
SO PHYTOCHEMISTRY REVIEWS
LA English
DT Article; Proceedings Paper
CT 1st International Conference on Glucosinolates
CY SEP 10-14, 2006
CL Max Planck Inst Chem Ecol, Jena, GERMANY
HO Max Planck Inst Chem Ecol
DE Glucosinolate hydrolysis; Plant defence; Secondary metabolites; Myrosin
   cell; Plant innate immunity
ID RETICULUM-DERIVED STRUCTURE; BRASSICA-NAPUS; ARABIDOPSIS-THALIANA;
   EPITHIOSPECIFIER PROTEIN; GLUCOSINOLATE BIOSYNTHESIS; TRANSCRIPTION
   FACTOR; BINDING PROTEINS; GENE FAMILY; DIFFERENTIAL EXPRESSION;
   BETA-THIOGLUCOSIDASE
AB Glucosinolates are plant secondary metabolites that are hydrolysed by the action of myrosinases into various products (isothiocyanates, thiocyanates, epithionitriles, nitriles, oxazolidines). Massive hydrolysis of glucosinolates occurs only upon tissue damage but there is also evidence indicating metabolism of glucosinolates in intact plant tissues. It was originally believed that the glucosinolate-myrosinase system in intact plants was stable due to a spatial separation of the components. This has been coined as the 'mustard oil bomb' theory. Proteins that form complexes with myrosinases have been described: myrosinase-binding proteins (MBPs) and myrosinase-associated proteins (MyAPs/ESM). The roles of these proteins and their biological relevance are not yet completely known. Other proteins of the myrosinase enzyme system are the epithiospecifier protein (ESP) and the thiocyanate-forming protein (TFP) that divert the glucosinolate hydrolysis from isothiocyanate production to nitrile/epithionitrile or thiocyanate production. Some glucosinolate hydrolysis products act as plant defence compounds against insects and pathogens or have beneficial health effects on humans. In this review, we survey and critically assess the available information concerning the localization, both at the tissular/cellular and subcellular level, of the different components of the myrosinase enzyme system. Data from the model plant Arabidopsis thaliana is compared to that from other glucosinolate-producing Brassicaceae in order to show common as well as divergent features of the 'mustard oil bomb' among these species.
C1 [Kissen, Ralph; Bones, Atle M.] Norwegian Univ Sci & Technol, Dept Biol, N-7491 Trondheim, Norway.
   [Rossiter, John T.] Univ London Imperial Coll Sci Technol & Med, Fac Nat Sci, Div Biol, London SW7 2AZ, England.
C3 Norwegian University of Science & Technology (NTNU); Imperial College
   London
RP Bones, AM (通讯作者)，Norwegian Univ Sci & Technol, Dept Biol, Realfagbygget Hogskoleringen 5, N-7491 Trondheim, Norway.
EM atle.bones@bio.ntnu.no
RI Rossiter, John/AAF-8247-2021; Bones, Atle M/C-6202-2014
OI Bones, Atle M/0000-0003-0544-7437
CR Akoh CC, 2004, PROG LIPID RES, V43, P534, DOI 10.1016/j.plipres.2004.09.002
   Alvarez S, 2008, PLANT CELL PHYSIOL, V49, P324, DOI 10.1093/pcp/pcn007
   ANDERSSON D, 2004, 15 INT C AR RES BERL
   Andreasson E, 2003, RECENT ADV PHYTOCHEM, V37, P79
   Andreasson E, 1999, PLANT MOL BIOL, V41, P171, DOI 10.1023/A:1006364607564
   Andreasson E, 2001, PLANT PHYSIOL, V127, P1750, DOI 10.1104/pp.010334
   Andreasson E, 2001, MOL PLANT PATHOL, V2, P281, DOI 10.1046/j.1464-6722.2001.00076.x
   Barth C, 2006, PLANT J, V46, P549, DOI 10.1111/j.1365-313X.2006.02716.x
   Bellostas N, 2008, J BIOCHEM BIOPH METH, V70, P918, DOI 10.1016/j.jprot.2007.11.006
   Bernardi R, 2000, FEBS LETT, V467, P296, DOI 10.1016/S0014-5793(00)01179-0
   BJORKMAN R, 1972, BIOCHIM BIOPHYS ACTA, V276, P508, DOI 10.1016/0005-2744(72)91011-X
   BJORKMAN R, 1973, BIOCHIM BIOPHYS ACTA, V327, P121, DOI 10.1016/0005-2744(73)90109-5
   BONES A, 1989, J PLANT PHYSIOL, V134, P722, DOI 10.1016/S0176-1617(89)80034-3
   BONES A, 1985, ISRAEL J BOT, V34, P351
   BONES AM, 1990, J EXP BOT, V41, P737, DOI 10.1093/jxb/41.6.737
   Bones AM, 1996, PHYSIOL PLANTARUM, V97, P194, DOI [10.1034/j.1399-3054.1996.970128.x, 10.1111/j.1399-3054.1996.tb00497.x]
   BONES AM, 1991, J EXP BOT, V42, P1541, DOI 10.1093/jxb/42.12.1541
   BONES AM, 1994, PLANTA, V193, P558, DOI 10.1007/BF02411562
   Bones AM, 2006, PHYTOCHEMISTRY, V67, P1053, DOI 10.1016/j.phytochem.2006.02.024
   Brader G, 2006, PLANT J, V46, P758, DOI 10.1111/j.1365-313X.2006.02743.x
   Bridges M, 2002, P ROY SOC B-BIOL SCI, V269, P187, DOI 10.1098/rspb.2001.1861
   Brown PD, 2003, PHYTOCHEMISTRY, V62, P471, DOI 10.1016/S0031-9422(02)00549-6
   Burow M, 2007, PLANT MOL BIOL, V64, P173, DOI 10.1007/s11103-007-9143-1
   Burow M, 2007, PLANT MOL BIOL, V63, P49, DOI 10.1007/s11103-006-9071-5
   Capella AN, 2001, PLANTA, V213, P691, DOI 10.1007/s004250100548
   Carter C, 2004, PLANT CELL, V16, P3285, DOI 10.1105/tpc.104.027078
   Casasoli M, 2007, INT J MASS SPECTROM, V268, P277, DOI 10.1016/j.ijms.2007.07.007
   CHADCHAWAN S, 1993, PLANT PHYSIOL, V103, P671, DOI 10.1104/pp.103.2.671
   CHEN S, 2006, 1 INT C GLUC JEN 10
   DAXENBICHLER ME, 1991, PHYTOCHEMISTRY, V30, P2623, DOI 10.1016/0031-9422(91)85112-D
   Eriksson S, 2002, PLANT PHYSIOL, V129, P1592, DOI 10.1104/pp.003285
   Eriksson S, 2001, PHYSIOL PLANTARUM, V111, P353, DOI 10.1034/j.1399-3054.2001.1110313.x
   Fahey JW, 2001, PHYTOCHEMISTRY, V56, P5, DOI 10.1016/S0031-9422(00)00316-2
   FALK A, 1995, PLANT MOL BIOL, V27, P863, DOI 10.1007/BF00037015
   FALK A, 1992, PLANT SCI, V83, P181, DOI 10.1016/0168-9452(92)90077-Y
   FALK A, 1995, PLANTA, V195, P387, DOI 10.1007/BF00202596
   Fimognari C, 2007, MUTAT RES-REV MUTAT, V635, P90, DOI 10.1016/j.mrrev.2006.10.004
   Foo HL, 2000, FEBS LETT, V468, P243, DOI 10.1016/S0014-5793(00)01176-5
   Gallardo K, 2001, PLANT PHYSIOL, V126, P835, DOI 10.1104/pp.126.2.835
   Geshi N, 1998, PLANTA, V204, P295, DOI 10.1007/s004250050259
   Geshi N, 1998, PLANT PHYSIOL BIOCH, V36, P583, DOI 10.1016/S0981-9428(98)80006-5
   Gigolashvili T, 2007, PLANT J, V51, P247, DOI 10.1111/j.1365-313X.2007.03133.x
   Gigolashvili T, 2007, PLANT J, V50, P886, DOI 10.1111/j.1365-313X.2007.03099.x
   GROB K, 1979, PLANT SCI LETT, V14, P327, DOI 10.1016/S0304-4211(79)90281-5
   Grubb CD, 2006, TRENDS PLANT SCI, V11, P89, DOI 10.1016/j.tplants.2005.12.006
   Halkier BA, 2006, ANNU REV PLANT BIOL, V57, P303, DOI 10.1146/annurev.arplant.57.032905.105228
   Hansen BG, 2007, PLANT J, V50, P902, DOI 10.1111/j.1365-313X.2007.03101.x
   Hara M, 2001, PLANT SCI, V160, P425, DOI 10.1016/S0168-9452(00)00400-3
   Hara M, 2000, PLANT CELL PHYSIOL, V41, P1102, DOI 10.1093/pcp/pcd034
   HELMLINGER J, 1983, PHYSIOL PLANTARUM, V58, P302, DOI 10.1111/j.1399-3054.1983.tb04185.x
   HOGLUND AS, 1991, PLANT PHYSIOL, V95, P213, DOI 10.1104/pp.95.1.213
   HOGLUND AS, 1992, PLANT SCI, V85, P165, DOI 10.1016/0168-9452(92)90112-Y
   Holst B, 2004, NAT PROD REP, V21, P425, DOI 10.1039/b204039p
   Husebye H, 2002, PLANT PHYSIOL, V128, P1180, DOI 10.1104/pp.010925
   Huttlin EL, 2007, MOL CELL PROTEOMICS, V6, P860, DOI 10.1074/mcp.M600347-MCP200
   JAMES DC, 1991, PHYSIOL PLANTARUM, V82, P163
   Jaquinod M, 2007, MOL CELL PROTEOMICS, V6, P394, DOI 10.1074/mcp.M600250-MCP200
   Jost R, 2005, PHOTOSYNTH RES, V86, P491, DOI 10.1007/s11120-005-7386-8
   Kazana E, 2007, P ROY SOC B-BIOL SCI, V274, P2271, DOI 10.1098/rspb.2007.0237
   Kelly PJ, 1998, PLANTA, V206, P370, DOI 10.1007/s004250050412
   Koroleva OA, 2000, PLANT PHYSIOL, V124, P599, DOI 10.1104/pp.124.2.599
   Lambrix V, 2001, PLANT CELL, V13, P2793, DOI 10.1105/tpc.13.12.2793
   LENMAN M, 1993, PLANT MOL BIOL, V21, P463, DOI 10.1007/BF00028804
   LENMAN M, 1993, PLANT PHYSIOL, V103, P703, DOI 10.1104/pp.103.3.703
   LENMAN M, 1990, EUR J BIOCHEM, V194, P747, DOI 10.1111/j.1432-1033.1990.tb19465.x
   LONNERDAL B, 1973, BIOCHIM BIOPHYS ACTA, V315, P421, DOI 10.1016/0005-2744(73)90272-6
   LUTHY B, 1984, BIOCHEM PHYSIOL PFL, V179, P5
   MATILE P, 1980, BIOCHEM PHYSIOL PFL, V175, P722, DOI 10.1016/S0015-3796(80)80059-X
   Matsushima R, 2004, PLANT CELL, V16, P1536, DOI 10.1105/tpc.021154
   Matsushima R, 2003, PLANT CELL PHYSIOL, V44, P661, DOI 10.1093/pcp/pcg089
   Matusheski NV, 2006, J AGR FOOD CHEM, V54, P2069, DOI 10.1021/jf0525277
   Miao Y, 2007, PLANT CELL, V19, P819, DOI 10.1105/tpc.106.042705
   Muller C, 2001, J CHEM ECOL, V27, P2505, DOI 10.1023/A:1013631616141
   Nikiforova V, 2003, PLANT J, V33, P633, DOI 10.1046/j.1365-313X.2003.01657.x
   Nitz I, 2001, PLANT SCI, V161, P337, DOI 10.1016/S0168-9452(01)00412-5
   Rask L, 2000, PLANT MOL BIOL, V42, P93, DOI 10.1023/A:1006380021658
   Ratzka A, 2002, P NATL ACAD SCI USA, V99, P11223, DOI 10.1073/pnas.172112899
   Reumann S, 2007, PLANT CELL, V19, P3170, DOI 10.1105/tpc.107.050989
   Rizhsky L, 2004, PLANT PHYSIOL, V134, P1683, DOI 10.1104/pp.103.033431
   Shelton AL, 2005, J CHEM ECOL, V31, P1711, DOI 10.1007/s10886-005-5922-9
   Shimaoka T, 2004, PLANT CELL PHYSIOL, V45, P672, DOI 10.1093/pcp/pch099
   Taipalensuu J, 1997, EUR J BIOCHEM, V250, P680, DOI 10.1111/j.1432-1033.1997.00680.x
   Taipalensuu J, 1997, EUR J BIOCHEM, V243, P605, DOI 10.1111/j.1432-1033.1997.t01-1-00605.x
   Taipalensuu J, 1997, EUR J BIOCHEM, V247, P963, DOI 10.1111/j.1432-1033.1997.00963.x
   Taipalensuu J, 1996, PLANT PHYSIOL, V110, P483, DOI 10.1104/pp.110.2.483
   Takechi K, 1999, PLANT CELL PHYSIOL, V40, P1287, DOI 10.1093/oxfordjournals.pcp.a029517
   Thangstad OP, 2004, PLANT MOL BIOL, V54, P597, DOI 10.1023/B:PLAN.0000038272.99590.10
   THANGSTAD OP, 1993, PLANT MOL BIOL, V23, P511, DOI 10.1007/BF00019299
   Thangstad OP, 2001, PLANTA, V213, P207, DOI 10.1007/s004250000491
   THANGSTAD OP, 1990, PLANTA, V180, P245, DOI 10.1007/BF00194003
   THANGSTAD OP, 1991, PROTOPLASMA, V161, P85, DOI 10.1007/BF01322721
   Toufighi K, 2005, PLANT J, V43, P153, DOI 10.1111/j.1365-313X.2005.02437.x
   Ueda H, 2006, PLANT CELL PHYSIOL, V47, P164, DOI 10.1093/pcp/pci232
   Velasco P, 2007, J AGR FOOD CHEM, V55, P955, DOI 10.1021/jf0624897
   Wittstock U, 2004, P NATL ACAD SCI USA, V101, P4859, DOI 10.1073/pnas.0308007101
   Wittstock U, 2003, RECENT ADV PHYTOCHEM, V37, P101
   Xu ZW, 2004, PLANT MOL BIOL, V55, P343, DOI 10.1007/s11103-004-0790-1
   XUE JP, 1995, PLANT MOL BIOL, V27, P911, DOI 10.1007/BF00037019
   XUE JP, 1992, PLANT MOL BIOL, V18, P387, DOI 10.1007/BF00034965
   XUE JP, 1993, PLANTA, V191, P95, DOI 10.1007/BF00240900
   Yan XF, 2007, PLANTA, V226, P1343, DOI 10.1007/s00425-007-0627-7
   YIU SH, 1984, CAN J PLANT SCI, V64, P869, DOI 10.4141/cjps84-119
   Zabala MD, 2005, PHYTOCHEMISTRY, V66, P859, DOI 10.1016/j.phytochem.2005.02.026
   Zhang JM, 2002, PHYSIOL PLANTARUM, V115, P25, DOI 10.1034/j.1399-3054.2002.1150103.x
   Zhang ZY, 2006, PLANT CELL, V18, P1524, DOI 10.1105/tpc.105.039602
   Zimmermann P, 2004, PLANT PHYSIOL, V136, P2621, DOI 10.1104/pp.104.046367
NR 106
TC 181
Z9 192
U1 3
U2 85
PU SPRINGER
PI DORDRECHT
PA VAN GODEWIJCKSTRAAT 30, 3311 GZ DORDRECHT, NETHERLANDS
SN 1568-7767
EI 1572-980X
J9 PHYTOCHEM REV
JI Phytochem. Rev.
PD JAN
PY 2009
VL 8
IS 1
BP 69
EP 86
DI 10.1007/s11101-008-9109-1
PG 18
WC Plant Sciences
WE Science Citation Index Expanded (SCI-EXPANDED); Conference Proceedings Citation Index - Science (CPCI-S)
SC Plant Sciences
GA 414KD
UT WOS:000263861500007
DA 2023-07-11
ER

PT J
AU Yang, CW
   Gonzalez-Lamothe, R
   Ewan, RA
   Rowland, O
   Yoshioka, H
   Shenton, M
   Ye, H
   O'Donnell, E
   Jones, JDG
   Sadanandom, A
AF Yang, CW
   Gonzalez-Lamothe, R
   Ewan, RA
   Rowland, O
   Yoshioka, H
   Shenton, M
   Ye, H
   O'Donnell, E
   Jones, JDG
   Sadanandom, A
TI The E3 ubiquitin ligase activity of Arabidopsis PLANT U-BOX17 and its
   functional tobacco homolog ACRE276 are required for cell death and
   defense
SO PLANT CELL
LA English
DT Article
ID U-BOX; DISEASE RESISTANCE; PROTEASOME PATHWAY; REPEAT PROTEIN; GENE;
   KINASE; TOMATO; DOMAIN; PATHOGEN; FAMILY
AB Previous analysis of transcriptional changes after elicitation of Cf-9 transgenic tobacco ( Nicotiana tabacum) by Avr9 peptide revealed a rapidly upregulated gene, ACRE276. We show that ACRE276 is transiently induced in wounded leaves within 15 min, but upon Avr9 elicitor treatment, this upregulation is enhanced and maintained until cell death onset in Cf-9 tobacco. ACRE276 RNA interference (RNAi) silencing in tobacco results in loss of hypersensitive response (HR) specified by Cf resistance genes. ACRE276 RNAi plants are also compromised for HR mediated by the tobacco mosaic virus defense elicitor p50. Silencing tomato ( Lycopersicon esculentum) ACRE276 leads to breakdown of Cf-9-specified resistance against Cladosporium fulvum leaf mold. We confirmed that tobacco ACRE276 is an E3 ubiquitin ligase requiring an intact U-box domain. Bioinformatic analyses revealed Arabidopsis thaliana PLANT U-BOX17 (PUB17) and Brassica napus ARC1 as the closest homologs of tobacco ACRE276. Transiently expressing PUB17 in Cf-9 tobacco silenced for ACRE276 restores HR, while mutant PUB17 lacking E3 ligase activity fails to do so, demonstrating that PUB17 ligase activity is crucial for defense signaling. Arabidopsis PUB17 knockout plants are compromised in RPM1- and RPS4-mediated resistance against Pseudomonas syringae pv tomato containing avirulence genes AvrB and AvrRPS4, respectively. We identify a conserved class of U-box ARMADILLO repeat E3 ligases that are positive regulators of cell death and defense across the Solanaceae and Brassicaceae.
C1 Univ Glasgow, Inst Biomed & Life Sci, Div Biochem & Mol Biol, Plant Sci Grp, Glasgow G12 8QQ, Lanark, Scotland.
   John Innes Ctr Plant Sci Res, Sainsbury Lab, Norwich NR4 7UH, Norfolk, England.
C3 University of Glasgow; UK Research & Innovation (UKRI); Biotechnology
   and Biological Sciences Research Council (BBSRC); John Innes Center
RP Sadanandom, A (通讯作者)，Univ Glasgow, Inst Biomed & Life Sci, Div Biochem & Mol Biol, Plant Sci Grp, Glasgow G12 8QQ, Lanark, Scotland.
EM ari.sadanandom@bio.gla.ac.uk
RI Ding, Cheng-Qiang/B-6287-2011; Shenton, Martha/V-8780-2019; Jones,
   Jonathan DG/J-5129-2012; Rowland, Owen/ABH-2744-2021
OI Jones, Jonathan DG/0000-0002-4953-261X; Rowland,
   Owen/0000-0002-2752-2584
FU Biotechnology and Biological Sciences Research Council [BBS/B/07152,
   BB/C006488/1] Funding Source: Medline; Biotechnology and Biological
   Sciences Research Council [BB/C006488/1, BBS/B/07152] Funding Source:
   researchfish
CR Aebersold DM, 2004, MOL CELL BIOL, V24, P10000, DOI 10.1128/MCB.24.22.10000-10015.2004
   Amador V, 2001, CELL, V106, P343, DOI 10.1016/S0092-8674(01)00445-7
   Andrews EA, 2005, MOL CELL BIOL, V25, P185, DOI 10.1128/MCB.25.1.185-196.2005
   [Anonymous], 2000, MOL EVOLUTION PHYLOG
   Aravind L, 2000, CURR BIOL, V10, pR132, DOI 10.1016/S0960-9822(00)00398-5
   Ausubel FM, 2005, NAT IMMUNOL, V6, P973, DOI 10.1038/ni1253
   Azevedo C, 2001, TRENDS PLANT SCI, V6, P354, DOI 10.1016/S1360-1385(01)01960-4
   Bower MS, 1996, PLANT CELL, V8, P1641, DOI 10.1105/tpc.8.9.1641
   Cabrillac D, 2001, NATURE, V410, P220, DOI 10.1038/35065626
   Callis J, 2000, CURR OPIN PLANT BIOL, V3, P381, DOI 10.1016/S1369-5266(00)00100-X
   Ciechanover A, 1998, EMBO J, V17, P7151, DOI 10.1093/emboj/17.24.7151
   Dangl JL, 2001, NATURE, V411, P826, DOI 10.1038/35081161
   Dorey S, 1999, PLANT PHYSIOL, V121, P163, DOI 10.1104/pp.121.1.163
   Durrant WE, 2000, PLANT CELL, V12, P963, DOI 10.1105/tpc.12.6.963
   Erickson FL, 1999, PLANT J, V18, P67, DOI 10.1046/j.1365-313X.1999.00426.x
   Gonzalez-Lamothe R, 2006, PLANT CELL, V18, P1067, DOI 10.1105/tpc.106.040998
   Grant JJ, 2000, PLANT PHYSIOL, V124, P21, DOI 10.1104/pp.124.1.21
   Gu TS, 1998, P NATL ACAD SCI USA, V95, P382, DOI 10.1073/pnas.95.1.382
   Hammond-Kosack KE, 1998, PLANT CELL, V10, P1251, DOI 10.1105/tpc.10.8.1251
   HammondKosack KE, 1997, ANNU REV PLANT PHYS, V48, P575, DOI 10.1146/annurev.arplant.48.1.575
   Hardtke CS, 2002, PLANT J, V30, P385, DOI 10.1046/j.1365-313X.2002.01298.x
   Hatakeyama S, 2001, J BIOL CHEM, V276, P33111, DOI 10.1074/jbc.M102755200
   HERSHKO A, 1983, J BIOL CHEM, V258, P8206
   Hochstrasser M, 2001, CELL, V107, P5, DOI 10.1016/S0092-8674(01)00519-0
   HORSCH RB, 1985, COLD SPRING HARB SYM, V50, P433, DOI 10.1101/SQB.1985.050.01.054
   Jiang JH, 2001, J BIOL CHEM, V276, P42938, DOI 10.1074/jbc.M101968200
   JONES DT, 1992, COMPUT APPL BIOSCI, V8, P275, DOI 10.1093/bioinformatics/8.3.275
   JOOSTEN MHAJ, 1994, NATURE, V367, P384, DOI 10.1038/367384a0
   Kirsch C, 2001, PLANT J, V26, P217, DOI 10.1046/j.1365-313x.2001.01015.x
   Kumar S, 2004, BRIEF BIOINFORM, V5, P150, DOI 10.1093/bib/5.2.150
   Lee YH, 2005, J BIOL CHEM, V280, P21409, DOI 10.1074/jbc.M500972200
   Letunic I, 2004, NUCLEIC ACIDS RES, V32, pD142, DOI 10.1093/nar/gkh088
   Liu JK, 2002, CURR MED CHEM, V9, P1483, DOI 10.2174/0929867023369709
   Liu YL, 2002, PLANT J, V31, P777, DOI 10.1046/j.1365-313X.2002.01394.x
   Lorick KL, 1999, P NATL ACAD SCI USA, V96, P11364, DOI 10.1073/pnas.96.20.11364
   Miki D, 2005, PLANT PHYSIOL, V138, P1903, DOI 10.1104/pp.105.063933
   Murata S, 2001, EMBO REP, V2, P1133, DOI 10.1093/embo-reports/kve246
   Muratani M, 2003, NAT REV MOL CELL BIO, V4, P192, DOI 10.1038/nrm1049
   Muskett P, 2003, MICROBES INFECT, V5, P969, DOI 10.1016/S1286-4579(03)00183-7
   Navarro L, 2004, PLANT PHYSIOL, V135, P1113, DOI 10.1104/pp.103.036749
   Ohi MD, 2005, MOL CELL BIOL, V25, P451, DOI 10.1128/MCB.25.1.451-460.2005
   Ohi MD, 2003, NAT STRUCT BIOL, V10, P250, DOI 10.1038/nsb906
   Okui M, 2005, EXP CELL RES, V309, P220, DOI 10.1016/j.yexcr.2005.05.018
   Peart JR, 2002, P NATL ACAD SCI USA, V99, P10865, DOI 10.1073/pnas.152330599
   Piedras P, 1998, MOL PLANT MICROBE IN, V11, P1155, DOI 10.1094/MPMI.1998.11.12.1155
   Prag G, 2003, CELL, V113, P609, DOI 10.1016/S0092-8674(03)00364-7
   Pringa E, 2001, J BIOL CHEM, V276, P19617, DOI 10.1074/jbc.M100192200
   Rivas S, 2005, ANNU REV PHYTOPATHOL, V43, P395, DOI 10.1146/annurev.phyto.43.040204.140224
   Rivas S, 2004, EMBO J, V23, P2156, DOI 10.1038/sj.emboj.7600224
   Rowland O, 2005, PLANT CELL, V17, P295, DOI 10.1105/tpc.104.026013
   Ruiz MT, 1998, PLANT CELL, V10, P937, DOI 10.1105/tpc.10.6.937
   SCHERER DC, 1995, P NATL ACAD SCI USA, V92, P11259, DOI 10.1073/pnas.92.24.11259
   Schultz J, 1998, P NATL ACAD SCI USA, V95, P5857, DOI 10.1073/pnas.95.11.5857
   Sharma PC, 2003, MOL GENET GENOMICS, V269, P583, DOI 10.1007/s00438-003-0872-9
   Stone SL, 2003, PLANT CELL, V15, P885, DOI 10.1105/tpc.009845
   Thomas CM, 1997, PLANT CELL, V9, P2209, DOI 10.1105/tpc.9.12.2209
   Thomas SG, 2004, NATURE, V429, P305, DOI 10.1038/nature02540
   Thompson JD, 1997, NUCLEIC ACIDS RES, V25, P4876, DOI 10.1093/nar/25.24.4876
   UKNES S, 1992, PLANT CELL, V4, P645, DOI 10.1105/tpc.4.6.645
   Vierstra RD, 2003, TRENDS PLANT SCI, V8, P135, DOI 10.1016/S1360-1385(03)00014-1
   Villalobo E, 2002, MOL BIOL EVOL, V19, P39, DOI 10.1093/oxfordjournals.molbev.a003980
   Wesley SV, 2001, PLANT J, V27, P581, DOI 10.1046/j.1365-313X.2001.01105.x
   Yan JQ, 2003, PLANT PHYSIOL, V132, P861, DOI 10.1104/pp.103.020800
   Zeng LR, 2004, PLANT CELL, V16, P2795, DOI 10.1105/tpc.104.025171
   Zhang Y, 2005, J BIOL CHEM, V280, P38682, DOI 10.1074/jbc.M506309200
NR 65
TC 179
Z9 208
U1 5
U2 53
PU AMER SOC PLANT BIOLOGISTS
PI ROCKVILLE
PA 15501 MONONA DRIVE, ROCKVILLE, MD 20855 USA
SN 1040-4651
EI 1531-298X
J9 PLANT CELL
JI Plant Cell
PD APR
PY 2006
VL 18
IS 4
BP 1084
EP 1098
DI 10.1105/tpc.105.039198
PG 15
WC Biochemistry & Molecular Biology; Plant Sciences; Cell Biology
WE Science Citation Index Expanded (SCI-EXPANDED)
SC Biochemistry & Molecular Biology; Plant Sciences; Cell Biology
GA 031TF
UT WOS:000236726200022
PM 16531496
OA Green Published, Bronze
DA 2023-07-11
ER

PT J
AU Yan, XL
   Liao, H
   Beebe, SE
   Blair, MW
   Lynch, JP
AF Yan, XL
   Liao, H
   Beebe, SE
   Blair, MW
   Lynch, JP
TI QTL mapping of root hair and acid exudation traits and their
   relationship to phosphorus uptake in common bean
SO PLANT AND SOIL
LA English
DT Article
DE common bean; phosphorus; QTLs; root acid exudation; root hairs
ID ARABIDOPSIS-THALIANA BRASSICACEAE; CONTRASTING SOIL TYPES; ORYZA-SATIVA
   L.; RHIZOSPHERE ACIDIFICATION; PHASEOLUS-VULGARIS; GENETIC DISSECTION;
   MOLECULAR MARKERS; BARLEY CULTIVARS; BLACK LOCUST; PLANT-ROOTS
AB The relationship between root-hair growth, acid exudation and phosphorus (P) uptake as well as the quantitative trait loci (QTLs) associated with these traits were determined for a recombinant inbred line (RIL) population derived from the cross of two contrasting common bean (Phaseolus vulgaris L.) genotypes, DOR364 and G19833, which were grown in solution culture and under field conditions with low-P availability. In the solution-culture study, root-hair density, root-hair length, H+ exudation and total acid exudation were measured. Substantial genotypic variability was observed for these traits and their response to P availability. The P-efficient parent G19833 had greater root-hair density, longer root-hair length, and greater exudation of H+ and total acid than the P-inefficient genotype DOR364. These traits segregated continuously in the RIL population, with obvious tendency of trait transgression. Genetic analysis revealed that the root traits measured had various heritabilities, with h(2) ranging from 43.24 to 86.70%. Using an integrated genetic map developed for the population, a total of 19 QTLs associated with root hair, acid exudation and P-uptake traits were detected on 8 linkage groups. P uptake in the field was positively correlated with total acid exudation, basal root-hair length, and basal root-hair density. Acid-exudation traits were intercorrelated, as were root-hair traits. Total acid exudation was positively correlated with basal root-hair density and length. Linkage analysis revealed that some of the root-trait QTLs were closely linked with QTLs for P uptake in the field. We propose that marker-assisted selection (MAS) might be a feasible alternative to conventional screening of phenotypic root traits.
C1 Penn State Univ, Dept Hort, University Pk, PA 16802 USA.
   S China Agr Univ, Lab Plant Nutrit Genet, Guangzhou 510642, Peoples R China.
   S China Agr Univ, Root Biol Ctr, Guangzhou 510642, Peoples R China.
   CIAT, Cali AA 6713, Colombia.
C3 Pennsylvania Commonwealth System of Higher Education (PCSHE);
   Pennsylvania State University; Pennsylvania State University -
   University Park; South China Agricultural University; South China
   Agricultural University; Alliance; International Center for Tropical
   Agriculture - CIAT
RP Lynch, JP (通讯作者)，Penn State Univ, Dept Hort, University Pk, PA 16802 USA.
EM JPL4@psu.edu
CR AE N, 1990, SCIENCE, V248, P477, DOI 10.1126/science.248.4954.477
   Basten CJ, 1999, QTL CARTOGRAPHER VER
   Bates TR, 2000, AM J BOT, V87, P958, DOI 10.2307/2656994
   Bates TR, 2000, AM J BOT, V87, P964, DOI 10.2307/2656995
   Bates TR, 2001, PLANT SOIL, V236, P243, DOI 10.1023/A:1012791706800
   Beebe S, 1997, EUPHYTICA, V95, P325, DOI 10.1023/A:1003008617829
   BEEBE S, 1998, ANN REP BEAN IMPROV, V41, P95
   BHAT KKS, 1973, PLANT SOIL, V38, P161, DOI 10.1007/BF00011224
   BLAIR MW, 2003, IN PRESS THEOR APPL
   Broughton WJ, 2003, PLANT SOIL, V252, P55, DOI 10.1023/A:1024146710611
   Cathcart J. B., 1980, Khasawneh, F. E.; Sample, E. C.; Kamprath, E. J. : The role of phosphorus in agriculture. (Proceedings of a symposium held 1-3 June 1976 at the National Fertilizer Development Center, Tennessee Valley Authority, Muscle Shoals, Alabama)., P1
   CHAMPOUX MC, 1995, THEOR APPL GENET, V90, P969, DOI 10.1007/BF00222910
   *CIAT, 1996, ANN REP
   *CIAT, 1996, ANN REP INT CTR TROP
   CLARK RB, 1991, FIELD CROP RES, V27, P219, DOI 10.1016/0378-4290(91)90063-2
   CLARKSON DT, 1985, ANNU REV PLANT PHYS, V36, P77, DOI 10.1146/annurev.pp.36.060185.000453
   Dellaporta S. L., 1983, PLANT MOL BIOL REP, V1, P19, DOI [DOI 10.1007/BF02712670, 10.1007/BF02712670]
   FAWOLE I, 1982, J AM SOC HORTIC SCI, V107, P98
   FOHSE D, 1991, PLANT SOIL, V132, P261
   Foreman J, 2001, ANN BOT-LONDON, V88, P1, DOI 10.1006/anbo.2001.1430
   Freyre R, 1998, THEOR APPL GENET, V97, P847, DOI 10.1007/s001220050964
   Gahoonia TS, 1999, PLANT SOIL, V211, P269, DOI 10.1023/A:1004742032367
   Gahoonia TS, 1997, EUPHYTICA, V98, P177, DOI 10.1023/A:1003113131989
   Gahoonia TS, 1998, PLANT SOIL, V198, P147, DOI 10.1023/A:1004346412006
   Gahoonia TS, 1997, PLANT SOIL, V191, P181, DOI 10.1023/A:1004270201418
   Gahoonia TS, 2001, PLANT SOIL, V235, P211, DOI 10.1023/A:1011993322286
   GAHOONIA TS, 2004, IN PRESS PLANT SOIL
   GERLOFF GC, 1983, ENCY PLANT PHYSL B, V15, P453
   GILLESPIE AR, 1990, SOIL SCI SOC AM J, V54, P538, DOI 10.2136/sssaj1990.03615995005400020042x
   GILLESPIE AR, 1990, SOIL SCI SOC AM J, V54, P533, DOI 10.2136/sssaj1990.03615995005400020041x
   GILLESPIE AR, 1991, TREE PHYSIOL, V8, P195, DOI 10.1093/treephys/8.2.195
   Graham R. D., 1984, Advances in Plant Nutrition, V1, P57
   GU WK, 1995, THEOR APPL GENET, V91, P465, DOI 10.1007/BF00222974
   HOFFLAND E, 1989, PLANT SOIL, V113, P161, DOI 10.1007/BF02280176
   HOFFMANN C, 1995, PLANT SOIL, V176, P15, DOI 10.1007/BF00017671
   Hu B, 2001, PLANT SOIL, V230, P99, DOI 10.1023/A:1004809525119
   ITOH S, 1983, PLANT SOIL, V70, P403, DOI 10.1007/BF02374895
   Jones N, 1997, NEW PHYTOL, V137, P165, DOI 10.1046/j.1469-8137.1997.00826.x
   LANDER E S, 1987, Genomics, V1, P174, DOI 10.1016/0888-7543(87)90010-3
   LEWIS DG, 1967, PLANT SOIL, V26, P445, DOI 10.1007/BF01379565
   LYNCH J, 1990, PLANT CELL ENVIRON, V13, P547, DOI 10.1111/j.1365-3040.1990.tb01071.x
   Lynch J., 1998, Journal of Crop Production, V1, P241
   Ma Z, 2001, PLANT CELL ENVIRON, V24, P459, DOI 10.1046/j.1365-3040.2001.00695.x
   Ma Z, 2001, PLANT SOIL, V236, P221, DOI 10.1023/A:1012728819326
   MARSHALL IG, 1987, TRENDS NEUROSCI, V10, P174, DOI 10.1016/0166-2236(87)90044-0
   Parker JS, 2000, PLANT CELL, V12, P1961, DOI 10.1105/tpc.12.10.1961
   Peterson RL, 1996, BOT REV, V62, P1, DOI 10.1007/BF02868919
   Price AH, 1997, THEOR APPL GENET, V95, P132, DOI 10.1007/s001220050541
   Price AH, 1997, THEOR APPL GENET, V95, P143, DOI 10.1007/s001220050542
   Raghothama KG, 1999, ANNU REV PLANT PHYS, V50, P665, DOI 10.1146/annurev.arplant.50.1.665
   ROBSON AD, 1983, NITROGEN FIXATION LE, V3, P35
   Sample E. C., 1980, Khasawneh, F. E.; Sample, E. C.; Kamprath, E. J. : The role of phosphorus in agriculture. (Proceedings of a symposium held 1-3 June 1976 at the National Fertilizer Development Center, Tennessee Valley Authority, Muscle Shoals, Alabama)., P263
   SCHIEFELBEIN JW, 1990, PLANT CELL, V2, P235, DOI 10.1105/tpc.2.3.235
   SCHIEFELBEIN JW, 1991, PLANT CELL, V3, P1147, DOI 10.1105/tpc.3.11.1147
   SINGH SP, 1991, ECON BOT, V45, P379, DOI 10.1007/BF02887079
   Stevenson F.J., 1986, CYCLES SOIL CARBON N
   THUNG M, 1990, DEV PLANT SOIL SCI, V42, P501
   Tuberosa R, 2003, PLANT SOIL, V255, P35, DOI 10.1023/A:1026146615248
   Uren NC, 1988, ADV PLANT NUTRITION, V3, P79
   Vance CP, 2003, NEW PHYTOL, V157, P423, DOI 10.1046/j.1469-8137.2003.00695.x
   Vance CP, 2001, PLANT PHYSIOL, V127, P390, DOI 10.1104/pp.010331
   WANG L, 2004, IN PRESS PLANT SOIL
   WILKINSON L, 1992, SYSTAT STAT, P116
   Wissuwa M, 2002, THEOR APPL GENET, V105, P890, DOI 10.1007/s00122-002-1051-9
   Wissuwa M, 2001, J EXP BOT, V52, P1703, DOI 10.1093/jexbot/52.361.1703
   YAN X, 1997, NUTRIENT MANAGEMENT, P340
   YAN XL, 1995, CROP SCI, V35, P1094, DOI 10.2135/cropsci1995.0011183X003500040029x
   YAN XL, 1995, CROP SCI, V35, P1086, DOI 10.2135/cropsci1995.0011183X003500040028x
   Yan XL, 1996, CROP SCI, V36, P936, DOI 10.2135/cropsci1996.0011183X003600040020x
   YOUNGDAHL LJ, 1990, J PLANT NUTR, V13, P1381, DOI 10.1080/01904169009364160
   Zhang WP, 2001, THEOR APPL GENET, V103, P118, DOI 10.1007/s001220100561
   Zheng BS, 2003, THEOR APPL GENET, V107, P1505, DOI 10.1007/s00122-003-1390-1
NR 72
TC 179
Z9 196
U1 1
U2 49
PU SPRINGER
PI DORDRECHT
PA VAN GODEWIJCKSTRAAT 30, 3311 GZ DORDRECHT, NETHERLANDS
SN 0032-079X
EI 1573-5036
J9 PLANT SOIL
JI Plant Soil
PD AUG
PY 2004
VL 265
IS 1-2
BP 17
EP 29
DI 10.1007/s11104-005-0693-1
PG 13
WC Agronomy; Plant Sciences; Soil Science
WE Science Citation Index Expanded (SCI-EXPANDED)
SC Agriculture; Plant Sciences
GA 884NB
UT WOS:000226091200002
DA 2023-07-11
ER

PT J
AU Hohmann, N
   Wolf, EM
   Lysak, MA
   Koch, MA
AF Hohmann, Nora
   Wolf, Eva M.
   Lysak, Martin A.
   Koch, Marcus A.
TI A Time-Calibrated Road Map of Brassicaceae Species Radiation and
   Evolutionary History
SO PLANT CELL
LA English
DT Article
ID NUCLEAR-DNA CONTENT; NORTH-AMERICAN BOECHERA; GENOME SIZE EVOLUTION;
   WHOLE-GENOME; MOLECULAR SYSTEMATICS; PHYLOGENETIC ANALYSIS;
   ARABIDOPSIS-THALIANA; GENETIC DIFFERENTIATION; EARLY DIVERSIFICATION;
   PARTITIONING SCHEMES
AB The Brassicaceae include several major crop plants and numerous important model species in comparative evolutionary research such as Arabidopsis, Brassica, Boechera, Thellungiella, and Arabis species. As any evolutionary hypothesis needs to be placed in a temporal context, reliably dated major splits within the evolution of Brassicaceae are essential. We present a comprehensive time-calibrated framework with important divergence time estimates based on whole-chloroplast sequence data for 29 Brassicaceae species. Diversification of the Brassicaceae crown group started at the Eocene-to-Oligocene transition. Subsequent major evolutionary splits are dated to; 20 million years ago, coinciding with the Oligocene-to-Miocene transition, with increasing drought and aridity and transient glaciation events. The age of the Arabidopsis thaliana crown group is 6 million years ago, at the Miocene and Pliocene border. The overall species richness of the family is well explained by high levels of neopolyploidy (43% in total), but this trend is neither directly associated with an increase in genome size nor is there a general lineage-specific constraint. Our results highlight polyploidization as an important source for generating new evolutionary lineages adapted to changing environments. We conclude that species radiation, paralleled by high levels of neopolyploidization, follows genome size decrease, stabilization, and genetic diploidization.
C1 [Hohmann, Nora; Wolf, Eva M.; Koch, Marcus A.] Heidelberg Univ, Ctr Organismal Studies Heidelberg, D-69120 Heidelberg, Germany.
   [Lysak, Martin A.] Masaryk Univ, Cent European Inst Technol, Brno 62500, Czech Republic.
C3 Ruprecht Karls University Heidelberg; Masaryk University Brno
RP Koch, MA (通讯作者)，Heidelberg Univ, Ctr Organismal Studies Heidelberg, D-69120 Heidelberg, Germany.
EM marcus.koch@cos.uni-heidelberg.de
RI Koch, Marcus A/A-4924-2011; Lysak, Martin A/D-7177-2012; Walden,
   Nora/AAV-4074-2020
OI Koch, Marcus A/0000-0002-1693-6829; Lysak, Martin A/0000-0003-0318-4194;
   Walden, Nora/0000-0002-3078-6791
FU German Research Foundation (Deutsche Forschungsgemeinschaft) [KO2302/11,
   KO2302/13]; Czech Science Foundation [13-10159S]
FX Wethank Dmitry German for help with the taxonomic species checklist and
   scoring of life cycle data and Markus Kiefer for substantial support for
   in-house IT infrastructure and program running. We also thank Roswitha
   Schmickl, Peter Sack, Susanne Ball, and Thorsten Jakob for excellent
   plant care and help in the lab estimating chromosome numbers and genome
   sizes. This work was funded by the German Research Foundation (Deutsche
   Forschungsgemeinschaft; Grants KO2302/11 and KO2302/13) to M.A.K. and by
   the Czech Science Foundation (13-10159S) to M.A.L.
CR Al-Shehbaz IA, 2006, PLANT SYST EVOL, V259, P89, DOI 10.1007/s00606-006-0415-z
   Al-Shehbaz IA, 2012, TAXON, V61, P931, DOI 10.1002/tax.615002
   Aliyu OM, 2010, AM J BOT, V97, P1719, DOI 10.3732/ajb.1000188
   Amborella Genome Project, 2013, SCIENCE, V342, DOI DOI 10.1126/SCIENCE.1241089
   [Anonymous], 1950, VARIATION EVOLUTION
   Appel O, 2003, FA GE VAS P, V5, P75
   Arias T, 2014, AM J BOT, V101, P86, DOI 10.3732/ajb.1300312
   Arias T, 2012, TAXON, V61, P980, DOI 10.1002/tax.615005
   Arrigo N, 2012, CURR OPIN PLANT BIOL, V15, P140, DOI 10.1016/j.pbi.2012.03.010
   Azim MK, 2014, PLANT MOL BIOL, V85, P193, DOI 10.1007/s11103-014-0179-8
   Bailey CD, 2006, MOL BIOL EVOL, V23, P2142, DOI 10.1093/molbev/msl087
   Becker HF, 1961, GEOL SOC AM MEM, V82, P1
   Beilstein MA, 2006, AM J BOT, V93, P607, DOI 10.3732/ajb.93.4.607
   Beilstein MA, 2010, P NATL ACAD SCI USA, V107, P18724, DOI 10.1073/pnas.0909766107
   Benedict JC, 2011, INT J PLANT SCI, V172, P948, DOI 10.1086/660880
   Bennett MD, 2003, ANN BOT, V91, P1
   Blondel J, 2010, MEDITERRANEAN REGION, DOI DOI 10.1371/journal.pcbi.1003537
   Bowers JE, 2003, NATURE, V422, P433, DOI 10.1038/nature01521
   Braby MF, 2006, J EVOLUTION BIOL, V19, P1677, DOI 10.1111/j.1420-9101.2006.01109.x
   Burrell AM, 2011, MOL ECOL, V20, P784, DOI 10.1111/j.1365-294X.2010.04981.x
   Castresana J, 2000, MOL BIOL EVOL, V17, P540, DOI 10.1093/oxfordjournals.molbev.a026334
   Cheng F, 2013, PLANT CELL, V25, P1541, DOI 10.1105/tpc.113.110486
   Couvreur TLP, 2010, MOL BIOL EVOL, V27, P55, DOI 10.1093/molbev/msp202
   De Bodt S, 2005, TRENDS ECOL EVOL, V20, P591, DOI 10.1016/j.tree.2005.07.008
   DeVries Philip J., 2001, P559
   Dolezel J, 2005, ANN BOT-LONDON, V95, P99, DOI 10.1093/aob/mci005
   DOLEZEL J, 1989, BIOL PLANTARUM, V31, P113, DOI 10.1007/BF02907241
   DOLEZEL J, 1992, PHYSIOL PLANTARUM, V85, P625, DOI 10.1111/j.1399-3054.1992.tb04764.x
   Dolezel J, 2007, NAT PROTOC, V2, P2233, DOI 10.1038/nprot.2007.310
   Drummond AJ, 2005, MOL BIOL EVOL, V22, P1185, DOI [10.1093/molbev/msi103, 10.1093/molbev/mss075]
   Drummond AJ, 2006, PLOS BIOL, V4, P699, DOI 10.1371/journal.pbio.0040088
   Eckardt NA, 2006, PLANT CELL, V18, P1779, DOI 10.1105/tpc.106.045849
   Edger PP, 2015, P NATL ACAD SCI USA, V112, P8362, DOI 10.1073/pnas.1503926112
   Ehrendorfer F., 1980, Polyploidy. Biological relevance. Part I. Polyploidy and plant evolution., P45
   Ermolaeva MD, 2003, PLANT MOL BIOL, V51, P859, DOI 10.1023/A:1023001130337
   Fawcett JA, 2009, P NATL ACAD SCI USA, V106, P5737, DOI 10.1073/pnas.0900906106
   Flagel LE, 2009, NEW PHYTOL, V183, P557, DOI 10.1111/j.1469-8137.2009.02923.x
   Franzke A., 2010, NATURE, V467, P755, DOI DOI 10.1093/NAR/GKH458
   Franzke A, 2011, TRENDS PLANT SCI, V16, P108, DOI 10.1016/j.tplants.2010.11.005
   Franzke A, 2009, TAXON, V58, P425, DOI 10.1002/tax.582009
   Garcia-Castellanos D, 2011, NATURE, V480, P359, DOI 10.1038/nature10651
   Garcia-Castellanos D, 2009, NATURE, V462, P778, DOI 10.1038/nature08555
   Haudry A, 2013, NAT GENET, V45, P891, DOI 10.1038/ng.2684
   Hedge I. C., 1976, The biology and chemistry of the Cruciferae., P1
   Henry Y, 2006, TRENDS PLANT SCI, V11, P267, DOI 10.1016/j.tplants.2006.04.002
   Hofberger JA, 2013, GENOME BIOL EVOL, V5, P2155, DOI 10.1093/gbe/evt162
   Hohmann N, 2014, BMC EVOL BIOL, V14, DOI 10.1186/s12862-014-0224-x
   IMBRIE J, 1993, PALEOCEANOGRAPHY, V8, P699, DOI 10.1029/93PA02751
   Jakobsson M, 2006, MOL BIOL EVOL, V23, P1217, DOI 10.1093/molbev/msk006
   Jiao YN, 2012, GENOME BIOL, V13, DOI 10.1186/gb-2012-13-1-r3
   Jiao YN, 2011, NATURE, V473, P97, DOI 10.1038/nature09916
   Joly S, 2009, MOL PHYLOGENET EVOL, V51, P365, DOI 10.1016/j.ympev.2009.02.015
   Jordon-Thaden I, 2008, PLANT ECOL DIVERS, V1, P255, DOI 10.1080/17550870802349112
   Jordon-Thaden IE, 2013, ALPINE BOT, V123, P97, DOI 10.1007/s00035-013-0120-9
   Kagale S, 2014, PLANT CELL, V26, P2777, DOI 10.1105/tpc.114.126391
   Karl R, 2013, ANN BOT-LONDON, V112, P983, DOI 10.1093/aob/mct165
   Katoh K, 2002, NUCLEIC ACIDS RES, V30, P3059, DOI 10.1093/nar/gkf436
   Katoh K, 2005, NUCLEIC ACIDS RES, V33, P511, DOI 10.1093/nar/gki198
   Kelly Laura J, 2015, New Phytol, V208, P596, DOI 10.1111/nph.13471
   Kiefer C, 2012, PLOS ONE, V7, DOI 10.1371/journal.pone.0036491
[truncated: 3,533,444 more chars]
