# Supplementary material for: Research progress on Brassicaceae plants: a bibliometrics analysis
Source: Front Plant Sci. 2024 Jan 31;15:1285050. doi: 10.3389/fpls.2024.1285050 (PMC10864531; doi:10.3389/fpls.2024.1285050)
Supplement: Supplementary file 1 [file DataSheet_1.zip › input/download-1001-1500.txt]

FN Clarivate Analytics Web of Science
VR 1.0
PT J
AU Liska, J
   Soldan, Z
AF Liska, J
   Soldan, Z
TI Alien vascular plants recorded from the Barentsburg and Pyramiden
   settlements, Svalbard
SO PRESLIA
LA English
DT Article
DE adventive; allochtonous; Arctic; flora; introduced; non-indigenous;
   plant invasions; Spitsbergen; Svalbard
ID INVASIONS; FLORAS
AB A list of alien plant species recorded from Svalbard in the summer of 1988 is presented. Two localities, the Russian settlements of Barentsburg and Pyramiden on the Isfjorden, Spitsbergen, were studied. Prior to this study, almost 60 alien species were recorded from Svalbard by other investigators. During the research reported here, 44 taxa were found, 14 of which are new records for the Svalbard archipelago. Six species are considered to be possibly naturalized; however, it is difficult to assess their naturalization status because of the severity of the climate in the study area. A complete list of species is presented, with information on height and phenological stage of particular specimens. Most of the alien plants recorded at the two settlements belong to the family Brassicaceae.
C1 Inst Bot, Acad Sci, CZ-25243 Pruhonice, Czech Republic.
   Charles Univ, Dept Bot, CZ-12801 Prague 2, Czech Republic.
C3 Czech Academy of Sciences; Institute of Botany of the Czech Academy of
   Sciences; Charles University Prague
RP Liska, J (通讯作者)，Inst Bot, Acad Sci, CZ-25243 Pruhonice, Czech Republic.
EM liska@ibot.cas.cz; sold@natur.cuni.cz
RI Liška, Jiří/H-1606-2014
CR [Anonymous], 1965, VERGLEICHENDE CHOROL
   [Anonymous], 1996, FLORA SVALBARD
   [Anonymous], 1986, POLAR RES-SWEDEN
   BRAZDIL R, 1992, PROBLEMY KLIMATA MAT, V15, P136
   Dorogostaiskaya E.V, 1972, SORNYE RASTENIYA KRA
   Ekstam O, 1899, TROMSO MUS AARSHEFT, V20, P67
   Elven R., 1996, NORSK POLARINSTITUTT, V198, P9
   GUGNACKA-FIEDOR W, 1982, Acta Universitatis Nicolai Copernici Biologia, V24, P55
   HADAC E, 1989, FOLIA GEOBOT PHYTOTX, V24, P131, DOI 10.1007/BF02853039
   Hadac E., 1941, MEDD NORGES SVALBARD, V49, P13
   Hadac Emil, 1944, SKRIFT SVALBARD OG ISHAVET, V87, P1
   Hegi G, 1979, ILLUSTRIERTE FLORA M, VI, P3
   Hesselman H, 1900, BIH K SVENSKA VET AK, V26, P1
   HOEG OA, 1929, KONGEL NORSKE VIDENS, V1, P176
   Hulten E, 1986, ATLAS N EUROPEAN VAS
   Jonsell B, 2000, FLORA NORDICA, V1
   KRZYSZOWSKA A J, 1985, Polar Research, V3, P247, DOI 10.1111/j.1751-8369.1985.tb00511.x
   KRZYSZOWSKA A J, 1989, Polar Research, V7, P119, DOI 10.1111/j.1751-8369.1989.tb00362.x
   Lonsdale WM, 1999, ECOLOGY, V80, P1522, DOI 10.1890/0012-9658(1999)080[1522:GPOPIA]2.0.CO;2
   PEDERSEN A, 1972, Meddelelser om Gronland, V178, P1
   Porsild A. E., 1945, CANADIAN FIELD NAT, V59, P53
   Porsild MP, 1932, MEDDELELSER GRONLAND, V92, P1
   Pysek P, 2004, DIVERS DISTRIB, V10, P179, DOI 10.1111/j.1366-9516.2004.00079.x
   Pysek P, 2003, FLORA, V198, P499, DOI 10.1078/0367-2530-00122
   Pysek P, 2004, TAXON, V53, P131, DOI 10.2307/4135498
   Richardson David M., 2000, Diversity and Distributions, V6, P93, DOI 10.1046/j.1472-4642.2000.00083.x
   RONNING O I, 1970, Norsk Polarinstitutt Arbok, P80
   RONNING OI, 1964, SVALBARDS FLORA NORS
   SCHWEITZER HJ, 1966, NOR POLARINST ARB, P139
   SUNDIG P, 1966, NORSK POLARINST ARB, P149
   SUNDING P, 1961, NORSK POLARINST ARB, P125
   THANNHEISER D, 1992, VEGETATIONSEOGRAPH M, V6, P89
   TISHKOV AA, 1985, POLAR GEOGR GEOL, V9, P70
   Tutin T. G., 1964, FLORA EUROPAEA, V1-5
   WILLIAMSON M, 1996, PLANT INVASIONS
NR 35
TC 22
Z9 24
U1 0
U2 19
PU CZECH BOTANICAL SOC
PI PRAHA 2
PA BENATSKA 2, PRAHA 2 12801, CZECH REPUBLIC
SN 0032-7786
J9 PRESLIA
JI Preslia
PY 2004
VL 76
IS 3
BP 279
EP 290
PG 12
WC Plant Sciences
WE Science Citation Index Expanded (SCI-EXPANDED)
SC Plant Sciences
GA 861KJ
UT WOS:000224415100006
DA 2023-07-11
ER

PT J
AU Watanabe, M
   Ohata, M
   Hayakawa, S
   Isemura, M
   Kumazawa, S
   Nakayama, T
   Furugori, M
   Kinae, N
AF Watanabe, M
   Ohata, M
   Hayakawa, S
   Isemura, M
   Kumazawa, S
   Nakayama, T
   Furugori, M
   Kinae, N
TI Identification of 6-methylsulfinylhexyl isothiocyanate as an
   apoptosis-inducing component in wasabi
SO PHYTOCHEMISTRY
LA English
DT Article
DE Wasabia japonica; brassicaceae; wasabi; apoptosis; 6-methylsulfinylhexyl
   isothiocyanate; U937 cell; MKN45 cell
ID LYMPHOMA U937 CELLS; CATECHINS; CYCLE
AB The ethanol extract from Japanese horseradish wasabi was found to inhibit cell proliferation in human monoblastic leukemia U937 cells by inducing apoptotic cell death. Separation by methods including silica gel chromatography and preparative HPLC gave an active compound, which was identified as 6-methylsulfinylhexyl isothiocyanate (6-HITC). Several lines of evidence indicated that 6-HITC induced apoptosis in U937 cells and human stomach cancer MKN45 cells. Thus, 6-HITC is potentially useful as a natural anti-cancer agent. (C) 2003 Elsevier Science Ltd. All rights reserved.
C1 Univ Shizuoka, Sch Food & Nutr Sci, Shizuoka 4228526, Japan.
   Ctr Excellence Evolutionary Human Hlth Sci, Shizuoka 4228526, Japan.
C3 University of Shizuoka
RP Isemura, M (通讯作者)，Univ Shizuoka, Sch Food & Nutr Sci, Yada 52-1, Shizuoka 4228526, Japan.
RI Kumazawa, Shigenori/A-2067-2013; Kinae, Naohide/F-9708-2010
CR Chiao JW, 2002, INT J ONCOL, V20, P631
   Cohen GM, 1997, BIOCHEM J, V326, P1, DOI 10.1042/bj3260001
   DARZYNKIEWICZ Z, 1994, METHOD CELL BIOL, V41, P421
   Fimognari C, 2002, CARCINOGENESIS, V23, P581, DOI 10.1093/carcin/23.4.581
   Fuke Y, 1997, CYTOTECHNOLOGY, V25, P197, DOI 10.1023/A:1007918508115
   Galati G, 2000, Drug Metabol Drug Interact, V17, P311
   Gamet-Payrastre L, 2000, CANCER RES, V60, P1426
   GUNJI H, 1991, CANCER RES, V51, P741
   Hou DX, 2000, CANCER LETT, V161, P195, DOI 10.1016/S0304-3835(00)00611-X
   INA K, 1989, AGR BIOL CHEM TOKYO, V53, P537, DOI 10.1080/00021369.1989.10869320
   ISEMURA M, 1993, CELL BIOL INT, V17, P559, DOI 10.1006/cbir.1993.1099
   MASHIMA T, 1995, BIOCHEM BIOPH RES CO, V209, P907, DOI 10.1006/bbrc.1995.1584
   Morimitsu Y, 2002, J BIOL CHEM, V277, P3456, DOI 10.1074/jbc.M110244200
   Morimitsu Y, 2000, MECH AGEING DEV, V116, P125, DOI 10.1016/S0047-6374(00)00114-7
   Mouria M, 2002, INT J CANCER, V98, P761, DOI 10.1002/ijc.10202
   Nagata S, 1997, CELL, V88, P355, DOI 10.1016/S0092-8674(00)81874-7
   NAKAMURA O, 2000, P 59 ANN M JAP CANC, P399
   Ono H, 1998, BIOSCI BIOTECH BIOCH, V62, P363, DOI 10.1271/bbb.62.363
   Rafi MM, 2002, J AGR FOOD CHEM, V50, P677, DOI 10.1021/jf010774e
   Romero I, 2002, BJU INT, V89, P950, DOI 10.1046/j.1464-410X.2002.02790.x
   Saeki I, 2000, PLANTA MED, V66, P124, DOI 10.1055/s-2000-11121
   Saeki K, 1999, BIOSCI BIOTECH BIOCH, V63, P585, DOI 10.1271/bbb.63.585
   Saeki K, 2000, PHYTOCHEMISTRY, V53, P391, DOI 10.1016/S0031-9422(99)00513-0
   SELLINS KS, 1987, J IMMUNOL, V139, P3207
   SKLADANOWSKI A, 1993, BIOCHEM PHARMACOL, V46, P375, DOI 10.1016/0006-2952(93)90512-U
   Surh YJ, 1999, MUTAT RES-FUND MOL M, V428, P305, DOI 10.1016/S1383-5742(99)00057-5
   Thornalley PJ, 2002, ANTI-CANCER DRUG, V13, P331, DOI 10.1097/00001813-200204000-00001
   Yano T, 2000, CANCER LETT, V155, P115, DOI 10.1016/S0304-3835(00)00364-5
NR 28
TC 22
Z9 22
U1 0
U2 9
PU PERGAMON-ELSEVIER SCIENCE LTD
PI OXFORD
PA THE BOULEVARD, LANGFORD LANE, KIDLINGTON, OXFORD OX5 1GB, ENGLAND
SN 0031-9422
J9 PHYTOCHEMISTRY
JI Phytochemistry
PD MAR
PY 2003
VL 62
IS 5
BP 733
EP 739
AR PII S0031-9422(02)00613-1
DI 10.1016/S0031-9422(02)00613-1
PG 7
WC Biochemistry & Molecular Biology; Plant Sciences
WE Science Citation Index Expanded (SCI-EXPANDED)
SC Biochemistry & Molecular Biology; Plant Sciences
GA 647ZJ
UT WOS:000181123700011
PM 12620325
DA 2023-07-11
ER

PT J
AU Gustafsson, C
   Ehrlen, J
   Eriksson, O
AF Gustafsson, C
   Ehrlen, J
   Eriksson, O
TI Recruitment in Dentaria bulbifera; the roles of dispersal, habitat
   quality and mollusc herbivory
SO JOURNAL OF VEGETATION SCIENCE
LA English
DT Article
DE bulbil; dispersal limitation; distribution; local interaction; patch
   suitability; sowing
ID SEEDLING RECRUITMENT; PLANT; LIMITATION; GRASSLAND; REPRODUCTION;
   SURVIVAL; GROWTH; ESTABLISHMENT; REGENERATION; COMPETITION
AB We investigated the effects of dispersal limitation, diaspore density, soil chemistry, disturbance and mollusc herbivory on the abundance and distribution of the perennial forest herb Dentaria bulbifera (Brassicaceae). After experimental sowing of bulbils in originally empty patches, juveniles of Dentaria emerged in 83% of plots. The seventh year after sowing, plants still persisted and were reproducing in several plots, demonstrating that the species is dispersal-limited. However, long-term survival of transplants was higher at sites where Dentaria occurred naturally, and this difference increased with time after sowing. Thus, the importance of local factors may only be expressed fully several years after colonisation. Differences in soil chemistry and disturbance treatment were not associated with differences in patch suitability. Removal of molluscs, however, significantly increased recruitment, and the effects of a single molluscicide treatment persisted after four years. We conclude that dispersal is not the only limitation to the distribution of Dentaria, and that local factors, such as mollusc herbivory, are also crucial.
C1 Uppsala Univ, Evolutionary Biol Ctr, Dept Plant Ecol, SE-75236 Uppsala, Sweden.
   Stockholm Univ, Dept Bot, SE-10691 Stockholm, Sweden.
C3 Uppsala University; Stockholm University
RP Gustafsson, C (通讯作者)，Uppsala Univ, Evolutionary Biol Ctr, Dept Plant Ecol, Villavagen 14, SE-75236 Uppsala, Sweden.
RI Ehrlen, Johan/H-6286-2013
OI Ehrlen, Johan/0000-0001-8539-8967
CR BARRETT JP, 1992, AM J BOT, V79, P643, DOI 10.2307/2444880
   BROWN JH, 1995, ECOLOGY, V76, P2028, DOI 10.2307/1941678
   BUSH JK, 1990, BOT GAZ, V151, P234, DOI 10.1086/337822
   CAVERS PB, 1967, J ECOL, V55, P59, DOI 10.2307/2257716
   CRAWLEY MJ, 1995, J ECOL, V83, P683, DOI 10.2307/2261636
   Davis MA, 2000, J ECOL, V88, P528, DOI 10.1046/j.1365-2745.2000.00473.x
   DOAK DF, 1992, ECOLOGY, V73, P2086, DOI 10.2307/1941457
   Edwards GR, 1999, OECOLOGIA, V118, P288, DOI 10.1007/s004420050729
   EHRLEN J, 1995, J ECOL, V83, P287, DOI 10.2307/2261567
   Ehrlen J, 2000, ECOLOGY, V81, P1667, DOI 10.1890/0012-9658(2000)081[1667:DLAPOI]2.0.CO;2
   Eriksson A, 2000, J VEG SCI, V11, P245, DOI 10.2307/3236803
   ERIKSSON O, 1992, OECOLOGIA, V91, P360, DOI 10.1007/BF00317624
   Escarre J, 1999, J VEG SCI, V10, P101, DOI 10.2307/3237165
   FOWLER NL, 1988, ECOLOGY, V69, P947, DOI 10.2307/1941250
   HANLEY ME, 1995, J ECOL, V83, P621, DOI 10.2307/2261630
   Hubbard JA, 1999, J VEG SCI, V10, P739, DOI 10.2307/3237089
   Hulme PE, 1996, J ECOL, V84, P609, DOI 10.2307/2261482
   Hulme PE, 1996, J ECOL, V84, P853, DOI 10.2307/2960557
   KELLY D, 1989, J ECOL, V77, P770, DOI 10.2307/2260984
   Kiviniemi K, 1999, OIKOS, V86, P241, DOI 10.2307/3546442
   KLINKHAMER PGL, 1988, J ECOL, V76, P383, DOI 10.2307/2260600
   LAGERBERG T, 1947, VILDA VAXTER NORDEN, V2, P567
   Lambert Belinda B., 1996, Florida Scientist, V59, P121
   Marino PC, 1997, J TORREY BOT SOC, V124, P219, DOI 10.2307/2996609
   MOSSBERG B, 1992, NORDISK FLORAN
   READER RJ, 1986, J ECOL, V74, P815, DOI 10.2307/2260400
   REES M, 1992, J ECOL, V80, P353, DOI 10.2307/2261017
   Turnbull LA, 2000, OIKOS, V88, P225, DOI 10.1034/j.1600-0706.2000.880201.x
NR 28
TC 22
Z9 23
U1 0
U2 11
PU OPULUS PRESS UPPSALA AB
PI LANNA
PA MALMEN, S-740 11 LANNA, SWEDEN
SN 1100-9233
J9 J VEG SCI
JI J. Veg. Sci.
PD OCT
PY 2002
VL 13
IS 5
BP 719
EP 724
DI 10.1658/1100-9233(2002)013[0719:RIDTRO]2.0.CO;2
PG 6
WC Plant Sciences; Ecology; Forestry
WE Science Citation Index Expanded (SCI-EXPANDED)
SC Plant Sciences; Environmental Sciences & Ecology; Forestry
GA 633UC
UT WOS:000180300000012
DA 2023-07-11
ER

PT J
AU Gamperle, E
   Schneller, J
AF Gamperle, E
   Schneller, J
TI Phenotypic and isozyme variation in Cystopteris fragilis (Pteridophyta)
   along an altitudinal gradient in Switzerland
SO FLORA
LA English
DT Article
DE altitudinal gradient; chromosome number; Cystopteris fragilis;
   fertility; isozyme variability; phenotypic variability; plant size;
   vitality
ID ARABIS-SERRATA BRASSICACEAE; MATTEUCCIA-STRUTHIOPTERIS;
   THELYPTERIS-LIMBOSPERMA; ATHYRIUM-DISTENTIFOLIUM; WESTERN NORWAY; ALPS;
   DIFFERENTIATION; POPULATIONS
AB Plants of Cystopteris fragilis from 9 different populations along an altitudinal gradient and from two additional populations were investigated. In three populations at 1410 in, 1630 in and 1830 in a.s.l., respectively, climatic conditions were recorded. The phenology of the plants. the sizes and dimensions of leaves and fitness parameters Such as leaves per plant and fertility were studied. Leaf sizes and leaf number per plant were negatively correlated with altitude. However, the duration of development from snow melt and onset of the leaves till ripening was similar at different altitudes. Additionally. isozyme investigations and chromosome counts of a set of randomly sampled plants were performed. The genetic differentiation between populations suggests a relatively low gene flow. A significant positive correlation between number of enzyme phenotypes and altitude was recorded. Two different cytotypes were distinguished, a hexaploid and a pentaploid one.
C1 Univ Zurich, Inst Systemat Bot, CH-8008 Zurich, Switzerland.
C3 University of Zurich
RP Schneller, J (通讯作者)，Univ Zurich, Inst Systemat Bot, Zollikerstr 107, CH-8008 Zurich, Switzerland.
CR [Anonymous], 1993, NTSYSPC NUMERICAL TA
   [Anonymous], 1997, PLANT VARIATION EVOL
   [Anonymous], 1999, GEOGR J
   Bradshaw A. D., 1981, EVOLUTION POLLUTION
   Britten HB, 1996, EVOLUTION, V50, P2158, DOI 10.1111/j.1558-5646.1996.tb03606.x
   Clausen J., 1951, STAGES EVOLUTION PLA, V6th ed.
   Darlington CD., 1976, HANDLING CHROMOSOMES
   DOSTAL J, 1984, G HEGI ILLUSTRIERTE, V1, P192
   Ellenberg H., 1986, VEGETATION MITTELEUR
   Erschbamer B, 2001, FLORA, V196, P304
   GAUR PK, 1981, EXP MYCOL, V5, P69, DOI 10.1016/0147-5975(81)90007-4
   Haufler CH, 1993, FLORA N AM, V2, P263
   HEDRICK PW, 1971, EVOLUTION, V25, P276, DOI 10.1111/j.1558-5646.1971.tb01880.x
   HESLOP-HARRISON J., 1964, ADVANCE ECOL RES, V2, P159
   HULTEN E, 1964, CIRCUMPLAR PLANTS, V1
   KRAMER KU, 1984, G HEGI ILLUSTRIERT 1, V1
   Manton I, 1950, PROBLEMS CYTOLOGY EV
   Masuyama Shigeo, 1992, Plant Species Biology, V7, P87, DOI 10.1111/j.1442-1984.1992.tb00222.x
   NEUFFER B, 1989, OECOLOGIA, V81, P521, DOI 10.1007/BF00378963
   ODLAND A, 1995, VEGETATIO, V120, P115, DOI 10.1007/BF00034342
   ODLAND A, 1995, NORD J BOT, V15, P225, DOI 10.1111/j.1756-1051.1995.tb00147.x
   OYAMA K, 1993, J PLANT RES, V106, P143, DOI 10.1007/BF02344418
   OYAMA K, 1994, INT J PLANT SCI, V155, P220, DOI 10.1086/297161
   PALER MH, 1995, SYST BOT, V20, P528, DOI 10.2307/2419807
   SATO T, 1989, J BIOGEOGR, V16, P449, DOI 10.2307/2845107
   SCHMID B, 1992, EVOL TREND PLANT, V6, P45
   Soltis D.E., 1989, ISOZYMES PLANT BIOL, P241
   SOLTIS DE, 1983, AM FERN J, V73, P9, DOI 10.2307/1546611
   *STSC INC, 1991, STATGR REF MAN VERS
   WARWICK SI, 1980, NEW PHYTOL, V85, P451, DOI 10.1111/j.1469-8137.1980.tb03181.x
   Wendel JF, 1989, ISOZYMES PLANT BIOL, P4
NR 31
TC 22
Z9 22
U1 0
U2 5
PU URBAN & FISCHER VERLAG
PI JENA
PA BRANCH OFFICE JENA, P O BOX 100537, D-07705 JENA, GERMANY
SN 0367-2530
J9 FLORA
JI Flora
PY 2002
VL 197
IS 3
BP 203
EP 213
DI 10.1078/0367-2530-00031
PG 11
WC Plant Sciences; Ecology
WE Science Citation Index Expanded (SCI-EXPANDED)
SC Plant Sciences; Environmental Sciences & Ecology
GA 564DZ
UT WOS:000176300900004
DA 2023-07-11
ER

PT J
AU Marhold, K
   Huthmann, M
   Hurka, H
AF Marhold, K
   Huthmann, M
   Hurka, H
TI Evolutionary history of the polyploid complex of Cardamine amara
   (Brassicaceae): isozyme evidence
SO PLANT SYSTEMATICS AND EVOLUTION
LA English
DT Article
DE Cardamine amara; Large Bitter-cress; isozymes; polyploidy; glaciation;
   relic taxa
ID GENETIC-DISTANCE; GROUP CRUCIFERAE; CARPATHIANS; TAXONOMY
AB In samples from 56 populations of Cardamine amara, representing four diploid subspecies (subspp, amara, opicii, balcanica, and pyrenaea) and two tetraploid subspecies (subspp, austriaca and olotensis) from different parts of the European distribution area, four enzyme systems with 23 alleles were studied. These data, together with previous morphological and karyological data, suggest that the distribution and variation pattern within the species was strongly influenced by the last glacial period and postglacial migrations. Cardamine amara subsp. pyrenaea is monomorphic for a unique allele, and subsp. balcanica has a unique allele, too which, however, is not fixed in all populations of the taxon. Both taxa seem to be relic ones, although otherwise subsp. balcanica in respect of allelic spectrum much resembles subsp. amara. The other two diploid subspecies, subsp. amara and subsp. opicii, are not characterised by presence of unique alleles but differ in allele frequencies. The two tetraploid subspecies have different evolutionary histories. C. amara subsp. austriaca seems to be an autopolyploid derivative of subsp. amara which colonised open space offered by retreating glaciers in the Eastern Alps. C. amara subsp. olotensis from the Iberian Peninsula represents most probably a polyploid of preglacial time.
C1 Slovak Acad Sci, Inst Bot, SK-84223 Bratislava, Slovakia.
   Charles Univ Prague, Dept Bot, Prague, Czech Republic.
   Univ Osnabruck, Dept Systemat Bot, D-4500 Osnabruck, Germany.
   Univ Agr Sci Vienna, Inst Bot, A-1080 Vienna, Austria.
C3 Slovak Academy of Sciences; Charles University Prague; University
   Osnabruck; University of Natural Resources & Life Sciences, Vienna
RP Marhold, K (通讯作者)，Slovak Acad Sci, Inst Bot, Dubravska 14, SK-84223 Bratislava, Slovakia.
EM marhold@savba.sk
RI Marhold, Karol/B-4699-2011
OI Marhold, Karol/0000-0002-7658-0844
CR CAVALLISFORZA LL, 1967, AM J HUM GENET, V19, P233, DOI 10.2307/2406616
   Franzke A, 2000, PLANT SYST EVOL, V224, P213, DOI 10.1007/BF00986344
   Hewitt G, 2000, NATURE, V405, P907, DOI 10.1038/35016000
   HEWITT G, 1999, BIOL J LINN SOC, V68, P7
   Klecka WR, 1980, SAGE U PAPERS SERIES
   Koch M, 1996, NORD J BOT, V16, P585, DOI 10.1111/j.1756-1051.1996.tb00276.x
   Koch M, 1999, FLORA, V194, P33, DOI 10.1016/S0367-2530(17)30877-0
   Lihova J, 2000, TAXON, V49, P747, DOI 10.2307/1223975
   LOVKVIST BORJE, 1956, SYMBOLAE BOT UPSALIENSIS, V14, P1
   MARHOLD K, 1994, PHYTON-ANN REI BOT A, V34, P19
   MARHOLD K, 1994, FOLIA GEOBOT PHYTOTX, V29, P335, DOI 10.1007/BF02882912
   Marhold K, 1999, ANN BOT FENN, V36, P171
   Marhold K, 1996, PLANT SYST EVOL, V200, P141, DOI 10.1007/BF00984932
   MARHOLD K, 1992, BOT J LINN SOC, V110, P121, DOI 10.1111/j.1095-8339.1992.tb00286.x
   Marhold K, 1996, ANN BOT FENN, V33, P199
   Marhold K, 1999, BOT HELV, V109, P67
   MUMMENHOFF K, 1995, BOT ACTA, V108, P449, DOI 10.1111/j.1438-8677.1995.tb00520.x
   NEI M, 1972, AM NAT, V106, P283, DOI 10.1086/282771
   NEI M, 1978, GENETICS, V89, P583
   Podani J., 2001, SYNTAX 2000 COMPUTER
   SAS, 2021, SAS PROC KAPP COEFF
   *SAS I, 1990, SAS STAT R US GUID V
   SWOFFORD DL, 1989, BIOSYS 1 VERSION 1 7
   Taberlet P, 1998, MOL ECOL, V7, P453, DOI 10.1046/j.1365-294x.1998.00289.x
   Urbanska-Worytkiewicz K, 1974, BER GEOBOT I ETH STI, V42, P42
NR 25
TC 22
Z9 23
U1 0
U2 6
PU SPRINGER WIEN
PI WIEN
PA SACHSENPLATZ 4-6, PO BOX 89, A-1201 WIEN, AUSTRIA
SN 0378-2697
EI 1615-6110
J9 PLANT SYST EVOL
JI Plant Syst. Evol.
PY 2002
VL 233
IS 1-2
BP 15
EP 28
DI 10.1007/s00606-002-0213-1
PG 14
WC Plant Sciences; Evolutionary Biology
WE Science Citation Index Expanded (SCI-EXPANDED)
SC Plant Sciences; Evolutionary Biology
GA 604CK
UT WOS:000178597900002
OA Green Submitted
DA 2023-07-11
ER

PT J
AU Samec, D
   Linic, I
   Salopek-Sondi, B
AF Samec, Dunja
   Linic, Ida
   Salopek-Sondi, Branka
TI Salinity Stress as an Elicitor for Phytochemicals and Minerals
   Accumulation in Selected Leafy Vegetables of Brassicaceae
SO AGRONOMY-BASEL
LA English
DT Article
DE salt stress; Brassica; polyphenols; glucosinolates; pigments; elements
ID ANTIOXIDANT ACTIVITY; PHENOLIC-COMPOUNDS; AMARANTHUS-TRICOLOR; WHITE
   CABBAGE; BIOAVAILABILITY; RESPONSES; VITAMINS; PIGMENTS; QUALITY;
   PROLINE
AB The potential role of NaCl (50-200 mM) as an eustressor for the accumulation of health promoting phytochemicals and maintaining the homeostasis of macro- and micro-elements in three, hydroponically grown Brassica leafy vegetables (Chinese cabbage, white cabbage, and kale) was investigated. Considering K+/Na+ ratio and proline contents as reliable stress markers, we confirmed more prominent stress status in Chinese cabbage followed by white cabbage and kale. Low to moderate salinity treatments (50 and 100 mM NaCl) caused an increase in most of the phenolic compounds in the analyzed Brassica leafy vegetables. Total glucosinolates were elicited by NaCl in a dose dependent manner. Salt treatment caused an increase in total chlorophylls but did not significantly affect carotenoid content. Furthermore, low to moderate treatments did not significantly disturb homeostasis of macro- and micro-elements, particularly in white cabbage and kale where the K level did not decrease significantly and Ca was even increased in white cabbage. We may conclude that salinity may elicit phytochemical accumulation in selecting vegetables grown on saline soils without undesirable disturbance in macro- and micro-elements homeostasis depending on salt concentration and species/varieties. This information may be of great importance in the selection of crops grown on saline soils.
C1 [Samec, Dunja; Linic, Ida; Salopek-Sondi, Branka] Rudjer Boskovic Inst, Dept Mol Biol, Bijenicka Cesta 54, Zagreb 10000, Croatia.
   [Samec, Dunja] Univ North, Dept Food Technol, Trg Dr Zarka Dolinara 1, Koprivnica 48000, Croatia.
C3 Rudjer Boskovic Institute; University North - Croatia
RP Samec, D (通讯作者)，Rudjer Boskovic Inst, Dept Mol Biol, Bijenicka Cesta 54, Zagreb 10000, Croatia.; Samec, D (通讯作者)，Univ North, Dept Food Technol, Trg Dr Zarka Dolinara 1, Koprivnica 48000, Croatia.
EM dsamec@irb.hr; ida.linic@irb.hr; salopek@irb.hr
RI Šamec, Dunja/F-4726-2011; Sondi, Branka Salopek/AAG-1614-2019
OI Šamec, Dunja/0000-0002-0600-6847; Sondi, Branka
   Salopek/0000-0001-8202-8960
FU Croatian Science Foundation [IP-2014-094359]; Operational Program
   Competitiveness and Cohesion 2014-2020; European regional fund
   [KK.05.1.1.02.0005]
FX This work was supported by the Croatian Science Foundation (project no.
   IP-2014-094359) and by the Operational Program Competitiveness and
   Cohesion 2014-2020 and the European regional fund under specific Scheme
   "Scheme to strengthening applied research in proposing actions for
   climate change adaptation (project no. KK.05.1.1.02.0005).
CR Aghajanzadeh TA, 2018, J AGRON CROP SCI, V204, P137, DOI 10.1111/jac.12243
   Aghajanzadeh T, 2014, FRONT PLANT SCI, V5, DOI 10.3389/fpls.2014.00704
   Akcin A, 2016, BRAZ J BOT, V39, P101, DOI 10.1007/s40415-015-0218-y
   Alam MA, 2015, FOOD CHEM, V169, P439, DOI 10.1016/j.foodchem.2014.08.019
   Armesto J, 2019, INT J FOOD SCI NUTR, V70, P136, DOI 10.1080/09637486.2018.1482530
   Boscaiu M, 2013, J PLANT ECOL, V6, P177, DOI 10.1093/jpe/rts017
   Cartea ME, 2011, MOLECULES, V16, P251, DOI 10.3390/molecules16010251
   De Pascale S, 2001, J HORTIC SCI BIOTECH, V76, P447, DOI 10.1080/14620316.2001.11511392
   Dominguez-Perles R, 2011, J SCI FOOD AGR, V91, P1638, DOI 10.1002/jsfa.4360
   Falcinelli B, 2017, MOLECULES, V22, DOI 10.3390/molecules22081377
   Fiket Z, 2017, GEOSTAND GEOANAL RES, V41, P123, DOI 10.1111/ggr.12129
   Grieve C. M., 2001, Journal of Vegetable Crop Production, V7, P37, DOI 10.1300/J068v07n01_06
   Guo LP, 2014, INT J FOOD SCI NUTR, V65, P476, DOI 10.3109/09637486.2013.860583
   Hassini I, 2019, J PLANT PHYSIOL, V239, P1, DOI 10.1016/j.jplph.2019.05.008
   Kamchan A, 2004, J FOOD COMPOS ANAL, V17, P311, DOI 10.1016/j.jfca.2004.03.002
   Keisham M, 2018, INT J MOL SCI, V19, DOI 10.3390/ijms19030647
   Li G, 2010, IND CROP PROD, V31, P13, DOI 10.1016/j.indcrop.2009.07.015
   Lichtenthaler H.K., 2001, CURRENT PROTOCOLS FO, V1, DOI [DOI 10.1002/0471142913.FAF0403S01, DOI 10.1002/0471142913.FAF0403-01]
   Lim JH, 2012, FOOD CHEM, V135, P1065, DOI 10.1016/j.foodchem.2012.05.068
   Linic I, 2019, PLANTS-BASEL, V8, DOI 10.3390/plants8060155
   Lucarini M, 1999, FOOD CHEM, V64, P519, DOI 10.1016/S0308-8146(98)00159-9
   Moyo SM, 2021, FOOD REV INT, V37, P601, DOI 10.1080/87559129.2020.1717519
   Negrao S, 2017, ANN BOT-LONDON, V119, P1, DOI 10.1093/aob/mcw191
   Pavlovic I, 2019, FRONT PLANT SCI, V10, DOI 10.3389/fpls.2019.00450
   Petretto GL, 2019, PLANT PHYSIOL BIOCH, V141, P30, DOI 10.1016/j.plaphy.2019.05.012
   Punchay K, 2020, FOODS, V9, DOI 10.3390/foods9121748
   Rouphael Y, 2018, SCI HORTIC-AMSTERDAM, V234, P361, DOI 10.1016/j.scienta.2018.02.048
   Samec D, 2021, PLANTS-BASEL, V10, DOI 10.3390/plants10010118
   Samec D, 2019, AGRONOMY-BASEL, V9, DOI 10.3390/agronomy9090502
   Samec D, 2019, NONVITAMIN AND NONMINERAL NUTRITIONAL SUPPLEMENTS, P195, DOI 10.1016/B978-0-12-812491-8.00027-8
   Samec D, 2018, FOOD CHEM, V269, P96, DOI 10.1016/j.foodchem.2018.06.133
   Samec D, 2019, CRIT REV FOOD SCI, V59, P2411, DOI 10.1080/10408398.2018.1454400
   Samec D, 2014, FOOD RES INT, V60, P266, DOI 10.1016/j.foodres.2013.07.015
   Sanoubar R, 2016, J SCI FOOD AGR, V96, P319, DOI 10.1002/jsfa.7097
   Sarker U, 2020, SCI REP-UK, V10, DOI 10.1038/s41598-020-66376-0
   Sarker U, 2018, PLOS ONE, V13, DOI 10.1371/journal.pone.0206388
   Sarker U, 2019, J SCI FOOD AGR, V99, P2275, DOI 10.1002/jsfa.9423
   Sarker U, 2018, SCI REP-UK, V8, DOI 10.1038/s41598-018-30897-6
   Sarker U, 2018, FOOD CHEM, V252, P72, DOI 10.1016/j.foodchem.2018.01.097
   Thakur M, 2019, J APPL RES MED AROMA, V12, P1, DOI 10.1016/j.jarmap.2018.11.004
   U.S. Department of Agriculture Agricultural Research, 2019, FOODDATA CENTR
   U. S. Department of Health and Human Services, 2015, DIET GUID AM 2015 20
   Yuan GF, 2010, FOOD CHEM, V121, P1014, DOI 10.1016/j.foodchem.2010.01.040
   Zaghdoud C, 2012, SCI WORLD J, DOI 10.1100/2012/291435
   Zhao GM, 2015, IND CROP PROD, V64, P175, DOI 10.1016/j.indcrop.2014.10.058
   Zia M, 2021, PLANT CELL TISS ORG, V145, P261, DOI 10.1007/s11240-020-02006-x
NR 46
TC 21
Z9 21
U1 2
U2 14
PU MDPI
PI BASEL
PA ST ALBAN-ANLAGE 66, CH-4052 BASEL, SWITZERLAND
EI 2073-4395
J9 AGRONOMY-BASEL
JI Agronomy-Basel
PD FEB
PY 2021
VL 11
IS 2
AR 361
DI 10.3390/agronomy11020361
PG 14
WC Agronomy; Plant Sciences
WE Science Citation Index Expanded (SCI-EXPANDED)
SC Agriculture; Plant Sciences
GA QM7RE
UT WOS:000621971500001
OA gold, Green Published
DA 2023-07-11
ER

PT J
AU Zhang, DD
   Ruan, DQ
   Li, JY
   Chen, ZQ
   Zhu, WL
   Guo, FJ
   Chen, KX
   Li, YM
   Wang, R
AF Zhang, Dongdong
   Ruan, Deqing
   Li, Jingyi
   Chen, Zhaoqiang
   Zhu, Weiliang
   Guo, Fujiang
   Chen, Kaixian
   Li, Yiming
   Wang, Rui
TI Four undescribed sulfur-containing indole alkaloids with nitric oxide
   inhibitory activities from Isatis tinctoria L. roots
SO PHYTOCHEMISTRY
LA English
DT Article
DE Isatis tinctoria L.; Brassicaceae; Indole alkaloids;
   Isatisindigoticanines H and I; Isatindigosides F and G; Nitric oxide
   inhibition
ID GLYCOSIDES; INDIGOTICA; ACID
AB Four undescribed sulfur-containing indole alkaloids, isatisindigoticanines H, I and isatindigosides F, G along with three known analogues were obtained from Isatis tinctoria L. roots. Isatisindigoticanines H and I contained an unusual 1-(thiazol-4-yl)butane-1,2,3,4-tetraol moiety while isatindigosides F and G possessed a new 3- [3-(1H-indole-2-yeazet-2-yl]-1H-indole skeleton. The putative biosynthetic pathways of isatisindigoticanines H, I and isatindigosides F, G are proposed. The isolated compounds showed nitric oxide inhibitory effects with IC50 values ranging from 4.3 to 70.3 mu M.
C1 [Zhang, Dongdong; Ruan, Deqing; Li, Jingyi; Guo, Fujiang; Chen, Kaixian; Li, Yiming; Wang, Rui] Shanghai Univ Tradit Chinese Med, Sch Pharm, Shanghai 201203, Peoples R China.
   [Chen, Zhaoqiang; Zhu, Weiliang; Chen, Kaixian] Chinese Acad Sci, Shanghai Inst Mat Med, Shanghai 201203, Peoples R China.
C3 Shanghai University of Traditional Chinese Medicine; Chinese Academy of
   Sciences; Shanghai Institute of Materia Medica, CAS
RP Li, YM; Wang, R (通讯作者)，Shanghai Univ Tradit Chinese Med, Sch Pharm, Shanghai 201203, Peoples R China.
EM ymlius@163.com; wr@shutcm.edu.cn
RI LI, Jing/HNB-5575-2023; li, jian/IAQ-2794-2023
FU National Natural Science Foundation of China [81573571, 81673570];
   Excellent Academic Leaders Program of Shanghai [16XD1403500]; programs
   of the High Level University Innovation Team; Shanghai E-Research
   Institute of Bioactive Constituents in Traditional Chinese Medicine
FX This work was supported by the National Natural Science Foundation of
   China (81573571, 81673570). Excellent Academic Leaders Program of
   Shanghai (16XD1403500), and the programs of the High Level University
   Innovation Team and Shanghai E-Research Institute of Bioactive
   Constituents in Traditional Chinese Medicine.
CR Chen MH, 2016, CHINESE CHEM LETT, V27, P643, DOI 10.1016/j.cclet.2016.01.042
   Chen MH, 2012, ORG LETT, V14, P5668, DOI 10.1021/ol302660t
   Chen MH, 2012, J NAT PROD, V75, P1167, DOI 10.1021/np3002833
   Csaszar AG, 2015, J PHYS CHEM A, V119, P1731, DOI 10.1021/jp5084168
   Deluca H.F., 2002, WO, Patent No. [2002064138 A1, 2002064138]
   Deng K. M, 1997, CHINESE CHEM LETT, V36, P237
   Guo QL, 2018, ACTA PHARM SIN B, V8, P933, DOI 10.1016/j.apsb.2018.08.005
   Han MF, 2018, PHYTOCHEM LETT, V28, P37, DOI 10.1016/j.phytol.2018.09.011
   Jansen R, 2014, J NAT PROD, V77, P1054, DOI 10.1021/np500144t
   Li B., 2000, ACTA PHARM SIN, V38, P430
   Liu SF, 2018, PHYTOCHEMISTRY, V149, P132, DOI 10.1016/j.phytochem.2018.02.016
   Liu YF, 2016, J ASIAN NAT PROD RES, V18, P1, DOI 10.1080/10286020.2015.1117452
   Liu YF, 2015, J ASIAN NAT PROD RES, V17, P689, DOI 10.1080/10286020.2015.1055729
   Michele B., 1979, CARBOHYD RES, V68, P175
   Shi YY, 2021, NAT PROD RES, V35, P2044, DOI 10.1080/14786419.2019.1655414
   Song XM, 2015, PHYTOCHEM LETT, V13, P6, DOI 10.1016/j.phytol.2015.05.004
   Song XM, 2015, FITOTERAPIA, V105, P240, DOI 10.1016/j.fitote.2015.07.008
   [王丹 Wang Dan], 2019, [中草药, Chinese Traditional and Herbal Drugs], V50, P8
   WIESE G, 1986, PHYTOCHEMISTRY, V25, P2451, DOI 10.1016/S0031-9422(00)84487-8
   Wu YX, 2011, FITOTERAPIA, V82, P288, DOI 10.1016/j.fitote.2010.10.016
   Xie ZY, 2011, J AGR FOOD CHEM, V59, P12467, DOI 10.1021/jf203321u
   Yang LG, 2014, FITOTERAPIA, V95, P175, DOI 10.1016/j.fitote.2014.03.019
   Zhang DD, 2021, NAT PROD RES, V35, P244, DOI 10.1080/14786419.2019.1624960
   Zhang DD, 2021, NAT PROD RES, V35, P1249, DOI 10.1080/14786419.2019.1644632
   Zhang DD, 2019, MOLECULES, V24, DOI 10.3390/molecules24224033
   [张东东 Zhang Dongdong], 2019, [中草药, Chinese Traditional and Herbal Drugs], V50, P3575
   Zhang DD, 2019, MOLECULES, V24, DOI 10.3390/molecules24173140
   Zhang DD, 2019, FITOTERAPIA, V137, DOI 10.1016/j.fitote.2019.104189
   Zhang DD, 2016, PHYTOCHEM LETT, V15, P142, DOI 10.1016/j.phytol.2015.12.005
NR 29
TC 21
Z9 23
U1 2
U2 26
PU PERGAMON-ELSEVIER SCIENCE LTD
PI OXFORD
PA THE BOULEVARD, LANGFORD LANE, KIDLINGTON, OXFORD OX5 1GB, ENGLAND
SN 0031-9422
EI 1873-3700
J9 PHYTOCHEMISTRY
JI Phytochemistry
PD JUN
PY 2020
VL 174
AR 112337
DI 10.1016/j.phytochem.2020.112337
PG 6
WC Biochemistry & Molecular Biology; Plant Sciences
WE Science Citation Index Expanded (SCI-EXPANDED); Index Chemicus (IC)
SC Biochemistry & Molecular Biology; Plant Sciences
GA LI9LT
UT WOS:000529798600013
PM 32163787
DA 2023-07-11
ER

PT J
AU Fracchiolla, M
   Renna, M
   D'Imperio, M
   Lasorella, C
   Santamaria, P
   Cazzato, E
AF Fracchiolla, Mariano
   Renna, Massimiliano
   D'Imperio, Massimiliano
   Lasorella, Cesare
   Santamaria, Pietro
   Cazzato, Eugenio
TI Living Mulch and Organic Fertilization to Improve Weed Management, Yield
   and Quality of Broccoli Raab in Organic Farming
SO PLANTS-BASEL
LA English
DT Article
DE Brassica rapa L. subsp. sylvestris L. Janch. var. esculenta Hort;
   colour; cover crop; nitrate; sustainability; Trifolium subterraneum;
   Trifolium repens
ID COVER CROPS; CLOVER; SOIL; ABUNDANCE; VINEYARD; NITRATE; GROWTH; MAIZE
AB Living mulch gives many benefits to agro-ecosystems such as erosion control, nitrogen fixation and nutrient recycling, increasing of organic matter, weed and pest control, and increasing of soil organism. The experiment, carried out in Puglia, Southern Italy on transplanted broccoli raab (cv. Grossa fasanese), evaluated four soil management systems (SMSs): Trifolium subterraneum and T. repens used as living mulch, undisturbed weedy, and conventional tillage. For each SMS, four rates of nitrogen and phosphorous (NP0, NP1, NP2, and NP3) were supplied, using an organic fertilizer. The following data were collected: weed infestation, leaf chlorophyll in the plants (as SPAD units), weight, diameter, and colour of the inflorescences, anion and Mg, Fe, Na, K, Ca content. Fertilization showed prominent effects on most of parameters evaluated. The Sufficient Index of broccoli raab plants was higher in fertilized plots. With the increasing of fertilization rates, weight of primary inflorescences and the marketable yield linearly increased, confirming the great influence of nitrogen fertilization on the yield of Brassicaceae vegetables and highlighting the importance of combining living mulch and fertilization. By increasing fertilization rates, some elements, such as Mg and Fe, increased, whereas a decrease of Na, K, and Ca was observed. The nitrate content in the inflorescences was different only between the fertilized and unfertilized plots, although it was very low. In NP2 and NP3 a greener colour was found. Living mulch did not clearly affect quality and yield of broccoli raab but was effective in weed control. Results show the positive effects of living mulch and organic fertilization in the sustainable production of broccoli raab.
C1 [Fracchiolla, Mariano; Lasorella, Cesare; Santamaria, Pietro; Cazzato, Eugenio] Univ Bari Aldo Moro, Dept Agr & Environm Sci, I-70126 Bari, Italy.
   [Renna, Massimiliano; D'Imperio, Massimiliano] Natl Res Council Italy, CNR, Inst Sci Food Prod, I-70126 Bari, Italy.
C3 Universita degli Studi di Bari Aldo Moro; Consiglio Nazionale delle
   Ricerche (CNR); Istituto Scienze delle Produzioni Alimentari (ISPA-CNR)
RP Cazzato, E (通讯作者)，Univ Bari Aldo Moro, Dept Agr & Environm Sci, I-70126 Bari, Italy.; Renna, M (通讯作者)，Natl Res Council Italy, CNR, Inst Sci Food Prod, I-70126 Bari, Italy.
EM mariano.fracchiolla@uniba.it; massimiliano.dimperio@ispa.cnr.it;
   massimiliano.dimperio@ispa.cnr.it; cesare.lasorella@uniba.it;
   pietro.santamaria@uniba.it; eugenio.cazzato@uniba.it
RI ; Renna, Massimiliano/X-8440-2018; Santamaria, Pietro/G-7421-2012
OI D'IMPERIO, Massimiliano/0000-0001-7011-9347; Renna,
   Massimiliano/0000-0001-7458-6161; Cazzato, Eugenio/0000-0001-6613-0623;
   Santamaria, Pietro/0000-0001-5918-7322
CR Adamczewska-Sowinska K., 2009, Vegetable Crops Research Bulletin, V70, P19, DOI 10.2478/v10032-009-0002-2
   [Anonymous], COMM COMM COUNC EUR
   Barberi P., 2008, CULTIVATING FUTURE B, V1
   Braun-Blanquet J., 1932, OP YRH C
   Canali S, 2015, ITAL J AGRON, V10, P90, DOI 10.4081/ija.2015.644
   Corleto A, 2008, ACTA HORTIC, P89, DOI 10.17660/ActaHortic.2008.767.8
   COSTELLO MJ, 1994, BIOL AGRIC HORTIC, V10, P207, DOI 10.1080/01448765.1994.9754669
   Daryanto S, 2018, EARTH-SCI REV, V185, P357, DOI 10.1016/j.earscirev.2018.06.013
   Deguchi S, 2005, SOIL SCI PLANT NUTR, V51, P573, DOI 10.1111/j.1747-0765.2005.tb00066.x
   Deguchi S, 2007, PLANT SOIL, V291, P291, DOI 10.1007/s11104-007-9194-8
   Deguchi S, 2017, EUR J AGRON, V86, P87, DOI 10.1016/j.eja.2017.03.006
   den Hollander NG, 2007, EUR J AGRON, V26, P92, DOI 10.1016/j.eja.2006.08.011
   Elia A, 2013, ITAL J AGRON, V8, P21, DOI 10.4081/ija.2013.e4
   Gonnella M, 2019, NUTRIENTS, V11, DOI 10.3390/nu11020451
   Hartwig NL, 2002, WEED SCI, V50, P688, DOI 10.1614/0043-1745(2002)050[0688:AIACCA]2.0.CO;2
   Hiltbrunner J, 2007, EUR J AGRON, V26, P21, DOI 10.1016/j.eja.2006.08.002
   Karlen DL, 1997, SOIL SCI SOC AM J, V61, P4, DOI 10.2136/sssaj1997.03615995006100010001x
   Kolota E, 2013, ACTA SCI POL-HORTORU, V12, P127
   Lee M, 1995, OFFICIAL METHODS ANA
   Lu YC, 2000, FOOD REV INT, V16, P121, DOI 10.1081/FRI-100100285
   Mazzeo R, 2019, SCI HORTIC-AMSTERDAM, V253, P140, DOI 10.1016/j.scienta.2019.03.061
   Nakamoto T, 2006, AGR ECOSYST ENVIRON, V115, P34, DOI 10.1016/j.agee.2005.12.006
   Paine L. K., 1993, HortTechnology, V3, P137
   Pathare PB, 2013, FOOD BIOPROCESS TECH, V6, P36, DOI 10.1007/s11947-012-0867-9
   PETERSON TA, 1993, HIST MAT U NEB LINCO, V1353, pG93
   Pfeiffer A, 2016, RENEW AGR FOOD SYST, V31, P309, DOI 10.1017/S1742170515000253
   Pieper JR, 2015, HORTSCIENCE, V50, P1770, DOI 10.21273/HORTSCI.50.12.1770
   Ramzan S., 2019, J CHEM STUD, V7, P1731
   RENNA M, 2018, AGRICULTURE BASEL, V0008, DOI DOI 10.3390/agriculture8080128
   Santamaria P, 2006, J SCI FOOD AGR, V86, P10, DOI 10.1002/jsfa.2351
   Santamaria P, 2001, ACTA HORTIC, P529, DOI 10.17660/ActaHortic.2001.548.64
   Torres R, 2017, CIENC TEC VITIVINIC, V32, P72, DOI 10.1051/ctv/20173201072
   VANDERMAAREL E, 1979, VEGETATIO, V39, P97, DOI 10.1007/BF00052021
   Verret V, 2017, FIELD CROP RES, V204, P158, DOI 10.1016/j.fcr.2017.01.010
   Wojciechowski W., 2012, Vegetable Crops Research Bulletin, V77, P49, DOI 10.2478/v10032-012-0015-0
   ZEBARTH BJ, 1995, CAN J PLANT SCI, V75, P717, DOI 10.4141/cjps95-122
NR 36
TC 21
Z9 21
U1 1
U2 22
PU MDPI
PI BASEL
PA ST ALBAN-ANLAGE 66, CH-4052 BASEL, SWITZERLAND
EI 2223-7747
J9 PLANTS-BASEL
JI Plants-Basel
PD FEB
PY 2020
VL 9
IS 2
AR 177
DI 10.3390/plants9020177
PG 11
WC Plant Sciences
WE Science Citation Index Expanded (SCI-EXPANDED)
SC Plant Sciences
GA KT8FU
UT WOS:000519248200149
PM 32024137
OA gold, Green Published
DA 2023-07-11
ER

PT J
AU Eisenschmidt-Bonn, D
   Schneegans, N
   Backenkohler, A
   Wittstock, U
   Brand, W
AF Eisenschmidt-Boenn, Daniela
   Schneegans, Nicola
   Backenkoehler, Anita
   Wittstock, Ute
   Brand, Wolfgang
TI Structural diversification during glucosinolate breakdown: mechanisms of
   thiocyanate, epithionitrile and simple nitrile formation
SO PLANT JOURNAL
LA English
DT Article
DE quantum mechanical calculation; thiocyanate-forming protein;
   epithionitrile; nitrile; iron; loop structures
ID THLASPI-ARVENSE L; EPITHIOSPECIFIER PROTEIN; SPECIFIER PROTEINS;
   CRYSTAL-STRUCTURE; LEPIDIUM-SATIVUM; SPECIALIST HERBIVORE; FORMING
   PROTEIN; HYDROLYSIS; SULFUR; PRODUCTS
AB Secondary metabolism is characterized by an impressive structural diversity. Here, we have addressed the mechanisms underlying structural diversification upon damage-induced activation of glucosinolates, a group of thioglucosides found in the Brassicales. The classical pathway of glucosinolate activation involves myrosinase-catalyzed hydrolysis and rearrangement of the aglucone to an isothiocyanate. Plants of the Brassicaceae possess specifier proteins, i.e. non-heme iron proteins that promote the formation of alternative products by interfering with this reaction through unknown mechanisms. We have used structural information available for the thiocyanate-forming protein from Thlaspi arvense (TaTFP), to test the impact of loops protruding at one side of its beta-propeller structure on product formation using the allylglucosinolate aglucone as substrate. In silico loop structure sampling and semiempirical quantum mechanical calculations identified a 3L2 loop conformation that enabled the Fe2+ cofactor to interact with the double bond of the allyl side chain. Only this arrangement enabled the formation of allylthiocyanate, a specific product of TaTFP. Simulation of 3,4-epithiobutane nitrile formation, the second known product of TaTFP, required an alternative substrate docking arrangement in which Fe2+ interacts with the aglucone thiolate. In agreement with these results, substitution of 3L2 amino acid residues involved in the conformational change as well as exchange of critical amino acid residues of neighboring loops affected the allylthiocyanate versus epithionitrile proportion obtained upon myrosinase-catalyzed allylglucosinolate hydrolysis in the presence of TaTFP invitro. Based on these insights, we propose that specifier proteins are catalysts that might be classified as Fe2+-dependent lyases.
   Significance Statement Structural diversification upon glucosinolate breakdown is controlled by specifier proteins, a group of non-heme iron proteins. Our study provides mechanistic insights that identify specifier proteins as Fe2+-dependent C-S/C-C lyases. By contrast with the role of Fe2+ in sulfur abstraction during simple nitrile formation, thiocyanate and epithionitrile formation depends on Fe2+/Fe3+ as a redox partner. Thiocyanate formation by Thlaspi arvense thiocyanate-forming protein requires a conformational change that enables an alternative substrate docking pose.
C1 [Eisenschmidt-Boenn, Daniela; Brand, Wolfgang] Leibniz Inst Plant Biochem, Dept Bioorgan Chem, D-06120 Halle, Saale, Germany.
   [Schneegans, Nicola; Backenkoehler, Anita; Wittstock, Ute] Tech Univ Carolo Wilhelmina Braunschweig, Inst Pharmaceut Biol, Mendelssohnstr 1, D-38106 Braunschweig, Germany.
C3 Leibniz Institut fur Pflanzenbiochemie; Braunschweig University of
   Technology
RP Brand, W (通讯作者)，Leibniz Inst Plant Biochem, Dept Bioorgan Chem, D-06120 Halle, Saale, Germany.; Wittstock, U (通讯作者)，Tech Univ Carolo Wilhelmina Braunschweig, Inst Pharmaceut Biol, Mendelssohnstr 1, D-38106 Braunschweig, Germany.
EM u.wittstock@tu-bs.de; Wolfgang.Brandt@ipb-halle.de
OI Wittstock, Ute/0000-0002-0914-8453
FU Deutsche Forschungsgemeinschaft [WI2668/3]
FX The authors wish to thank Dr. Till Beuerle for his advice on GC
   separation of R-and S-epithionitrile and for providing access to a
   chiral GC column. Financial support of this project by Deutsche
   Forschungsgemeinschaft (WI2668/3) is gratefully acknowledged.
CR Agerbirk N, 2012, PHYTOCHEMISTRY, V77, P16, DOI 10.1016/j.phytochem.2012.02.005
   Agrawal AA, 2003, J CHEM ECOL, V29, P1403, DOI 10.1023/A:1024265420375
   Aissani N, 2013, J AGR FOOD CHEM, V61, P4723, DOI 10.1021/jf4008949
   ARMSTRONG DR, 1973, J CHEM SOC DALTON, P838, DOI 10.1039/dt9730000838
   Backenkohler A, 2018, PLOS ONE, V13, DOI 10.1371/journal.pone.0205755
   Benderoth M, 2006, P NATL ACAD SCI USA, V103, P9118, DOI 10.1073/pnas.0601738103
   BENN M, 1977, PURE APPL CHEM, V49, P197, DOI 10.1351/pac197749020197
   Bond SD, 1999, J COMPUT PHYS, V151, P114, DOI 10.1006/jcph.1998.6171
   Brandt W, 2014, PLANT MOL BIOL, V84, P173, DOI 10.1007/s11103-013-0126-0
   BROCKER ER, 1983, PHYTOCHEMISTRY, V22, P770, DOI 10.1016/S0031-9422(00)86982-4
   Broyden C. G, 1970, IMA J APPL MATH, V6, P222, DOI DOI 10.1093/IMAMAT/6.3.222
   Burow M, 2009, PLANT PHYSIOL, V149, P561, DOI 10.1104/pp.108.130732
   Burow M, 2006, FEBS J, V273, P2432, DOI 10.1111/j.1742-4658.2006.05252.x
   Burow M, 2007, PLANT MOL BIOL, V63, P49, DOI 10.1007/s11103-006-9071-5
   Case D. A., 2012, AMBER12
   DAXENBICHLER ME, 1968, PHYTOCHEMISTRY, V7, P989, DOI 10.1016/S0031-9422(00)82186-X
   de Vos M, 2008, PLANT PHYSIOL, V146, P916, DOI 10.1104/pp.107.112185
   Falk KL, 2007, PLANT BIOLOGY, V9, P573, DOI 10.1055/s-2007-965431
   FENWICK GR, 1983, CRC CR REV FOOD SCI, V18, P123, DOI 10.1080/10408398209527361
   FLETCHER R, 1970, COMPUT J, V13, P317, DOI 10.1093/comjnl/13.3.317
   Foo HL, 2000, FEBS LETT, V468, P243, DOI 10.1016/S0014-5793(00)01176-5
   GERBER PR, 1995, J COMPUT AID MOL DES, V9, P251, DOI 10.1007/BF00124456
   GIL V, 1980, PHYTOCHEMISTRY, V19, P1369, DOI 10.1016/0031-9422(80)80176-2
   GMELIN R, 1959, ACTA CHEM SCAND, V13, P1474, DOI 10.3891/acta.chem.scand.13-1474
   GOLDFARB D, 1970, MATH COMPUT, V24, P23, DOI 10.2307/2004873
   Gumz F, 2015, PLANT MOL BIOL, V89, P67, DOI 10.1007/s11103-015-0351-9
   Halkier BA, 2006, ANNU REV PLANT BIOL, V57, P303, DOI 10.1146/annurev.arplant.57.032905.105228
   Hamberger B, 2013, PHILOS T R SOC B, V368, DOI 10.1098/rstb.2012.0426
   Hartmann T, 2007, PHYTOCHEMISTRY, V68, P2831, DOI 10.1016/j.phytochem.2007.09.017
   Hartshorn MJ, 2007, J MED CHEM, V50, P726, DOI 10.1021/jm061277y
   Jander G, 2001, PLANT PHYSIOL, V126, P890, DOI 10.1104/pp.126.2.890
   Jeschke V, 2016, INSECT BIOCHEM MOLEC, V71, P37, DOI 10.1016/j.ibmb.2016.02.002
   Kissen R, 2009, J BIOL CHEM, V284, P12057, DOI 10.1074/jbc.M807500200
   Kuchernig JC, 2012, BMC EVOL BIOL, V12, DOI 10.1186/1471-2148-12-127
   Kuchernig JC, 2011, PHYTOCHEMISTRY, V72, P1699, DOI 10.1016/j.phytochem.2011.06.013
   Lambrix V, 2001, PLANT CELL, V13, P2793, DOI 10.1105/tpc.13.12.2793
   Leong BJ, 2017, CURR OPIN STRUC BIOL, V47, P105, DOI 10.1016/j.sbi.2017.07.005
   LUTHY J, 1977, CAN J BIOCHEM CELL B, V55, P1028
   Matusheski NV, 2006, J AGR FOOD CHEM, V54, P2069, DOI 10.1021/jf0525277
   Mumm R, 2008, J CHEM ECOL, V34, P1311, DOI 10.1007/s10886-008-9534-z
   Owen C, 2017, CURR OPIN CHEM BIOL, V40, P24, DOI 10.1016/j.cbpa.2017.04.015
   PERKINS PG, 1982, J CHEM SOC FARAD T 2, V78, P285, DOI 10.1039/f29827800285
   Pichersky E, 2018, NEW PHYTOL, V220, P692, DOI 10.1111/nph.14178
   Prasad KVSK, 2012, SCIENCE, V337, P1081, DOI 10.1126/science.1221636
   Rossiter JT, 2007, PHYTOCHEMISTRY, V68, P1384, DOI 10.1016/j.phytochem.2007.02.030
   Seebeck B, 2008, PROTEINS, V71, P1237, DOI 10.1002/prot.21818
   SHANNO DF, 1970, MATH COMPUT, V24, P647, DOI 10.2307/2004840
   Shofran BG, 1998, J FOOD SCI, V63, P621
   Stewart J.J.P, 2016, STEWART COMPUTATIONA
   Stewart JJP, 2013, J MOL MODEL, V19, P1, DOI 10.1007/s00894-012-1667-x
   STEWART JJP, 1990, J COMPUT AID MOL DES, V4, P1, DOI 10.1007/BF00128336
   Sturgeon JB, 2000, J CHEM PHYS, V112, P3474, DOI 10.1063/1.480502
   Suzuki K, 2015, J BIOCHEM, V157, P331, DOI 10.1093/jb/mvu079
   TOOKEY HL, 1973, CAN J BIOCHEM CELL B, V51, P1654, DOI 10.1139/o73-222
   Verdonk ML, 2003, PROTEINS, V52, P609, DOI 10.1002/prot.10465
   VIRTANEN ARTTURI I., 1965, PHYTOCHEMISTRY, V4, P207, DOI 10.1016/S0031-9422(00)86168-3
   VonsNiessen W., 1972, J CHEM PHYS, V56, P4290, DOI DOI 10.1063/1.1677859
   Walker JC, 1937, AM J BOT, V24, P536, DOI 10.2307/2437076
   Williams JS, 2002, PLANT PHYSIOL, V128, P150, DOI 10.1104/pp.010687
   Wittstock U, 2016, ADV BOT RES, V80, P125, DOI 10.1016/bs.abr.2016.06.006
   Wittstock U., 2010, Arabidopsis Book, V8, pe0134, DOI 10.1199/tab.0134
   Wittstock U, 2007, IUBMB LIFE, V59, P744, DOI 10.1080/15216540701736277
   Zabala MD, 2005, PHYTOCHEMISTRY, V66, P859, DOI 10.1016/j.phytochem.2005.02.026
   Zhang WW, 2017, BIOCHEM BIOPH RES CO, V488, P147, DOI 10.1016/j.bbrc.2017.05.027
   Zhang WW, 2016, BIOCHEM BIOPH RES CO, V478, P746, DOI 10.1016/j.bbrc.2016.08.019
   Zust T, 2012, SCIENCE, V338, P116, DOI 10.1126/science.1226397
NR 66
TC 21
Z9 21
U1 3
U2 34
PU WILEY
PI HOBOKEN
PA 111 RIVER ST, HOBOKEN 07030-5774, NJ USA
SN 0960-7412
EI 1365-313X
J9 PLANT J
JI Plant J.
PD JUL
PY 2019
VL 99
IS 2
BP 329
EP 343
DI 10.1111/tpj.14327
PG 15
WC Plant Sciences
WE Science Citation Index Expanded (SCI-EXPANDED)
SC Plant Sciences
GA IJ1JY
UT WOS:000475655900011
PM 30900313
OA Green Published, hybrid
DA 2023-07-11
ER

PT J
AU Doria, LC
   Meijs, C
   Podadera, DS
   del Arco, M
   Smets, E
   Delzon, S
   Lens, F
AF Doria, Larissa Chacon
   Meijs, Cynthia
   Podadera, Diego Sotto
   del Arco, Marcelino
   Smets, Erik
   Delzon, Sylvain
   Lens, Frederic
TI Embolism resistance in stems of herbaceous Brassicaceae and Asteraceae
   is linked to differences in woodiness and precipitation
SO ANNALS OF BOTANY
LA English
DT Article
DE Canary Islands; drought; embolism resistance; herbaceous species; stem
   anatomy; thickness of intervessel pit membranes; woodiness; xylem
   hydraulics
ID DROUGHT-INDUCED EMBOLISM; CAVITATION RESISTANCE; XYLEM EMBOLISM;
   PHENOTYPIC PLASTICITY; WOOD DENSITY; HYDRAULIC ARCHITECTURE;
   ARABIDOPSIS-THALIANA; SECONDARY WOODINESS; PHASEOLUS-VULGARIS;
   ECOLOGICAL TRENDS
AB Background and Aims Plant survival under extreme drought events has been associated with xylem vulnerability to embolism (the disruption of water transport due to air bubbles in conduits). Despite the ecological and economic importance of herbaceous species, studies focusing on hydraulic failure in herbs remain scarce. Here, we assess the vulnerability to embolism and anatomical adaptations in stems of seven herbaceous Brassicaceae species occurring in different vegetation zones of the island of Tenerife, Canary Islands, and merged them with a similar hydraulic-anatomical data set for herbaceous Asteraceae from Tenerife.
   Methods Measurements of vulnerability to xylem embolism using the in situ flow centrifuge technique along with light and transmission electron microscope observations were performed in stems of the herbaceous species. We also assessed the link between embolism resistance vs. mean annual precipitation and anatomical stem characters.
   Key Results The herbaceous species show a 2-fold variation in stem P-50 from -2.1 MPa to -4.9 MPa. Within Hirschfeldia incana and Sisymbrium orientale, there is also a significant stem P-50 difference between populations growing in contrasting environments. Variation in stem P-50 is mainly explained by mean annual precipitation as well as by the variation in the degree of woodiness (calculated as the proportion of lignified area per total stem area) and to a lesser extent by the thickness of intervessel pit membranes. Moreover, mean annual precipitation explains the total variance in embolism resistance and stem anatomical traits.
   Conclusions The degree of woodiness and thickness of intervessel pit membranes are good predictors of embolism resistance in the herbaceous Brassicaceae and Asteraceae species studied. Differences in mean annual precipitation across the sampling sites affect embolism resistance and stem anatomical characters, both being important characters determining survival and distribution of the herbaceous eudicots.
C1 [Doria, Larissa Chacon; Meijs, Cynthia; Smets, Erik; Lens, Frederic] Leiden Univ, Nat Biodivers Ctr, POB 9517, NL-2300 RA Leiden, Netherlands.
   [Podadera, Diego Sotto] Univ Estadual Campinas, Programa Posgrad Ecol, Sao Paulo, Brazil.
   [del Arco, Marcelino] La Laguna Univ, Dept Plant Biol Bot, Tenerife 38071, Spain.
   [Delzon, Sylvain] Univ Bordeaux, BIOGECO INRA, F-33615 Pessac, France.
C3 Leiden University; Leiden University - Excl LUMC; Naturalis Biodiversity
   Center; Universidade Estadual de Campinas; Universidad de la Laguna;
   INRAE; UDICE-French Research Universities; Universite de Bordeaux
RP Doria, LC (通讯作者)，Leiden Univ, Nat Biodivers Ctr, POB 9517, NL-2300 RA Leiden, Netherlands.
EM larissa.chacondoria@naturalis.nl
RI Lens, Frederic/B-8482-2011; Podadera, Diego/C-9010-2014; Smets, Erik
   F/A-9875-2011; Sotto Podadera, Diego/HNQ-0044-2023
OI Lens, Frederic/0000-0002-5001-0149; Podadera, Diego/0000-0002-1381-6645;
   Smets, Erik F/0000-0002-9416-983X; 
FU CNPq - Conselho Nacional de Desenvolvimento Cientifico e Tecnologico,
   Brazil [206433/2014-0]; Alberta Mennega Stichting; Cluster of Excellence
   COTE (DEFI project) [ANR-10-LABX-45]; programme 'Investments for the
   Future' (XYLOFOREST) - French National Agency for Research
   [ANR-10-EQPX-16]
FX We thank the Cabildo de Tenerife (AFF 147/13 no. Sigma, 2013-00748; AFF
   429/13 no. Sigma, 2013-02030; AFF 149/15 no. Sigma, 2015-00925; AFF
   85/16 no. Sigma, 201600838) and Teide National Park (no. 152587, REUS
   27257, 2013; no. 536556, REUS 83804, 2013; Res. no. 222/2015) for the
   collection permits, and the AEMET - Agencia Estatal de Meteorologia,
   Spanish Government, for providing meteorological data. We also
   acknowledge the technical support of R. Langelaan, W. Star and G.
   Capdeville. This work was supported by the CNPq - Conselho Nacional de
   Desenvolvimento Cientifico e Tecnologico, Brazil (PROC. no.
   206433/2014-0), the Alberta Mennega Stichting, the Cluster of Excellence
   COTE (ANR-10-LABX-45, within the DEFI project) and the programme
   'Investments for the Future' (ANR-10-EQPX-16, XYLOFOREST) funded by the
   French National Agency for Research.
CR Adams HD, 2017, NAT ECOL EVOL, V1, P1285, DOI 10.1038/s41559-017-0248-x
   Ahmad HB, 2018, PHYSIOL PLANTARUM, V163, P59, DOI 10.1111/ppl.12654
   Allen CD, 2010, FOREST ECOL MANAG, V259, P660, DOI 10.1016/j.foreco.2009.09.001
   Anderegg WRL, 2016, P NATL ACAD SCI USA, V113, P5024, DOI 10.1073/pnas.1525678113
   [Anonymous], 2007, R BOOK
   BAAS P, 1983, IAWA BULL, V4, P141, DOI 10.1163/22941932-90000407
   Blackman CJ, 2012, OECOLOGIA, V168, P1, DOI 10.1007/s00442-011-2064-3
   Bouche PS, 2014, J EXP BOT, V65, P4419, DOI 10.1093/jxb/eru218
   Brodersen CR, 2013, PLANT PHYSIOL, V161, P1820, DOI 10.1104/pp.112.212712
   Brodribb TJ, 2010, NEW PHYTOL, V188, P533, DOI 10.1111/j.1469-8137.2010.03393.x
   Brodribb TJ, 2005, PLANT PHYSIOL, V137, P1139, DOI 10.1104/pp.104.058156
   Cardoso AA, 2018, PLANT CELL ENVIRON, V41, P2567, DOI 10.1111/pce.13335
   Carlquist S., 1975, Ecological strategies of xylem evolution.
   Carlquist S., 1974, ISLAND BIOL, P350
   Challinor AJ, 2009, J EXP BOT, V60, P2775, DOI 10.1093/jxb/erp062
   Chave J, 2009, ECOL LETT, V12, P351, DOI 10.1111/j.1461-0248.2009.01285.x
   CHEVAN A, 1991, AM STAT, V45, P90, DOI 10.2307/2684366
   Choat B, 2007, NEW PHYTOL, V175, P686, DOI 10.1111/j.1469-8137.2007.02137.x
   Choat B, 2012, NATURE, V491, P752, DOI 10.1038/nature11688
   Cochard H, 2004, PLANT CELL ENVIRON, V27, P1257, DOI 10.1111/j.1365-3040.2004.01233.x
   Cochard H, 2002, PLANT CELL ENVIRON, V25, P815, DOI 10.1046/j.1365-3040.2002.00863.x
   Cochard H, 2013, J EXP BOT, V64, P4779, DOI 10.1093/jxb/ert193
   Cochard H, 2010, PLANT CELL ENVIRON, V33, P1543, DOI 10.1111/j.1365-3040.2010.02163.x
   Corcuera L, 2011, TREES-STRUCT FUNCT, V25, P1033, DOI 10.1007/s00468-011-0578-2
   Coumou D, 2012, NAT CLIM CHANGE, V2, P491, DOI 10.1038/NCLIMATE1452
   Dai AG, 2013, NAT CLIM CHANGE, V3, P52, DOI [10.1038/nclimate1633, 10.1038/NCLIMATE1633]
   Davis SD, 1999, AM J BOT, V86, P1367, DOI 10.2307/2656919
   del-Arco M, 2006, ANN BOT FENN, V43, P167
   Doria LC, 2018, FUNCT ECOL, V32, P1467, DOI 10.1111/1365-2435.13085
   Doria LC, 2016, FLORA, V224, P244, DOI 10.1016/j.flora.2016.09.002
   Dulin MW, 2010, BOT REV, V76, P405, DOI 10.1007/s12229-010-9057-5
   Engelbrecht BMJ, 2007, NATURE, V447, P80, DOI 10.1038/nature05747
   Gleason SM, 2016, NEW PHYTOL, V209, P123, DOI 10.1111/nph.13646
   Hacke UG, 2001, OECOLOGIA, V126, P457, DOI 10.1007/s004420100628
   Hacke UG, 2017, PLANT CELL ENVIRON, V40, P831, DOI 10.1111/pce.12777
   Hacke UG, 2009, NEW PHYTOL, V182, P675, DOI 10.1111/j.1469-8137.2009.02783.x
   Hoffmann WA, 2011, GLOBAL CHANGE BIOL, V17, P2731, DOI 10.1111/j.1365-2486.2011.02401.x
   Holste EK, 2006, PLANT CELL ENVIRON, V29, P836, DOI 10.1111/j.1365-3040.2005.01454.x
   IAWA Committee, 1989, IAWA J, V10, P219, DOI [10.1163/ 22941932-90000496, 10.1163/22941932-90000496]
   Jacobsen AL, 2005, PLANT PHYSIOL, V139, P546, DOI 10.1104/pp.104.058404
   Jacobsen AL, 2007, ECOL MONOGR, V77, P99, DOI 10.1890/05-1879
   Jacobsen AL, 2012, AM J BOT, V99, P1583, DOI 10.3732/ajb.1200140
   Jansen S, 2009, AM J BOT, V96, P409, DOI 10.3732/ajb.0800248
   Kattge J, 2011, GLOBAL CHANGE BIOL, V17, P2905, DOI 10.1111/j.1365-2486.2011.02451.x
   Kidner C, 2016, BIOL J LINN SOC, V117, P121, DOI 10.1111/bij.12492
   Kitin P, 2010, PLANT PHYSIOL, V154, P887, DOI 10.1104/pp.110.156224
   Kocacinar F, 2003, PLANT CELL ENVIRON, V26, P2015, DOI 10.1111/j.1365-2478.2003.01119.x
   Kolb KJ, 1999, ECOLOGY, V80, P2373, DOI 10.1890/0012-9658(1999)080[2373:DIDABS]2.0.CO;2
   Lamy JB, 2014, NEW PHYTOL, V201, P874, DOI 10.1111/nph.12556
   Larter M, 2015, PLANT PHYSIOL, V168, P804, DOI 10.1104/pp.15.00223
   Lens F, 2004, FLORA, V199, P309, DOI 10.1078/0367-2530-0058
   Lens F, 2016, PLANT PHYSIOL, V172, P661, DOI 10.1104/pp.16.00829
   Lens F, 2013, CURR OPIN PLANT BIOL, V16, P287, DOI 10.1016/j.pbi.2013.02.005
   Lens F, 2012, ANN BOT-LONDON, V109, P783, DOI 10.1093/aob/mcr310
   Lens F, 2012, NEW PHYTOL, V193, P12, DOI 10.1111/j.1469-8137.2011.03888.x
   Lens F, 2011, NEW PHYTOL, V190, P709, DOI 10.1111/j.1469-8137.2010.03518.x
   Li S, 2016, IAWA J, V37, P152, DOI 10.1163/22941932-20160128
   Maherali H, 2004, ECOLOGY, V85, P2184, DOI 10.1890/02-0538
   Maherali H, 2009, NEW PHYTOL, V184, P721, DOI 10.1111/j.1469-8137.2009.02997.x
   Martinez-Vilalta J, 2009, NEW PHYTOL, V184, P353, DOI 10.1111/j.1469-8137.2009.02954.x
   Martinez-Vilalta J, 2010, J ECOL, V98, P1462, DOI 10.1111/j.1365-2745.2010.01718.x
   Mencuccini M, 1999, AUST J PLANT PHYSIOL, V26, P115, DOI 10.1071/PP98137
   Nolf M, 2016, PLANT PHYSIOL, V170, P2085, DOI 10.1104/pp.15.01664
   Nolf M, 2014, PHYSIOL PLANTARUM, V150, P529, DOI 10.1111/ppl.12100
   O'Brien MJ, 2017, J APPL ECOL, V54, P1669, DOI 10.1111/1365-2664.12874
   Olson ME, 2018, P NATL ACAD SCI USA, V115, P7551, DOI 10.1073/pnas.1721728115
   Olson ME, 2013, NEW PHYTOL, V197, P1204, DOI 10.1111/nph.12097
   Pammenter NW, 1998, TREE PHYSIOL, V18, P589, DOI 10.1093/treephys/18.8-9.589
   Pereira L, 2018, TREES-STRUCT FUNCT, V32, P349, DOI 10.1007/s00468-017-1574-y
   Pinheiro J., 2015, NLME LINEAR NONLINEA
   Pittermann J, 2010, PLANT PHYSIOL, V153, P1919, DOI 10.1104/pp.110.158824
   Pivovaroff AL, 2016, FUNCT ECOL, V30, P517, DOI 10.1111/1365-2435.12518
   Poorter L, 2010, NEW PHYTOL, V185, P481, DOI 10.1111/j.1469-8137.2009.03092.x
   Pratt RB, 2017, PLANT CELL ENVIRON, V40, P897, DOI 10.1111/pce.12862
   Preston KA, 2006, NEW PHYTOL, V170, P807, DOI 10.1111/j.1469-8137.2006.01712.x
   R Core Team, 2021, R LANG ENV STAT COMP
   RAMANKUTTY N, 2008, GLOBAL BIOGEOCHEM CY, V0022
   Rosenthal DM, 2010, J EXP BOT, V61, P2769, DOI 10.1093/jxb/erq109
   RStudio Team, 2021, RSTUDIO INT DEV R RS
   Scholz A, 2013, FRONT PLANT SCI, V4, DOI 10.3389/fpls.2013.00056
   Schreiber SG, 2015, FUNCT ECOL, V29, P1392, DOI 10.1111/1365-2435.12455
   Schweingruber Fritz Hans, 2011, P1
   Skelton RP, 2017, NEW PHYTOL, V214, P561, DOI 10.1111/nph.14450
   Stiller V, 2002, J EXP BOT, V53, P1155, DOI 10.1093/jexbot/53.371.1155
   Thornthwaite CW, 1948, GEOGR REV, V38, P55, DOI 10.2307/210739
   Tixier A, 2013, J EXP BOT, V64, P2295, DOI 10.1093/jxb/ert087
   Trueba S, 2017, PLANT CELL ENVIRON, V40, P277, DOI 10.1111/pce.12859
   TYREE MT, 1989, ANNU REV PLANT PHYS, V40, P19, DOI 10.1146/annurev.pp.40.060189.000315
   Tyree MT, 2002, SPR S WOOD, V2nd
   UNEP, 1997, WORLD ATLAS DESERTIF
   Urli M, 2013, TREE PHYSIOL, V33, P672, DOI 10.1093/treephys/tpt030
   Volaire F, 2018, ANN BOT-LONDON, V122, P325, DOI 10.1093/aob/mcy073
   Wortemann R, 2011, TREE PHYSIOL, V31, P1175, DOI 10.1093/treephys/tpr101
   Zanne AE, 2010, AM J BOT, V97, P207, DOI 10.3732/ajb.0900178
   Zhang YJ, 2016, PLANT PHYSIOL, V172, P2261, DOI 10.1104/pp.16.01191
   Zieminska K, 2013, AOB PLANTS, V5, DOI 10.1093/aobpla/plt046
   Zuur Alain F., 2009, P1
NR 97
TC 21
Z9 21
U1 6
U2 31
PU OXFORD UNIV PRESS
PI OXFORD
PA GREAT CLARENDON ST, OXFORD OX2 6DP, ENGLAND
SN 0305-7364
EI 1095-8290
J9 ANN BOT-LONDON
JI Ann. Bot.
PD JUN 28
PY 2019
VL 124
IS 1
BP 1
EP 13
DI 10.1093/aob/mcy233
PG 13
WC Plant Sciences
WE Science Citation Index Expanded (SCI-EXPANDED)
SC Plant Sciences
GA JH8UY
UT WOS:000493044300003
PM 30590483
OA Green Published, hybrid
DA 2023-07-11
ER

PT J
AU Merai, Z
   Graeber, K
   Wilhelmsson, P
   Ullrich, KK
   Arshad, W
   Grosche, C
   Tarkowska, D
   Tureckova, V
   Strnad, M
   Rensing, SA
   Leubner-Metzger, G
   Scheid, OM
AF Merai, Zsuzsanna
   Graeber, Kai
   Wilhelmsson, Per
   Ullrich, Kristian K.
   Arshad, Waheed
   Grosche, Christopher
   Tarkowska, Danuse
   Tureckova, Veronika
   Strnad, Miroslav
   Rensing, Stefan A.
   Leubner-Metzger, Gerhard
   Scheid, Ortrun Mittelsten
TI Aethionema arabicum: a novel model plant to study the light control of
   seed germination
SO JOURNAL OF EXPERIMENTAL BOTANY
LA English
DT Article
DE Aethionema arabicum; light inhibition; model plant; natural variation;
   seed germination; transcriptional regulation
ID ABSCISIC-ACID; DIFFERENTIAL EXPRESSION; PHYTOCHROME REGULATION;
   ARABIDOPSIS-THALIANA; HORMONE METABOLISM; NEGATIVE REGULATOR; INHIBITED
   SEED; GRAIN DORMANCY; GIBBERELLIN; PROTEIN
AB The timing of seed germination is crucial for seed plants and is coordinated by internal and external cues, reflecting adaptations to different habitats. Physiological and molecular studies with lettuce and Arabidopsis thaliana have documented a strict requirement for light to initiate germination and identified many receptors, signaling cascades, and hormonal control elements. In contrast, seed germination in several other plants is inhibited by light, but the molecular basis of this alternative response is unknown. We describe Aethionema arabicum (Brassicaceae) as a suitable model plant to investigate the mechanism of germination inhibition by light, as this species has accessions with natural variation between light-sensitive and light-neutral responses. Inhibition of germination occurs in red, blue, or far-red light and increases with light intensity and duration. Gibberellins and abscisic acid are involved in the control of germination, as in Arabidopsis, but transcriptome comparisons of light- and dark-exposed A. arabicum seeds revealed that, upon light exposure, the expression of genes for key regulators undergo converse changes, resulting in antipodal hormone regulation. These findings illustrate that similar modular components of a pathway in light-inhibited, light-neutral, and light- requiring germination among the Brassicaceae have been assembled in the course of evolution to produce divergent pathways, likely as adaptive traits.
C1 [Merai, Zsuzsanna; Scheid, Ortrun Mittelsten] Austrian Acad Sci, Vienna BioCtr, Gregor Mendel Inst Mol Plant Biol, Dr Bohr Gasse 3, A-1030 Vienna, Austria.
   [Graeber, Kai; Arshad, Waheed; Leubner-Metzger, Gerhard] Royal Holloway Univ London, Plant Mol Sci & Ctr Syst & Synthet Biol, Sch Biol Sci, Egham TW20 0EX, Surrey, England.
   [Wilhelmsson, Per; Ullrich, Kristian K.; Grosche, Christopher; Rensing, Stefan A.] Univ Marburg, Fac Biol, Plant Cell Biol, Karl von Frisch Str 8, D-35043 Marburg, Germany.
   [Tarkowska, Danuse; Tureckova, Veronika; Strnad, Miroslav; Leubner-Metzger, Gerhard] Czech Acad Sci, Lab Growth Regulators, Inst Expt Bot, Slechtitelu 27, Olomouc 78371, Czech Republic.
   [Tarkowska, Danuse; Tureckova, Veronika; Strnad, Miroslav; Leubner-Metzger, Gerhard] Palacky Univ, Slechtitelu 27, Olomouc 78371, Czech Republic.
   [Ullrich, Kristian K.] Max Planck Inst Evolutionary Biol, Dept Evolutionary Genet, D-24306 Plon, Germany.
C3 Austrian Academy of Sciences; Vienna Biocenter (VBC); Gregor Mendel
   Institute of Molecular Plant Biology (GMI); University of London; Royal
   Holloway University London; Philipps University Marburg; Czech Academy
   of Sciences; Institute of Experimental Botany of the Czech Academy of
   Sciences; Palacky University Olomouc; Max Planck Society
RP Merai, Z; Scheid, OM (通讯作者)，Austrian Acad Sci, Vienna BioCtr, Gregor Mendel Inst Mol Plant Biol, Dr Bohr Gasse 3, A-1030 Vienna, Austria.
EM zsuzsanna.merai@gmi.oeaw.ac.at; ortrun.mittelsten_scheid@gmi.oeaw.ac.at
RI Ullrich, Kristian/AAP-6724-2021; Tarkowská, Danuše/F-8709-2011
OI Ullrich, Kristian/0000-0003-4308-9626; Tarkowská,
   Danuše/0000-0003-1478-1904; Leubner, Gerhard/0000-0002-6045-8713;
   Mittelsten Scheid, Ortrun/0000-0002-7757-4809
FU Austrian Science Fund (FWF) [FWF I1477, FWF I3979]; Deutsche
   Forschungsgemeinschaft (DFG) [RE1697/8-1]; Biotechnology and Biological
   Sciences Research Council (BBSRC) [BB/M00192X/1]; Natural Environment
   Research Council (NERC) [NE/L002485/1]; Czech Grant Agency [18-10349S];
   European Regional Development Fund Project 'Centre for Experimental
   Plant Biology' [CZ.02.1.01/0.0/0.0/16_019/0000738]; BBSRC [BB/M00192X/1]
   Funding Source: UKRI
FX This work is part of the European Research Area Network for Coordinating
   Action in Plant Sciences (ERA-CAPS) 'SeedAdapt' consortium project
   (https://www.seedadapt.eu/).We thank all members for fruitful
   cooperation and discussion. We are especially grateful to Eric M.
   Schranz, Klaus Mummenhof, and Setareh Mohammadin for providing various
   Aethionema seed stocks. We also thank the staff of the Vienna BioCenter
   Core Facilities GmbH (VBCF), a member of Vienna BioCenter (VBC),
   Austria, especially the Plant Sciences Facility for growth of the plants
   and the wavelength-specific light experiments, and the Next Generation
   Sequencing Facility for generating the RNA-Seq data. We thank Nicole
   Lettner and Sarhan Khalil for technical support. We further acknowledge
   critical reading of the manuscript by J. Matthew Watson, Frederic
   Berger, Peter Hedden, and the anonymous reviewers. The work was funded
   by the Austrian Science Fund (FWF) to OMS (FWF I1477) and to ZM (FWF
   I3979), the Deutsche Forschungsgemeinschaft (DFG) to SAR (RE1697/8-1),
   the Biotechnology and Biological Sciences Research Council (BBSRC) to
   GLM (BB/M00192X/1), a Natural Environment Research Council (NERC)
   Doctoral Training Grant to WA (NE/L002485/1), the Czech Grant Agency to
   DT (18-10349S), and the European Regional Development Fund Project
   'Centre for Experimental Plant Biology'
   (CZ.02.1.01/0.0/0.0/16_019/0000738) to DT and MS.
CR ALTSCHUL SF, 1990, J MOL BIOL, V215, P403, DOI 10.1016/S0022-2836(05)80360-2
   Anders S, 2015, BIOINFORMATICS, V31, P166, DOI 10.1093/bioinformatics/btu638
   [Anonymous], 2013, SEEDS PHYSL DEV GERM, DOI DOI 10.1007/978-1-4899-1002-8_1
   [Anonymous], 2001, REV BRASILEIRA FISIO
   Argyris J, 2008, PLANT PHYSIOL, V148, P926, DOI 10.1104/pp.108.125807
   Barrero JM, 2014, PLANT CELL, V26, P1094, DOI 10.1105/tpc.113.121830
   Barrero JM, 2012, NEW PHYTOL, V193, P376, DOI 10.1111/j.1469-8137.2011.03938.x
   BARTELS PG, 1978, WEED SCI, V26, P198, DOI 10.1017/S0043174500049675
   Bentsink L, 2006, P NATL ACAD SCI USA, V103, P17042, DOI 10.1073/pnas.0607877103
   Bentsink L, 2010, P NATL ACAD SCI USA, V107, P4264, DOI 10.1073/pnas.1000410107
   BLACK M, 1960, J EXP BOT, V11, P28, DOI 10.1093/jxb/11.1.28
   Boccaccini A, 2014, BMC PLANT BIOL, V14, DOI 10.1186/s12870-014-0200-z
   Bolger AM, 2014, BIOINFORMATICS, V30, P2114, DOI 10.1093/bioinformatics/btu170
   BORTHWICK HA, 1952, P NATL ACAD SCI USA, V38, P662, DOI 10.1073/pnas.38.8.662
   BOTHA FC, 1988, J PLANT PHYSIOL, V132, P750, DOI 10.1016/S0176-1617(88)80240-2
   Casal JJ, 1998, SEED SCI RES, V8, P317, DOI 10.1017/S0960258500004256
   Casal JJ, 1998, J EXP BOT, V49, P127, DOI 10.1093/jexbot/49.319.127
   Chang S. J., 1993, Plant Molecular Biology Reporter, V11, P113, DOI 10.1007/BF02670468
   CHEN S S C, 1970, Planta (Heidelberg), V95, P330, DOI 10.1007/BF00384704
   CHEN SSC, 1968, AM J BOT, V55, P1177, DOI 10.2307/2440738
   Chiang GCK, 2011, MOL ECOL, V20, P3336, DOI 10.1111/j.1365-294X.2011.05181.x
   Cho JN, 2012, DEV CELL, V22, P736, DOI 10.1016/j.devcel.2012.01.024
   Clamp M, 2004, BIOINFORMATICS, V20, P426, DOI 10.1093/bioinformatics/btg430
   Conesa A, 2005, BIOINFORMATICS, V21, P3674, DOI 10.1093/bioinformatics/bti610
   Darriba D, 2011, BIOINFORMATICS, V27, P1164, DOI 10.1093/bioinformatics/btr088
   Debeaujon I, 2000, PLANT PHYSIOL, V122, P415, DOI 10.1104/pp.122.2.415
   Dekkers BJW, 2016, PLANT J, V85, P451, DOI 10.1111/tpj.13118
   Densmore RV, 1997, AM J BOT, V84, P274, DOI 10.2307/2446088
   DERKX MPM, 1994, PLANT GROWTH REGUL, V15, P223, DOI 10.1007/BF00029895
   Fenner M, 2005, ANN BOT, V97, P151
   Finch-Savage WE, 2006, NEW PHYTOL, V171, P501, DOI 10.1111/j.1469-8137.2006.01787.x
   Finch-Savage WE, 2017, J EXP BOT, V68, P843, DOI 10.1093/jxb/erw477
   Footitt S, 2011, P NATL ACAD SCI USA, V108, P20236, DOI 10.1073/pnas.1116325108
   Franzke A, 2011, TRENDS PLANT SCI, V16, P108, DOI 10.1016/j.tplants.2010.11.005
   Gabriele S, 2010, PLANT J, V61, P312, DOI 10.1111/j.1365-313X.2009.04055.x
   Graeber K, 2014, P NATL ACAD SCI USA, V111, pE3571, DOI 10.1073/pnas.1403851111
   GRIME JP, 1981, J ECOL, V69, P1017, DOI 10.2307/2259651
   Guindon S, 2003, SYST BIOL, V52, P696, DOI 10.1080/10635150390235520
   Hoang HH, 2014, PLANT CELL ENVIRON, V37, P1393, DOI 10.1111/pce.12239
   Haudry A, 2013, NAT GENET, V45, P891, DOI 10.1038/ng.2684
   Hradecka V, 2007, J CHROMATOGR B, V847, P162, DOI 10.1016/j.jchromb.2006.09.034
   Katoh K, 2013, MOL BIOL EVOL, V30, P772, DOI 10.1093/molbev/mst010
   Kendall SL, 2011, PLANT CELL, V23, P2568, DOI 10.1105/tpc.111.087643
   Kerdaffrec E, 2016, ELIFE, V5, DOI [10.7554/eLife.22502, 10.7554/elife.22502]
   Kim DH, 2008, PLANT CELL, V20, P1260, DOI 10.1105/tpc.108.058859
   Kinzel W., 1913, FROST LICHT ALS BEEI
   KOLLER D, 1959, ECOLOGY, V40, P20, DOI 10.2307/1929919
   KOLLER D, 1956, ECOLOGY, V37, P430, DOI 10.2307/1930164
   Lai LM, 2016, AOB PLANTS, V8, DOI 10.1093/aobpla/plw031
   Langmead B, 2012, NAT METHODS, V9, P357, DOI [10.1038/nmeth.1923, 10.1038/NMETH.1923]
   Lee KP, 2012, GENE DEV, V26, P1984, DOI 10.1101/gad.194266.112
   Lenser T, 2016, PLANT PHYSIOL, V172, P1691, DOI 10.1104/pp.16.00838
   Li WQ, 2015, PLANT GROWTH REGUL, V76, P41, DOI 10.1007/s10725-014-0007-9
   Linkies A, 2012, PLANT CELL REP, V31, P253, DOI 10.1007/s00299-011-1180-1
   Love MI, 2014, GENOME BIOL, V15, DOI 10.1186/s13059-014-0550-8
   Meng YJ, 2016, SCI REP-UK, V6, DOI 10.1038/srep22073
   Mohammadin S, 2018, PLANT SYST EVOL, V304, P619, DOI 10.1007/s00606-018-1494-3
   Mohammadin S, 2017, AM J BOT, V104, P1042, DOI 10.3732/ajb.1700091
   NEGBI M, 1964, PLANT PHYSIOL, V39, P247, DOI 10.1104/pp.39.2.247
   Oh E, 2004, PLANT CELL, V16, P3045, DOI 10.1105/tpc.104.025163
   Oh E, 2007, PLANT CELL, V19, P1192, DOI 10.1105/tpc.107.050153
   Oh E, 2009, PLANT CELL, V21, P403, DOI 10.1105/tpc.108.064691
   Onate-Sanchez Luis, 2008, BMC Res Notes, V1, P93, DOI 10.1186/1756-0500-1-93
   Piskurewicz U, 2009, EMBO J, V28, P2259, DOI 10.1038/emboj.2009.170
   PONS TL, 1984, PLANT CELL ENVIRON, V7, P263, DOI 10.1111/1365-3040.ep11589456
   Rittenberg D, 1940, J BIOL CHEM, V133, P737
   Robinson MD, 2010, BIOINFORMATICS, V26, P139, DOI 10.1093/bioinformatics/btp616
   Roig-Villanova I, 2007, EMBO J, V26, P4756, DOI 10.1038/sj.emboj.7601890
   Ronquist F, 2012, SYST BIOL, V61, P539, DOI 10.1093/sysbio/sys029
   Rost B, 1999, PROTEIN ENG, V12, P85, DOI 10.1093/protein/12.2.85
   Santopolo S, 2015, BMC PLANT BIOL, V15, DOI 10.1186/s12870-015-0453-1
   Seo M, 2006, PLANT J, V48, P354, DOI 10.1111/j.1365-313X.2006.02881.x
   Seo M, 2009, PLANT MOL BIOL, V69, P463, DOI 10.1007/s11103-008-9429-y
   Shen H, 2008, PLANT CELL, V20, P1586, DOI 10.1105/tpc.108.060020
   Shi H, 2013, PLANT CELL, V25, P3770, DOI 10.1105/tpc.113.117424
   SHINOMURA T, 1994, PLANT PHYSIOL, V104, P363, DOI 10.1104/pp.104.2.363
   SHROPSHIRE W, 1961, PLANT CELL PHYSIOL, V2, P63, DOI 10.1093/oxfordjournals.pcp.a077664
   Shu K, 2016, MOL PLANT, V9, P34, DOI 10.1016/j.molp.2015.08.010
   Shu K, 2013, PLOS GENET, V9, DOI 10.1371/journal.pgen.1003577
   Stawska M, 2015, POSTEPY BIOL KOMORKI, V42, P687
   Tarazona S, 2011, GENOME RES, V21, P2213, DOI 10.1101/gr.124321.111
   THANOS CA, 1991, ANN BOT-LONDON, V68, P469, DOI 10.1093/oxfordjournals.aob.a088280
   Tureckova V, 2009, TALANTA, V80, P390, DOI 10.1016/j.talanta.2009.06.027
   Urbanova T, 2013, TALANTA, V112, P85, DOI 10.1016/j.talanta.2013.03.068
   Vandelook F, 2018, ANN BOT-LONDON, V121, P405, DOI 10.1093/aob/mcx147
   WOOLLEY JT, 1978, PLANT PHYSIOL, V61, P597, DOI 10.1104/pp.61.4.597
   Wray GA, 2003, MOL BIOL EVOL, V20, P1377, DOI 10.1093/molbev/msg140
   Yamaguchi S, 1998, PLANT CELL, V10, P2115, DOI 10.1105/tpc.10.12.2115
   Yan DW, 2014, PLANT CELL PHYSIOL, V55, P1521, DOI 10.1093/pcp/pcu089
   Yoshioka T, 1998, PLANT CELL PHYSIOL, V39, P307, DOI 10.1093/oxfordjournals.pcp.a029371
   Zhou P, 2014, PLANT PHYSIOL, V164, P841, DOI 10.1104/pp.113.227231
NR 91
TC 21
Z9 25
U1 13
U2 80
PU OXFORD UNIV PRESS
PI OXFORD
PA GREAT CLARENDON ST, OXFORD OX2 6DP, ENGLAND
SN 0022-0957
EI 1460-2431
J9 J EXP BOT
JI J. Exp. Bot.
PD JUN 1
PY 2019
VL 70
IS 12
BP 3313
EP 3328
DI 10.1093/jxb/erz146
PG 16
WC Plant Sciences
WE Science Citation Index Expanded (SCI-EXPANDED)
SC Plant Sciences
GA IV6YR
UT WOS:000484414200024
PM 30949700
OA Green Published, Green Submitted, hybrid
DA 2023-07-11
ER

PT J
AU Carman, JG
   de Arias, MM
   Gao, L
   Zhao, XH
   Kowallis, BM
   Sherwood, DA
   Srivastava, MK
   Dwivedi, KK
   Price, BJ
   Watts, L
   Windham, MD
AF Carman, John G.
   de Arias, Mayelyn Mateo
   Gao, Lei
   Zhao, Xinghua
   Kowallis, Becky M.
   Sherwood, David A.
   Srivastava, Manoj K.
   Dwivedi, Krishna K.
   Price, Bo J.
   Watts, Landon
   Windham, Michael D.
TI Apospory and Diplospory in Diploid Boechera (Brassicaceae) May
   Facilitate Speciation by Recombination-Driven Apomixis-to-Sex Reversals
SO FRONTIERS IN PLANT SCIENCE
LA English
DT Article
DE apomeiosis; apomixis; apomixis-to-sex reversion; apospory; recombination
   driven diploidization; Boechera (Brassicaceae); diplospory; reticulate
   evolution
ID APOMICTIC REPRODUCTION; GENUS BOECHERA; RETICULATE EVOLUTION;
   CHROMOSOME; ARABIS; HYBRIDIZATION; ANGIOSPERMS; PLANTS; SEXUALITY;
   TAXONOMY
AB Apomixis (asexual seed formation) in angiosperms occurs either sporophytically, through adventitious embryony, or gametophytically, where an unreduced female gametophyte (embryo sac) forms and produces an unreduced egg that develops into an embryo parthenogenetically. Multiple types of gametophytic apomixis occur, and these are differentiated based on where and when the unreduced gametophyte forms, a process referred to as apomeiosis. Apomeiotic gametophytes form directly from ameiotic megasporocytes, as in Antennaria-type diplospory, from unreduced spores derived from 1st division meiotic restitutions, as in Taraxacum-type diplospory, or from cells of the ovule wall, as in Hieracium-type apospory. Multiple types of apomeiosis occasionally occur in the same plant, which suggests that the different types occur in response to temporal and/or spatial shifts in termination of sexual processes and onset timing of apomeiosis processes. To better understand the origins and evolutionary implications of apomixis in Boechera (Brassicaceae), we determined apomeiosis type for 64 accessions representing 44 taxonomic units. Plants expressing apospory and diplospory were equally common, and these generally produced reduced and unreduced pollen, respectively. Apospory and diplospory occurred simultaneously in individual plants of seven taxa. In Boechera, apomixis perpetuates otherwise sterile or semisterile interspecific hybrids (allodiploids) through multiple generations. Accordingly, ample time, in these multigenerational clones, is available for rare meioses to produce haploid, intergenomically recombined male and female gametes. The fusion of such gametes could then produce segmentally autoploidized progeny. If sex re-emerges among such progeny, then new and genomically unique sexual species could evolve. Herein, we present evidence that such apomixis-facilitated speciation is occurring in Boechera, and we hypothesize that it might also be occurring in facultatively apomictic allodiploids of other angiospermous taxa.
C1 [Carman, John G.; de Arias, Mayelyn Mateo; Gao, Lei; Zhao, Xinghua; Sherwood, David A.; Srivastava, Manoj K.; Dwivedi, Krishna K.; Price, Bo J.; Watts, Landon] Utah State Univ, Plants Soils & Climate Dept, Logan, UT 84322 USA.
   [de Arias, Mayelyn Mateo] Inst Tecnol Santo Domingo, Santo Domingo, Dominican Rep.
   [Zhao, Xinghua] Inner Mongolia Agr Univ, Coll Desert Control Sci & Engn, Hohhot, Peoples R China.
   [Kowallis, Becky M.; Dwivedi, Krishna K.] Caisson Labs Inc, Smithfield, UT USA.
   [Srivastava, Manoj K.; Dwivedi, Krishna K.] Indian Grassland & Fodder Res Inst, Crop Improvement Div, Jhansi, Uttar Pradesh, India.
   [Windham, Michael D.] Duke Univ, Dept Biol, Durham, NC USA.
C3 Utah System of Higher Education; Utah State University; Instituto
   Tecnologico de Santo Domingo (INTEC); Inner Mongolia Agricultural
   University; Indian Council of Agricultural Research (ICAR); ICAR -
   Indian Grassland & Fodder Research Institute; Duke University
RP Carman, JG (通讯作者)，Utah State Univ, Plants Soils & Climate Dept, Logan, UT 84322 USA.
EM john.carman@usu.edu
OI Mateo de Arias, Mayelyn/0000-0002-1709-0589; Price,
   Bo/0000-0002-6080-2967
FU United States Department of Commerce, National Institute of Standards
   and Technology, Advanced Technology Program [70NANB7H7022]; United
   States National Science Foundation [DEB-0816560]; National Agricultural
   Innovation Project award, Indian Council of Agricultural Research, New
   Delhi; CREST fellowship, Department of Biotechnology, New Delhi; Utah
   Agricultural Experiment Station project awards, Utah State University,
   Logan [9089]
FX This work was supported by a United States Department of Commerce,
   National Institute of Standards and Technology, Advanced Technology
   Program Grant 70NANB7H7022 to JC; a United States National Science
   Foundation Grant DEB-0816560 to MW; a National Agricultural Innovation
   Project award, Indian Council of Agricultural Research, New Delhi to KD;
   a CREST fellowship, Department of Biotechnology, New Delhi to MS; and
   Utah Agricultural Experiment Station project awards, Utah State
   University, Logan to JC (approved as Utah Agricultural Experiment
   Station journal paper number 9089).
CR Al-Shehbaz I. A., 2010, FLORA N AM N MEXICO, V7, P347
   Al-Shehbaz IA, 2003, NOVON, V13, P381, DOI 10.2307/3393366
   Albertini E, 2019, J EXP BOT, V70, P2951, DOI 10.1093/jxb/erz109
   Alexander PJ, 2015, SYST BOT, V40, P572, DOI 10.1600/036364415X688745
   Alexander PJ, 2013, SYST BOT, V38, P192, DOI 10.1600/036364413X661917
   Aliyu OM, 2013, PLANT CELL, V25, P3808, DOI 10.1105/tpc.113.113860
   Aliyu OM, 2010, AM J BOT, V97, P1719, DOI 10.3732/ajb.1000188
   [Anonymous], 1977, EVOLUTION
   Asker SE., 1992, APOMIXIS PLANTS
   Bailey CD, 2006, MOL BIOL EVOL, V23, P2142, DOI 10.1093/molbev/msl087
   Battaglia E., 1989, ANN BOT, V47, P129, DOI [10.3732/ajb.080.0311, DOI 10.3732/AJB.080.0311]
   Bayer RJ., 1997, OPERA BOT, V132, P53
   Beck JB, 2012, EVOLUTION, V66, P985, DOI 10.1111/j.1558-5646.2011.01507.x
   Bicknell RA, 1997, SEX PLANT REPROD, V10, P168, DOI 10.1007/s004970050084
   BILINSKI CA, 1989, ADV MICROB PHYSIOL, V30, P23
   BOCHER TYGE W., 1951, K DANSKE VIDENSK SELSKAB BIOL SKRIFT, V6, P1
   Bonilla JR, 1997, PLANT SCI, V127, P97, DOI 10.1016/S0168-9452(97)00111-8
   Carman J. G., 2015, P AP WORKSH INT PLAN
   Carman JG, 1997, BIOL J LINN SOC, V61, P51, DOI 10.1006/bijl.1996.0118
   Carman John C., 2007, V147, P63
   Carman JG, 2011, BMC PLANT BIOL, V11, DOI 10.1186/1471-2229-11-9
   Chapman H, 2003, INT J PLANT SCI, V164, P719, DOI 10.1086/376819
   CRANE CF, 1987, AM J BOT, V74, P477, DOI 10.2307/2443827
   Czapik R, 1996, FOLIA GEOBOT PHYTOTX, V31, P381, DOI 10.1007/BF02815382
   Darlington C.D., 1939, EVOLUTION GENETIC SY
   Dewey DR, 1984, GENE MANIPULATION PL, P209, DOI DOI 10.1007/978-1-4613-2429-4_9
   Domes K, 2007, P NATL ACAD SCI USA, V104, P7139, DOI 10.1073/pnas.0700034104
   Dunwell JM, 2010, PLANT BIOTECHNOL J, V8, P377, DOI 10.1111/j.1467-7652.2009.00498.x
   Gao L., 2018, THESIS
   GERSTEL DU, 1950, BOT GAZ, V112, P96, DOI 10.1086/335630
   Grandont L, 2014, PLANT CELL, V26, P1448, DOI 10.1105/tpc.114.122788
   Hand ML, 2014, GENETICS, V197, P441, DOI 10.1534/genetics.114.163105
   Horandl E, 2012, PLANT BIOSYST, V146, P681, DOI 10.1080/11263504.2012.716795
   Hojsgaard D, 2018, FRONT PLANT SCI, V9, DOI 10.3389/fpls.2018.00230
   Hojsgaard D, 2014, CRIT REV PLANT SCI, V33, P414, DOI 10.1080/07352689.2014.898488
   Johri BM, 1992, COMP EMBRYOLOGY ANGI, V1
   Kantama L, 2007, P NATL ACAD SCI USA, V104, P14026, DOI 10.1073/pnas.0706647104
   Koch MA, 2015, TRENDS PLANT SCI, V20, P533, DOI [10.1016/j.tplants.2015.07.001, 10.1016/j.tplants.2015.0]
   Kojima A, 1997, SEX PLANT REPROD, V10, P8, DOI 10.1007/s004970050061
   Li FW, 2017, DATABASE-OXFORD, DOI 10.1093/database/baw169
   Mandakova T, 2015, PLANT J, V82, P785, DOI 10.1111/tpj.12849
   Martis MM, 2013, PLANT CELL, V25, P3685, DOI 10.1105/tpc.113.114553
   Mateo de Arias M., 2015, THESIS
   Matzk F, 2000, PLANT J, V21, P97, DOI 10.1046/j.1365-313x.2000.00647.x
   Mayrose I, 2011, SCIENCE, V333, P1257, DOI 10.1126/science.1207205
   Naumova TN, 2001, SEX PLANT REPROD, V14, P195, DOI 10.1007/s00497-001-0118-0
   NOGLER GA, 1982, BOT HELV, V92, P13
   Nogler GA., 1984, EMBRYOLOGY ANGIOSPER, P475, DOI DOI 10.1007/978-3-642-69302-1_10
   Noyes RD, 2014, AM J BOT, V101, P865, DOI 10.3732/ajb.1400008
   Ortiz JPA, 2013, ANN BOT-LONDON, V112, P767, DOI 10.1093/aob/mct152
   Payseur BA, 2016, MOL ECOL, V25, P2337, DOI 10.1111/mec.13557
   Poggio L, 2016, AOB PLANTS, V8, DOI 10.1093/aobpla/plw030
   Rieseberg LH, 1997, ANNU REV ECOL SYST, V28, P359, DOI 10.1146/annurev.ecolsys.28.1.359
   Rojek J, 2018, ANN BOT-LONDON, V122, P513, DOI 10.1093/aob/mcy114
   ROY BA, 1995, AM J BOT, V82, P869, DOI 10.2307/2445973
   Rushworth CA, 2011, MOL ECOL, V20, P4843, DOI 10.1111/j.1365-294X.2011.05340.x
   Schranz ME, 2005, AM J BOT, V92, P1797, DOI 10.3732/ajb.92.11.1797
   Shah JN, 2016, FRONT PLANT SCI, V7, DOI 10.3389/fpls.2016.01539
   Sochor M, 2015, MOL PHYLOGENET EVOL, V89, P13, DOI 10.1016/j.ympev.2015.04.007
   STEBBINS G. L., 1971, Chromosomal evolution in higher plants.
   Suomalainen E., 1987, CYTOLOGY EVOLUTION P
   Sybenga J, 1996, GENOME, V39, P1176, DOI 10.1139/g96-148
   Taskin KM, 2004, ISRAEL J PLANT SCI, V52, P155, DOI 10.1560/L3DE-FMVY-1XCQ-QRY5
   Tian C., 2013, SCI AGR SIN, V46, P13, DOI [10.1105/tpc.104.027359, DOI 10.1105/TPC.104.027359]
   van Dijk PJ, 2005, REGNUM VEG, V143, P101
   Vargas OM, 2017, NEW PHYTOL, V214, P1736, DOI 10.1111/nph.14530
   WANG RRC, 1989, GENOME, V32, P179, DOI 10.1139/g89-427
   WEIMARCK G, 1967, BOT NOTISER, V120, P209
   Windham Michael D., 2006, Harvard Papers in Botany, V11, P61, DOI 10.3100/1043-4534(2006)11[61:NANSOB]2.0.CO;2
   Windham MD, 2015, SYST BOT, V40, P1031, DOI 10.1600/036364415X690076
NR 70
TC 21
Z9 21
U1 0
U2 11
PU FRONTIERS MEDIA SA
PI LAUSANNE
PA AVENUE DU TRIBUNAL FEDERAL 34, LAUSANNE, CH-1015, SWITZERLAND
SN 1664-462X
J9 FRONT PLANT SCI
JI Front. Plant Sci.
PD MAY 31
PY 2019
VL 10
AR 724
DI 10.3389/fpls.2019.00724
PG 14
WC Plant Sciences
WE Science Citation Index Expanded (SCI-EXPANDED)
SC Plant Sciences
GA IB2IR
UT WOS:000470093400001
PM 31214233
OA Green Published, gold
DA 2023-07-11
ER

PT J
AU Trejo-Tellez, LI
   Estrada-Ortiz, E
   Gomez-Merino, FC
   Becker, C
   Krumbein, A
   Schwarz, D
AF Trejo-Tellez, Libia Iris
   Estrada-Ortiz, Elias
   Gomez-Merino, Fernando Carlos
   Becker, Christine
   Krumbein, Angelika
   Schwarz, Dietmar
TI Flavonoid, Nitrate and Glucosinolate Concentrations in Brassica Species
   Are Differentially Affected by Photosynthetically Active Radiation,
   Phosphate and Phosphite
SO FRONTIERS IN PLANT SCIENCE
LA English
DT Article
DE Brassicaceae; biostimulation; secondary metabolites; nutraceutics; PAR;
   phosphorus (deficiency, uptake)
ID ARABIDOPSIS-THALIANA; GENE-EXPRESSION; BIOCHEMICAL RESPONSES; CABBAGE
   SEEDLINGS; LIGHT REGULATION; CHINESE-CABBAGE; PLANT-CELLS; NITROGEN;
   PHOSPHORUS; GROWTH
AB We evaluated the effects of phosphate (Pi-deficiency: 0.1 mM; Pi-sufficiency: 0.5 mM), phosphite (low-Phi: 0.1 mM; medium-Phi: 0.5 mM; and high-Phi: 2.5 mM), and two mean daily photosynthetically active radiations (lower PAR: 22.2 mol . m(-2) . d(-1); higher PAR: 29.7 mol . m(-2) . d(-1)), as well as their interactions, on flavonoid, nitrate and glucosinolate (GL) concentrations and growth characteristics in hydroponically grown Brassica campestris cv. Mibuna Early and Brassica juncea cv. Red Giant. As expected, higher PAR increased dry matter and contrariwise decreased number of leaves but only in B. campestris. Total flavonoid and individual flavonoid compounds increased with the higher PAR value in B. campestris. Pi-sufficiency resulted in a lower quercetin concentration in both species, the isorhamnetin and total flavonoid concentrations in B. campestris, and the cyanidin concentration in B. juncea, in comparison to Pi-deficiency. Similarly, Pi-sufficient plants exhibited lower GL concentration, especially alkyl-GLs in B. campestris and alkenyl-GLs and an aryl-GL in B. juncea. Pi did not affect the nitrate concentration in either species, and nor did Phi influence the flavonoid concentrations in either species. In B. campestris, medium Phi (0.5 mM) increased the 1-methoxyindol-3-ylmethyl GL concentration by 28.3%, as compared to that observed at low Phi. In B. juncea, high Phi level increased the but-3-enyl-GL concentration by 18.9%, in comparison to values recorded at medium Phi. B. campestris plants exposed to higher PAR increased total flavonoids concentration. In both Brassica species, higher PAR stimulated the alkyl-, alkenyl-, and indole-GLs. The interaction of lower PAR and increasing Phi significantly decreased flavonoid concentration in B. juncea, whereas increasing Phi at higher PAR increased such concentration in this species. The same combination reduced the concentration of 2-phenylethyl-and indol-3-ylmethyl-GL in B. juncea. The highest indol-3-ylmethyl-GL concentration was observed when Pi was deficient combined with medium Phi in B. juncea. Thus, PAR, Pi and Phi may modulate flavonoid, GL and nitrate concentrations in Brassica species, which may be a useful tool to improve the nutraceutical quality of these leafy vegetables if properly managed.
C1 [Trejo-Tellez, Libia Iris; Estrada-Ortiz, Elias; Gomez-Merino, Fernando Carlos] Colegio Postgrad, Montecillo, Mexico.
   [Becker, Christine] Hsch Geisenheim Univ, Dept Crop Protect, Geisenheim, Germany.
   [Krumbein, Angelika; Schwarz, Dietmar] Lerbniz Inst Vegetable & Ornamental Crops, Grossbeeren, Germany.
C3 Colegio de Postgraduados - Mexico
RP Schwarz, D (通讯作者)，Lerbniz Inst Vegetable & Ornamental Crops, Grossbeeren, Germany.
EM schwarz@igzev.de
RI Scwarz, Dietmar/X-3671-2019; LIBIA, TREJO-TÉLLEZ/AAV-8118-2021;
   Gómez-Merino, Fernando Carlos/D-2224-2014; Becker,
   Christine/GQA-7873-2022
OI Scwarz, Dietmar/0000-0002-7742-7227; 
FU German Academic Exchange Service (DAAD Germany) [544462]; National
   Council of Science and Technology (CONACYT Mexico) [166022]
FX We are grateful to the German Academic Exchange Service (DAAD Germany,
   Project-lD 544462) and the National Council of Science and Technology
   (CONACYT Mexico, Project-ID 166022) for funding the bilateral project
   "Phosphite in leafy vegetables." The funders had no role in study
   design, data collection and analysis, decision to publish, or
   preparation of the manuscript.
CR Achary VMM, 2017, PLANT BIOTECHNOL J, V15, P1493, DOI 10.1111/pbi.12803
   Agati G, 2010, NEW PHYTOL, V186, P786, DOI 10.1111/j.1469-8137.2010.03269.x
   Zambrosi FCB, 2016, J CROP IMPROV, V30, P421, DOI 10.1080/15427528.2016.1173611
   Zambrosi FCB, 2011, J PLANT NUTR SOIL SC, V174, P487, DOI 10.1002/jpln.201000320
   Bariola PA, 1999, PLANT PHYSIOL, V119, P331, DOI 10.1104/pp.119.1.331
   Berkowitz O, 2013, J EXP BOT, V64, P1731, DOI 10.1093/jxb/ert037
   Brown BD, 2008, J PLANT NUTR, V31, P743, DOI 10.1080/01904160801926848
   Calabrese EJ, 2009, ENVIRON POLLUT, V157, P42, DOI 10.1016/j.envpol.2008.07.028
   Cao LW, 2015, FUNCT INTEGR GENOMIC, V15, P753, DOI 10.1007/s10142-015-0458-8
   Chen XJ, 2008, HORTSCIENCE, V43, P571, DOI 10.21273/HORTSCI.43.2.571
   Chun JH, 2017, SAUDI J BIOL SCI, V24, P436, DOI 10.1016/j.sjbs.2015.08.012
   Ciereszko I, 2005, J PLANT PHYSIOL, V162, P343, DOI 10.1016/j.jplph.2004.08.003
   Crozier A., 2006, PLANT SECONDARY META, P1, DOI [10.1002/9780470988558.ch1, DOI 10.1002/9780470988558.CH1, DOI 10.1002/9780470988558, 10.1002/9780470988558]
   Danova-Alt R, 2008, PLANT CELL ENVIRON, V31, P1510, DOI 10.1111/j.1365-3040.2008.01861.x
   de Groot CC, 2003, PLANT SOIL, V248, P257, DOI 10.1023/A:1022323215010
   Debiasi C., 2003, Revista Brasileira de Agrociencia, V9, P175
   Díez M. Claudia, 2017, Rev. Fac. Nac. Agron. Medellín, V70, P8023, DOI 10.15446/rfna.v70n1.61736
   Estrada-Ortiz E, 2016, J AGR SCI TECH-IRAN, V18, P1079
   Estrada-Ortiz E, 2013, J SOIL SCI PLANT NUT, V13, P612, DOI 10.4067/S0718-95162013005000049
   Estrada-Ortiz E, 2012, ACTA HORTIC, V947, P277, DOI 10.17660/ActaHortic.2012.947.35
   Estrada-Ortiz Elías, 2011, Rev. Chapingo Ser.Hortic, V17, P129
   Evaluator D. E., 2017, REGISTRATION REPOR A
   Fageria VD, 2001, J PLANT NUTR, V24, P1269, DOI 10.1081/PLN-100106981
   Fallovo C, 2009, SCI HORTIC-AMSTERDAM, V123, P170, DOI 10.1016/j.scienta.2009.09.003
   Fallovo C, 2011, J AGR FOOD CHEM, V59, P4198, DOI 10.1021/jf1048904
   Ghasemzadeh A, 2010, INT J MOL SCI, V11, P4539, DOI 10.3390/ijms11114539
   Ghosh AP, 2017, J ENVIRON BIOL, V38, P683, DOI 10.22438/jeb/38/4/MS-222
   Gomez I, 1998, J PHOTOCH PHOTOBIO B, V47, P46, DOI 10.1016/S1011-1344(98)00199-7
   Gomez-Merino F. C., 2016, Italus Hortus, V23, P1
   Gomez-Merino FC, 2015, SCI HORTIC-AMSTERDAM, V196, P82, DOI 10.1016/j.scienta.2015.09.035
   Gould K. S., 2006, Flavonoids: chemistry, biochemistry and applications, P397
   Herrera-Estrella L, 2016, TRENDS PLANT SCI, V21, P461, DOI 10.1016/j.tplants.2016.04.010
   Huseby S, 2013, J EXP BOT, V64, P1039, DOI 10.1093/jxb/ers378
   Jost R, 2015, J EXP BOT, V66, P2501, DOI 10.1093/jxb/erv025
   Kim YB, 2014, NAT PROD COMMUN, V9, P533
   Klein M, 2006, FEBS J, V273, P122, DOI 10.1111/j.1742-4658.2005.05048.x
   Knekt P, 2002, AM J CLIN NUTR, V76, P560, DOI 10.1093/ajcn/76.3.560
   Kobayashi K, 2006, PLANT J, V47, P238, DOI 10.1111/j.1365-313X.2006.02778.x
   Krumbein A., 2005, Journal of Applied Botany and Food Quality, V79, P168
   Lee Eung-Ryoung, 2007, Recent Pat Biotechnol, V1, P139, DOI 10.2174/187220807780809445
   Lillo C, 2004, J EXP BOT, V55, P1275, DOI 10.1093/jxb/erh132
   Lillo C, 2001, PLANT BIOLOGY, V3, P455, DOI 10.1055/s-2001-17732
   Lopez-Arredondo DL, 2014, ANNU REV PLANT BIOL, V65, P95, DOI 10.1146/annurev-arplant-050213-035949
   Lunde C, 2008, PHYSIOL PLANTARUM, V134, P508, DOI 10.1111/j.1399-3054.2008.01159.x
   Malusa E, 2006, J PLANT NUTR, V29, P245, DOI 10.1080/01904160500474090
   McDonald AE, 2001, J PLANT NUTR, V24, P1505, DOI 10.1081/PLN-100106017
   Mejía Montoya Jhon Wilson, 2013, Rev. Fac. Nac. Agron. Medellín, V66, P7021
   Misson J, 2005, P NATL ACAD SCI USA, V102, P11934, DOI 10.1073/pnas.0505266102
   Soledad ON, 2015, PLANT PHYSIOL BIOCH, V88, P1, DOI 10.1016/j.plaphy.2015.01.003
   Neugart S, 2016, FRONT PLANT SCI, V7, DOI 10.3389/fpls.2016.00326
   O'Connor SE, 2015, ANNU REV GENET, V49, P71, DOI 10.1146/annurev-genet-120213-092053
   Pacheco F. V., 2014, Australian Journal of Crop Science, V8, P1510
   Pant BD, 2015, PLANT CELL ENVIRON, V38, P172, DOI 10.1111/pce.12378
   Pazuki A., 2017, ADV PLANTS AGR RES, V7, P313, DOI DOI 10.15406/APAR.2017.07.00260
   Peer WA, 2007, TRENDS PLANT SCI, V12, P556, DOI 10.1016/j.tplants.2007.10.003
   Perez-Balibrea S, 2008, J SCI FOOD AGR, V88, P904, DOI 10.1002/jsfa.3169
   Plate AYA, 2006, CARCINOGENESIS, V27, P287, DOI 10.1093/carcin/bgi210
   Pratt J, 2009, PLANT PHYSIOL, V151, P1646, DOI 10.1104/pp.109.144626
   Ramezani Moazzameh, 2017, Archives of Phytopathology and Plant Protection, V50, P540, DOI 10.1080/03235408.2017.1341140
   Ratjen AM, 2009, J PLANT NUTR SOIL SC, V172, P821, DOI 10.1002/jpln.200800287
   Roland WSU, 2013, J AGR FOOD CHEM, V61, P10454, DOI 10.1021/jf403387p
   Rosa EAS, 1997, J SCI FOOD AGR, V73, P364, DOI 10.1002/(SICI)1097-0010(199703)73:3&lt;364::AID-JSFA742&gt;3.0.CO;2-O
   Rossall S, 2016, ACTA HORTIC, V1148, P61, DOI 10.17660/ActaHortic.2016.1148.7
   Santamaria P, 2006, J SCI FOOD AGR, V86, P10, DOI 10.1002/jsfa.2351
   SAS/STAT, 2011, SAS STAT US GUID VER
   Schonhof I, 2007, J PLANT NUTR SOIL SC, V170, P65, DOI 10.1002/jpln.200620639
   Schuster J, 2006, PLANT CELL, V18, P2664, DOI 10.1105/tpc.105.039339
   Singh D, 2017, NUTRACEUTICAL VALUES, P274
   Stewart AJ, 2001, PLANT CELL ENVIRON, V24, P1189, DOI 10.1046/j.1365-3040.2001.00768.x
   Stoin D., 2007, Bulletin of University of Agricultural Sciences and Veterinary Medicine Cluj-Napoca. Agriculture, V63/64, P77
   Strissel T, 2005, PLANT BIOLOGY, V7, P677, DOI 10.1055/s-2005-872989
   Thao HTB, 2008, PLANT SOIL, V308, P1, DOI 10.1007/s11104-008-9598-0
   Thao HTB, 2009, J PLANT NUTR SOIL SC, V172, P378, DOI 10.1002/jpln.200800192
   Ticconi CA, 2001, PLANT PHYSIOL, V127, P963, DOI 10.1104/pp.010396
   Tong Y, 2014, FOOD CHEM, V152, P190, DOI 10.1016/j.foodchem.2013.11.099
   Trejo-Tellez LI, 2018, BIOTIC ABIOTIC STRES, DOI [DOI 10.1007/978-981-10-9029-5_8, 10.1007/978-981-10-9029-5_8]
   Varadarajan DK, 2002, PLANT PHYSIOL, V129, P1232, DOI 10.1104/pp.010835
   Vargas-Hernandez M, 2017, FRONT PLANT SCI, V8, DOI 10.3389/fpls.2017.01762
   Verkerk R, 2009, MOL NUTR FOOD RES, V53, pS219, DOI 10.1002/mnfr.200800065
   Wallsgrove R. M., 1995, SOC EXPT BIOL SEMINA, P243, DOI DOI 10.1017/CBO9780511721809.016
   Williams RJ, 2004, FREE RADICAL BIO MED, V36, P838, DOI 10.1016/j.freeradbiomed.2004.01.001
   Wittstock U, 2002, TRENDS PLANT SCI, V7, P263, DOI 10.1016/S1360-1385(02)02273-2
   Yang J, 2009, PLANT SOIL, V323, P323, DOI 10.1007/s11104-009-9940-1
   YUSOFF A M, 1989, MARDI Research Journal, V17, P178
   Zhu HF, 2017, PLOS ONE, V12, DOI 10.1371/journal.pone.0179305
   Zimmermann NS, 2007, MOL NUTR FOOD RES, V51, P1537, DOI 10.1002/mnfr.200700103
   Zoratti L, 2014, FRONT PLANT SCI, V5, DOI 10.3389/fpls.2014.00534
NR 87
TC 21
Z9 21
U1 1
U2 14
PU FRONTIERS MEDIA SA
PI LAUSANNE
PA AVENUE DU TRIBUNAL FEDERAL 34, LAUSANNE, CH-1015, SWITZERLAND
SN 1664-462X
J9 FRONT PLANT SCI
JI Front. Plant Sci.
PD MAR 27
PY 2019
VL 10
AR 371
DI 10.3389/fpls.2019.00371
PG 16
WC Plant Sciences
WE Science Citation Index Expanded (SCI-EXPANDED)
SC Plant Sciences
GA HQ5VC
UT WOS:000462479700001
PM 30972096
OA Green Published, gold
DA 2023-07-11
ER

PT J
AU Couedel, A
   Alletto, L
   Kirkegaard, J
   Justes, E
AF Couedel, Antoine
   Alletto, Lionel
   Kirkegaard, John
   Justes, Eric
TI Crucifer glucosinolate production in legume-crucifer cover crop mixtures
SO EUROPEAN JOURNAL OF AGRONOMY
LA English
DT Article
DE Cover crops; Biofumigation; Biocontrol; Glucosinolates; Plant
   interactions; Intercropping; Brassicaceae; Fabaceae
ID BRASSICA-JUNCEA; WEED MANAGEMENT; ROOT-ROT; BIOFUMIGATION; NITROGEN;
   SOIL; SULFUR; COMPETITION; INTERCROPS; RESIDUES
AB Cover crops grown in rotation with cash crops provide ecosystem services by reducing water pollution and anthropogenic inputs. Bispecific crucifer-legume cover crop mixtures are seen as a solution to increase biodiversity and to combine ecosystem services of both species. Legumes fix nitrogen while crucifers have the capacity to suppress pathogens due to the biocidal hydrolysis products of the endogenous secondary metabolites called glucosinolates (GSL). However there is a lack of information on the impact of plant-plant interactions in the crucifer-legume mixtures on crucifer GSL production compared to sole crop. The aim of our study was to assess GSL production of a wide range of bispecific crucifer-legume mixtures in comparison to sole crops. Experiments were conducted at two sites (near Toulouse and Orleans, France) over two years. Various cultivars from eight crucifer (Brassicaceae) species (rape, white mustard, Indian mustard, Ethiopian mustard, turnip, turnip rape, radish and rocket) and nine legume (Fabaceae) species (Egyptian clover, crimson clover, common vetch, purple vetch, hairy vetch, pea, soya bean, faba bean, and white lupin) were tested in sole crop and bispecific mixtures (substitutive design of 50%-50% sole crops). We show that for a wide range of species, crucifers in cover crop mixtures had the same GSL types, concentrations and proportions (aliphatic, aromatic and indole) as in sole crops. Crucifers in mixtures tended to have more biomass per plant, both for shoots and roots, than in sole crops so that the total GSL production per plant generally increased in the mixture compared to the sole crop. Thus despite halving the crucifer density in the mixtures the GSL production on an area basis declined by only 20%. These results have been validated for a wide range of crucifer species and provide support for crucifer-legume mixtures to produce nutrient-related services while potentially maintaining high GSL production. Specific experiments are needed to evaluate whether this double effect of unchanged GSL concentration and small reduction in GSL production has an impact on the biofumigation potential of cover crop mixtures compared to sole crucifers.
C1 [Couedel, Antoine; Alletto, Lionel; Justes, Eric] Univ Toulouse, INP EI PURPAN, INPT, INRA,AGIR, Castanet Tolosan, France.
   [Alletto, Lionel] Chambre Reg Agr Occitanie, F-31321 Castanet Tolosan, France.
   [Kirkegaard, John] CSIRO Agr & Food, GPO Box 1700, Canberra, ACT 2601, Australia.
   [Justes, Eric] Univ Montpellier, INRA, CIHEAM IAMM, Montpellier SupAgro,CIRAD,UMR SYST, F-34980 Montpellier, France.
C3 INRAE; Universite Federale Toulouse Midi-Pyrenees (ComUE); Universite de
   Toulouse; Institut National Polytechnique de Toulouse; Commonwealth
   Scientific & Industrial Research Organisation (CSIRO); CIHEAM; CIHEAM
   IAM Montpellier; CIRAD; INRAE; Institut Agro; Montpellier SupAgro;
   Universite de Montpellier
RP Couedel, A (通讯作者)，Univ Toulouse, INP EI PURPAN, INPT, INRA,AGIR, Castanet Tolosan, France.
EM antoine.couedel@inra.fr
RI Justes, Eric/GLT-6299-2022; Kirkegaard, John/A-1449-2010
OI Justes, Eric/0000-0001-7390-7058; Kirkegaard, John/0000-0001-5982-9508;
   Alletto, Lionel/0000-0003-0933-9476; Couedel,
   Antoine/0000-0002-5786-0939
FU French Ministry of Agriculture (CASDAR) [C-2013-05]; Occitanie Region
   (CLE) [13053068]; CSIRO-INRA Linkage grant; "Ecole des docteurs" of
   Toulouse
FX This study formed part of the CRUCIAL project, which was financially
   supported by the French Ministry of Agriculture (CASDAR project no.
   C-2013-05) and the Occitanie Region (CLE project no. 13053068). The
   authors would like to thanks CSIRO-INRA Linkage grant to support travel
   and "Ecole des docteurs" of Toulouse for providing the grant for Antoine
   Couedel to write this paper in collaboration with John Kirkegaard in his
   lab at CSIRO in Canberra. The authors would like to thank Annick Basset
   for technical assistance at the seed company Jouffray Drillaud La
   Vanneliere research site and for her expert advice in selecting cover
   crop mixtures for the project. We also thank Cedric Monprofit from RAGT
   Semences for his expert advices in selecting crucifer cover crops. We
   thank Francois Perdrieux, Gael Rametti for their effective technical
   help at the Domaine de Lamothe site of INP-EI Purpan and Eric Lecloux,
   Didier Raffaillac for their support in plant sampling and laboratory
   analysis.
CR Agerbirk N, 2012, PHYTOCHEMISTRY, V77, P16, DOI 10.1016/j.phytochem.2012.02.005
   Altieri MA, 2011, J SUSTAIN AGR, V35, P855, DOI 10.1080/10440046.2011.588998
   Andersen MK, 2004, PLANT SOIL, V266, P273
   Arthy J. R., 2002, P 3 INT BACT WILT S, V25
   Bellostas N, 2007, J SCI FOOD AGR, V87, P1586, DOI 10.1002/jsfa.2896
   Bjorkman M, 2008, J CHEM ECOL, V34, P1368, DOI 10.1007/s10886-008-9533-0
   Bjorkman M, 2011, PHYTOCHEMISTRY, V72, P538, DOI 10.1016/j.phytochem.2011.01.014
   Blanco-Canqui H, 2015, AGRON J, V107, P2449, DOI 10.2134/agronj15.0086
   Boudreau MA, 2013, ANNU REV PHYTOPATHOL, V51, P499, DOI 10.1146/annurev-phyto-082712-102246
   Bressan M., 2013, MOL MICROB ECOL RHIZ, V2, P1173, DOI [10.1002/9781118297674, DOI 10.1002/9781118297674.CH112]
   Brown PD, 1997, ADV AGRON, V61, P167, DOI 10.1016/S0065-2113(08)60664-1
   Caamal-Maldonado JA, 2001, AGRON J, V93, P27, DOI 10.2134/agronj2001.93127x
   Colnenne C, 1998, ANN BOT-LONDON, V81, P311, DOI 10.1006/anbo.1997.0557
   Corre-Hellou G, 2011, FIELD CROP RES, V122, P264, DOI 10.1016/j.fcr.2011.04.004
   Couedel A, 2018, PLANT SOIL, V426, P61, DOI 10.1007/s11104-018-3615-8
   Couedel A, 2018, AGR ECOSYST ENVIRON, V254, P50, DOI 10.1016/j.agee.2017.11.017
   Dabney SM, 2001, COMMUN SOIL SCI PLAN, V32, P1221, DOI 10.1081/CSS-100104110
   de Graaf RM, 2015, PHYTOCHEMISTRY, V110, P166, DOI 10.1016/j.phytochem.2014.11.016
   Duru M, 2015, AGRON SUSTAIN DEV, V35, P1237, DOI 10.1007/s13593-015-0318-x
   Falk KL, 2007, PLANT BIOLOGY, V9, P573, DOI 10.1055/s-2007-965431
   Farooq M, 2011, PEST MANAG SCI, V67, P493, DOI 10.1002/ps.2091
   Finney DM, 2016, AGRON J, V108, P39, DOI 10.2134/agronj15.0182
   Garcia L, 2018, AGR ECOSYST ENVIRON, V251, P158, DOI 10.1016/j.agee.2017.09.030
   Genard T, 2017, HELIYON, V3, DOI 10.1016/j.heliyon.2017.e00261
   Gimsing AL, 2009, PHYTOCHEM REV, V8, P299, DOI 10.1007/s11101-008-9105-5
   Haramoto ER, 2004, RENEW AGR FOOD SYST, V19, P187, DOI 10.1079/RAF200490
   Hossain S, 2015, PLANT SOIL, V392, P227, DOI 10.1007/s11104-015-2456-y
   Jabran K, 2015, CROP PROT, V72, P57, DOI 10.1016/j.cropro.2015.03.004
   Jensen ES, 1996, PLANT SOIL, V182, P25, DOI 10.1007/BF00010992
   Justes E., 2012, INT FERT SOC M CAMBR, P4
   Kirkegaard J., 2009, DIS CONTROL CROPS, P172, DOI [10.1002/9781444312157.ch9, DOI 10.1002/9781444312157.CH9]
   Kirkegaard JA, 1998, PLANT SOIL, V201, P71, DOI 10.1023/A:1004364713152
   Kristensen HL, 2004, SOIL SCI SOC AM J, V68, P529, DOI 10.2136/sssaj2004.0529
   Kushwaha B. L., 1987, STUDIES RESOURCE USE, V487-495, DOI [10.1017/S0021859600079533, DOI 10.1017/S0021859600079533]
   Li SM, 2007, J AGR FOOD CHEM, V55, P8452, DOI 10.1021/jf070816k
   Mathot M, 2009, EUR J AGRON, V30, P172, DOI 10.1016/j.eja.2008.09.004
   Matthiessen JN, 2006, CRIT REV PLANT SCI, V25, P235, DOI 10.1080/07352680600611543
   McCully ME, 2008, NEW PHYTOL, V180, P193, DOI 10.1111/j.1469-8137.2008.02520.x
   Mondal M. F., 2015, American Journal of Plant Sciences, V6, P804, DOI 10.4236/ajps.2015.66086
   Motisi N, 2009, PLANT PATHOL, V58, P470, DOI 10.1111/j.1365-3059.2008.02017.x
   Motisi N, 2010, SOIL BIOL BIOCHEM, V42, P2044, DOI 10.1016/j.soilbio.2010.08.016
   Motisi N, 2009, FIELD CROP RES, V113, P238, DOI 10.1016/j.fcr.2009.05.011
   Omirou M, 2011, MICROB ECOL, V61, P201, DOI 10.1007/s00248-010-9740-4
   Omirou MD, 2009, J AGR FOOD CHEM, V57, P9408, DOI 10.1021/jf901440n
   Potter MJ, 1998, J CHEM ECOL, V24, P67, DOI 10.1023/A:1022336812240
   R Core Team, 2021, R LANG ENV STAT COMP
   Ratnadass A, 2012, AGRON SUSTAIN DEV, V32, P273, DOI 10.1007/s13593-011-0022-4
   Reddy PP, 2017, AGRO ECOLOGICAL APPR, DOI [10.1007/978-981-10-4325-3, DOI 10.1007/978-981-10-4325-3_18, DOI 10.1007/978-981-10-4325-3]
   Rumberger A, 2004, FUNCT PLANT BIOL, V31, P623, DOI 10.1071/FP03249
   Snapp SS, 2005, AGRON J, V97, P322
   Stavridou E, 2012, J AGR FOOD CHEM, V60, P6268, DOI 10.1021/jf300091e
   Szumigalski AR, 2008, AGRON J, V100, P1145, DOI 10.2134/agronj2006.0343
   Teasdale JR, 1996, J PROD AGRIC, V9, P475, DOI 10.2134/jpa1996.0475
   Thorup-Kristensen K., 2003, ADV AGRON, DOI [10.1016/S0065-2113(03)81005-2, DOI 10.1016/S0065-2113(03)81005-2]
   TRENBATH BR, 1993, FIELD CROP RES, V34, P381, DOI 10.1016/0378-4290(93)90123-5
   Tribouillois H, 2016, PLANT SOIL, V401, P347, DOI 10.1007/s11104-015-2734-8
   Tribouillois H, 2015, PLOS ONE, V10, DOI 10.1371/journal.pone.0122156
   van Dam NM, 2009, PHYTOCHEM REV, V8, P171, DOI 10.1007/s11101-008-9101-9
   Vukicevich E, 2016, AGRON SUSTAIN DEV, V36, DOI 10.1007/s13593-016-0385-7
   Wendling M, 2017, AGR ECOSYST ENVIRON, V241, P88, DOI 10.1016/j.agee.2017.03.003
   Willey R. W., 1979, Field Crop Abstracts, V32, P1
   Wink M, 2013, S AFR J BOT, V89, P164, DOI 10.1016/j.sajb.2013.06.006
   Wortman SE, 2012, AGRON J, V104, P699, DOI 10.2134/agronj2011.0422
   ZHAO FJ, 1994, J SCI FOOD AGR, V64, P295, DOI 10.1002/jsfa.2740640309
NR 64
TC 21
Z9 22
U1 2
U2 91
PU ELSEVIER
PI AMSTERDAM
PA RADARWEG 29, 1043 NX AMSTERDAM, NETHERLANDS
SN 1161-0301
EI 1873-7331
J9 EUR J AGRON
JI Eur. J. Agron.
PD MAY
PY 2018
VL 96
BP 22
EP 33
DI 10.1016/j.eja.2018.02.007
PG 12
WC Agronomy
WE Science Citation Index Expanded (SCI-EXPANDED)
SC Agriculture
GA GG7LE
UT WOS:000432878900003
DA 2023-07-11
ER

PT J
AU Albert, B
   Ressayre, A
   Dillmann, C
   Carlson, AL
   Swanson, RJ
   Gouyon, PH
   Dobritsa, AA
AF Albert, Beatrice
   Ressayre, Adrienne
   Dillmann, Christine
   Carlson, Ann L.
   Swanson, Robert J.
   Gouyon, Pierre-Henri
   Dobritsa, Anna A.
TI Effect of aperture number on pollen germination, survival and
   reproductive success in Arabidopsis thaliana
SO ANNALS OF BOTANY
LA English
DT Article
DE Pollen aperture; Arabidopsis thaliana; pollen germination; longevity;
   pollen performance; competitive pollination; reproductive success
ID INAPERTURATE POLLEN; EVOLUTIONARY STASIS; BRASSICACEAE; WALL
AB Pollen grains of flowering plants display a fascinating diversity of forms, including diverse patterns of apertures, the specialized areas on the pollen surface that commonly serve as the sites of pollen tube initiation and, therefore, might play a key role in reproduction. Although many aperture patterns exist in angiosperms, pollen with three apertures (triaperturate) constitutes the predominant pollen type found in eudicot species. The aim of this study was to explore whether having three apertures provides selective advantages over other aperture patterns in terms of pollen survival, germination and reproductive success, which could potentially explain the prevalence of triaperturate pollen among eudicots.
   The in vivo pollen germination, pollen tube growth, longevity and competitive ability to sire seeds were compared among pollen grains of Arabidopsis thaliana with different aperture numbers. For this, an arabidopsis pollen aperture series was used, which included the triaperturate wild type, as well as mutants without an aperture (inaperturate) and with more than three apertures.
   Aperture number appears to influence pollen grain performance. In most germination and longevity experiments, the triaperturate and inaperturate pollen grains performed better than pollen with higher aperture numbers. In mixed pollinations, in which triaperturate and inaperturate pollen were forced to compete with each other, the triaperturate pollen outperformed the inaperturate pollen.
   Triaperturate pollen grains might provide the best trade-off among various pollen performance traits, thus explaining the prevalence of this morphological trait in the eudicot clade.
C1 [Albert, Beatrice] Univ Paris Saclay, Ecol Systemat Evolut, Univ Paris Sud, CNRS,AgroParisTech, F-91405 Orsay, France.
   [Ressayre, Adrienne; Dillmann, Christine] Univ Paris Saclay, CNRS, Univ Paris Sud, UMR Genet Vegetale,INRA, F-91190 Gif Sur Yvette, France.
   [Carlson, Ann L.; Swanson, Robert J.] Valparaiso Univ, Dept Biol, Valparaiso, IN 46383 USA.
   [Gouyon, Pierre-Henri] Sorbonne Univ, Museum Natl Hist Nat, EPHE,UMR 7205, CNRS,Inst Systemat Evolut Biodiversite ISYEB,UPMC, 57 Rue Cuvier,CP39, F-75005 Paris, France.
   [Dobritsa, Anna A.] Ohio State Univ, Dept Mol Genet, 015 Rightmire Hall,1060 Carmack Rd, Columbus, OH 43210 USA.
   [Dobritsa, Anna A.] Ohio State Univ, Ctr Appl Plant Sci, 015 Rightmire Hall,1060 Carmack Rd, Columbus, OH 43210 USA.
C3 AgroParisTech; Centre National de la Recherche Scientifique (CNRS);
   UDICE-French Research Universities; Universite Paris Saclay; Centre
   National de la Recherche Scientifique (CNRS); INRAE; UDICE-French
   Research Universities; Universite Paris Saclay; Valparaiso University;
   Centre National de la Recherche Scientifique (CNRS); CNRS - Institute of
   Ecology & Environment (INEE); Museum National d'Histoire Naturelle
   (MNHN); UDICE-French Research Universities; Sorbonne Universite;
   Universite PSL; Ecole Pratique des Hautes Etudes (EPHE); University
   System of Ohio; Ohio State University; University System of Ohio; Ohio
   State University
RP Albert, B (通讯作者)，Univ Paris Saclay, Ecol Systemat Evolut, Univ Paris Sud, CNRS,AgroParisTech, F-91405 Orsay, France.
EM Beatrice.Albert@u-psud.fr
OI Ressayre, Adrienne/0000-0003-0097-3331; Dillmann,
   Christine/0000-0002-9025-341X
FU Institut Diversite Ecologie et Evolution du Vivant; US National Science
   Foundation [MCB-1517511]
FX We are grateful to R. Mercier (INRA, Versailles) for providing osd1 and
   wt No-0 seeds. This work was supported by the Institut Diversite
   Ecologie et Evolution du Vivant [to B.A. and A.R.] and by the US
   National Science Foundation [MCB-1517511 to A.A.D.].
CR Albert B, 2009, CR BIOL, V332, P507, DOI 10.1016/j.crvi.2009.02.001
   Alvarez-Buylla Elena R, 2010, Arabidopsis Book, V8, pe0127, DOI 10.1199/tab.0127
   [Anonymous], 2009, POLLEN TERMINOLOGY I
   Bailey I. W., 1943, JOUR ARNOLD ARB, V24, P340
   Carlson AL, 2013, PLANT REPROD, V26, P317, DOI 10.1007/s00497-013-0228-5
   Carlson AL, 2009, SEX PLANT REPROD, V22, P257, DOI 10.1007/s00497-009-0108-1
   d'Erfurth I, 2009, PLOS, V7, P1
   DAJOZ I, 1991, SCIENCE, V253, P66, DOI 10.1126/science.253.5015.66
   DAJOZ I, 1993, EVOLUTION, V47, P1080, DOI [10.2307/2409976, 10.1111/j.1558-5646.1993.tb02137.x]
   Dobritsa AA, 2012, PLANT CELL, V24, P4452, DOI 10.1105/tpc.112.101220
   Dobritsa AA, 2011, PLANT PHYSIOL, V157, P947, DOI 10.1104/pp.111.179523
   DONOGHUE MJ, 1989, INT CONGR SER, V824, P181
   Edlund AF, 2004, PLANT CELL, V16, pS84, DOI 10.1105/tpc.015800
   Edlund AF, 2017, AM J BOT, V104, P1266, DOI 10.3732/ajb.1700201
   Edlund AF, 2016, AM J BOT, V103, P1006, DOI 10.3732/ajb.1600031
   Erdtman G., 1952, POLLEN MORPHOLOGY PL
   Furness CA, 2004, TRENDS PLANT SCI, V9, P154, DOI 10.1016/j.tplants.2004.01.001
   Furness CA, 2007, BOT J LINN SOC, V155, P29, DOI 10.1111/j.1095-8339.2007.00694.x
   Gerald JNF, 2014, PLANT PHYSIOL, V165, P175, DOI 10.1104/pp.113.233213
   Halbritter H, 2004, GRANA, V43, P1, DOI 10.1080/00173130310017625
   Heslop-Harrison J., 1971, POLLEN WALL STRUCTUR
   HESLOPHARRISON J, 1979, ANN MO BOT GARD, V66, P813, DOI 10.2307/2398920
   Hotton C. L., 1991, POLLEN SPORES PATTER, P169
   Judd WS, 2004, AM J BOT, V91, P1627, DOI 10.3732/ajb.91.10.1627
   Katifori E, 2010, P NATL ACAD SCI USA, V107, P7635, DOI 10.1073/pnas.0911223107
   Matamoro-Vidal A, 2012, J EVOLUTION BIOL, V25, P1077, DOI 10.1111/j.1420-9101.2012.02494.x
   Matamoro-Vidal A, 2016, BOT J LINN SOC, V180, P478, DOI 10.1111/boj.12378
   Matamoro-Vidal A, 2016, NEW PHYTOL, V209, P376, DOI 10.1111/nph.13578
   MURASHIGE T, 1962, PHYSIOL PLANTARUM, V15, P473, DOI 10.1111/j.1399-3054.1962.tb08052.x
   Prieu C, 2016, AM J BOT, V103, P452, DOI 10.3732/ajb.1500301
   R Core Team, 2021, R LANG ENV STAT COMP
   Reeder SH, 2016, PLOS GENET, V12, DOI 10.1371/journal.pgen.1006060
   Till-Bottraud I, 2001, EVOL ECOL RES, V3, P231
   Till-Bottraud I, 1999, CR ACAD SCI III-VIE, V322, P579, DOI 10.1016/S0764-4469(00)88528-5
   Van Campo M., 1976, EVOLUTIONARY SIGNIFI
   Vieira AM, 2016, AM J BOT, V103, P437, DOI 10.3732/ajb.1500373
   WALKER JW, 1974, AM J BOT, V61, P1112, DOI 10.2307/2441929
   WALKER JW, 1975, ANN MO BOT GARD, V62, P664, DOI 10.2307/2395271
   Williams JH, 2016, AM J BOT, V103, P365, DOI 10.3732/ajb.1600074
   Wodehouse R, 1935, POLLEN GRAINS THEIR
   Wortley AH, 2015, ANN MO BOT GARD, V100, P177, DOI 10.3417/2012047
NR 41
TC 21
Z9 23
U1 1
U2 23
PU OXFORD UNIV PRESS
PI OXFORD
PA GREAT CLARENDON ST, OXFORD OX2 6DP, ENGLAND
SN 0305-7364
EI 1095-8290
J9 ANN BOT-LONDON
JI Ann. Bot.
PD MAR
PY 2018
VL 121
IS 4
BP 733
EP 740
DI 10.1093/aob/mcx206
PG 8
WC Plant Sciences
WE Science Citation Index Expanded (SCI-EXPANDED)
SC Plant Sciences
GA FZ8TX
UT WOS:000427884200017
PM 29360918
OA Green Published, Bronze
DA 2023-07-11
ER

PT J
AU Ellis, RH
   Nasehzadeh, M
   Hanson, J
   Woldemariam, Y
AF Ellis, Richard H.
   Nasehzadeh, Maryam
   Hanson, Jean
   Woldemariam, Yeshi
TI Medium-term seed storage of 50 genera of forage legumes and
   evidence-based genebank monitoring intervals
SO GENETIC RESOURCES AND CROP EVOLUTION
LA English
DT Article
DE Conservation; Fabaceae (Leguminosae); Genebank; Seed germination; Seed
   longevity; Seed storage
ID ULTRA-DRY STORAGE; SATIVA L. SEEDS; LONGEVITY; TEMPERATURE; VIABILITY;
   GERMINATION; MOISTURE; GERMINABILITY; BRASSICACEAE; DESICCATION
AB Genebanks maintaining seeds for long-term genetic resources conservation monitor seed lots to detect early loss in viability. Monitoring is costly and depletes valuable seed. Three decades of genebank seed germination test results of diverse forage species from 50 legume genera in the International Livestock Research Institute's medium-term store (circa 8 A degrees C with 5% moisture content) were analysed to determine whether advice on seed monitoring intervals could be derived. Cumulative normal distributions were fitted by probit analysis for each seed lot and compared within each genus. Six patterns of within-genus variation were identified: no detectable trend in germination test results during storage (4 genera); detectable trends, but variable (positive to negative) amongst lots (5); consistent slope of loss in viability amongst lots (17); consistent slope of increase in ability to germinate amongst lots (21); common loss in viability amongst lots (2); common increase in ability to germinate amongst lots (1). Seed lot monitoring intervals for the medium-term store were derived for each of 19 genera with consistent loss in viability across seed lots: three genera provided comparatively rapid deterioration, five met the general expectations for a medium-term store (2-10 years' maintenance of high viability), whilst 11 provided much better survival. Moreover, 26 further genera provided no evidence as yet of seed deterioration; of these, 22 improved in ability to germinate during storage indicating confounding of hardseededness with viability in germination tests.
C1 [Ellis, Richard H.; Nasehzadeh, Maryam] Univ Reading, Sch Agr Policy & Dev, POB 237, Reading RG6 6AR, Berks, England.
   [Hanson, Jean; Woldemariam, Yeshi] Int Livestock Res Inst, POB 5689, Addis Ababa, Ethiopia.
C3 University of Reading; CGIAR; International Livestock Research Institute
   (ILRI)
RP Ellis, RH (通讯作者)，Univ Reading, Sch Agr Policy & Dev, POB 237, Reading RG6 6AR, Berks, England.
EM r.h.ellis@reading.ac.uk
OI Ellis, Richard/0000-0002-3695-6894
FU German Bundesminister fur Wirtschaftliche Zusammenarbeit (BMZ); UK
   Department for International Development (DfID); World Bank through
   their project on Upgrading the Genebanks of the Consultative Group on
   International Agricultural Research (CGIAR); Global Crop Diversity
   Trust; CGIAR Research Program on Managing and Sustaining Crop
   Collections (Genebanks)
FX We thank all the seed analysts at ILRI who carried out the germination
   tests which provided the data for our analyses, and the German
   Bundesminister fur Wirtschaftliche Zusammenarbeit (BMZ), the UK
   Department for International Development (DfID), the World Bank through
   their project on Upgrading the Genebanks of the Consultative Group on
   International Agricultural Research (CGIAR), the Global Crop Diversity
   Trust, and the CGIAR Research Program on Managing and Sustaining Crop
   Collections (Genebanks) for financial support.
CR Agacka M, 2014, SEED SCI TECHNOL, V42, P355, DOI 10.15258/sst.2014.42.3.05
   [Anonymous], 2013, GENEBANK STAND PLANT
   [Anonymous], 1976, REP IBPGR WORK GROUP
   AUFHAMMER G., 1957, Zeitschrift fur Acker- und Pflanzenbau, V103, P454
   Cromarty A.S., 1982, DESIGN SEED STORAGE
   DICKIE JB, 1990, ANN BOT-LONDON, V65, P197, DOI 10.1093/oxfordjournals.aob.a087924
   Ellis RH, 2007, SEED SCI TECHNOL, V35, P423, DOI 10.15258/sst.2007.35.2.17
   ELLIS RH, 1989, ANN BOT-LONDON, V63, P601, DOI 10.1093/oxfordjournals.aob.a087788
   ELLIS RH, 1982, SEED SCI TECHNOL, V10, P501
   ELLIS RH, 1980, ANN BOT-LONDON, V45, P31, DOI 10.1093/oxfordjournals.aob.a085798
   ELLIS RH, 1982, ANN BOT-LONDON, V50, P69, DOI 10.1093/oxfordjournals.aob.a086347
   ELLIS RH, 1981, SEED SCI TECHNOL, V9, P373
   ELLIS RH, 1980, ANN BOT-LONDON, V45, P13, DOI 10.1093/oxfordjournals.aob.a085797
   ELLIS RH, 1985, HDB SEED TECHNOLOGY, V2
   ELLIS RH, 1985, HDB SEED TECHNOLOGY, V1
   Fabrizius E, 1999, CROP SCI, V39, P194, DOI 10.2135/cropsci1999.0011183X003900010030x
   FAO/IPGRI, 1994, GEN STAND
   GLADSTONES J. S., 1958, AUSTRALIAN JOUR AGRIC RES, V9, P171, DOI 10.1071/AR9580171
   Groves JF, 1917, BOT GAZ, V63, P169, DOI 10.1086/332004
   Hanson J., 1984, I CONSERVING CROP GE
   Harrington JF, 1972, SEED BIOL, VIII
   Hay FR, 2015, SEED SCI TECHNOL, V43, P218, DOI 10.15258/sst.2015.43.2.17
   Hay FR, 2013, CONSERV PHYSIOL, V1, DOI 10.1093/conphys/cot030
   Hay FR, 2013, GENET RESOUR CROP EV, V60, P275, DOI 10.1007/s10722-012-9833-7
   Hung LQ, 2001, ANN BOT-LONDON, V88, P465, DOI 10.1006/anbo.2001.1487
   Hutchinson JB, 1944, SOC CHEM IND, V63, P104
   ISTA, 2013, SEED SCI TECH
   Lee HoSun, 2013, Korean Journal of Crop Science / Hanguk Jakmul Hakhoe Chi, V58, P432, DOI 10.7740/kjcs.2013.58.4.432
   Linington S., 1996, SEED STORAGE BEHAV C
   Mai-Hong T, 2003, SEED SCI RES, V13, P323, DOI 10.1079/SSR2003149
   Ortega-Olivencia A, 1997, NORD J BOT, V17, P639, DOI 10.1111/j.1756-1051.1997.tb00360.x
   Perez-Garcia F, 2007, SEED SCI TECHNOL, V35, P143, DOI 10.15258/sst.2007.35.1.13
   Perez-Garcia F, 2009, SEED SCI TECHNOL, V37, P640, DOI 10.15258/sst.2009.37.3.12
   Pita JM, 2005, GENET RESOUR CROP EV, V52, P513, DOI 10.1007/s10722-005-2430-2
   Probert RJ, 2009, ANN BOT-LONDON, V104, P57, DOI 10.1093/aob/mcp082
   ROBERTS E H, 1973, Seed Science and Technology, V1, P499
   ROBERTS EH, 1989, ANN BOT-LONDON, V63, P39, DOI 10.1093/oxfordjournals.aob.a087727
   ROBERTS EH, 1963, ANN BOT-LONDON, V27, P365, DOI 10.1093/oxfordjournals.aob.a083853
   Steiner AM, 1995, SEED SCI RES, V5, P195, DOI 10.1017/S0960258500002853
   Walters C, 2005, SEED SCI RES, V15, P1, DOI 10.1079/SSR2004195
   ZEWDIE M, 1991, SEED SCI TECHNOL, V19, P319
NR 41
TC 21
Z9 21
U1 0
U2 9
PU SPRINGER
PI DORDRECHT
PA VAN GODEWIJCKSTRAAT 30, 3311 GZ DORDRECHT, NETHERLANDS
SN 0925-9864
EI 1573-5109
J9 GENET RESOUR CROP EV
JI Genet. Resour. Crop Evol.
PD FEB
PY 2018
VL 65
IS 2
BP 607
EP 623
DI 10.1007/s10722-017-0558-5
PG 17
WC Agronomy; Plant Sciences
WE Science Citation Index Expanded (SCI-EXPANDED)
SC Agriculture; Plant Sciences
GA FU7HC
UT WOS:000424022000019
OA Green Accepted
DA 2023-07-11
ER

PT J
AU Weiller, F
   Moore, JP
   Young, P
   Driouich, A
   Vivier, MA
AF Weiller, Florent
   Moore, John P.
   Young, Philip
   Driouich, Azeddine
   Vivier, Melan A.
TI The Brassicaceae species Heliophila coronopifolia produces root
   border-like cells that protect the root tip and secrete defensin
   peptides
SO ANNALS OF BOTANY
LA English
DT Article
DE Brassicaceae; Heliophila coronopifolia; root border-like cells;
   pectin-rich mucilage; defensins; pectinase; Hc-AFP
ID ARABINOGALACTAN-PROTEINS; ARABIDOPSIS; EXPRESSION; GROWTH; PEA;
   ORGANIZATION; MORPHOLOGY; PATTERN; GENOME; CAPS
AB Background and Aims Root border cells and border-like cells (BLCs), the latter originally described in Arabidopsis thaliana, have been described as cells released at the root tips of the species in which they occur. BLCs are thought to provide protection to root meristems similar to classical root border cells. In addition, four defensin peptides (Hc-AFP1-4) have previously been characterized from Heliophila coronopifolia, a South African semi-desert flower, and found to be strongly antifungal. This provided an opportunity to evaluate if the BLCs of H. coronopifolia indeed produce these defensins, which would provide evidence towards a defence role for BLCs.
   Methods Fluorescence microscopy, using live-cell-imaging technology, was used to characterize the BLCs of H. coronopifolia. Quantitative real-time PCR (qRT-PCR) analysis and immunofluorescence microscopy was used to characterize these defensin peptides.
   Key Results BLCs originated at the root apical meristem and formed a protective sheath at the tip and along the sides as the root elongated in solid medium. BLCs have a cellulose-enriched cell wall, intact nuclei and are embedded in a layer of pectin-rich mucilage. Pectinase treatments led to the dissolution of the sheath and dissociation of the root BLCs. Hc-AFP1-4 genes were all expressed in root tissues, but Hc-AFP3 transcripts were the most abundant in these tissues as measured by qRT-PCR. A polyclonal antibody that was cross-reactive with all four defensins, and probably recognizing a general plant defensin epitope, was used in fluorescence microscopy analysis to examine the presence of the peptides in the root tip and BLCs. Data confirmed the peptides present in the root tip tissues, the mucilage sheath and the BLCs.
   Conclusions This study provides a link between defensin peptides and BLCs, both embedded in a protective pectin mucilage sheath, during normal plant growth and development. The presence of the Hc-AFP3 defensin peptides in the BLCs suggests a role for these cells in root protection.
C1 [Weiller, Florent; Moore, John P.; Young, Philip; Vivier, Melan A.] Stellenbosch Univ, Inst Wine Biotechnol, Dept Viticulture & Oenol, Fac AgriSci, ZA-7602 Matieland, South Africa.
   [Weiller, Florent; Driouich, Azeddine] Univ Rouen, Normandie Univ, Grand Reseau Rech VASI Haute Normandie, Lab Glycobiol & Matrice Extracellulaire Vegetale, F-76821 Mont St Aignan, France.
C3 Stellenbosch University; Universite de Rouen Normandie
RP Moore, JP (通讯作者)，Stellenbosch Univ, Inst Wine Biotechnol, Dept Viticulture & Oenol, Fac AgriSci, ZA-7602 Matieland, South Africa.
EM moorejp@sun.ac.za
RI Moore, John/AAA-5205-2021; Weiller, Florent/ABC-5888-2021
OI Moore, John/0000-0002-6028-2084; Weiller, Florent/0000-0002-4803-3421;
   Young, Philip/0000-0002-6488-4859
FU Stellenbosch University; Wine Industry Network of Expertise and
   Technology (Winetech); South African Technology and Human Resources for
   Industry Programme (THRIP; University of Rouen;
   GRR-Vegetal-Agronomie-Sols-Innovation of Haute Normandie; Le Fonds
   Europeen de Developpement Regional (FEDER)
FX This work was supported by funding from Stellenbosch University, Wine
   Industry Network of Expertise and Technology (Winetech) and the South
   African Technology and Human Resources for Industry Programme (THRIP).
   The Central analytical facility (CAF) of Stellenbosch University, in
   particular Dr Ben Loos and Ms Lize Engelbrecht, is gratefully thanked
   for their expertise and technical support. Dr Abre de Beer is thanked
   for his advice on antifungal peptides and Ms Varsha Premsagar is thanked
   for her technical assistance. Dr Marc-Antoine Cannesan, University of
   Rouen, is thanked for his preliminary observations of border-like cells
   in this species. Thanks are also due to the University of Rouen, the
   GRR-Vegetal-Agronomie-Sols-Innovation of Haute Normandie, Le Fonds
   Europeen de Developpement Regional (FEDER) for financial support to A.
   D.
CR Andeme-Onzighi C, 2002, PLANTA, V215, P949, DOI 10.1007/s00425-002-0836-z
   Baetz U, 2014, TRENDS PLANT SCI, V19, P90, DOI 10.1016/j.tplants.2013.11.006
   Balcells L., 1991, ARABIDOPSIS COMPLETE
   Barkhuizen H., 2013, THESIS
   BRIGHAM LA, 1995, PLANT PHYSIOL, V109, P457, DOI 10.1104/pp.109.2.457
   BROEKAERT WF, 1995, PLANT PHYSIOL, V108, P1353, DOI [10.1016/j.coelec.2021.100721, 10.1016/j.chiabu.2021.105188]
   Cannesan MA, 2012, PLANT PHYSIOL, V159, P1658, DOI 10.1104/pp.112.198507
   De Beer A., 2008, THESIS
   de Beer Abre, 2011, BMC Res Notes, V4, P459, DOI 10.1186/1756-0500-4-459
   de Beer A, 2008, BMC PLANT BIOL, V8, DOI 10.1186/1471-2229-8-75
   De Coninck B, 2013, J EXP BOT, V64, P5297, DOI 10.1093/jxb/ert295
   Driouich A, 2007, TRENDS PLANT SCI, V12, P14, DOI 10.1016/j.tplants.2006.11.003
   Driouich A, 2013, CURR OPIN PLANT BIOL, V16, P489, DOI 10.1016/j.pbi.2013.06.010
   Driouich A, 2010, J EXP BOT, V61, P3827, DOI 10.1093/jxb/erq216
   Durand C, 2009, PLANT PHYSIOL, V150, P1411, DOI 10.1104/pp.109.136382
   Fant F, 1998, J MOL BIOL, V279, P257, DOI 10.1006/jmbi.1998.1767
   Gunawardena U, 2005, PLANT PHYSIOL, V137, P1363, DOI 10.1104/pp.104.056366
   Haichar FE, 2014, SOIL BIOL BIOCHEM, V77, P69, DOI 10.1016/j.soilbio.2014.06.017
   Hawes M. C., 1992, ADV PLANT PATHOL, V8, P119
   Hawes MC, 2000, TRENDS PLANT SCI, V5, P128, DOI 10.1016/S1360-1385(00)01556-9
   Hawes MC, 2002, J PLANT GROWTH REGUL, V21, P352, DOI 10.1007/s00344-002-0035-y
   Hawes MC, 1998, ANNU REV PHYTOPATHOL, V36, P311, DOI 10.1146/annurev.phyto.36.1.311
   HAWES MC, 1990, PLANT PHYSIOL, V94, P1855, DOI 10.1104/pp.94.4.1855
   HAWES MC, 1986, AM J BOT, V73, P1466, DOI 10.2307/2443851
   Iijima M, 2003, NEW PHYTOL, V160, P127, DOI 10.1046/j.1469-8137.2003.00860.x
   Joubert DA, 2013, J PLANT RES, V126, P267, DOI 10.1007/s10265-012-0515-5
   Kagale S, 2014, PLANT CELL, V26, P2777, DOI 10.1105/tpc.114.126391
   Kiefer M, 2014, PLANT CELL PHYSIOL, V55, DOI 10.1093/pcp/pct158
   Kopittke PM, 2012, PLANT PHYSIOL, V159, P1149, DOI 10.1104/pp.112.197277
   Kopittke PM, 2011, PLANT PHYSIOL, V156, P663, DOI 10.1104/pp.111.173716
   Kraemer BF, 2011, PLOS PATHOG, V7, DOI 10.1371/journal.ppat.1002355
   Krause M, 2008, ANAL CHEM, V80, P8568, DOI 10.1021/ac8014559
   Mandakova T, 2012, TAXON, V61, P989, DOI 10.1002/tax.615006
   Mirouze M, 2006, PLANT J, V47, P329, DOI 10.1111/j.1365-313X.2006.02788.x
   Miyasaka SC, 2001, PLANT PHYSIOL, V125, P1978, DOI 10.1104/pp.125.4.1978
   MONHEIT JE, 1984, ARCH PATHOL LAB MED, V108, P616
   MURASHIGE T, 1962, PHYSIOL PLANTARUM, V15, P473, DOI 10.1111/j.1399-3054.1962.tb08052.x
   Nguyen NNT, 2014, FRONT PLANT SCI, V5, DOI 10.3389/fpls.2014.00070
   Pabinger Stephan, 2014, Biomol Detect Quantif, V1, P23
   Plancot B, 2013, PLANT PHYSIOL, V163, P1584, DOI 10.1104/pp.113.222356
   Raven P. H., 2013, BIOL PLANTS
   Rutledge RG, 2011, PLOS ONE, V6, DOI 10.1371/journal.pone.0017636
   Saitoh T, 2012, CELL HOST MICROBE, V12, P109, DOI 10.1016/j.chom.2012.05.015
   Shahzad Z, 2013, NEW PHYTOL, V200, P820, DOI 10.1111/nph.12396
   Tavormina P, 2015, PLANT CELL, V27, P2095, DOI 10.1105/tpc.15.00440
   Vicre M, 2005, PLANT PHYSIOL, V138, P998, DOI 10.1104/pp.104.051813
   Wen FS, 2007, PLANT PHYSIOL, V143, P773, DOI 10.1104/pp.106.091637
   Wen FS, 2014, PLANT SOIL, V377, P179, DOI 10.1007/s11104-013-1995-3
   Wen FS, 2009, PLANT PHYSIOL, V151, P820, DOI 10.1104/pp.109.142067
   Zhu MY, 2003, PHYSIOL PLANTARUM, V117, P359, DOI 10.1034/j.1399-3054.2003.00036.x
NR 50
TC 21
Z9 22
U1 4
U2 17
PU OXFORD UNIV PRESS
PI OXFORD
PA GREAT CLARENDON ST, OXFORD OX2 6DP, ENGLAND
SN 0305-7364
EI 1095-8290
J9 ANN BOT-LONDON
JI Ann. Bot.
PD MAR
PY 2017
VL 119
IS 5
BP 803
EP 813
DI 10.1093/aob/mcw141
PG 11
WC Plant Sciences
WE Science Citation Index Expanded (SCI-EXPANDED)
SC Plant Sciences
GA EU4EM
UT WOS:000400982600009
PM 27481828
OA Bronze, Green Published
DA 2023-07-11
ER

PT J
AU Eshel, G
   Shaked, R
   Kazachkova, Y
   Khan, A
   Eppel, A
   Cisneros, A
   Acuna, T
   Gutterman, Y
   Tel-Zur, N
   Rachmilevitch, S
   Fait, A
   Barak, S
AF Eshel, Gil
   Shaked, Ruth
   Kazachkova, Yana
   Khan, Asif
   Eppel, Amir
   Cisneros, Aroldo
   Acuna, Tania
   Gutterman, Yitzhak
   Tel-Zur, Noemi
   Rachmilevitch, Shimon
   Fait, Aaron
   Barak, Simon
TI Anastatica hierochuntica, an Arabidopsis Desert Relative, Is Tolerant to
   Multiple Abiotic Stresses and Exhibits Species-Specific and Common
   Stress Tolerance Strategies with Its Halophytic Relative, Eutrema
   (Thellungiella) salsugineum
SO FRONTIERS IN PLANT SCIENCE
LA English
DT Article
DE abiotic stress; Arabidopsis relatives; Brassicaceae; desert plants;
   Eutrema salsugineum; extremophile plants; halophytes; extremophytes
ID SPRINGTIME OZONE DEPLETION; PLASTID TERMINAL OXIDASE; ULTRAVIOLET-B
   RADIATION; NITROGEN USE EFFICIENCY; PLANT RHAZYA-STRICTA; SALT
   TOLERANCE; GENE-EXPRESSION; DESICCATION TOLERANCE; COMPARATIVE GENOMICS;
   NATURAL HABITAT
AB The search for novel stress tolerance determinants has led to increasing interest in plants native to extreme environments -so called "extremophytes." One successful strategy has been comparative studies between Arabidopsis thaliana and extremophyte Brassicaceae relatives such as the halophyte Eutrema salsugineum located in areas including cold, salty coastal regions of China. Here, we investigate stress tolerance in the desert species, Anastatica hierochuntica (True Rose of Jericho), a member of the poorly investigated lineage Ill Brassicaceae. We show that A. hierochuntica has a genome approximately 4.5-fold larger than Arabidopsis, divided into 22 diploid chromosomes, and demonstrate that A. hierochuntica exhibits tolerance to heat, low N and salt stresses that are characteristic of its habitat. Taking salt tolerance as a case study, we show that A. hierochuntica shares common salt tolerance mechanisms with E. salsugineum such as tight control of shoot Na+ accumulation and resilient photochemistry features. Furthermore, metabolic profiling of E. salsugineum and A. hierochuntica shoots demonstrates that the extremophytes exhibit both species-specific and common metabolic strategies to cope with salt stress including constitutive up-regulation (under control and salt stress conditions) of ascorbate and dehydroascorbate, two metabolites involved in ROS scavenging. Accordingly, A. hierochuntica displays tolerance to methyl viologen-induced oxidative stress suggesting that a highly active antioxidant system is essential to cope with multiple abiotic stresses. We suggest that A. hierochuntica presents an excellent extremophyte Arabidopsis relative model system for understanding plant survival in harsh desert conditions.
C1 [Eshel, Gil; Shaked, Ruth; Kazachkova, Yana; Khan, Asif; Eppel, Amir; Cisneros, Aroldo; Acuna, Tania; Gutterman, Yitzhak; Tel-Zur, Noemi; Rachmilevitch, Shimon; Fait, Aaron; Barak, Simon] Ben Gurion Univ Negev, Jacob Blaustein Inst Desert Res, French Associates Inst Biotechnol & Agr Drylands, Sede Boqer, Israel.
C3 Ben Gurion University
RP Barak, S (通讯作者)，Ben Gurion Univ Negev, Jacob Blaustein Inst Desert Res, French Associates Inst Biotechnol & Agr Drylands, Sede Boqer, Israel.
EM simon@bgu.ac.il
RI Barak, Simon/F-2218-2012; Kazachkova, Yana/AAR-2198-2021; TEL-ZUR,
   NOEMI/F-1374-2012; Fait, Aaron/M-2869-2015; Rachmilevitch,
   Shimon/F-1329-2012; Cisneros, Aroldo/ABH-6204-2020
OI Barak, Simon/0000-0002-4238-4992; Kazachkova, Yana/0000-0003-3613-4177;
   Fait, Aaron/0000-0002-9073-8441; Rachmilevitch,
   Shimon/0000-0003-3600-5949; Tel Zur, Noemi/0000-0001-7670-6518
FU Koshland Foundation for Support of Interdisciplinary Research in
   Combatting Desertification; Goldinger Trust Jewish Fund for the Future;
   I-CORE Program of the Planning and Budgeting Committee; Israel Science
   Foundation [152/11]
FX This research was supported by the Koshland Foundation for Support of
   Interdisciplinary Research in Combatting Desertification, the Goldinger
   Trust Jewish Fund for the Future, and the I-CORE Program of the Planning
   and Budgeting Committee and The Israel Science Foundation [152/11].
CR Al-Shehbaz IA, 2012, TAXON, V61, P931, DOI 10.1002/tax.615002
   Amtmann A, 2009, MOL PLANT, V2, P3, DOI 10.1093/mp/ssn094
   Anamthawat-Jonsson Kesara, 2003, Methods Cell Sci, V25, P91
   BABBS CF, 1989, PLANT PHYSIOL, V90, P1267, DOI 10.1104/pp.90.4.1267
   Barnabas B, 2008, PLANT CELL ENVIRON, V31, P11, DOI 10.1111/j.1365-3040.2007.01727.x
   BILGER W, 1990, PHOTOSYNTH RES, V25, P173, DOI 10.1007/BF00033159
   Bohnert HJ, 2006, CURR OPIN PLANT BIOL, V9, P180, DOI 10.1016/j.pbi.2006.01.003
   BOYER JS, 1982, SCIENCE, V218, P443, DOI 10.1126/science.218.4571.443
   Bray E., 2000, BIOCH MOL BIOL PLANT, P1158
   Bressan RA, 2013, PLANT BIOTECHNOL REP, V7, P27, DOI 10.1007/s11816-012-0249-9
   Casati P, 1999, PHOTOSYNTH RES, V61, P99, DOI 10.1023/A:1006209003096
   Champigny MJ, 2013, BMC GENOMICS, V14, DOI 10.1186/1471-2164-14-578
   Cheeseman JM, 2015, NEW PHYTOL, V206, P557, DOI 10.1111/nph.13217
   Couvreur TLP, 2010, MOL BIOL EVOL, V27, P55, DOI 10.1093/molbev/msp202
   Cramer GR, 2011, BMC PLANT BIOL, V11, DOI 10.1186/1471-2229-11-163
   Dassanayake M, 2009, NEW PHYTOL, V183, P764, DOI 10.1111/j.1469-8137.2009.02913.x
   Dassanayake M, 2011, TRENDS PLANT SCI, V16, P1, DOI 10.1016/j.tplants.2010.10.006
   De Boer AH, 2003, PLANT CELL ENVIRON, V26, P87, DOI 10.1046/j.1365-3040.2003.00930.x
   DOLEZEL J, 1989, BIOL PLANTARUM, V31, P113, DOI 10.1007/BF02907241
   El-Deen H. M. E., 2005, International Journal of Agriculture and Biology, V7, P932
   Eppel A, 2014, PHYSIOL PLANTARUM, V151, P544, DOI 10.1111/ppl.12146
   Farrant JM, 2009, PLANT J, V57, P65, DOI 10.1111/j.1365-313X.2008.03673.x
   Flowers TJ, 2015, ANN BOT-LONDON, V115, P419, DOI 10.1093/aob/mcu217
   Foyer CH, 2011, PLANT PHYSIOL, V155, P2, DOI 10.1104/pp.110.167569
   Franzke A, 2011, TRENDS PLANT SCI, V16, P108, DOI 10.1016/j.tplants.2010.11.005
   FRIEDMAN J, 1978, OECOLOGIA, V32, P289, DOI 10.1007/BF00345108
   FRIEDMAN J, 1980, J ECOL, V68, P43, DOI 10.2307/2259242
   FRIEDMAN J, 1981, OECOLOGIA, V51, P400, DOI 10.1007/BF00540912
   FUJII T, 1990, BIOCHIM BIOPHYS ACTA, V1015, P41, DOI 10.1016/0005-2728(90)90213-N
   Gallas G, 2015, PLOS ONE, V10, DOI 10.1371/journal.pone.0129041
   Gechev TS, 2012, CELL MOL LIFE SCI, V69, P3175, DOI 10.1007/s00018-012-1088-0
   Gong QQ, 2005, PLANT J, V44, P826, DOI 10.1111/j.1365-313X.2005.02587.x
   Good AG, 2004, TRENDS PLANT SCI, V9, P597, DOI 10.1016/j.tplants.2004.10.008
   Griffith M, 2007, PLANT CELL ENVIRON, V30, P529, DOI 10.1111/j.1365-3040.2007.01653.x
   Guevara DR, 2012, BMC PLANT BIOL, V12, DOI 10.1186/1471-2229-12-175
   Gutterman Yitzchak, 2002, P1
   Hagemann M, 2016, CURR OPIN CHEM BIOL, V35, P109, DOI 10.1016/j.cbpa.2016.09.014
   Han M, 2015, ANNU REV GENET, V49, P269, DOI 10.1146/annurev-genet-112414-055037
   Hanikenne M, 2008, NATURE, V453, P391, DOI 10.1038/nature06877
   Hegazy AK, 2006, ANN BOT-LONDON, V97, P47, DOI 10.1093/aob/mcj011
   Higashi Y, 2013, MOL PLANT, V6, P411, DOI 10.1093/mp/sst024
   Huang CH, 2016, MOL BIOL EVOL, V33, P394, DOI 10.1093/molbev/msv226
   Hunt R., 1990, Basic growth analysis.
   Inan G, 2004, PLANT PHYSIOL, V135, P1718, DOI 10.1104/pp.104.041723
   John UP, 2005, COMP FUNCT GENOM, V6, P230, DOI 10.1002/cfg.475
   Kant S, 2008, PLANT PHYSIOL, V147, P1168, DOI 10.1104/pp.108.118125
   Kant S, 2006, PLANT CELL ENVIRON, V29, P1220, DOI 10.1111/j.1365-3040.2006.01502.x
   Kant S, 2011, J EXP BOT, V62, P1499, DOI 10.1093/jxb/erq297
   Kazachkova Y, 2013, PLANT PHYSIOL, V162, P1583, DOI 10.1104/pp.113.217844
   Kiefer M, 2014, PLANT CELL PHYSIOL, V55, DOI 10.1093/pcp/pct158
   Koch MA, 2013, FRONT PLANT SCI, V4, DOI 10.3389/fpls.2013.00267
   Koenig D, 2015, NAT REV GENET, V16, P285, DOI 10.1038/nrg3883
   KRALL JP, 1992, PHYSIOL PLANTARUM, V86, P180, DOI 10.1111/j.1399-3054.1992.tb01328.x
   Kumar A, 2012, CURR SCI INDIA, V102, P288
   Lamdan NL, 2012, PLANT CELL ENVIRON, V35, P735, DOI 10.1111/j.1365-3040.2011.02447.x
   Laureau C, 2013, PLANT CELL ENVIRON, V36, P1296, DOI 10.1111/pce.12059
   Lawson T, 2014, NEW PHYTOL, V201, P862, DOI 10.1111/nph.12559
   Lee YP, 2012, BMC PLANT BIOL, V12, DOI 10.1186/1471-2229-12-131
   Lesk C, 2016, NATURE, V529, P84, DOI 10.1038/nature16467
   LICHTENTHALER HK, 1987, METHOD ENZYMOL, V148, P350
   Liepman AH, 2001, PLANT J, V25, P487, DOI 10.1046/j.1365-313x.2001.00961.x
   Lifante Z.D., 2013, BOCCONEA, V26, P151, DOI [10.7320/Bocc26.151, DOI 10.7320/BOCC26.151]
   Linnaei C., 1753, SPECIES PLANTARUM, V1st, P316, DOI [10.5962/bhl.title.669, DOI 10.5962/BHL.TITLE.669]
   Lisec J, 2006, NAT PROTOC, V1, P387, DOI 10.1038/nprot.2006.59
   Lobell DB, 2011, SCIENCE, V333, P616, DOI [10.1126/science.1204531, 10.1126/science.1206376]
   Lugan R, 2010, PLANT J, V64, P215, DOI 10.1111/j.1365-313X.2010.04323.x
   M'rah S, 2007, J PLANT PHYSIOL, V164, P375, DOI 10.1016/j.jplph.2006.07.013
   MacGregor DR, 2008, PLANT CELL, V20, P2643, DOI 10.1105/tpc.107.055475
   McAllister CH, 2012, PLANT BIOTECHNOL J, V10, P1011, DOI 10.1111/j.1467-7652.2012.00700.x
   Millennium Ecosystem Assessment, 2005, EC HUM WELL BEING DE
   Mittler R, 2006, TRENDS PLANT SCI, V11, P15, DOI 10.1016/j.tplants.2005.11.002
   Mittler R, 2010, ANNU REV PLANT BIOL, V61, P443, DOI 10.1146/annurev-arplant-042809-112116
   Munns R, 2002, PLANT CELL ENVIRON, V25, P239, DOI 10.1046/j.0016-8025.2001.00808.x
   MURASHIGE T, 1962, PHYSIOL PLANTARUM, V15, P473, DOI 10.1111/j.1399-3054.1962.tb08052.x
   Nishizawa A, 2008, PLANT PHYSIOL, V147, P1251, DOI 10.1104/pp.108.122465
   Novitskaya L, 2002, PLANT CELL ENVIRON, V25, P821, DOI 10.1046/j.1365-3040.2002.00866.x
   Obata T, 2012, CELL MOL LIFE SCI, V69, P3225, DOI 10.1007/s00018-012-1091-5
   Oh DH, 2014, PLANT PHYSIOL, V164, P2123, DOI 10.1104/pp.113.233551
   Oh DH, 2012, GENOME BIOL, V13, DOI [10.1186/gb4003, 10.1186/gb-2012-13-3-241]
   Oh DH, 2010, PLANT PHYSIOL, V154, P1040, DOI 10.1104/pp.110.163923
   Ohkama-Ohtsu N, 2008, PLANT PHYSIOL, V148, P1603, DOI 10.1104/pp.108.125716
   Orsini F, 2010, J EXP BOT, V61, P3787, DOI 10.1093/jxb/erq188
   Perez-Torres E, 2004, FUNCT PLANT BIOL, V31, P731, DOI 10.1071/FP03082
   Raun WR, 1999, AGRON J, V91, P357, DOI 10.2134/agronj1999.00021962009100030001x
   Ruhland CT, 2005, PHOTOCHEM PHOTOBIOL, V81, P1086, DOI 10.1562/2004-09-18-RA-321
   Saeed AI, 2003, BIOTECHNIQUES, V34, P374, DOI 10.2144/03342mt01
   Sanchez DH, 2011, PLANT CELL ENVIRON, V34, P605, DOI 10.1111/j.1365-3040.2010.02266.x
   Schreiber KJ, 2012, BMC PLANT BIOL, V12, DOI 10.1186/1471-2229-12-226
   Smaoui A, 2011, ACTA BIOL HUNG, V62, P182, DOI 10.1556/ABiol.62.2011.2.8
   Smirnoff N, 1996, ANN BOT-LONDON, V78, P661, DOI 10.1006/anbo.1996.0175
   SMIRNOFF N, 1989, PHYTOCHEMISTRY, V28, P1057, DOI 10.1016/0031-9422(89)80182-7
   Stepien P, 2009, PLANT PHYSIOL, V149, P1154, DOI 10.1104/pp.108.132407
   Stratonovitch P, 2015, J EXP BOT, V66, P3599, DOI 10.1093/jxb/erv070
   Streb P, 2005, PLANT CELL ENVIRON, V28, P1123, DOI 10.1111/j.1365-3040.2005.01350.x
   Sun QH, 2010, BMC PLANT BIOL, V10, DOI 10.1186/1471-2229-10-90
   Sweetlove LJ, 2010, TRENDS PLANT SCI, V15, P462, DOI 10.1016/j.tplants.2010.05.006
   Taji T, 2004, PLANT PHYSIOL, V135, P1697, DOI 10.1104/pp.104.039909
   Taji T, 2002, PLANT J, V29, P417, DOI 10.1046/j.0960-7412.2001.01227.x
   Tilman D, 2011, P NATL ACAD SCI USA, V108, P20260, DOI 10.1073/pnas.1116437108
   Timm S, 2012, FEBS LETT, V586, P3692, DOI 10.1016/j.febslet.2012.08.027
   UN, 2011, STESASERA313 UN DEP
   Urano K, 2009, PLANT J, V57, P1065, DOI 10.1111/j.1365-313X.2008.03748.x
   Uzilday B, 2015, ANN BOT-LONDON, V115, P449, DOI 10.1093/aob/mcu184
   Velasco VME, 2016, PLANT CELL ENVIRON, V39, P1818, DOI 10.1111/pce.12750
   Vera-Estrella R, 2014, J PROTEOMICS, V111, P113, DOI 10.1016/j.jprot.2014.05.018
   Volkov V, 2006, PLANT J, V48, P342, DOI 10.1111/j.1365-313X.2006.02876.x
   Wang B, 2006, J EXP BOT, V57, P1161, DOI 10.1093/jxb/erj116
   Ward D, 2009, BIO HABIT, P1
   White AJ, 1999, PHOTOSYNTH RES, V59, P63, DOI 10.1023/A:1006188004189
   Wu HJ, 2012, P NATL ACAD SCI USA, V109, P12219, DOI 10.1073/pnas.1209954109
   Xiong FS, 2001, PLANT PHYSIOL, V125, P738, DOI 10.1104/pp.125.2.738
   Yang RL, 2013, FRONT PLANT SCI, V4, DOI 10.3389/fpls.2013.00046
   Yates SA, 2014, BMC PLANT BIOL, V14, DOI 10.1186/1471-2229-14-2
   Yobi A, 2012, PLANT J, V72, P983, DOI 10.1111/tpj.12008
   Zaady E, 2005, ARID LAND RES MANAG, V19, P111, DOI 10.1080/15324980590916512
   Zhu JK, 2015, CELL, V163, P18
NR 116
TC 21
Z9 21
U1 1
U2 35
PU FRONTIERS MEDIA SA
PI LAUSANNE
PA AVENUE DU TRIBUNAL FEDERAL 34, LAUSANNE, CH-1015, SWITZERLAND
SN 1664-462X
J9 FRONT PLANT SCI
JI Front. Plant Sci.
PD JAN 17
PY 2017
VL 7
AR 1992
DI 10.3389/fpls.2016.01992
PG 18
WC Plant Sciences
WE Science Citation Index Expanded (SCI-EXPANDED)
SC Plant Sciences
GA EH8LN
UT WOS:000392023600001
PM 28144244
OA gold, Green Published
DA 2023-07-11
ER

PT J
AU Lo Bianco, M
   Grillo, O
   Garcia, PE
   Mascia, F
   Venora, G
   Bacchetta, G
AF Lo Bianco, M.
   Grillo, O.
   Garcia, P. Escobar
   Mascia, F.
   Venora, G.
   Bacchetta, G.
TI Morpho-colorimetric characterisation of Malva alliance taxa by seed
   image analysis
SO PLANT BIOLOGY
LA English
DT Article
DE Elliptic Fourier descriptors; Haralick's parameters; image analysis;
   Lavatera; Malva; Malvaceae; seed morphology
ID ELLIPTIC FOURIER DESCRIPTORS; ANALYSIS SYSTEM; COMPUTER VISION; L.;
   IDENTIFICATION; BRASSICACEAE; COMPLEMENTARY; VARIABILITY; POPULATIONS;
   LANDRACES
AB Seed morphometric and -colorimetric features describing shape, size and textural seed traits of 28 taxa belonging to the genera Lavatera L. and Malva L., were recorded by means of computer vision techniques. The data were statistically analysed to contribute to the taxonomical treatment of the Malva alliance and to assess some doubtful systematic positions. A clear differentiation between taxa traditionally attributed to Lavatera or Malva was highlighted. Furthermore, the identification system proposed here was able to discriminate among the Lavatera sections, confirming the taxonomic organization of this genus. The results obtained for Malva, both at the species level and among sections, supported this analytical tool as diagnostic for systematic purposes.
C1 [Lo Bianco, M.; Grillo, O.; Mascia, F.; Bacchetta, G.] Univ Cagliari, CCB, Dipartimento Sci Vita & Ambiente, Vle S Ignazio da Laconi 11-13, I-09123 Cagliari, Italy.
   [Lo Bianco, M.; Grillo, O.; Venora, G.] Stn Consorziale Sperimentale Granicoltura Sicilia, Caltagirone, CT, Italy.
   [Garcia, P. Escobar] Nat Hist Museum Wien, Dept Bot, Vienna, Austria.
C3 University of Cagliari
RP Grillo, O (通讯作者)，Univ Cagliari, CCB, Dipartimento Sci Vita & Ambiente, Vle S Ignazio da Laconi 11-13, I-09123 Cagliari, Italy.
EM oscar.grillo.mail@gmail.com
RI Bacchetta, Gianluigi/AAD-5329-2020
OI BACCHETTA, GIANLUIGI/0000-0002-1714-3978
FU Sardinian Germplasm Bank of the Biodiversity Conservation Centre
FX The authors thank Provincia di Cagliari for supporting the Sardinian
   Germplasm Bank of the Biodiversity Conservation Centre. This paper is a
   reworked version of a chapter in the PhD thesis of Marisol Lo Bianco,
   New shape and texture descriptors for an improved germplasm
   characterisation of the most representative Mediterranean vascular
   flora, by image analysis technology, published in 2014 by the Universita
   degli Studi di Cagliari.
CR Alvin C. R., 2012, METHODS MULTIVARIATE, P747
   [Anonymous], 1753, SPECIES PLANTARUM
   Bacchetta G, 2008, CONSERVACION EXSITU
   Bacchetta G, 2011, ANN BOT FENN, V48, P449, DOI 10.5735/085.048.0601
   Bacchetta G, 2011, FLORA, V206, P468, DOI 10.1016/j.flora.2011.01.006
   Bacchetta G, 2008, FLORA, V203, P669, DOI 10.1016/j.flora.2007.11.004
   Baker E. G, 1890, J BOT, V28, P239
   Baker E. G, 1890, J BOT, V28, P207
   Baker E. G, 1890, J BOT, V28, P367
   Baker E. G, 1890, J BOT, V28, P339
   BAKER WR, 1890, J BOT, V28, P140
   Banfi E., 2005, ATTI SOC ITALIANA SC, V146, P219, DOI DOI 10.4081/NHS.2011.85
   BATES DM, 1968, GENTES HERBARIUM, V10, P117
   Bayer C, 2003, FA GE VAS P, V5, P225
   Bianco M. Lo, 2015, Australian Journal of Crop Science, V9, P1022
   BOX GEP, 1949, BIOMETRIKA, V36, P317, DOI 10.1093/biomet/36.3-4.317
   Dalby D. H., 1968, FLORA EUROPAEA, V2, P249
   Dana W, 2008, COMPUT ELECTRON AGR, V61, P126, DOI 10.1016/j.compag.2007.10.001
   desCandolle A. P., 1824, PRODROMUS SYSTEMATIS, V1, P577
   Garcia PE, 2009, MOL PHYLOGENET EVOL, V50, P226, DOI 10.1016/j.ympev.2008.10.015
   FERNANDES R, 1968, Collectanea Botanica (Barcelona), V7, P393
   Fernandes R, 1993, FLORA IBERICA, V3, P232
   Fernandes R. B., 1968, B SOC PORTUG CI NAT, V12, P67
   Garcia PE, 2012, TAXON, V61, P324, DOI 10.1002/tax.612004
   Garcia PE, 2010, AN JARDIN BOT MADRID, V67, P79, DOI 10.3989/ajbm.2244
   Gastwirth JL, 2009, STAT SCI, V24, P343, DOI 10.1214/09-STS301
   Grillo O, 2011, SEED SCI TECHNOL, V39, P490, DOI 10.15258/sst.2011.39.2.20
   Grillo O, 2010, SEED SCI TECHNOL, V38, P455, DOI 10.15258/sst.2010.38.2.19
   Grillo O, 2013, CR BIOL, V336, P102, DOI 10.1016/j.crvi.2013.02.004
   Grillo O, 2012, SYST BIODIVERS, V10, P57, DOI 10.1080/14772000.2012.658881
   HABERMAN SJ, 1973, BIOMETRICS, V29, P205, DOI 10.2307/2529686
   HARALICK RM, 1991, PATTERN RECOGN, V24, P69, DOI 10.1016/0031-3203(91)90117-N
   HARALICK RM, 1979, P IEEE, V67, P786, DOI 10.1109/PROC.1979.11328
   HARALICK RM, 1973, IEEE T SYST MAN CYB, VSMC3, P610, DOI 10.1109/TSMC.1973.4309314
   Haruta O, 2011, ANN FOR RES, V54, P99
   Hastie T., 2001, ELEMENTS STAT LEARNI, P437
   Holden JE, 2011, EDUC PSYCHOL MEAS, V71, P870, DOI 10.1177/0013164411398357
   Iva S, 2013, IND CROP PROD, V47, P232, DOI 10.1016/j.indcrop.2013.03.001
   Iwata H, 2010, MOL BREEDING, V25, P203, DOI 10.1007/s11032-009-9319-2
   Krebs G., 1994, Feddes Repertorium, V105, P299
   Kuhn M., 2013, APPL PREDICTIVE MODE, P275, DOI DOI 10.1007/978-1-4614-6849-3_12
   Levene H., 1960, CONTRIBUTIONS PROBAB, P278
   lo Bianco M, 2015, SYST BIODIVERS, V13, P484, DOI 10.1080/14772000.2015.1046968
   Lootens P, 2007, COMPUT ELECTRON AGR, V58, P164, DOI 10.1016/j.compag.2007.03.014
   Lopes RHC., 2011, KOLMOGOROV SMIRNOV T, P718, DOI DOI 10.1007/978-3-642-04898-2_326
   Mebatsion HK, 2012, COMPUT ELECTRON AGR, V80, P63, DOI 10.1016/j.compag.2011.10.016
   Medikus F. K., 1787, EINIGE KUNSTLICHE GE
   Morrison D. F., 2004, CENGAGE LEARNING
   Nogueira I., 1993, FLORA IBERICA, P199
   Orru M, 2013, VEG HIST ARCHAEOBOT, V22, P231, DOI 10.1007/s00334-012-0362-2
   Orru M, 2012, CR BIOL, V335, P602, DOI 10.1016/j.crvi.2012.08.002
   Perez-Garcia F, 2007, SEED SCI TECHNOL, V35, P143, DOI 10.15258/sst.2007.35.1.13
   Pinna MS, 2014, SYST BIODIVERS, V12, P211, DOI 10.1080/14772000.2014.904827
   Ray MF, 1995, PLANT SYST EVOL, V198, P29, DOI 10.1007/BF00985106
   Rovner I, 2007, ECON BOT, V61, P154, DOI 10.1663/0013-0001(2007)61[154:CMANMF]2.0.CO;2
   Sabato D, 2015, SCI HORTIC-AMSTERDAM, V192, P441, DOI 10.1016/j.scienta.2015.06.006
   Santo A, 2015, PLANT BIOLOGY, V17, P335, DOI 10.1111/plb.12236
   Shahin MA, 2003, CEREAL CHEM, V80, P285, DOI 10.1094/CCHEM.2003.80.3.285
   SHAHIN MA, 2003, CANADIAN BIOSYSTEMS, V45, P3
   Smykalova I, 2011, SEED SCI TECHNOL, V39, P612, DOI 10.15258/sst.2011.39.3.08
   SPSS, 2007, BAS 16 0 APPL GUID
   Sugiyama M, 2007, J MACH LEARN RES, V8, P1027
   Ucchesu M, 2015, VEG HIST ARCHAEOBOT, V24, P587, DOI 10.1007/s00334-014-0512-9
   Venora G, 2007, FOOD RES INT, V40, P161, DOI 10.1016/j.foodres.2006.09.001
   Venora G, 2009, J CEREAL SCI, V49, P429, DOI 10.1016/j.jcs.2008.12.006
   Venora G, 2009, SCI HORTIC-AMSTERDAM, V121, P410, DOI 10.1016/j.scienta.2009.03.014
   YOSHIOKA Y, 2004, ANN BOT, V94, P1
NR 67
TC 21
Z9 21
U1 1
U2 13
PU WILEY-BLACKWELL
PI HOBOKEN
PA 111 RIVER ST, HOBOKEN 07030-5774, NJ USA
SN 1435-8603
EI 1438-8677
J9 PLANT BIOLOGY
JI Plant Biol.
PD JAN
PY 2017
VL 19
IS 1
BP 90
EP 98
DI 10.1111/plb.12481
PG 9
WC Plant Sciences
WE Science Citation Index Expanded (SCI-EXPANDED)
SC Plant Sciences
GA EE8QH
UT WOS:000389890300012
PM 27385321
DA 2023-07-11
ER

PT J
AU Navarro-Leon, E
   Albacete, A
   de la Torre-Gonzalez, A
   Ruiz, JM
   Blasco, B
AF Navarro-Leon, Eloy
   Albacete, Alfonso
   de la Torre-Gonzalez, Alejandro
   Ruiz, Juan M.
   Blasco, Begona
TI Phytohormone profile in Lactuca sativa and Brassica oleracea plants
   grown under Zn deficiency
SO PHYTOCHEMISTRY
LA English
DT Article
DE Lactuca sativa; Asteraceae; Brassica oleracea; Brassicaceae; Zn
   metabolism; Phytohormones
ID IRON UPTAKE; ACID; ACCUMULATION; GIBBERELLIN; ARABIDOPSIS; METABOLISM;
   RESISTANCE; EFFICIENCY; ETHYLENE; HORMONES
AB Phytohormones, structurally diverse compounds, are involved in multiple processes within plants, such as controlling plant growth and stress response. Zn is an essential micronutrient for plants and its deficiency causes large economic losses in crops. Therefore, the purpose of this study was to analyse the role of phytohormones in the Zn-deficiency response of two economically important species, i.e. Lactuca sativa and BrasSica oleracea. For this, these two species were grown hydroponically with different Zn-application rates: 10 mu M Zn as control and 0.1 mu M Zn as deficiency treatment and phytohormone concentration was determined by U-HPLC-MS. Zn deficiency resulted in a substantial loss of biomass in L sativa plants that was correlated with a decline in growth-promoting hormones such as indole-3-acetic acid (IAA), cytokinins (CKs), and gibberellins (GAs). However these hormones increased or stabilized their concentrations in B. oleracea and could help to maintain the biomass in this species. A lower concentration of stress-signaling hormones such as ethylene precursor aminocyclopropane-1-carboxylic acid (ACC), abscisic acid (ABA), salicylic acid (SA) and jasmonic acid (JA) and also CKs might be involved in Zn uptake in L sativa while a rise in GA4, isopentenyl adenine (iP), and ACC and a fall in JA and SA might contribute to a better Zn-utilization efficiency (ZnUtE), as observed in B. oleracea plants. (C) 2016 Elsevier Ltd. All rights reserved.
C1 [Navarro-Leon, Eloy; de la Torre-Gonzalez, Alejandro; Ruiz, Juan M.; Blasco, Begona] Univ Granada, Fac Sci, Dept Plant Physiol, E-18071 Granada, Spain.
   [Albacete, Alfonso] CSIC, CEBAS, Dept Plant Nutr, Campus Espinardo, E-30100 Murcia, Spain.
C3 University of Granada; Consejo Superior de Investigaciones Cientificas
   (CSIC); CSIC - Centro de Edafologia y Biologia Aplicada del Segura
   (CEBAS)
RP Navarro-Leon, E (通讯作者)，Univ Granada, Fac Sci, Dept Plant Physiol, E-18071 Granada, Spain.
EM enleon@ugr.es
RI Albacete, Alfonso/AGE-8957-2022; Ruiz, Juan M/D-7580-2019; Albacete,
   Alfonso/K-6093-2014; de la Torre Gonzalez, Alejandro/AAC-6241-2020;
   Blasco, Bego/AAD-6549-2022; Navarro-León, Eloy/G-3117-2016; Albacete,
   Alfonso/AAO-3481-2020
OI Albacete, Alfonso/0000-0003-1332-8593; Ruiz, Juan M/0000-0002-1800-0282;
   Albacete, Alfonso/0000-0003-1332-8593; de la Torre Gonzalez,
   Alejandro/0000-0001-6448-8373; Blasco, Bego/0000-0001-8061-5141;
   Navarro-León, Eloy/0000-0002-8089-1039; Albacete,
   Alfonso/0000-0003-1332-8593
FU FPU of the Ministerio de Educacion y Ciencia; PAI programme (Plan
   Andaluz de Investigation, Grupo de Investigation) [AGR161]
FX This work was financed by the PAI programme (Plan Andaluz de
   Investigation, Grupo de Investigation AGR161) and by a Grant from the
   FPU of the Ministerio de Educacion y Ciencia awarded to ENL.
CR AI-Ghazi Y., 2003, PLANT CELL ENVIRON, V26, P1053
   Alloway B.J., 2008, ZINC SOILS CROP NUTR
   Aly SSM, 1998, NUTR CYCL AGROECOSYS, V51, P185, DOI 10.1023/A:1009740601479
   Brown Patrick H., 1993, V55, P93
   BURG SP, 1967, PLANT PHYSIOL, V42, P144, DOI 10.1104/pp.42.1.144
   CAKMAK I, 1989, J EXP BOT, V40, P405, DOI 10.1093/jxb/40.3.405
   Cardi M, 2011, J EXP BOT, V62, P4013, DOI 10.1093/jxb/err100
   Drazic G, 2006, BIOL PLANTARUM, V50, P239, DOI 10.1007/s10535-006-0013-5
   Esposito S, 1998, J PLANT PHYSIOL, V153, P61, DOI 10.1016/S0176-1617(98)80045-X
   Ghanem ME, 2008, J EXP BOT, V59, P3039, DOI 10.1093/jxb/ern153
   Gunes Aydin, 2005, Archives of Agronomy and Soil Science, V51, P687, DOI 10.1080/03650340500336075
   Gutierrez-Carbonell E, 2015, PROTEOMICS, V15, P3835, DOI 10.1002/pmic.201400464
   Iqbal N, 2013, PLANT PHYSIOL BIOCH, V73, P128, DOI 10.1016/j.plaphy.2013.09.011
   Kabir AH, 2012, PLANTA, V235, P1409, DOI 10.1007/s00425-011-1583-9
   Khan GA, 2016, PLANT PHYSIOL, V171, P632, DOI 10.1104/pp.16.00278
   Li G, 2014, J PLANT PHYSIOL, V171, P639, DOI 10.1016/j.jplph.2013.12.018
   Lucena C, 2015, FRONT PLANT SCI, V6, DOI 10.3389/fpls.2015.01056
   Marschner H., 1993, V55, P59
   Marschner H, 2012, MINERAL NUTR HIGHER
   Navarro-Leon E, 2016, PLANT SCI, V248, P8, DOI 10.1016/j.plantsci.2016.04.002
   Paradisone V, 2015, ACTA PHYSIOL PLANT, V37, DOI 10.1007/s11738-015-1893-9
   Penarrubia L, 2015, FRONT PLANT SCI, V6, DOI 10.3389/fpls.2015.00255
   RAYLE DL, 1992, PLANT PHYSIOL, V99, P1271, DOI 10.1104/pp.99.4.1271
   Rengel Z, 2001, COMMUN SOIL SCI PLAN, V32, P1163, DOI 10.1081/CSS-100104107
   Seguela M, 2008, PLANT J, V55, P289, DOI 10.1111/j.1365-313X.2008.03502.x
   Sekimoto H, 1997, PLANT CELL PHYSIOL, V38, P1087, DOI 10.1093/oxfordjournals.pcp.a029276
   SIDDIQI MY, 1981, J PLANT NUTR, V4, P289, DOI 10.1080/01904168109362919
   Sillanpaa M., 1982, MICRONUTRIENTS NUTRI
   SUGE H, 1986, PLANT CELL PHYSIOL, V27, P1005
   VALLEE BL, 1990, BIOCHEMISTRY-US, V29, P5647, DOI 10.1021/bi00476a001
   Vert G, 2002, PLANT CELL, V14, P1223, DOI 10.1105/tpc.001388
   Vysotskaya LB, 2008, J PLANT PHYSIOL, V165, P1274, DOI 10.1016/j.jplph.2007.08.014
   Wasternack C, 2013, ANN BOT-LONDON, V111, P1021, DOI 10.1093/aob/mct067
   Weiss D, 2007, PLANT PHYSIOL, V144, P1240, DOI 10.1104/pp.107.100370
   Werner T, 2009, CURR OPIN PLANT BIOL, V12, P527, DOI 10.1016/j.pbi.2009.07.002
   WOLF B, 1982, COMMUN SOIL SCI PLAN, V13, P1035, DOI 10.1080/00103628209367332
NR 36
TC 21
Z9 21
U1 2
U2 40
PU PERGAMON-ELSEVIER SCIENCE LTD
PI OXFORD
PA THE BOULEVARD, LANGFORD LANE, KIDLINGTON, OXFORD OX5 1GB, ENGLAND
SN 0031-9422
J9 PHYTOCHEMISTRY
JI Phytochemistry
PD OCT
PY 2016
VL 130
BP 85
EP 89
DI 10.1016/j.phytochem.2016.08.003
PG 5
WC Biochemistry & Molecular Biology; Plant Sciences
WE Science Citation Index Expanded (SCI-EXPANDED)
SC Biochemistry & Molecular Biology; Plant Sciences
GA DW0AI
UT WOS:000383302900007
PM 27543253
DA 2023-07-11
ER

PT J
AU Ali, A
   Badshah, L
   Hussain, F
   Shinwari, ZK
AF Ali, Asghar
   Badshah, Lal
   Hussain, Farrukh
   Shinwari, Zabta Khan
TI FLORISTIC COMPOSITION AND ECOLOGICAL CHARACTERISTICS OF PLANTS OF CHAIL
   VALLEY, DISTRICT SWAT, PAKISTAN
SO PAKISTAN JOURNAL OF BOTANY
LA English
DT Article
DE Floristic diversity; Ecological characteristics; Chail valley; District
   Swat; Pakistan
ID LIFE-FORM SPECTRA; FLORA; INVENTORY; CHECKLIST; REGION; SHAH
AB The present study was carried out during 2012-2014 to enumerate the floristic and ecological characteristics of plants of Chail Valley, District Swat. A total of 463 species belonging to 104 families were recorded. Leading families were Asteraceae (42 Spp), Poaceae (35 Spp), Rosaceae and Lamiaceae (each with 26 Spp), Papilionaceae (25 Spp), Brassicaceae and Boraginaceae (each with 16 Spp), Apiaceae (14 Spp), Solanaceae (13 Species) and Ranunculaceae (12 Spp). Each of the remaining families had less than 12 species. Therophytes with 188 species, 40.60% were dominant. They were followed by hemicryptophytes (77 species, 16.63%). Cuscuta europaea L., C. reflexa Roxb. and Viscum album L. were the three shoot parasites. The leaf spectra was dominated by mesophylls (147 Spp; 31.75%), microphylls (140 Spp.; 30.24%) and nanophylls (136 Spp.; 29.37%). Two species were aphyllous. Majority of the species (305 Spp., 65.87%) had simple lamina. Eight species (1.73%) had spiny leaves.
C1 [Ali, Asghar] Dr Khan Shaheed Govt Degree Coll Kabal Swat, Kabal, Pakistan.
   [Badshah, Lal] Univ Peshawar, Dept Bot, Peshawar, Pakistan.
   [Hussain, Farrukh] Sarhad Univ Sci & Informat Technol, Dept Microbiol, Peshawar, Pakistan.
   [Shinwari, Zabta Khan] Quaid i Azam Univ, Dept Biotechnol, Islamabad, Pakistan.
C3 University of Peshawar; Quaid I Azam University
RP Ali, A (通讯作者)，Dr Khan Shaheed Govt Degree Coll Kabal Swat, Kabal, Pakistan.
EM asghartk@gmail.com
RI Shinwari, Zabta/W-1882-2019; Ali, Asghar/AAJ-7273-2020
OI Ali, Asghar/0000-0003-4074-1324; Shinwari, Zabta/0000-0002-0368-7966
FU Programme for Faculty of Higher Education Department Khyber Pakhtunkhwa
FX The present study is the part of Ph.D. Research work of the
   corresponding author, Asghar Ali. We are thankful to Director HED Khyber
   Pukhtunkhwa and Secretary HED Khyber Punkhtunkhwa for the award of Ph.D.
   scholarship to the corresponding author in connection with Financial
   Support Programme for Faculty of Higher Education Department Khyber
   Pakhtunkhwa.
CR Addo-Fordjour P., 2009, International Journal of Biodiversity and Conservation, V1, P21
   Ahmad M, 2014, J ETHNOBIOL ETHNOMED, V10, DOI 10.1186/1746-4269-10-36
   Ali SI, 2008, PAK J BOT, V40, P967
   Ali S I, 1989, FLORA PAKISTAN
   Ali SI., 1995, FLORA PAKISTAN
   Alsherif EA, 2013, PAK J BOT, V45, P29
   [Anonymous], 1934, LIFE OF PLANTS
   Badshah L, 2013, PAK J BOT, V45, P1159
   Batalha M. A., 2004, Braz. J. Biol., V64, P201, DOI 10.1590/S1519-69842004000200004
   Batalha MA, 2002, FLORA, V197, P452, DOI 10.1078/0367-2530-00062
   Blanckaert I, 2004, J ARID ENVIRON, V57, P179, DOI 10.1016/S0140-1963(03)00100-9
   Cain S., 1959, MANUAL VEGETATION AN, P325
   Djaha K., 2008, EUR J SCI RES, V23, P537
   Durrani M. J., 2010, PAKISTAN J PL SCI, V16, P29
   Fazal H, 2010, PAK J BOT, V42, P1511
   Guo Quan-shui, 2009, Yingyong Shengtai Xuebao, V20, P2057
   Hussain F., 1989, FIELD LAB MANUAL PLA
   Hussain F, 2015, PAK J BOT, V47, P495
   Ilyas M, 2013, PAK J BOT, V45, P605
   Kar P.K., 2010, CURR SCI, V15, P465
   Lal Badshah, 2010, Frontiers of Agriculture in China, V4, P232, DOI 10.1007/s11703-010-0108-9
   Manhas R.K., 2010, NEW YORK SCI J, V3, P96
   Marwat Q., 2000, PAK J PL SCI, V6, P43
   Mufakhirah Jan DURRANI, 2005, [热带亚热带植物学报, Journal of Tropical and Subtropical Botany], V13, P130
   Musharaf K., 2014, GLOB J SCI FRONT RES, V14
   Musharaf K., 2011, J BIOD ENV SCI, V1, P2222
   Nasir E., 1970, FLORA OF PAKISTAN
   Ozgur E., 2003, TURK J BOT, V27, P1
   Perveen A, 2008, PAK J BOT, V40, P17
   Qureshi R, 2011, PAK J BOT, V43, P1679
   Qureshi R, 2010, PAK J BOT, V42, P2215
   Rashid Abdur, 2011, Asian Pacific Journal of Tropical Biomedicine, V1, P461, DOI 10.1016/S2221-1691(11)60101-9
   Saima S., 2010, PAKISTAN J PLANT SCI, V16, P43
   Saima S, 2009, PAK J BOT, V41, P2115
   Sher Z., 2007, PAK J PL SCI, V13, P57
   STEWART RALPH R., 1967, PAKBTAN J FOREST, V17, P457
   ul Haq F, 2010, PAK J BOT, V42, P213
   Yalcin E, 2011, EURASIA J BIOSCI, V5, P54
NR 38
TC 21
Z9 24
U1 0
U2 2
PU PAKISTAN BOTANICAL SOC
PI KARACHI
PA DEPT OF BOTANY UNIV KARACHI, 32 KARACHI, PAKISTAN
SN 0556-3321
EI 2070-3368
J9 PAK J BOT
JI Pak. J. Bot.
PD JUN
PY 2016
VL 48
IS 3
BP 1013
EP 1026
PG 14
WC Plant Sciences
WE Science Citation Index Expanded (SCI-EXPANDED)
SC Plant Sciences
GA DP0WF
UT WOS:000378210700020
DA 2023-07-11
ER

PT J
AU Hachi, M
   Ouafae, B
   Hachi, T
   Mohamed, E
   Imane, B
   Atmane, R
   Zidane, L
AF Hachi, Maryama
   Ouafae, Benkhnigue
   Hachi, Touria
   Mohamed, El Bouhaddioui
   Imane, Bouabadi
   Atmane, Rochdi
   Zidane, Lahcen
TI Contribution to the ethnobotanical study of antidiabetic medicinal
   plants of the Central Middle Atlas region (Morocco)
SO LAZAROA
LA English
DT Article
DE medicinal plants; ethnobotany; diabetes; traditional medicine; Central
   Middle Atlas
AB An ethnobotanical survey of medicinal plants was carried out in the Central Middle Atlas in the years 2013 and 2014 to establish the catalog of medicinal plants used in traditional medicine in the treatment of diabetes. Thus, 1560 people were interviewed, using questionnaires. The latter enabled us to gather information on traditional healing practices of the local population including scientific name, French name, vernacular name, plant parts used, therapeutic indications, revenues and mode of administration. The results show that 76 medicinal species were inventoried in the study area. These plant species are included into 67 genus and 40 families. The most represented families are: Lamiaceae (12 species), Asteraceae and Brassicaceae species with 14 each. Of 76 medicinal species found in the region, four species are reported for the first time in the traditional treatment of diabetes in Morocco. They are Pistacia atlantica, Ptychotis verticillata, Anacyclus pyrethrum, Alyssum spinosum, Cistus albidus, Juniperus thurifera, Ephedra nebrodensis, Thymus algeriensis, Th. munbyanus, Th. zygis, Abelmoschus esculentus, Fraxinus augustifolia, Sorghum vulgare and, Eriobotrya japonica. The leaves are the most used organs (38%). The decoction is the dominant mode of preparation (50%) and administration is mostly for oral use (97%)
C1 [Hachi, Maryama; Ouafae, Benkhnigue; Imane, Bouabadi; Zidane, Lahcen] Univ Ibn Tofail, Fac Sci, Lab Biodivers & Ressources Nat, BP 133, Kenitra, Morocco.
   [Hachi, Touria] Univ Ibn Tofail, Fac Sci, Lab Biotechnol Environm & Qual, BP 133, Kenitra, Morocco.
   [Mohamed, El Bouhaddioui] Univ Ibn Tofail, Fac Sci, Dept Geol, Lab Geosci & Ressources Nat,Grp Hydroinformat, BP 133, Kenitra, Morocco.
   [Atmane, Rochdi] Univ Ibn Tofail, Fac Sci, Lab Agrophysiol & Phytobiothecnol, BP 133, Kenitra, Morocco.
C3 Ibn Tofail University of Kenitra; Ibn Tofail University of Kenitra; Ibn
   Tofail University of Kenitra; Ibn Tofail University of Kenitra
RP Hachi, M (通讯作者)，Univ Ibn Tofail, Fac Sci, Lab Biodivers & Ressources Nat, BP 133, Kenitra, Morocco.
RI Rochdi, Atmane/ABH-7811-2020
OI Rochdi, Atmane/0000-0002-8185-9866
CR [Anonymous], 1997, MED ARABE ANCIENNE S
   Arboleya ML, 2004, J AFR EARTH SCI, V39, P319, DOI 10.1016/j.jafrearsci.2004.07.036
   Bagchi D, 1997, RES COMMUN MOL PATH, V95, P179
   Benkhnigue O., 2014, Journal of Animal and Plant Sciences (JAPS), V23, P3539
   Bouxid H., 2012, PLANTES MED DIABETE
   Buysschaert M., 1999, LOUVAIN MED, V118, pS189
   Calop J, 2008, PHARM CLIN THERAPEUT
   Chaillasse L., 2004, SECH, V15, P337
   Fedan B., 1988, TRAV I SCI RABAT, V18, P142
   Fouche J.G., 2000, PLANTES MED PLANTE M
   Ghourri M., 2013, Journal of Animal and Plant Sciences (JAPS), V17, P2388
   Godron M., 1982, COLL ECOL, V18
   Godron M., 1971, MEM DOC ET USTL
   Herbig H.G., 1988, ATLAS SYSTEM MOROCCO, P321, DOI [10.1007/BFb0011599, DOI 10.1007/BFB0011599]
   Jaspreet V., 2003, J ETHNOPHARMACOL, V88, P107
   Jayakumar G, 2010, INDIAN J TRADIT KNOW, V9, P100
   Jin L, 2008, EUR J PHARMACOL, V582, P162, DOI 10.1016/j.ejphar.2007.12.011
   Karandikar Y. B., 2010, P INT S MOD EL POW S, P1
   Kasali M.F., 2013, ASIAN PACIFIC J TROP, V3, P885
   Kim YY, 2002, ARCH PHARM RES, V25, P923, DOI 10.1007/BF02977015
   LECOMPTE M, 1986, MEMOIRES DOCUMENTS G
   Mangambu M., 2012, REV INT G OL G OGR D, V36, P137
   Marles RJ, 1995, PHYTOMEDICINE, V2, P137, DOI 10.1016/S0944-7113(11)80059-0
   Martin J., 1981, MOYEN ATLAS CENTRAL
   Menat E., 2005, DIETETIQUE DIABETE S
   Michard A., 1976, NOT MEM SERV GEOL MA, V252, P3
   Orch H., 2015, Journal of Applied Biosciences, V86, P7940, DOI 10.4314/jab.v86i1.3
   Raccah D., 2004, EMC ENDOCRINOLOGIE, V1, P29, DOI [10.1016/j.emcend.2003.10.003, DOI 10.1016/J.EMCEND.2003.10.003]
   Shulman GI, 2000, J CLIN INVEST, V106, P171, DOI 10.1172/JCI10583
   Singh S, 2012, INT J PHARM SCI RES, V3, P4780, DOI 10.13040/IJPSR.0975-8232.3(12).4780-90
   SNEADER W, 1985, DRUG DISCOVERY EVOLU
   TEXIER JP, 1985, CR ACAD SCI II, V301, P183
   Tra-Bi F.H., 2008, SCI NAT, V5, P39, DOI DOI 10.4314/scinat.v5i1.42150
NR 33
TC 21
Z9 22
U1 2
U2 13
PU UNIV COMPLUTENSE MADRID, SERVICIO PUBLICACIONES
PI MADRID
PA CIUDAD UNIV, OBISPO TREJO 3, MADRID, 28040, SPAIN
SN 0210-9778
EI 1988-3307
J9 LAZAROA
JI Lazaroa
PY 2016
VL 37
BP 135
EP 144
DI 10.5209/LAZAROA.51854
PG 10
WC Plant Sciences
WE Science Citation Index Expanded (SCI-EXPANDED)
SC Plant Sciences
GA EF1MC
UT WOS:000390087900006
OA gold, Green Submitted
DA 2023-07-11
ER

PT J
AU Pollard, M
   Martin, TM
   Shachar-Hill, Y
AF Pollard, Mike
   Martin, Tina M.
   Shachar-Hill, Yair
TI Lipid analysis of developing Camelina sativa seeds and cultured embryos
SO PHYTOCHEMISTRY
LA English
DT Article
DE Camelina sativa; Brassicaceae; Seed development; Embryo culture; Rates
   of lipid accumulation; Linolenic acid
ID FATTY-ACID BIOSYNTHESIS; STORAGE LIPIDS; PLANT; OIL; PATHWAYS;
   TRANSCRIPTOME; EXPRESSION; SEPARATION; INDUSTRIAL; GLYCEROL
AB Camelina sativa is a cultivated oilseed rich in triacylglycerols containing oleic, linoleic, alpha-linolenic and eicosenoic acids. As it holds promise as a model species, its lipid synthesis was characterized in vivo and in culture. Lipid accumulates at a maximum rate of about 26 mu g/day/seed (11.5 mg lipid/day/g fresh seed weight), a rate comparable with other oilseeds. Noteworthy is a late stage surge in alpha-linolenic acid accumulation. Small amounts of unusual epoxy and hydroxy fatty acids are also present in the triacylglycerols. These include 15,16-epoxy- and 15-hydroxy-octadecadienoic acids and homologous series of omega 7-hydroxy-alk-omega 9-enoic and omega 9/10-hydroxy-alkanoic acids. Mid-maturation embryos cultured in vitro have growth and lipid deposition rates and fatty acid compositions that closely match that of seeds, but extended culture periods allow these rates to rise and surpass those observed in planta. Optimized thin layer chromatography systems for characterization of labeled products from acetate or glycerol labeling are described. Glycerol label is only found in acylglycerols, largely as the intact glyceryl backbone, but acetate can label acyl groups and sterols, the latter to a much higher relative specific activity. This presumably occurs because mevalonic acid precursor is derived from the non-plastid pool of acetyl-CoA that is also the source for malonyl-CoA to drive FAE1-dependent chain elongation. Particular attention has been paid to the separation of sterols and diacylglycerols, and to hydrogenation of triacylglycerols to simplify their analysis. These improved methods will allow more accurate analyses of the fluxes of lipid metabolism in cultured plant embryos. (C) 2015 Elsevier Ltd. All rights reserved.
C1 [Pollard, Mike; Martin, Tina M.; Shachar-Hill, Yair] Michigan State Univ, Dept Plant Biol, E Lansing, MI 48824 USA.
C3 Michigan State University
RP Pollard, M (通讯作者)，Michigan State Univ, Dept Plant Biol, 612 Wilson Rd, E Lansing, MI 48824 USA.
EM pollard9@msu.edu
RI Shachar-Hill, Yair/B-6165-2013
OI Shachar-Hill, Yair/0000-0001-8793-5084
FU U.S. Department of Energy, Office of Science, and Office of Basic Energy
   Sciences [DE-SC0001295]; Great Lakes Bioenergy Research Center (DOE BER
   Office of Science) [DE-FC02-07ER64494]
FX The authors gratefully acknowledge: Lisa Carey for details of C sativa
   embryo culturing conditions developed by herself and Jean-Christophe
   Cocuron in this laboratory; Dr. Dan Jones and Lijun Chen of the Michigan
   State University RTSF Mass Spectrometry & Metabolomics Core for ESI-MS
   technical support and instrumentation; and the Center for Advanced
   Biofuels Systems, an Energy Frontier Research Center funded by the U.S.
   Department of Energy, Office of Science, and Office of Basic Energy
   Sciences under award number DE-SC0001295 and the Great Lakes Bioenergy
   Research Center (DOE BER Office of Science DE-FC02-07ER64494) for
   financial support.
CR Abramovic H, 2005, FOOD TECHNOL BIOTECH, V43, P63
   ARNON DI, 1949, PLANT PHYSIOL, V24, P1, DOI 10.1104/pp.24.1.1
   BANNON CD, 1986, J AM OIL CHEM SOC, V63, P105, DOI 10.1007/BF02676134
   Bao XM, 1998, PLANT PHYSIOL, V118, P183, DOI 10.1104/pp.118.1.183
   Bates PD, 2007, J BIOL CHEM, V282, P31206, DOI 10.1074/jbc.M705447200
   Bates PD, 2013, CURR OPIN PLANT BIOL, V16, P358, DOI 10.1016/j.pbi.2013.02.015
   Bates PD, 2012, FRONT PLANT SCI, V3, DOI 10.3389/fpls.2012.00147
   Bates PD, 2009, PLANT PHYSIOL, V150, P55, DOI 10.1104/pp.109.137737
   Baud S, 2002, PLANT PHYSIOL BIOCH, V40, P151, DOI 10.1016/S0981-9428(01)01350-X
   BRIESKORN CH, 1971, PHYTOCHEMISTRY, V10, P3195, DOI 10.1016/S0031-9422(00)97374-6
   Broun P, 1998, PLANT J, V13, P201, DOI 10.1046/j.1365-313X.1998.00023.x
   BUDIN JT, 1995, J AM OIL CHEM SOC, V72, P309, DOI 10.1007/BF02541088
   Cahoon EB, 2007, CURR OPIN PLANT BIOL, V10, P236, DOI 10.1016/j.pbi.2007.04.005
   Clemente TE, 2009, PLANT PHYSIOL, V151, P1030, DOI 10.1104/pp.109.146282
   CRASKE JD, 1987, J AM OIL CHEM SOC, V64, P1413, DOI 10.1007/BF02636990
   Rodriguez-Rodriguez MF, 2013, IND CROP PROD, V50, P673, DOI 10.1016/j.indcrop.2013.07.042
   Frohlich A, 2005, IND CROP PROD, V21, P25, DOI 10.1016/j.indcrop.2003.12.004
   Girke T, 2000, PLANT PHYSIOL, V124, P1570, DOI 10.1104/pp.124.4.1570
   GUNSTONE FD, 1959, J CHEM SOC, P2127, DOI 10.1039/jr9590002127
   Hamberg M, 1996, PHYTOCHEMISTRY, V42, P729, DOI 10.1016/0031-9422(96)00059-3
   HARA A, 1978, ANAL BIOCHEM, V90, P420, DOI 10.1016/0003-2697(78)90046-5
   Holloway PJ, 1984, CRC HDB CHROMATOGRAP, V1, P321
   Horn PJ, 2013, PLANT J, V76, P138, DOI 10.1111/tpj.12278
   Ichihara K, 1996, LIPIDS, V31, P535, DOI 10.1007/BF02522648
   Kang JL, 2011, PLANT PHYSIOL BIOCH, V49, P223, DOI 10.1016/j.plaphy.2010.12.004
   KHAN MU, 1977, J CHROMATOGR, V140, P179, DOI 10.1016/S0021-9673(00)88412-5
   KLEIMAN R, 1965, J AM OIL CHEM SOC, V42, P169, DOI 10.1007/BF02541123
   Li YH, 2006, PHYTOCHEMISTRY, V67, P904, DOI 10.1016/j.phytochem.2006.02.015
   Liang C, 2013, BMC GENOMICS, V14, DOI 10.1186/1471-2164-14-146
   Liu J, 2015, PLANT BIOTECHNOL J, V13, P858, DOI 10.1111/pbi.12325
   Lu CF, 2008, PLANT CELL REP, V27, P273, DOI 10.1007/s00299-007-0454-0
   Mansour MP, 2014, NUTRIENTS, V6, P776, DOI 10.3390/nu6020776
   Millar AA, 1997, PLANT J, V12, P121, DOI 10.1046/j.1365-313X.1997.12010121.x
   Mongrand S, 1998, PHYTOCHEMISTRY, V49, P1049, DOI 10.1016/S0031-9422(98)00243-X
   Moser BR, 2010, BIORESOURCE TECHNOL, V101, P646, DOI 10.1016/j.biortech.2009.08.054
   Mudalkar S, 2014, PLANT MOL BIOL, V84, P159, DOI 10.1007/s11103-013-0125-1
   Napier JA, 2014, CURR OPIN PLANT BIOL, V19, P68, DOI 10.1016/j.pbi.2014.04.001
   OHLROGGE JB, 1978, LIPIDS, V13, P203, DOI 10.1007/BF02533401
   PLATTNER RD, 1979, LIPIDS, V14, P576, DOI 10.1007/BF02533535
   Pollard M, 2015, PHYTOCHEMISTRY, V118, P192, DOI 10.1016/j.phytochem.2015.07.021
   POLLARD MR, 1980, PLANT PHYSIOL, V66, P649, DOI 10.1104/pp.66.4.649
   POLLARD MR, 1980, PLANT PHYSIOL, V66, P641, DOI 10.1104/pp.66.4.641
   Ruuska SA, 2002, PLANT CELL, V14, P1191, DOI 10.1105/tpc.000877
   Schwender J, 2002, PLANT PHYSIOL, V130, P347, DOI 10.1104/pp.004275
   Shukla VKS, 2002, J AM OIL CHEM SOC, V79, P965, DOI 10.1007/s11746-002-0588-1
   SINGH SS, 1986, LIPIDS, V21, P143, DOI 10.1007/BF02534436
   SMIRNOV B P, 1960, Biokhimiia, V25, P545
   Vranova E, 2013, ANNU REV PLANT BIOL, V64, P665, DOI 10.1146/annurev-arplant-050312-120116
   WILSON R, 1992, J CHROMATOGR, V623, P403, DOI 10.1016/0021-9673(92)80385-8
   Zubr J, 2002, IND CROP PROD, V15, P155, DOI 10.1016/S0926-6690(01)00106-6
NR 50
TC 21
Z9 21
U1 0
U2 34
PU PERGAMON-ELSEVIER SCIENCE LTD
PI OXFORD
PA THE BOULEVARD, LANGFORD LANE, KIDLINGTON, OXFORD OX5 1GB, ENGLAND
SN 0031-9422
J9 PHYTOCHEMISTRY
JI Phytochemistry
PD OCT
PY 2015
VL 118
BP 23
EP 32
DI 10.1016/j.phytochem.2015.07.022
PG 10
WC Biochemistry & Molecular Biology; Plant Sciences
WE Science Citation Index Expanded (SCI-EXPANDED)
SC Biochemistry & Molecular Biology; Plant Sciences
GA CT8OV
UT WOS:000363076800004
PM 26262674
OA Bronze
DA 2023-07-11
ER

PT J
AU Short, DPG
   Sandoya, G
   Vallad, GE
   Koike, ST
   Xiao, CL
   Wu, BM
   Gurung, S
   Hayes, RJ
   Subbarao, KV
AF Short, Dylan P. G.
   Sandoya, German
   Vallad, Gary E.
   Koike, Steven T.
   Xiao, Chang-Lin
   Wu, Bo-Ming
   Gurung, Suraj
   Hayes, Ryan J.
   Subbarao, Krishna V.
TI Dynamics of Verticillium Species Microsclerotia in Field Soils in
   Response to Fumigation, Cropping Patterns, and Flooding
SO PHYTOPATHOLOGY
LA English
DT Article
ID SCLEROTINIA-SCLEROTIORUM; INOCULUM DENSITY; DAHLIAE; WILT; CAULIFLOWER;
   STRAWBERRY; SURVIVAL; LETTUCE; GERMINATION; MANAGEMENT
AB Verticillium dahliae is a soilborne, economically significant fungal plant pathogen that persists in the soil for up to 14 years as melanized microsclerotia (ms). Similarly, V longisporum is a very significant production constraint on members of the family Brassicaceae. Management of Verticillium wilt has relied on methods that reduce ms below crop-specific thresholds at which little or no disease develops. Methyl bromide, a broad-spectrum biocide, has been used as a preplant soil fumigant for over 50 years to reduce V dahliae ins. However, reductions in the number of ms in the vertical and horizontal soil profiles and the rate at which soil recolonization occurs has not been studied. The dynamics of ms in soil before and after methyl bromide + chloropicrin fumigation were followed over 3 years in six 8-by-8-m sites in two fields. In separate fields, the dynamics of ms in the 60-cm-deep vertical soil profile pre- and postfumigation with methyl bromide + chloropicrin followed by various cropping patterns were studied over 4 years. Finally, ms densities were assessed in six 8-by-8-m sites in a separate field prior to and following a natural 6-week flood. Methyl bromide + chloripicrin significantly reduced but did not eliminate V dahliae ms in either the vertical or horizontal soil profiles. In field studies, increases in ms were highly dependent upon the crop rotation pattern followed postfumigation. In the vertical soil profile, densities of ms were highest in the top 5 to 20 cm of soil but were consistently detected at 60-cm depths. Six weeks of natural flooding significantly reduced (on average, approximately 65% in the total viable counts of ms) but did not eliminate viable ms of V longisporum.
C1 [Short, Dylan P. G.; Gurung, Suraj; Subbarao, Krishna V.] Univ Calif Davis, Dept Plant Pathol, 1636 E Alisal St, Salinas, CA 93905 USA.
   [Sandoya, German] Univ Calif Davis, Genome Ctr, Salinas, CA 93905 USA.
   [Sandoya, German] Univ Calif Davis, Dept Plant Sci, Salinas, CA 93905 USA.
   [Vallad, Gary E.] Univ Florida, IFAS, Gulf Coast Res & Educ Ctr, Wimauma, FL 33598 USA.
   [Koike, Steven T.] Univ Calif Cooperat Extens, Salinas, CA 93901 USA.
   [Xiao, Chang-Lin] USDA ARS, San Joaquin Valley Agr Sci Ctr, Parlier, CA 93648 USA.
   [Wu, Bo-Ming] China Agr Univ, Dept Plant Pathol, Beijing 100193, Peoples R China.
   [Hayes, Ryan J.] USDA ARS, Salinas, CA 93905 USA.
C3 University of California System; University of California Davis;
   University of California System; University of California Davis;
   University of California System; University of California Davis; State
   University System of Florida; University of Florida; University of
   California System; United States Department of Agriculture (USDA); China
   Agricultural University; United States Department of Agriculture (USDA)
RP Subbarao, KV (通讯作者)，Univ Calif Davis, Dept Plant Pathol, 1636 E Alisal St, Salinas, CA 93905 USA.
EM kvsubbarao@ucdavis.edu
RI Sandoya, German/AAU-1559-2020; Sandoya, German/ABB-8863-2020; Subbarao,
   Krishna/X-3870-2019
OI Sandoya, German/0000-0002-4532-1364; Subbarao,
   Krishna/0000-0002-2075-1835
CR [Anonymous], 2006, SAS MIXED MODELS
   Atallah ZK, 2011, PLANT DIS, V95, P784, DOI 10.1094/PDIS-01-11-0075
   Berbegal M, 2007, PLANT DIS, V91, P1131, DOI 10.1094/PDIS-91-9-1131
   BUTTERFIELD EJ, 1978, PHYTOPATHOLOGY, V68, P1217, DOI 10.1094/Phyto-68-1217
   BUTTERFIELD EJ, 1977, PHYTOPATHOLOGY, V67, P1073, DOI 10.1094/Phyto-67-1073
   Cirulli M, 2010, PLANT DIS, V94, P1176, DOI 10.1094/PDIS-12-09-0852
   COLEYSMI.JR, 1971, ANNU REV PHYTOPATHOL, V9, P65, DOI 10.1146/annurev.py.09.090171.000433
   Duniway JM, 2002, PHYTOPATHOLOGY, V92, P1337, DOI 10.1094/PHYTO.2002.92.12.1337
   Ebihara Y, 2014, J GEN PLANT PATHOL, V80, P50, DOI 10.1007/s10327-013-0476-0
   Ebihara Y, 2010, J GEN PLANT PATHOL, V76, P7, DOI 10.1007/s10327-009-0205-x
   Gurung S, 2014, PHYTOPATHOLOGY, V104, P641, DOI 10.1094/PHYTO-10-13-0282-R
   Harris DC, 1996, PLANT PATHOL, V45, P106, DOI 10.1046/j.1365-3059.1996.d01-96.x
   IOANNOU N, 1977, PHYTOPATHOLOGY, V67, P651, DOI 10.1094/Phyto-67-651
   KOIKE ST, 1994, PLANT DIS, V78, P1116, DOI 10.1094/PD-78-1116
   Martin FN, 2002, PHYTOPATHOLOGY, V92, P1356, DOI 10.1094/PHYTO.2002.92.12.1356
   Matheron ME, 2005, PLANT DIS, V89, P50, DOI 10.1094/PD-89-0050
   McCain A.H, 1981, PLANTS RESISTANT SUS
   MENZIES JD, 1962, PHYTOPATHOLOGY, V52, P743
   MOORE WD, 1949, PHYTOPATHOLOGY, V39, P920
   Nadakavukaren M. J., 1960, THESIS OREGON STATE
   Njoroge SMC, 2009, PLANT DIS, V93, P519, DOI 10.1094/PDIS-93-5-0519
   Peluola C, 2013, PLANT PATHOL, V62, P1350, DOI 10.1111/ppa.12036
   Ponnamperuma F., 1972, CHEM SUBMERGED SOILS, V24
   POWELSON ML, 1993, ANNU REV PHYTOPATHOL, V31, P111, DOI 10.1146/annurev.py.31.090193.000551
   Powelson R. L., 1970, SIGNIFICANCE POPULAT
   PULLMAN GS, 1981, PHYTOPATHOLOGY, V71, P1285
   SCHNATHORST WC, 1981, FUNGAL WILT DIS PLAN, P81, DOI DOI 10.1016/B978-0-12-464450-2.50009-7
   Subbarao K. V., 2006, CALIFORNIA LETTUCE R, P150
   Subbarao KV, 2002, PHYTOPATHOLOGY, V92, P1334, DOI 10.1094/PHYTO.2002.92.12.1334
   Tjamos EC., 2000, ADV VERTICILLIUM RES
   Wu BM, 2014, PHYTOPATHOLOGY, V104, P908, DOI 10.1094/PHYTO-12-13-0333-R
   Xiao CL, 1998, PHYTOPATHOLOGY, V88, P1046, DOI 10.1094/PHYTO.1998.88.10.1046
   Xiao CL, 1997, PHYTOPATHOLOGY, V87, P325, DOI 10.1094/PHYTO.1997.87.3.325
   Xiao CL, 1998, PHYTOPATHOLOGY, V88, P1108, DOI 10.1094/PHYTO.1998.88.10.1108
NR 34
TC 21
Z9 22
U1 0
U2 36
PU AMER PHYTOPATHOLOGICAL SOC
PI ST PAUL
PA 3340 PILOT KNOB ROAD, ST PAUL, MN 55121 USA
SN 0031-949X
EI 1943-7684
J9 PHYTOPATHOLOGY
JI Phytopathology
PD MAY
PY 2015
VL 105
IS 5
BP 638
EP 645
DI 10.1094/PHYTO-09-14-0259-R
PG 8
WC Plant Sciences
WE Science Citation Index Expanded (SCI-EXPANDED)
SC Plant Sciences
GA CJ2JW
UT WOS:000355311500007
PM 25626074
OA hybrid
DA 2023-07-11
ER

PT J
AU Wiszniewski, AAG
   Bussell, JD
   Long, RL
   Smith, SM
AF Wiszniewski, Andrew A. G.
   Bussell, John D.
   Long, Rowena L.
   Smith, Steven M.
TI Knockout of the two evolutionarily conserved peroxisomal 3-ketoacyl-CoA
   thiolases in Arabidopsis recapitulates the abnormal inflorescence
   meristem 1 phenotype
SO JOURNAL OF EXPERIMENTAL BOTANY
LA English
DT Article
DE 3-Ketoacyl-CoA thiolase; Arabidopsis thaliana; beta-oxidation;
   flowering; germination; peroxisome; seed development
ID BINDING CASSETTE TRANSPORTER; ACID BETA-OXIDATION; STORAGE OIL
   BREAKDOWN; SEEDLING DEVELOPMENT; SHORT-CHAIN; MUTANTS; PROTEIN; GENES;
   ACCUMULATION; EXPRESSION
AB A specific function for peroxisomal beta-oxidation in inflorescence development in Arabidopsis thaliana is suggested by the mutation of the ABNORMAL INFLORESCENCE MERISTEM 1 gene, which encodes one of two peroxisomal multifunctional proteins. Therefore, it should be possible to identify other beta-oxidation mutants that recapitulate the aim1 phenotype. Three genes encode peroxisomal 3-ketoacyl-CoA thiolase (KAT) in Arabidopsis. KAT2 and KAT5 are present throughout angiosperms whereas KAT1 is a Brassicaceae-specific duplication of KAT2 expressed at low levels in Arabidopsis. KAT2 plays a dominant role in all known aspects of peroxisomal beta-oxidation, including that of fatty acids, pro-auxins, jasmonate precursor oxophytodienoic acid, and trans-cinnamic acid. The functions of KAT1 and KAT5 are unknown. Since KAT5 is conserved throughout vascular plants and expressed strongly in flowers, kat2 kat5 double mutants were generated. These were slow growing, had abnormally branched inflorescences, and ectopic organ growth. They made viable pollen, but produced no seed indicating that infertility was due to defective gynaecium function. These phenotypes are strikingly similar to those of aim1. KAT5 in the Brassicaceae encodes both cytosolic and peroxisomal proteins and kat2 kat5 defects could be complemented by the re-introduction of peroxisomal (but not cytosolic) KAT5. It is concluded that peroxisomal KAT2 and KAT5 have partially redundant functions and operate downstream of AIM1 to provide beta-oxidation functions essential for inflorescence development and fertility.
C1 [Wiszniewski, Andrew A. G.; Bussell, John D.; Long, Rowena L.; Smith, Steven M.] Univ Western Australia, ARC Ctr Excellence Plant Energy Biol, Crawley, WA 6009, Australia.
   [Wiszniewski, Andrew A. G.] Max Planck Inst Mol Plant Physiol, D-14476 Potsdam, Germany.
C3 University of Western Australia; Max Planck Society
RP Smith, SM (通讯作者)，Univ Western Australia, ARC Ctr Excellence Plant Energy Biol, 35 Stirling Highway, Crawley, WA 6009, Australia.
EM steven.smith@uwa.edu.au
RI Bussell, John D/E-7952-2010; Smith, Steven M/G-7183-2015; Long, Rowena
   L/B-3239-2011; Smith, Steven/HDM-9496-2022
OI Smith, Steven M/0000-0001-5661-9994; Long, Rowena/0000-0003-4539-1319
FU Australian Research Council [FF0457721, CE0561495]; Australian
   Postgraduate Award; Australian Research Council [FF0457721] Funding
   Source: Australian Research Council
FX We thank Matt Timmins and Ricarda Fenske of Metabolomics Australia (UWA,
   Perth) for help with fatty acid analysis. This work was supported by the
   Australian Research Council (Grant numbers FF0457721 and CE0561495) and
   an Australian Postgraduate Award to AAGW.
CR Adham AR, 2005, PLANT J, V41, P859, DOI 10.1111/j.1365-313X.2005.02343.x
   Afitlhile MM, 2005, PLANT PHYSIOL BIOCH, V43, P603, DOI 10.1016/j.plaphy.2005.03.016
   ALEXANDER MP, 1969, STAIN TECHNOL, V44, P117, DOI 10.3109/10520296909063335
   Arai Y, 2002, PLANT CELL PHYSIOL, V43, P555, DOI 10.1093/pcp/pcf068
   Baker A, 2006, TRENDS PLANT SCI, V11, P124, DOI 10.1016/j.tplants.2006.01.005
   Bennett T, 2006, CURR BIOL, V16, P553, DOI 10.1016/j.cub.2006.01.058
   Boisson-Dernier A, 2008, CURR BIOL, V18, P63, DOI 10.1016/j.cub.2007.11.067
   Bussell JD, 2014, PLANT PHYSIOL, V164, P48, DOI 10.1104/pp.113.229807
   Bussell JD, 2013, FRONT PLANT SCI, V4, DOI 10.3389/fpls.2013.00101
   Carrie C, 2007, PLANT MOL BIOL, V63, P97, DOI 10.1007/s11103-006-9075-1
   Castillo MC, 2008, J EXP BOT, V59, P2171, DOI 10.1093/jxb/ern079
   Castillo MC, 2004, PLANT PHYSIOL, V135, P85, DOI 10.1104/pp.104.039925
   Chia TYP, 2005, J EXP BOT, V56, P1285, DOI 10.1093/jxb/eri129
   Clough SJ, 1998, PLANT J, V16, P735, DOI 10.1046/j.1365-313x.1998.00343.x
   Dave A, 2011, PLANT CELL, V23, P583, DOI 10.1105/tpc.110.081489
   Eastmond PJ, 2006, PLANT CELL, V18, P665, DOI 10.1105/tpc.105.040543
   Footitt S, 2007, J EXP BOT, V58, P2959, DOI 10.1093/jxb/erm146
   Footitt S, 2007, PLANT PHYSIOL, V144, P1467, DOI 10.1104/pp.107.099903
   Fulda M, 2004, PLANT CELL, V16, P394, DOI 10.1105/tpc.019646
   Germain V, 2001, PLANT J, V28, P1, DOI 10.1046/j.1365-313X.2001.01095.x
   Graham IA, 2008, ANNU REV PLANT BIOL, V59, P115, DOI 10.1146/annurev.arplant.59.032607.092938
   Hayashi M, 1998, PLANT CELL, V10, P183, DOI 10.1105/tpc.10.2.183
   Hayashi M, 2002, PLANT CELL PHYSIOL, V43, P1, DOI 10.1093/pcp/pcf023
   Hellens RP, 2000, PLANT MOL BIOL, V42, P819, DOI 10.1023/A:1006496308160
   Hu JP, 2012, PLANT CELL, V24, P2279, DOI 10.1105/tpc.112.096586
   Kamada T, 2003, PLANT CELL PHYSIOL, V44, P1275, DOI 10.1093/pcp/pcg173
   Khan BR, 2012, PLANT MOL BIOL, V78, P45, DOI 10.1007/s11103-011-9843-4
   Khan BR, 2010, PLANT PHYSIOL, V154, P1602, DOI 10.1104/pp.110.162479
   Kunz HH, 2009, PLANT CELL, V21, P2733, DOI 10.1105/tpc.108.064857
   Lousa CD, 2013, P NATL ACAD SCI USA, V110, P1279, DOI 10.1073/pnas.1218034110
   Peer WA, 2001, PLANT PHYSIOL, V126, P536, DOI 10.1104/pp.126.2.536
   Pinfield-Wells H, 2005, PLANT J, V43, P861, DOI 10.1111/j.1365-313X.2005.02498.x
   Pracharoenwattana I, 2005, PLANT CELL, V17, P2037, DOI 10.1105/tpc.105.031856
   Richmond TA, 1999, PLANT CELL, V11, P1911, DOI 10.1105/tpc.11.10.1911
   Russell L, 2000, DEVELOPMENT, V127, P3759
   Rylott EL, 2006, PLANT J, V45, P930, DOI 10.1111/j.1365-313X.2005.02650.x
   Rylott EL, 2003, J BIOL CHEM, V278, P21370, DOI 10.1074/jbc.M300826200
   Samson F, 2004, NUCLEIC ACIDS RES, V32, pD347, DOI 10.1093/nar/gkh134
   Schilmiller AL, 2007, PLANT PHYSIOL, V143, P812, DOI 10.1104/pp.106.092916
   SHIRLEY BW, 1995, PLANT J, V8, P659, DOI 10.1046/j.1365-313X.1995.08050659.x
   Stracke R, 2007, PLANT J, V50, P660, DOI 10.1111/j.1365-313X.2007.03078.x
   Stracke R, 2010, PLANT CELL ENVIRON, V33, P88, DOI 10.1111/j.1365-3040.2009.02061.x
   Strader LC, 2011, PLANT CELL, V23, P984, DOI 10.1105/tpc.111.083071
   SUNDARESAN V, 1995, GENE DEV, V9, P1797, DOI 10.1101/gad.9.14.1797
   Theodoulou FL, 2005, PLANT PHYSIOL, V137, P835, DOI 10.1104/pp.105.059352
   Verrier PJ, 2008, TRENDS PLANT SCI, V13, P151, DOI 10.1016/j.tplants.2008.02.001
   Wiszniewski AAG, 2012, J EXP BOT, V63, P6093, DOI 10.1093/jxb/ers260
   Wiszniewski AAG, 2009, PLANT MOL BIOL, V69, P503, DOI 10.1007/s11103-008-9431-4
   Zolman BK, 2007, PLANT MOL BIOL, V64, P59, DOI 10.1007/s11103-007-9134-2
   Zolman BR, 2008, GENETICS, V180, P237, DOI 10.1534/genetics.108.090399
   Zolman BK, 2000, GENETICS, V156, P1323
NR 51
TC 21
Z9 22
U1 2
U2 28
PU OXFORD UNIV PRESS
PI OXFORD
PA GREAT CLARENDON ST, OXFORD OX2 6DP, ENGLAND
SN 0022-0957
EI 1460-2431
J9 J EXP BOT
JI J. Exp. Bot.
PD DEC
PY 2014
VL 65
IS 22
BP 6723
EP 6733
DI 10.1093/jxb/eru397
PG 11
WC Plant Sciences
WE Science Citation Index Expanded (SCI-EXPANDED)
SC Plant Sciences
GA AZ3WJ
UT WOS:000348154300031
PM 25297549
OA hybrid, Green Published, Green Submitted
DA 2023-07-11
ER

PT J
AU Song, ZZ
   Yang, SY
   Zhu, H
   Jin, M
   Su, YH
AF Song, Zhizhong
   Yang, Shunying
   Zhu, Hong
   Jin, Man
   Su, Yanhua
TI HETEROLOGOUS EXPRESSION OF AN ALLIGATORWEED HIGH-AFFINITY POTASSIUM
   TRANSPORTER GENE ENHANCES SALINITY TOLERANCE IN ARABIDOPSIS THALIANA
SO AMERICAN JOURNAL OF BOTANY
LA English
DT Article
DE alligatorweed; Alternanthera philoxeroides; Amaranthaceae; Arabidopsis
   thaliana; Brassicaceae; potassium; potassium homeostasis; ROS;
   transgenic seedlings; salinity tolerance
ID SALT STRESS; LIPID-PEROXIDATION; DIFFERENTIAL RESPONSES;
   SUPEROXIDE-DISMUTASE; OXIDATIVE STRESS; K+ ACQUISITION; VULGARIS L.;
   DROUGHT; PLANTS; WATER
AB Premise of the study: The potassium cation (K+), one of the most abundant cations in cells, improves plant tolerance to various abiotic stresses. Alligatorweed (Alternanthera philoxeroides) is well known for its strong capacity to accumulate K+. The distinctive K+ accumulation capability of alligatorweed is linked to a high-affinity K+ transport facilitated by K+-uptake transporters (ApKUPs).
   Methods: A putative K+ transporter gene, ApKUP4, was isolated from alligatorweed using degenerate primers and rapid amplification of cDNA ends (RACE) techniques. Gene expression profiles were performed by quantitative real time PCR and northern blot analysis. Moreover, we introduced ApKUP4 into Arabidopsis to determine its function in improving crop nutrition and NaCl stress tolerance.
   Key results: ApKUP4 was localized throughout the entire alligatorweed plant, and its expression was stimulated in the stems and roots under K+ deficiency, osmotic stress, and salinity stress. Northern blot analysis revealed that ApKUP4 was present in all tested organs of transgenic Arabidopsis plants. Compared with the wild type, Arabidopsis plants overexpressing ApKUP4 showed improved growth and K+ homeostasis. Moreover, ApKUP4 overexpression in Arabidopsis plants enhanced plant tolerance to salinity stress, as evidenced by reduced water loss and ROS generation, associated with enhanced photosynthesis, nutritional status, and enzymatic antioxidants.
   Conclusions: The present study provides direct evidence that the alligatorweed K+ transporter gene, ApKUP4, contributes to salinity tolerance in transgenic Arabidopsis seedlings, demonstrating the essentiality of potassium homeostasis for plant salinity tolerance.
C1 [Song, Zhizhong; Yang, Shunying; Jin, Man; Su, Yanhua] Chinese Acad Sci, Inst Soil Sci, State Key Lab Soil & Sustainable Agr, Nanjing 210014, Peoples R China.
   [Song, Zhizhong] Jiangsu Acad Agr Sci, Inst Hort, Nanjing 210008, Peoples R China.
   [Yang, Shunying; Jin, Man] Univ Chinese Acad Sci, Beijing 100049, Peoples R China.
   [Zhu, Hong] Inst Bot, Nanjing 210018, Jiangsu, Peoples R China.
   [Zhu, Hong] Chinese Acad Sci, Nanjing 210018, Peoples R China.
C3 Chinese Academy of Sciences; Institute of Soil Science, CAS; Jiangsu
   Academy of Agricultural Sciences; Chinese Academy of Sciences;
   University of Chinese Academy of Sciences, CAS; Chinese Academy of
   Sciences
RP Su, YH (通讯作者)，Chinese Acad Sci, Inst Soil Sci, State Key Lab Soil & Sustainable Agr, Nanjing 210014, Peoples R China.
EM yhsu@issas.ac.cn
RI Song, Zhizhong/AAG-8447-2021
OI Song, Zhizhong/0000-0002-9793-8614
FU National Natural Science Foundations of China [91125028]
FX This work was financially supported by grants from the National Natural
   Science Foundations of China (91125028). Z.S. and S.Y. contributed
   equally to this work.
CR Aleman F, 2011, PLANT CELL PHYSIOL, V52, P1603, DOI 10.1093/pcp/pcr096
   Allakhverdiev SI, 2002, PLANT PHYSIOL, V130, P1443, DOI 10.1104/pp.011114
   ALWINE JC, 1977, P NATL ACAD SCI USA, V74, P5350, DOI 10.1073/pnas.74.12.5350
   Apel K, 2004, ANNU REV PLANT BIOL, V55, P373, DOI 10.1146/annurev.arplant.55.031903.141701
   Bartels D, 2005, CRIT REV PLANT SCI, V24, P23, DOI 10.1080/07352680590910410
   Baxter A, 2014, J EXP BOT, V65, P1229, DOI 10.1093/jxb/ert375
   Benlloch-Gonzalez M, 2008, J PLANT PHYSIOL, V165, P623, DOI 10.1016/j.jplph.2007.05.010
   Benschop JJ, 2007, MOL CELL PROTEOMICS, V6, P1198, DOI 10.1074/mcp.M600429-MCP200
   BEYER WF, 1987, ANAL BIOCHEM, V161, P559, DOI 10.1016/0003-2697(87)90489-1
   Bor M, 2003, PLANT SCI, V164, P77, DOI 10.1016/S0168-9452(02)00338-2
   Bortner CD, 1997, J BIOL CHEM, V272, P32436, DOI 10.1074/jbc.272.51.32436
   Bose J, 2014, J EXP BOT, V65, P1241, DOI 10.1093/jxb/ert430
   BRADFORD MM, 1976, ANAL BIOCHEM, V72, P248, DOI 10.1016/0003-2697(76)90527-3
   Clough SJ, 1998, PLANT J, V16, P735, DOI 10.1046/j.1365-313x.1998.00343.x
   Coskun D, 2013, PLANT PHYSIOL, V162, P496, DOI 10.1104/pp.113.215913
   Demidchik V, 2010, J CELL SCI, V123, P1468, DOI 10.1242/jcs.064352
   Ellouzi H, 2011, PHYSIOL PLANTARUM, V142, P128, DOI 10.1111/j.1399-3054.2011.01450.x
   Foyer CH, 2005, PLANT CELL ENVIRON, V28, P1056, DOI 10.1111/j.1365-3040.2005.01327.x
   Fu HH, 1998, PLANT CELL, V10, P63, DOI 10.1105/tpc.10.1.63
   Gaymard F, 1998, CELL, V94, P647, DOI 10.1016/S0092-8674(00)81606-2
   Gierth M, 2005, PLANT PHYSIOL, V137, P1105, DOI 10.1104/pp.104.057216
   Gierth M, 2007, FEBS LETT, V581, P2348, DOI 10.1016/j.febslet.2007.03.035
   Hernandez JA, 2002, PHYSIOL PLANTARUM, V115, P251, DOI 10.1034/j.1399-3054.2002.1150211.x
   Huang XS, 2013, PLANT PHYSIOL, V162, P1178, DOI 10.1104/pp.112.210740
   Jithesh MN, 2006, J GENET, V85, P237, DOI 10.1007/BF02935340
   Koca H, 2006, BIOL PLANTARUM, V50, P745, DOI 10.1007/s10535-006-0121-2
   Kumar N, 2006, PHOTOSYNTH RES, V88, P63, DOI 10.1007/s11120-005-9028-6
   Kwak JM, 2006, PLANT PHYSIOL, V141, P323, DOI 10.1104/pp.106.079004
   Lahiri S, 2006, PROG BIOPHYS MOL BIO, V91, P249, DOI 10.1016/j.pbiomolbio.2005.07.001
   Lebaudy A, 2007, FEBS LETT, V581, P2357, DOI 10.1016/j.febslet.2007.03.058
   Li MR, 2011, TREE PHYSIOL, V31, P349, DOI 10.1093/treephys/tpr003
   Maathuis FJM, 1999, ANN BOT-LONDON, V84, P123, DOI 10.1006/anbo.1999.0912
   Marschner H., 1995, MINERAL NUTR HIGHER, V2nd
   Mian A, 2011, PLANT J, V68, P468, DOI 10.1111/j.1365-313X.2011.04701.x
   Mishra MK, 2013, PLOS ONE, V8, DOI 10.1371/journal.pone.0063064
   Munns R, 2008, ANNU REV PLANT BIOL, V59, P651, DOI 10.1146/annurev.arplant.59.032607.092911
   MURASHIGE T, 1962, PHYSIOL PLANTARUM, V15, P473, DOI 10.1111/j.1399-3054.1962.tb08052.x
   Ni ZY, 2013, PLANT MOL BIOL, V82, P113, DOI 10.1007/s11103-013-0040-5
   Orlov SN, 1999, J BIOL CHEM, V274, P16545, DOI 10.1074/jbc.274.23.16545
   Ozgur R, 2013, FUNCT PLANT BIOL, V40, P832, DOI 10.1071/FP12389
   Rai RK, 2008, J AGR FOOD CHEM, V56, P11976, DOI 10.1021/jf802696h
   Ramalho JC, 2013, BIOL PLANTARUM, V57, P495, DOI 10.1007/s10535-013-0329-x
   Rigas S, 2001, PLANT CELL, V13, P139, DOI 10.1105/tpc.13.1.139
   Santa-Maria GE, 1997, PLANT CELL, V9, P2281, DOI 10.1105/tpc.9.12.2281
   Sekmen AH, 2007, PHYSIOL PLANTARUM, V131, P399, DOI 10.1111/j.1399-3054.2007.00970.x
   Sellin A, 2013, BIOL PLANTARUM, V57, P531, DOI 10.1007/s10535-013-0316-2
   Shabala S, 2006, PLANT PHYSIOL, V141, P1653, DOI 10.1104/pp.106.082388
   Shalata A, 1998, PHYSIOL PLANTARUM, V104, P169, DOI 10.1034/j.1399-3054.1998.1040204.x
   Song ZZ, 2013, WEED SCI, V61, P77, DOI 10.1614/WS-D-12-00100.1
   Tiwari H. S., 1998, Indian Journal of Plant Physiology, V3, P314
   Turkan I, 2005, PLANT SCI, V168, P223, DOI 10.1016/j.plantsci.2004.07.032
   Upadhyay A, 2012, BIOL PLANTARUM, V56, P762, DOI 10.1007/s10535-012-0240-x
   Very AA, 2003, ANNU REV PLANT BIOL, V54, P575, DOI 10.1146/annurev.arplant.54.031902.134831
   Wang WB, 2009, PLANT PHYSIOL BIOCH, V47, P570, DOI 10.1016/j.plaphy.2009.02.009
   Ward JM, 2009, ANNU REV PHYSIOL, V71, P59, DOI 10.1146/annurev.physiol.010908.163204
   Wu XL, 2009, PLANT CELL REP, V28, P21, DOI 10.1007/s00299-008-0614-x
NR 56
TC 21
Z9 27
U1 0
U2 17
PU WILEY
PI HOBOKEN
PA 111 RIVER ST, HOBOKEN 07030-5774, NJ USA
SN 0002-9122
EI 1537-2197
J9 AM J BOT
JI Am. J. Bot.
PD MAY
PY 2014
VL 101
IS 5
BP 840
EP 850
DI 10.3732/ajb.1400155
PG 11
WC Plant Sciences
WE Science Citation Index Expanded (SCI-EXPANDED)
SC Plant Sciences
GA AN2YY
UT WOS:000340453200011
PM 24824834
OA Bronze
DA 2023-07-11
ER

PT J
AU Munkert, J
   Ernst, M
   Muller-Uri, F
   Kreis, W
AF Munkert, Jennifer
   Ernst, Mona
   Mueller-Uri, Frieder
   Kreis, Wolfgang
TI Identification and stress-induced expression of three 3
   beta-hydroxysteroid dehydrogenases from Erysimum crepidifolium Rchb. and
   their putative role in cardenolide biosynthesis
SO PHYTOCHEMISTRY
LA English
DT Article
DE Erysimum crepidifolium; Brassicaceae; Wallflower; Cardiac glycosides;
   Gene expression; Stress; Cardenolide biosynthesis; 3 beta-Hydroxysteroid
   dehydrogenase
ID SHORT-CHAIN DEHYDROGENASE/REDUCTASE; DIGITALIS-LANATA; PROGESTERONE
   5-BETA-REDUCTASE; SUSPENSION-CULTURES; SHOOT CULTURES; ENZYME;
   REDUCTASES; 3-BETA-HSD; CLONING; LEAVES
AB 3 beta-Hydroxysteroid dehydrogenases (3 beta HSD) are supposed to be involved in cardenolide biosynthesis in plants. Erysimum crepidifolium Rchb., a member of the Brassicaceae accumulating cardenolides, is a close relative to Arabidopsis thaliana. Full length cDNAs encoding for three individual 3 beta HSD5 (EcHSD1, EcHSD2, EcHSD3) were isolated from E. crepidifolium leaves. EcHSD1 and EcHSD2 encode proteins assembled from 257 amino acids whereas EcHSD3 encodes a protein assembled from 260 amino acids. All three proteins qualify as members of the short-chain dehydrogenases/reductases family of proteins (SDRs). EcHSD1 and EcHSD2 shared a high amino acid sequence identity of about 86% and 91% with putative 3 beta HSDs of A. thaliana (AT2G47140 and AT2G47130). EcHSD3 showed high homology to the A. thaliana SDRs AT2G47150 (74%) and AT2G47120 (81%). All three EcHSD genes were expressed in Escherichia coli and the recombinant enzymes were characterized biochemically. All three recombinant EcHSDs catalyzed the dehydrogenation of pregnenolone and the 3-reduction of 5 alpha/beta-pregnane-3,20-dione when NAD and NADH were used as cosubstrates, respectively. After exposure to different stress conditions, no increased transcription was seen for EcHSD1 whereas EcHSD2 was expressed four times higher under osmotic stress than under control conditions. EcHSD3 expression was 10 times and 6 times higher after osmotic stress and MeJA treatment, respectively, than in controls. (C) 2014 Elsevier Ltd. All rights reserved.
C1 [Munkert, Jennifer; Ernst, Mona; Mueller-Uri, Frieder; Kreis, Wolfgang] Univ Erlangen Nurnberg, Dept Biol, D-91058 Erlangen, Germany.
   [Kreis, Wolfgang] ECROPS Erlangen Ctr Plant Sci, Erlangen, Germany.
C3 University of Erlangen Nuremberg
RP Kreis, W (通讯作者)，FAU Erlangen Nurnberg, Dept Biol, Staudtstr 5, D-91058 Erlangen, Germany.
EM wolfgang.kreis@fau.de
CR Almeras E, 2003, PLANT J, V34, P202, DOI 10.1046/j.1365-313X.2003.01718.x
   Bailey CD, 2006, MOL BIOL EVOL, V23, P2142, DOI 10.1093/molbev/msl087
   BERGLUND T, 1992, J PLANT PHYSIOL, V140, P395, DOI 10.1016/S0176-1617(11)80814-X
   Bertol JW, 2011, ANTIVIR RES, V92, P73, DOI 10.1016/j.antiviral.2011.06.015
   Bisswanger H., 2008, ENZYME KINETICS PROM
   BRADFORD MM, 1976, ANAL BIOCHEM, V72, P248, DOI 10.1016/0003-2697(76)90527-3
   Clemente E. S., 2011, WILD CROP RELATIVES, P73, DOI [10.1007/978-3-642-21201-7_5, DOI 10.1007/978-3-642-21201-7_5]
   DJERASSI C, 1956, J ORG CHEM, V21, P1547, DOI 10.1021/jo01118a627
   Durocher F, 2005, J STEROID BIOCHEM, V97, P289, DOI 10.1016/j.jsbmb.2005.05.011
   Finsterbusch A, 1999, PLANTA, V209, P478, DOI 10.1007/s004250050751
   Frankenstein J., 2008, THESIS FRIEDRICH ALE
   GARTNER DE, 1993, J PLANT PHYSIOL, V141, P269, DOI 10.1016/S0176-1617(11)81733-5
   Gavidia I, 1996, PLANT SCI, V121, P197, DOI 10.1016/S0168-9452(96)04510-4
   GMELIN R, 1966, ARZNEI-FORSCHUNG, V16, P123
   Herl V, 2007, PLANTA MED, V73, P704, DOI 10.1055/s-2007-981537
   Herl V, 2006, PLANTA MED, V72, P1163, DOI 10.1055/s-2006-946698
   Hoffmann F, 2007, DRUG METAB REV, V39, P87, DOI 10.1080/03602530600969440
   Hwang SG, 2012, PLANT PHYSIOL BIOCH, V51, P63, DOI 10.1016/j.plaphy.2011.10.013
   JORNVALL H, 1995, BIOCHEMISTRY-US, V34, P6003, DOI 10.1021/bi00018a001
   Kang DH, 2002, B KOREAN CHEM SOC, V23, P1511
   Kramm A, 2012, FEBS J, V279, P1030, DOI 10.1111/j.1742-4658.2012.08494.x
   Kreis W., 2013, ISOPRENOID SYNTHESIS, P425, DOI [10.1007/978-1-4614-4063-5_29, DOI 10.1007/978-1-4614-4063-5_29]
   Kreis W, 2010, ANNU PLANT REV, V40, P304, DOI 10.1002/9781444320503.ch6
   Lin XY, 1999, NATURE, V402, P761, DOI 10.1038/45471
   MAKAREVICH IF, 1976, CHEM NAT COMPD, V10, P619
   Meitinger N., 2011, THESIS U ERLANGEN GE
   Michaelis L, 1913, BIOCHEM Z, V49, P333
   MULLERURI F, 2000, PHARM PHARM LETT, V10, P5
   Munkert J, 2011, PHYTOCHEMISTRY, V72, P1710, DOI 10.1016/j.phytochem.2011.06.007
   Nagata W., 1975, HELV CHIM ACTA, V4, P41
   PALAZON J, 1995, PLANT CELL PHYSIOL, V36, P247, DOI 10.1093/oxfordjournals.pcp.a078756
   Perez-Bermudez P, 2010, NEW PHYTOL, V185, P687, DOI 10.1111/j.1469-8137.2009.03080.x
   Persson B, 2009, CHEM-BIOL INTERACT, V178, P94, DOI 10.1016/j.cbi.2008.10.040
   Polatschek A., 2013, Annalen des Naturhistorischen Museums in Wien Serie B Botanik und Zoologie, V115, P75
   Polatschek A., 2013, Annalen des Naturhistorischen Museums in Wien Serie B Botanik und Zoologie, V115, P57
   POLATSCHEK A, 1976, Annalen des Naturhistorischen Museums in Wien, V80, P93
   Prassas I, 2008, NAT REV DRUG DISCOV, V7, P926, DOI 10.1038/nrd2682
   Roca-Perez L, 2004, PHYTOCHEMISTRY, V65, P1869, DOI 10.1016/j.phytochem.2004.05.004
   Rollins R.C., 1993, CRUCIFERAE CONTINENT
   Schebitz P, 2010, TETRAHEDRON LETT, V51, P367, DOI 10.1016/j.tetlet.2009.11.029
   SEIDEL S, 1990, PLANT CELL REP, V8, P621, DOI 10.1007/BF00270068
   Simard J, 2005, ENDOCR REV, V26, P525, DOI 10.1210/er.2002-0050
   Stuhlemmer U, 1996, PLANT PHYSIOL BIOCH, V34, P85
   STUHLFAUTH T, 1987, PHYTOCHEMISTRY, V26, P2735, DOI 10.1016/S0031-9422(00)83581-5
   Tamura K, 2007, MOL BIOL EVOL, V24, P1596, DOI 10.1093/molbev/msm092
   WARNECK HM, 1990, Z NATURFORSCH C, V45, P963
   WICHTL M, 1982, J CHROMATOGR, V234, P503, DOI 10.1016/S0021-9673(00)81897-X
   WIEGREBE H, 1993, J CHROMATOGR, V630, P402, DOI 10.1016/0021-9673(93)80478-Q
   Witt M., 2008, THESIS MARTIN LUTHER
   Yamauchi Y, 2011, J BIOL CHEM, V286, P6999, DOI 10.1074/jbc.M110.202226
   Zhu YC, 1989, PLANTAE MED CHINAE B, P463
NR 51
TC 21
Z9 21
U1 3
U2 23
PU PERGAMON-ELSEVIER SCIENCE LTD
PI OXFORD
PA THE BOULEVARD, LANGFORD LANE, KIDLINGTON, OXFORD OX5 1GB, ENGLAND
SN 0031-9422
EI 1873-3700
J9 PHYTOCHEMISTRY
JI Phytochemistry
PD APR
PY 2014
VL 100
BP 26
EP 33
DI 10.1016/j.phytochem.2014.01.006
PG 8
WC Biochemistry & Molecular Biology; Plant Sciences
WE Science Citation Index Expanded (SCI-EXPANDED)
SC Biochemistry & Molecular Biology; Plant Sciences
GA AE2CA
UT WOS:000333779700003
PM 24512841
DA 2023-07-11
ER

PT J
AU Seregin, IV
   Erlikh, NT
   Kozhevnikova, AD
AF Seregin, I. V.
   Erlikh, N. T.
   Kozhevnikova, A. D.
TI Nickel and zinc accumulation capacities and tolerance to these metals in
   the excluder Thlaspi arvense and the hyperaccumulator Noccaea
   caerulescens
SO RUSSIAN JOURNAL OF PLANT PHYSIOLOGY
LA English
DT Article
DE Noccaea caerulescens; Thlaspi arvense; nickel; zinc; growth; tolerance;
   metal content
ID ARABIDOPSIS-HALLERI; NONMETALLICOLOUS POPULATIONS; CADMIUM ACCUMULATION;
   PLANTS; GENES; EXPRESSION; TRANSPORT; ROOTS; NICOTIANAMINE; HOMEOSTASIS
AB Representatives of Brassicaceae species-the hyperaccumulator Noccaea caerulescens F.K. Mey and the metal excluder Thlaspi arvense L.-were compared in terms of their ability to accumulate nickel (Ni) and zinc (Zn) and their tolerance to these metals. Four ecotypes of N. caerulescens were used: the ecotypes La Calamine (LC, Belgium) and Saint Felix de Palli,res (SF, France) grow naturally on calamine soils rich in Zn, Cd, and Pb; the ecotype Monte Prinzera (MP, Italy) originates from serpentine soils rich in Ni, Co, and Cr; and the ecotype Lellingen (LE, Luxembourg) inhabits non-metalliferous soils. The plants of N. caerulescens were grown for 8 weeks in a half-strength Hoagland solution supplemented with 25, 100, 200, 300, and 400 mu M Ni(NO3)(2) (ecotypes LC, SF, MP, LE) or 100, 200, 400, 800, and 1000 mu M Zn(NO3)(2) (ecotypes LC, SF, LE); the plants of T. arvense were grown in the presence of 10, 20, 25, and 30 mu M Ni(NO3)(2) or 40, 50, 60, 70, 80 mu M Zn(NO3)(2). The toxic effect of Ni and Zn was assessed from changes in dry matter of roots and shoots of treated plants compared to untreated. The content of metals in roots and shoots was determined by means of atomic absorption spectrophotometry. The Ni-accumulating capacity of N. caerulescens ecotypes increased in the order: LC < SF < LE < MP, and the Zn-accumulating capacity increased in the row: LC < SF < LE. In the hyperaccumulating plant N. caerulescens, the increments of biomass started to decrease at a lower metal content in roots than in shoots, whereas the opposite pattern was observed in the metal excluder T. arvense. Since T. arvense plants accumulated Ni and Zn in roots, whereas N. caerulescens accumulated these metals in shoots, one may assume that the greater sensitivity of root growth compared with shoots in N. caerulescens was determined by more effective mechanisms of metal detoxification in shoots. Conversely, the higher sensitivity of shoot growth compared to root growth in T. arvense was determined by more effective mechanisms of metal detoxification in roots. Being more tolerant to Ni and Zn than T. arvense plants, the N. caerulescens ecotypes differed substantially in terms of metal-accumulating capacity and their tolerance to heavy metals. The ecotype originating from non-metalliferous soils (LE) accumulated larger amounts of Zn, but was less tolerant compared with ecotypes growing naturally on calamine soils (SF and LC), whereas the ecotype occurring on serpentine soils (MP) exhibited a markedly greater tolerance to Ni, compared with other ecotypes examined, as well as the largest accumulation of this metal. The results indicate the existence of different mechanisms responsible for plant tolerance to Ni and Zn; the study of these mechanisms is a promising direction for future research.
C1 [Seregin, I. V.; Erlikh, N. T.; Kozhevnikova, A. D.] Russian Acad Sci, KA Timiryazev Plant Physiol Inst, Moscow 127276, Russia.
C3 Russian Academy of Sciences; Timiryazev Institute of Plant Physiology
RP Seregin, IV (通讯作者)，Russian Acad Sci, KA Timiryazev Plant Physiol Inst, Bot Skaya Ul 35, Moscow 127276, Russia.
EM ecolab-ipp@yandex.ru
RI Kozhevnikova, Anna D./W-2334-2018; Seregin, Ilya v./C-8976-2018
OI Kozhevnikova, Anna D./0000-0003-2047-9699; Seregin, Ilya
   v./0000-0002-4243-9084
FU Russian Foundation for Basic Research [11-04-00513, 12-04-31829]
FX This work was partly supported by the Russian Foundation for Basic
   Research, projects nos. 11-04-00513 and 12-04-31829.
CR Antosiewicz Danuta Maria, 1992, Acta Societatis Botanicorum Poloniae, V61, P281, DOI 10.5586/asbp.1992.026
   Assuncao AGL, 2003, NEW PHYTOL, V159, P411, DOI 10.1046/j.1469-8137.2003.00819.x
   Assuncao AGL, 2001, PLANT CELL ENVIRON, V24, P217, DOI 10.1111/j.1365-3040.2001.00666.x
   Assuncao AGL, 2003, NEW PHYTOL, V159, P351, DOI 10.1046/j.1469-8137.2003.00820.x
   BAKER AJM, 1981, J PLANT NUTR, V3, P643, DOI 10.1080/01904168109362867
   Becher M, 2004, PLANT J, V37, P251, DOI 10.1046/j.1365-313X.2003.01959.x
   Bernard C, 2004, FEBS LETT, V569, P140, DOI 10.1016/j.febslet.2004.05.036
   Callahan DL, 2007, NEW PHYTOL, V176, P836, DOI 10.1111/j.1469-8137.2007.02216.x
   Drager DB, 2004, PLANT J, V39, P425, DOI 10.1111/j.1365-313X.2004.02143.x
   Dubois S, 2003, NEW PHYTOL, V157, P633, DOI 10.1046/j.1469-8137.2003.00684.x
   Ernst WHO, 2000, NEW PHYTOL, V146, P357, DOI 10.1046/j.1469-8137.2000.00669.x
   Frerot H, 2003, NEW PHYTOL, V157, P643, DOI 10.1046/j.1469-8137.2003.00701.x
   Hagemeyer J., 1996, PLANT ROOTS HIDDEN H, P415
   Hanikenne M, 2008, NATURE, V453, P391, DOI 10.1038/nature06877
   Kramer U, 2010, ANNU REV PLANT BIOL, V61, P517, DOI 10.1146/annurev-arplant-042809-112156
   Lombi E, 2000, NEW PHYTOL, V145, P11, DOI 10.1046/j.1469-8137.2000.00560.x
   Lui Donghua, 1995, Israel Journal of Plant Sciences, V43, P125
   Macnair MR, 1999, P ROY SOC B-BIOL SCI, V266, P2175, DOI 10.1098/rspb.1999.0905
   Macnair MR, 2003, ADV BOT RES, V40, P63, DOI 10.1016/S0065-2296(05)40002-6
   Meharg AA, 2005, PLANT SOIL, V274, P163, DOI 10.1007/s11104-004-0262-z
   Papoyan A, 2004, PLANT PHYSIOL, V136, P3814, DOI 10.1104/pp.104.044503
   Pence NS, 2000, P NATL ACAD SCI USA, V97, P4956, DOI 10.1073/pnas.97.9.4956
   Prasad MNV, 2013, HEAVY METAL STRESS P
   Reeves RD, 2000, PHYTOREMEDIATION OF TOXIC METALS, P193
   Richau KH, 2009, NEW PHYTOL, V183, P106, DOI 10.1111/j.1469-8137.2009.02826.x
   Seregin IV, 2008, RUSS J PLANT PHYSL+, V55, P1, DOI 10.1134/S1021443708010019
   Seregin IV, 2006, RUSS J PLANT PHYSL+, V53, P257, DOI 10.1134/S1021443706020178
   van de Mortel JE, 2006, PLANT PHYSIOL, V142, P1127, DOI 10.1104/pp.106.082073
   Verbruggen N, 2009, NEW PHYTOL, V181, P759, DOI 10.1111/j.1469-8137.2008.02748.x
   Weber M, 2004, PLANT J, V37, P269, DOI 10.1046/j.1365-313X.2003.01960.x
NR 30
TC 21
Z9 21
U1 0
U2 56
PU MAIK NAUKA/INTERPERIODICA/SPRINGER
PI NEW YORK
PA 233 SPRING ST, NEW YORK, NY 10013-1578 USA
SN 1021-4437
EI 1608-3407
J9 RUSS J PLANT PHYSL+
JI Russ. J. Plant Physiol.
PD MAR
PY 2014
VL 61
IS 2
BP 204
EP 214
DI 10.1134/S1021443714020137
PG 11
WC Plant Sciences
WE Science Citation Index Expanded (SCI-EXPANDED)
SC Plant Sciences
GA AC7OA
UT WOS:000332718200008
DA 2023-07-11
ER

PT J
AU Neagoe, A
   Iordache, V
   Bergmann, H
   Kothe, E
AF Neagoe, Aurora
   Iordache, Virgil
   Bergmann, Hans
   Kothe, Erika
TI Patterns of effects of arbuscular mycorrhizal fungi on plants grown in
   contaminated soil
SO JOURNAL OF PLANT NUTRITION AND SOIL SCIENCE
LA English
DT Article
DE clover; sunflower; mustard; phacelia; metals; oxidative stress
ID INDUCED OXIDATIVE STRESS; HEAVY-METAL STRESS; CADMIUM ACCUMULATION; LEAD
   PHYTOTOXICITY; SATIVUM L.; PHOSPHORUS; PHYTOREMEDIATION; RESPONSES;
   BRASSICACEAE; NUTRITION
AB Arbuscular mycorrhizal fungi (AMF) are integral functioning parts of plant root systems and are widely recognized for enhancing plant growth on severely disturbed sites, including those contaminated with heavy metals. However, the generality of detailed patterns observed for their influence on various metals and oxidative-stress parameters in multiple plant species is not clarified. The goal of this study was to investigate the patterns of metal-stress alleviation by AMF in four plant species. For this purpose, clover, sunflower, mustard, and phacelia were inoculated with Glomus intraradices and compared to noninoculated plants grown under heavy metalstressed conditions. The study focused on the effect of AMF inoculation on plant biomass, assimilating pigments, total protein, superoxide dismutase and peroxidase activity, lipid peroxidation and As, Cd, Co, Cu, Fe, Mn, P, Pb, U, and Zn contents. As a result of inoculation very different patterns of variation were obtained for concentrations of elements and for biochemical parameters in plants. The particular effect of AMF inoculation on plants was species- and metal-specific, although there was a general enhancement of plant growth.
C1 [Neagoe, Aurora; Iordache, Virgil] Univ Bucharest, Res Ctr Ecol Serv CESEC, Fac Biol, Bucharest, Romania.
   [Bergmann, Hans] Univ Jena, Inst Nutr Sci, D-07743 Jena, Germany.
   [Kothe, Erika] Univ Jena, Inst Microbiol, D-07743 Jena, Germany.
C3 University of Bucharest; Friedrich Schiller University of Jena;
   Friedrich Schiller University of Jena
RP Neagoe, A (通讯作者)，Univ Bucharest, Res Ctr Ecol Serv CESEC, Fac Biol, Spl Independentei 91-92, Bucharest, Romania.
EM aurora.neagoe@unibuc.ro
RI Iordache, Virgil Alexandru/L-9078-2013; Neagoe, Aurora
   Daniela/N-6590-2014; Iordache, Virgil/A-1981-2008
OI Iordache, Virgil Alexandru/0000-0001-7183-4617; Neagoe, Aurora
   Daniela/0000-0003-3930-7133; Iordache, Virgil/0000-0001-7183-4617
FU FP7 project UMBRELLA [226870/2009]; Partnership PN2 project [50/2012
   ASPABIR]; UEFISCDI, Romania
FX This experiment was performed within the project MIRACLE - Influence of
   MIcrofloRA on Heavy metal CyCLEs and Water Quality (EVK1-CT-2001-56001),
   and data processing and interpretation was done within the FP7 project
   UMBRELLA, grant agreement 226870/2009 and Partnership PN2 project
   50/2012 ASPABIR funded by UEFISCDI, Romania.
CR Ahn T, 2005, J AGR FOOD CHEM, V53, P1539, DOI 10.1021/jf040248y
   Amtmann A, 2006, ADV BOT RES, V43, P209, DOI 10.1016/S0065-2296(05)43005-0
   [Anonymous], 1995, MINERAL NUTR HIGHER
   [Anonymous], 1991, VDLUFA METHODENBUCH
   Azcon R, 2010, MICROB ECOL, V59, P668, DOI 10.1007/s00248-009-9618-5
   Blanke V, 2011, PLANT SOIL, V343, P379, DOI 10.1007/s11104-011-0727-9
   Burman U, 2007, J PLANT NUTR SOIL SC, V170, P803, DOI 10.1002/jpln.200720019
   Carvalho LM, 2006, PLANT SOIL, V285, P161, DOI 10.1007/s11104-006-9001-y
   Cavagnaro TR, 2008, PLANT SOIL, V304, P315, DOI 10.1007/s11104-008-9559-7
   Chen X, 2005, CHEMOSPHERE, V60, P665, DOI 10.1016/j.chemosphere.2005.01.029
   Choudhury S, 2005, WATER AIR SOIL POLL, V167, P73, DOI 10.1007/s11270-005-8682-9
   Collins RN, 2011, PLANT SOIL, V339, P499, DOI 10.1007/s11104-010-0584-y
   de Boulois HD, 2008, J ENVIRON RADIOACTIV, V99, P775, DOI 10.1016/j.jenvrad.2007.10.009
   DeMars BG, 1996, FLORA, V191, P179
   Dheri GS, 2007, J PLANT NUTR SOIL SC, V170, P495, DOI 10.1002/jpln.200625051
   Druva-Lusite I., 2010, ENVIRON EXP BIOL, V8, P17
   Evangelou MWH, 2007, WATER AIR SOIL POLL, V182, P407, DOI 10.1007/s11270-007-9351-y
   Gamalero E, 2009, CAN J MICROBIOL, V55, P501, DOI [10.1139/W09-010, 10.1139/w09-010]
   Gao XP, 2011, COMMUN SOIL SCI PLAN, V42, P1882, DOI 10.1080/00103624.2011.587572
   Gawronski SW, 2007, NATO SCI S SS IV EAR, V75, P79
   HEATH RL, 1968, ARCH BIOCHEM BIOPHYS, V125, P189, DOI 10.1016/0003-9861(68)90654-1
   Huang X, 2012, J PLANT NUTR SOIL SC, V175, P293, DOI 10.1002/jpln.201100067
   Iordache V, 2009, CHEM ERDE-GEOCHEM, V69, P125, DOI 10.1016/j.chemer.2008.12.001
   Jianu D., 2012, BIOGEOINTERACTIONS M, P35, DOI 10.1007/978-3-642-23327-2_3
   Johnson NC, 2010, NEW PHYTOL, V185, P631, DOI 10.1111/j.1469-8137.2009.03110.x
   Khan AG, 2005, J TRACE ELEM MED BIO, V18, P355, DOI 10.1016/j.jtemb.2005.02.006
   Kim KR, 2010, J ENVIRON SCI-CHINA, V22, P98, DOI 10.1016/S1001-0742(09)60080-2
   LAGRIMINI LM, 1991, PLANT PHYSIOL, V96, P577, DOI 10.1104/pp.96.2.577
   Latef AAHA, 2011, MYCORRHIZA, V21, P495, DOI 10.1007/s00572-010-0360-0
   Liu DH, 2009, ECOTOXICOLOGY, V18, P134, DOI 10.1007/s10646-008-0266-1
   Liu LZ, 2011, PEDOSPHERE, V21, P319, DOI 10.1016/S1002-0160(11)60132-X
   LOWRY OH, 1951, J BIOL CHEM, V193, P265
   Mascher R, 2005, PLANT GROWTH REGUL, V45, P103, DOI 10.1007/s10725-005-0401-4
   MCCORD JM, 1969, J BIOL CHEM, V244, P6049
   Meier S, 2012, CRIT REV ENV SCI TEC, V42, P741, DOI 10.1080/10643389.2010.528518
   Neagoe A, 2005, CHEM ERDE-GEOCHEM, V65, P115, DOI 10.1016/j.chemer.2005.06.009
   Neagoe A, 2009, CHEM ERDE-GEOCHEM, V69, P57, DOI 10.1016/j.chemer.2008.01.002
   Neagoe A., 2013, SOIL BIOL IN PRESS, V32, DOI [10.1007/978-3642-33811-3_13, DOI 10.1007/978-3642-33811-3_13]
   NEWMAN EI, 1987, NEW PHYTOL, V106, P745, DOI 10.1111/j.1469-8137.1987.tb00175.x
   Pawlowska TE, 1996, MYCORRHIZA, V6, P499, DOI 10.1007/s005720050154
   Pilon-Smits E, 2005, ANNU REV PLANT BIOL, V56, P15, DOI 10.1146/annurev.arplant.56.032604.144214
   Pongrac P, 2009, INT J PHYTOREMEDIAT, V11, P347, DOI 10.1080/15226510802565527
   Ray L. B., 2004, SCI STKE, V219, peg3, DOI [10.1126/stke.2192004eg3, DOI 10.1126/STKE.2192004EG3]
   Regvar M, 2003, J PLANT PHYSIOL, V160, P615, DOI 10.1078/0176-1617-00988
   Rodriguez-Serrano M, 2006, PLANT CELL ENVIRON, V29, P1532, DOI 10.1111/j.1365-3040.2006.01531.x
   Rosas A, 2011, J PLANT NUTR SOIL SC, V174, P210, DOI 10.1002/jpln.201000104
   RUFTY TW, 1990, PLANT PHYSIOL, V94, P328, DOI 10.1104/pp.94.1.328
   Sameera Bafeel, 2008, World Applied Sciences Journal, V5, P490
   Sarwar N, 2010, J SCI FOOD AGR, V90, P925, DOI 10.1002/jsfa.3916
   SCHMITZ O, 1991, J PLANT PHYSIOL, V139, P106, DOI 10.1016/S0176-1617(11)80174-4
   Schonbuchner H., 2002, THESIS FRIEDRICH SCH
   Schopfer P., 1989, EXPT PFLANZENPHYSIOL, V2
   Schulz B, 2005, MYCOL RES, V109, P661, DOI 10.1017/S095375620500273X
   Schutzendubel A, 2002, J EXP BOT, V53, P1351, DOI 10.1093/jexbot/53.372.1351
   Seckbach J., 2004, SYMBIOSES
   Smith SE, 2010, PLANT SOIL, V327, P1, DOI 10.1007/s11104-009-0089-8
   Solanki R, 2011, BIOLOGIA, V66, P195, DOI 10.2478/s11756-011-0005-6
   von Alten H, 2002, MYCORRHIZAL TECHNOLOGY IN AGRICULTURE: FROM GENES TO BIOPRODUCTS, P281
   Watanabe T, 2007, NEW PHYTOL, V174, P516, DOI 10.1111/j.1469-8137.2007.02078.x
   Watts-Williams SJ, 2012, BIOL FERT SOILS, V48, P285, DOI 10.1007/s00374-011-0621-x
   Yuan H, 2008, J INTEGR PLANT BIOL, V50, P849, DOI 10.1111/j.1744-7909.2008.00709.x
   Zhao FJ, 2009, NEW PHYTOL, V181, P777, DOI 10.1111/j.1469-8137.2008.02716.x
NR 62
TC 21
Z9 22
U1 3
U2 97
PU WILEY-V C H VERLAG GMBH
PI WEINHEIM
PA POSTFACH 101161, 69451 WEINHEIM, GERMANY
SN 1436-8730
EI 1522-2624
J9 J PLANT NUTR SOIL SC
JI J. Plant Nutr. Soil Sci.
PD APR
PY 2013
VL 176
IS 2
BP 273
EP 286
DI 10.1002/jpln.201200079
PG 14
WC Agronomy; Plant Sciences; Soil Science
WE Science Citation Index Expanded (SCI-EXPANDED)
SC Agriculture; Plant Sciences
GA 116XM
UT WOS:000316916600019
DA 2023-07-11
ER

PT J
AU Mullarkey, AA
   Byers, DL
   Anderson, RC
AF Mullarkey, Alicia A.
   Byers, Diane L.
   Anderson, Roger C.
TI INBREEDING DEPRESSION AND PARTITIONING OF GENETIC LOAD IN THE INVASIVE
   BIENNIAL ALLIARIA PETIOLATA (BRASSICACEAE)
SO AMERICAN JOURNAL OF BOTANY
LA English
DT Article
DE Alliaria petiolata; Brassicaceae; founder effect; genetic load; drift
   load; inbreeding load; invasive species
ID GARLIC MUSTARD; ADAPTIVE EVOLUTION; SELF-POLLINATION; POPULATION-SIZE;
   BIEB CAVARA; PLANT; BIOLOGY; HETEROSIS; RATES; INCREASES
AB Premise of the study: Invasive species are nonnative species that enter novel environments, establish sustained populations, and can negatively impact native species. Here we assess a potential weakness of invasive species (genetic load) and show how species might overcome genetic barriers. Colonization of novel habitats by invasive species typically involves few individuals, exposing populations to founder effects. We empirically tested a central Illinois population of an invasive biennial plant, Alliaria petiolata, for evidence of a founder effect by assessing the pattern of genetic load.
   Methods: To estimate genetic load, we assayed offspring from three cross types (self-pollinated, outcrossed within-and between-populations) in a greenhouse. Vegetative and reproductive traits were measured on first-year plants grown with or without intraspecific competition.
   Key results: We found substantial genetic load in this population of A. petiolata, which can mostly be attributed to genetic drift (founder effect) and not inbreeding depression. Between-population heterosis was expressed more than inbreeding depression under intraspecific competition.
   Conclusions: Inbreeding may be adaptive for A. petiolata in its introduced range by providing reproductive assurance, with limited inbreeding load. Nevertheless, most of the genetic load in this population of A. petiolata is due to fixation of deleterious alleles. Drift load is expected, given that this population is near the edge of its continuous geographic range in highly fragmented habitats, and gene flow between isolated populations is likely highly limited. Preventing additional introduction and movement of propagules between isolated local populations should reduce heterosis and A. petiolata competitiveness.
C1 [Mullarkey, Alicia A.; Byers, Diane L.; Anderson, Roger C.] Illinois State Univ, Sch Biol Sci, Normal, IL 61790 USA.
C3 Illinois State University
RP Anderson, RC (通讯作者)，Illinois State Univ, Sch Biol Sci, Campus Box 4120, Normal, IL 61790 USA.
EM rcander@ilstu.edu
FU Illinois Native Plant Society; E. L. Mockford Fellowship; Beta Lambda
   chapter of Phi Sigma Biological Sciences Honor Society, School of
   Biological Sciences at Illinois State University
FX The authors thank V. A. Borowicz for assistance with experimental design
   and statistical analysis; D. Schmidt for greenhouse support; B.
   Mullarkey for assistance in all aspects of conducting this experiment;
   R. Miller, M. Engelhardt, K. Dooley, K. Kirkham, M. Slater, A. Cranford,
   and J. Herold for assistance with data collection; and S. Juliano for
   help with data analysis. This research was supported by a grant from the
   Illinois Native Plant Society, E. L. Mockford Fellowship and R. G.
   Weigel grants from the Beta Lambda chapter of Phi Sigma Biological
   Sciences Honor Society, School of Biological Sciences at Illinois State
   University to A.A.M.
CR AGREN J, 1993, EVOLUTION, V47, P125, DOI 10.2307/2410123
   Anderson R. C., 2010, Open Ecology Journal, V3, P41, DOI 10.2174/1874213001003010041
   Anderson RC, 1996, RESTOR ECOL, V4, P181, DOI 10.1111/j.1526-100X.1996.tb00118.x
   [Anonymous], 2004, SAS 9 1 3 HELP DOC
   Armbruster P, 2005, HEREDITY, V95, P235, DOI 10.1038/sj.hdy.6800721
   BAKER HG, 1955, EVOLUTION, V9, P347, DOI 10.1111/j.1558-5646.1955.tb01544.x
   BASKIN JM, 1992, NAT AREA J, V12, P191
   Bauer JT, 2010, RESTOR ECOL, V18, P720, DOI 10.1111/j.1526-100X.2008.00507.x
   BAZZAZ FA, 1986, ECOLOGY BIOL INVASIO, P96
   Blossey B, 2001, NAT AREA J, V21, P357
   Busch JW, 2006, EVOLUTION, V60, P184
   Byers DL, 1998, J TORREY BOT SOC, V125, P138, DOI 10.2307/2997301
   Byers DL, 1999, ANNU REV ECOL SYST, V30, P479, DOI 10.1146/annurev.ecolsys.30.1.479
   Cano L, 2008, AUST J BOT, V56, P539, DOI 10.1071/BT07100
   Carlson AM, 2004, RESTOR ECOL, V12, P559, DOI 10.1111/j.1061-2971.2004.00373.x
   CAVERS PB, 1979, CAN J PLANT SCI, V59, P217, DOI 10.4141/cjps79-029
   CHAPMAN A. R., 1952, FLORA BRIT ISLES
   CHARLESWORTH D, 1987, ANNU REV ECOL SYST, V18, P237, DOI 10.1146/annurev.ecolsys.18.1.237
   CHARLESWORTH D, 1990, EVOLUTION, V44, P1469, DOI 10.1111/j.1558-5646.1990.tb03839.x
   Cheptou PO, 2001, AM J BOT, V88, P1424, DOI 10.2307/3558449
   Coates DJ, 2007, AUST J BOT, V55, P239, DOI 10.1071/BT06142
   Coutellec MA, 2011, J EVOLUTION BIOL, V24, P2248, DOI 10.1111/j.1420-9101.2011.02355.x
   Cruden RW, 1996, B TORREY BOT CLUB, V123, P273, DOI 10.2307/2996775
   Culley TM, 1999, AM J BOT, V86, P980, DOI 10.2307/2656615
   Daehler CC, 1999, AM J BOT, V86, P131, DOI 10.2307/2656962
   DARWIN C., 1889, EFFECTS CROSSING SEL
   Dhillion SS, 1999, J TORREY BOT SOC, V126, P9, DOI 10.2307/2997250
   Dlugosch KM, 2008, MOL ECOL, V17, P431, DOI 10.1111/j.1365-294X.2007.03538.x
   Drayton B., 1999, Biological Invasions, V1, P159, DOI 10.1023/A:1010017510471
   DUDASH MR, 1990, EVOLUTION, V44, P1129, DOI 10.1111/j.1558-5646.1990.tb05220.x
   Durka W, 2005, MOL ECOL, V14, P1697, DOI 10.1111/j.1365-294X.2005.02521.x
   Eckert CG, 1998, AM J BOT, V85, P919, DOI 10.2307/2446357
   Ellstrand NC, 2000, P NATL ACAD SCI USA, V97, P7043, DOI 10.1073/pnas.97.13.7043
   Engelhardt MJ, 2011, J TORREY BOT SOC, V138, P418, DOI 10.3159/TORREY-D-11-00019.1
   Facon B, 2011, CURR BIOL, V21, P424, DOI 10.1016/j.cub.2011.01.068
   Fan YL, 2012, ANN BOT-LONDON, V110, P969, DOI 10.1093/aob/mcs169
   Fischer M, 1997, AM J BOT, V84, P1685, DOI 10.2307/2446466
   Fox CW, 2011, EVOLUTION, V65, P246, DOI 10.1111/j.1558-5646.2010.01108.x
   Frankham R, 2005, HEREDITY, V94, P385, DOI 10.1038/sj.hdy.6800634
   Garcia-Serrano H, 2008, BOTANY, V86, P63, DOI 10.1139/B07-117
   Geiger JH, 2011, INT J PLANT SCI, V172, P655, DOI 10.1086/659457
   Genton BJ, 2005, MOL ECOL, V14, P4275, DOI 10.1111/j.1365-294X.2005.02750.x
   Gleason H. A., 1993, MANUAL VASCULAR PLAN
   Herold J., 2011, Ecological Restoration, V29, P225, DOI 10.3368/er.29.3.225
   Heschel MS, 2005, AM J BOT, V92, P1322, DOI 10.3732/ajb.92.8.1322
   Ingvarsson PK, 2000, P ROY SOC B-BIOL SCI, V267, P1321, DOI 10.1098/rspb.2000.1145
   Keller LF, 2002, TRENDS ECOL EVOL, V17, P230, DOI 10.1016/S0169-5347(02)02489-8
   Kirkpatrick M, 2000, AM NAT, V155, P154, DOI 10.1086/303312
   Kolbe JJ, 2004, NATURE, V431, P177, DOI 10.1038/nature02807
   LANDE R, 1985, EVOLUTION, V39, P24, DOI 10.1111/j.1558-5646.1985.tb04077.x
   Lavergne S, 2007, P NATL ACAD SCI USA, V104, P3883, DOI 10.1073/pnas.0607324104
   Mack RN, 2000, ECOL APPL, V10, P689, DOI 10.1890/1051-0761(2000)010[0689:BICEGC]2.0.CO;2
   Mayer SS, 1996, EVOLUTION, V50, P879, DOI 10.1111/j.1558-5646.1996.tb03896.x
   McCarthy BC., 1997, ASSESSMENT MANAGEMEN, DOI 10.1007/978-1-4612-1926-2_11
   Meekins JF, 2001, INT J PLANT SCI, V162, P161, DOI 10.1086/317903
   Myers CV, 2005, J TORREY BOT SOC, V132, P1, DOI 10.3159/1095-5674(2005)132[1:IOSOTG]2.0.CO;2
   Myers CV, 2003, AM MIDL NAT, V150, P231, DOI 10.1674/0003-0031(2003)150[0231:SVIPRI]2.0.CO;2
   NEI M, 1975, EVOLUTION, V29, P1, DOI [10.1111/j.1558-5646.1975.tb00807.x, 10.2307/2407137]
   Novak SJ, 2005, SPECIES INVASIONS: INSIGHTS INTO ECOLOGY, EVOLUTION, AND BIOGEORGRAPHY, P201
   Nuzzo V., 1999, Biological Invasions, V1, P169, DOI 10.1023/A:1010009514048
   Nuzzo V, 1993, MICH BOT, V34, P23
   Paland S, 2003, EVOLUTION, V57, P2242, DOI 10.1111/j.0014-3820.2003.tb00236.x
   Perez JE, 2006, INTERCIENCIA, V31, P544
   Prentis PJ, 2008, TRENDS PLANT SCI, V13, P288, DOI 10.1016/j.tplants.2008.03.004
   Richards CM, 2000, AM NAT, V155, P383, DOI 10.1086/303324
   Roberts KJ, 2001, AM MIDL NAT, V146, P146, DOI 10.1674/0003-0031(2001)146[0146:EOGMAP]2.0.CO;2
   Rodgers VL, 2008, BIOSCIENCE, V58, P426, DOI 10.1641/B580510
   Sakai AK, 2001, ANNU REV ECOL SYST, V32, P305, DOI 10.1146/annurev.ecolsys.32.081501.114037
   SCHMITT J, 1990, EVOLUTION, V44, P269, DOI [10.2307/2409406, 10.1111/j.1558-5646.1990.tb05197.x]
   Slaughter BS, 2007, J TORREY BOT SOC, V134, P18, DOI 10.3159/1095-5674(2007)134[18:ROAPGM]2.0.CO;2
   Susko DJ, 2000, AM J BOT, V87, P56, DOI 10.2307/2656685
   Uyenoyama M.K., 1993, OXFORD SURV EVOL BIO, V9, P327
   Vaz CG, 1998, HORTSCIENCE, V33, P1157, DOI 10.21273/HORTSCI.33.7.1157
   Waller DM, 2008, EVOLUTION, V62, P917, DOI 10.1111/j.1558-5646.2008.00325.x
   Waller Donald M., 1993, P97
   WOLFE LM, 1993, EVOLUTION, V47, P374, DOI 10.1111/j.1558-5646.1993.tb02100.x
   YOUNG TP, 1982, ECOLOGY, V63, P1983, DOI 10.2307/1940139
   Zhou SR, 2010, J EVOLUTION BIOL, V23, P2324, DOI 10.1111/j.1420-9101.2010.02091.x
NR 78
TC 21
Z9 21
U1 0
U2 77
PU WILEY
PI HOBOKEN
PA 111 RIVER ST, HOBOKEN 07030-5774, NJ USA
SN 0002-9122
EI 1537-2197
J9 AM J BOT
JI Am. J. Bot.
PD MAR
PY 2013
VL 100
IS 3
BP 509
EP 518
DI 10.3732/ajb.1200403
PG 10
WC Plant Sciences
WE Science Citation Index Expanded (SCI-EXPANDED)
SC Plant Sciences
GA 098TL
UT WOS:000315571900006
PM 23445827
DA 2023-07-11
ER

PT J
AU Schenck, CA
   Nadella, V
   Clay, SL
   Lindner, J
   Abrams, Z
   Wyatt, SE
AF Schenck, Craig A.
   Nadella, Vijayanand
   Clay, Shannon L.
   Lindner, Jessica
   Abrams, Zachary
   Wyatt, Sarah E.
TI A PROTEOMICS APPROACH IDENTIFIES NOVEL PROTEINS INVOLVED IN GRAVITROPIC
   SIGNAL TRANSDUCTION
SO AMERICAN JOURNAL OF BOTANY
LA English
DT Article
DE Arabidopsis thaliana; Brassicaceae; gravity persistent signal (GPS)
   response; gravitropism; iTRAQ; proteomics; signal transduction
ID LATERAL AUXIN TRANSPORT; ARABIDOPSIS; ROOT; GENE; INCREASES; TRANSIENT;
   MUTANTS; HSP90
AB center dot Premise: Plant organs use gravity as a guide to direct their growth. And although gravitropism has been studied since the time of Darwin, the mechanisms of signal transduction, those that connect the biophysical stimulus perception and the biochemical events of the response, are still not understood.
   center dot Methods: A quantitative proteomics approach was used to identify key proteins during the early events of gravitropism. Plants were subjected to a gravity persistent signal (GPS) treatment, and proteins were extracted from the inflorescence stem at early time points after stimulation. Proteins were labeled with isobaric tags for relative and absolute quantification (iTRAQ) reagents. Proteins were identified and quantified as a single step using tandem mass-spectrometry (MS/MS). For two of the proteins identified, mutants with T-DNA inserts in the corresponding genes were evaluated for gravitropic phenotypes.
   center dot Key results: A total of 82 proteins showed significant differential quantification between treatment and controls. Proteins were categorized into functional groups based on gene ontology terms and filtered using groups thought to be involved in the signaling events of gravitropism. For two of the proteins selected, GSTF9 and HSP81-2, knockout mutations resulted in defects in root skewing, waving, and curvature as well as in the GPS response of inflorescence stems.
   center dot Conclusion: Combining a proteomics approach with the GPS response, 82 novel proteins were identified to be involved in the early events of gravitropic signal transduction. As early as 2 and 4 min after a gravistimulation, significant changes occur in protein abundance. The approach was validated through the analysis of mutants exhibiting altered gravitropic responses.
C1 [Schenck, Craig A.; Clay, Shannon L.; Lindner, Jessica; Abrams, Zachary; Wyatt, Sarah E.] Ohio Univ, Dept Environm & Plant Biol, Athens, OH 45701 USA.
   [Nadella, Vijayanand] Ohio Univ, Genom Facil, Athens, OH 45701 USA.
C3 University System of Ohio; Ohio University; University System of Ohio;
   Ohio University
RP Wyatt, SE (通讯作者)，Ohio Univ, Dept Environm & Plant Biol, Athens, OH 45701 USA.
EM wyatts@ohio.edu
OI Schenck, Craig/0000-0002-5711-7213
FU National Science Foundation, USA, (NSF) [IOS-1147087]; Ohio University
   Student Enhancement Award; Ohio University Research Committee award;
   Division Of Integrative Organismal Systems; Direct For Biological
   Sciences [1147087] Funding Source: National Science Foundation
FX The authors thank Sophie Alvarez and the Proteomics Facility at The
   Donald Danforth Plant Science Center, St. Louis, MO, for assistance with
   iTRAQ labeling and proteomics analysis. This study was supported in part
   by the National Science Foundation, USA, (NSF Grant No. IOS-1147087 to
   S.E.W.), an Ohio University Student Enhancement Award to C.A.S, and an
   Ohio University Research Committee award to S.E.W.
CR Aggarwal Kunal, 2006, Briefings in Functional Genomics & Proteomics, V5, P112, DOI 10.1093/bfgp/ell018
   Blancaflor EB, 1998, PLANT PHYSIOL, V116, P213, DOI 10.1104/pp.116.1.213
   Boonsirichai K, 2003, PLANT CELL, V15, P2612, DOI 10.1105/tpc.015560
   Bukau B, 1998, CELL, V92, P351, DOI 10.1016/S0092-8674(00)80928-9
   Chang SC, 2003, J EXP BOT, V54, P1013, DOI 10.1093/jxb/erg104
   Chen IC, 2007, PLANT PHYSIOL, V143, P1189, DOI 10.1104/pp.106.094185
   Dixon David P, 2010, Arabidopsis Book, V8, pe0131, DOI 10.1199/tab.0131
   Doyle J., 1990, FOCUS, V12, P13
   Fasano JM, 2001, PLANT CELL, V13, P907, DOI 10.1105/tpc.13.4.907
   Fortunati A, 2008, J EXP BOT, V59, P1363, DOI 10.1093/jxb/ern047
   Fukaki H, 1996, PLANT PHYSIOL, V110, P933, DOI 10.1104/pp.110.3.933
   Guan CH, 2003, PLANT PHYSIOL, V133, P100, DOI 10.1104/pp.103.023358
   Gutjahr C, 2005, PLANTA, V222, P575, DOI 10.1007/s00425-005-0001-6
   Joo JH, 2001, PLANT PHYSIOL, V126, P1055, DOI 10.1104/pp.126.3.1055
   Kamada M., 2005, Biological Sciences in Space, V19, P148, DOI 10.2187/bss.19.148
   Kimbrough JM, 2004, PLANT PHYSIOL, V136, P2790, DOI 10.1104/pp.104.044594
   KISS JZ, 1989, PLANTA, V177, P198, DOI 10.1007/BF00392808
   Kiss JZ, 1996, PHYSIOL PLANTARUM, V97, P237, DOI 10.1034/j.1399-3054.1996.970205.x
   Krishna P, 2001, CELL STRESS CHAPERON, V6, P238, DOI 10.1379/1466-1268(2001)006<0238:THFOPI>2.0.CO;2
   LUESSE D. R, 2010, GRAVIT SPACE BIOL, V23, P95
   Migliaccio F, 2001, TRENDS PLANT SCI, V6, P561, DOI 10.1016/S1360-1385(01)02152-5
   Morita MT, 2010, ANNU REV PLANT BIOL, V61, P705, DOI 10.1146/annurev.arplant.043008.092042
   Muday GK, 2008, PLANT TROPISMS, P47
   Nadella V, 2006, PLANT CELL ENVIRON, V29, P682, DOI 10.1111/j.1365-3040.2005.01451.x
   NADELLA V, 2006, GRAVITATIONAL AND SP, V20, P155
   Perera IK, 2001, PLANT PHYSIOL, V125, P1499, DOI 10.1104/pp.125.3.1499
   Perera IY, 1999, P NATL ACAD SCI USA, V96, P5838, DOI 10.1073/pnas.96.10.5838
   R Core Team, 2021, R LANG ENV STAT COMP
   ROBERTS D. R, 2007, GRAVITATIONAL AND SP, V20, P103
   Rutherford R, 1996, PLANT PHYSIOL, V111, P987, DOI 10.1104/pp.111.4.987
   Scott AC, 1999, PLANT PHYSIOL, V121, P1291, DOI 10.1104/pp.121.4.1291
   Shilov IV, 2007, MOL CELL PROTEOMICS, V6, P1638, DOI 10.1074/mcp.T600050-MCP200
   Song HM, 2009, PLANTA, V229, P955, DOI 10.1007/s00425-008-0886-y
   Toyota M, 2008, PLANT PHYSIOL, V146, P505, DOI 10.1104/pp.107.106450
   Wagner U, 2002, PLANT MOL BIOL, V49, P515, DOI 10.1023/A:1015557300450
   Wang W, 2006, ELECTROPHORESIS, V27, P2782, DOI 10.1002/elps.200500722
   Withers JC, 2013, AM J BOT, V100, P183, DOI 10.3732/ajb.1200436
   Wyatt SE, 2002, PLANT PHYSIOL, V130, P1426, DOI 10.1104/pp.102.010579
   Young JC, 2001, J CELL BIOL, V154, P267, DOI 10.1083/jcb.200104079
   Young LS, 2006, PLANT PHYSIOL, V142, P564, DOI 10.1104/pp.106.084798
NR 40
TC 21
Z9 22
U1 0
U2 31
PU WILEY
PI HOBOKEN
PA 111 RIVER ST, HOBOKEN 07030-5774, NJ USA
SN 0002-9122
EI 1537-2197
J9 AM J BOT
JI Am. J. Bot.
PD JAN
PY 2013
VL 100
IS 1
BP 194
EP 202
DI 10.3732/ajb.1200339
PG 9
WC Plant Sciences
WE Science Citation Index Expanded (SCI-EXPANDED)
SC Plant Sciences
GA 063GR
UT WOS:000312984700019
PM 23281391
DA 2023-07-11
ER

PT J
AU Vaughn, KC
   Bowling, AJ
   Ruel, KJ
AF Vaughn, Kevin C.
   Bowling, Andrew J.
   Ruel, Katia J.
TI THE MECHANISM FOR EXPLOSIVE SEED DISPERSAL IN CARDAMINE HIRSUTA
   (BRASSICACEAE)
SO AMERICAN JOURNAL OF BOTANY
LA English
DT Article
DE Arabidopsis; ballistic seed dispersal; bittercress; Brassicaceae;
   dehiscence; immunocytochemistry; silique
ID CELL-WALL XYLANS; ARABIDOPSIS-THALIANA; GELATINOUS FIBERS;
   MONOCLONAL-ANTIBODIES; PLANT; POLYSACCHARIDES; EPITOPES; TENDRILS;
   MUCILAGE; COILING
AB Premise: Although many highly successful weed species use a ballistic seed dispersal mechanism, little is known about the mechanics of this process. Bittercress (Cardamine hirsuta) siliques are morphologically similar to Arabidopsis siliques, but they can project their seeds up to 5 m, while Arabidopsis seeds are dispersed by gravity. Comparison of these species should enable us to determine which structures might be responsible for ballistic seed dispersal.
   Methods: Sections of Arabidopsis and bittercress siliques were immunolabeled with antibodies raised against a variety of polysaccharide epitopes.
   Results: In bittercress, the second endocarp layer (enB) of the valve had strongly asymmetrical cell wall thickenings, whereas the analogous cells in Arabidopsis were reinforced symmetrically and to a lesser extent. Additionally, an accumulation of mucilaginous pectins was found between the first and second endocarp (enA and enB) layers in the bittercress valve that was not present in Arabidopsis. However, in both species, highly de-esterified homogalacturonan was lost in the dehiscence zone (at the carpel/replum interface) as the siliques matured, thus allowing for separation of the valve at maturity.
   Conclusions: Ballistic seed dispersal in bittercress may involve the contraction of the outer pericarp tissue against the highly asymmetrically thickened enB cells, which are hypothesized to bend in one direction preferentially. The stress generated by the differential drying of the inner and outer layers of the valve is released suddenly as the adhesion between the cells of the dehiscence zone is lost, leading to a rapid coiling of the valve and dispersal of the seeds.
C1 [Vaughn, Kevin C.; Bowling, Andrew J.] USDA ARS, Crop Prod Syst Res Unit, Stoneville, MS 38776 USA.
   [Ruel, Katia J.] CERMAV CNRS UPR 5301, Res Ctr Plant Macromol, F-38041 Grenoble, France.
C3 United States Department of Agriculture (USDA); Centre National de la
   Recherche Scientifique (CNRS); CNRS - Institute of Chemistry (INC)
RP Bowling, AJ (通讯作者)，Dow Agrosci, 9330 Zionsville Rd, Indianapolis, IN 46268 USA.
EM AJBowling@dow.com
FU ARS; NSF [DBI-0421683, RCN-0090281]
FX A.J.B. was supported in part by the ARS Research Associate program to
   K.C.V. Ted Whitwell generously supplied bittercress seed, and Mark
   Czarnota supplied photos of bittercress plants in weedy situations.
   Timothy Huggins provided excellent technical assistance. Production of
   the CCRC series monoclonal antibodies was supported by NSF grants
   DBI-0421683 and RCN-0090281. Mention of a trademark, vendor or
   proprietary product does not constitute an endorsement by USDA. Thanks
   are extended to several researchers at the Plant Cell Wall Gordon
   Conference, who provided excellent suggestions as to experiments to
   perform and suggestions for interpretation.
CR Arsovski AA, 2009, PLANT PHYSIOL, V150, P1219, DOI 10.1104/pp.109.138388
   BACHMAN G, 1994, P SO NURS ASS RES C, V39, P299
   Benvenuti S, 2007, WEED BIOL MANAG, V7, P141, DOI 10.1111/j.1445-6664.2007.00249.x
   Bowling AJ, 2008, AM J BOT, V95, P655, DOI 10.3732/ajb.2007368
   Bowling AJ, 2011, AM J BOT, V98, P619, DOI 10.3732/ajb.1000268
   Bowling AJ, 2009, AM J BOT, V96, P719, DOI 10.3732/ajb.0800373
   Carafa A, 2005, NEW PHYTOL, V168, P231, DOI 10.1111/j.1469-8137.2005.01483.x
   Clausen MH, 2003, CARBOHYD RES, V338, P1797, DOI 10.1016/S0008-6215(03)00272-6
   Freshour G, 1996, PLANT PHYSIOL, V110, P1413, DOI 10.1104/pp.110.4.1413
   Hayashi M, 2010, AM J BOT, V97, P1595, DOI 10.3732/ajb.1000173
   Hayashi M, 2009, J EXP BOT, V60, P2045, DOI 10.1093/jxb/erp070
   Jones L, 1997, PLANT PHYSIOL, V113, P1405, DOI 10.1104/pp.113.4.1405
   Joseleau JP, 1997, PLANT PHYSIOL, V114, P1123, DOI 10.1104/pp.114.3.1123
   Joseleau JP, 2004, CR BIOL, V327, P809, DOI 10.1016/j.crvi.2004.06.003
   KNOX JP, 1991, PLANT J, V1, P317, DOI 10.1046/j.1365-313X.1991.t01-9-00999.x
   Kremer C, 2004, PLANTA, V219, P1023, DOI 10.1007/s00425-004-1308-4
   Liljegren SJ, 2004, CELL, V116, P843, DOI 10.1016/S0092-8674(04)00217-X
   Louvet R, 2006, PLANTA, V224, P782, DOI 10.1007/s00425-006-0261-9
   McCartney L, 2005, J HISTOCHEM CYTOCHEM, V53, P543, DOI 10.1369/jhc.4B6578.2005
   Meloche CG, 2007, PLANTA, V225, P485, DOI 10.1007/s00425-006-0363-4
   Mitsuda N, 2008, PLANT J, V56, P768, DOI 10.1111/j.1365-313X.2008.03633.x
   Ogawa M, 2009, PLANT CELL, V21, P216, DOI 10.1105/tpc.108.063768
   RUEL K, 1994, J TRACE MICROPROBE T, V12, P247
   SIMONS P, 1992, ACTION PLANT
   Skotheim JM, 2005, SCIENCE, V308, P1308, DOI 10.1126/science.1107976
   SMALLWOOD M, 1995, PLANTA, V196, P510, DOI 10.1007/BF00203651
   Spence J, 1996, J MICROSC-OXFORD, V181, P195, DOI 10.1046/j.1365-2818.1996.111391.x
   Taylor PE, 2006, SEX PLANT REPROD, V19, P19, DOI 10.1007/s00497-005-0018-9
   VANDERPIJL L, 1972, PRINCIPLES DISPERSAL
   Verhertbruggen Y, 2009, CARBOHYD RES, V344, P1858, DOI 10.1016/j.carres.2008.11.010
   Verhertbruggen Y, 2009, PLANT J, V59, P413, DOI 10.1111/j.1365-313X.2009.03876.x
   Willats WGT, 1998, CARBOHYD RES, V308, P149, DOI 10.1016/S0008-6215(98)00070-6
   WITZTUM A, 1995, J THEOR BIOL, V176, P531, DOI 10.1006/jtbi.1995.0219
   Yano S, 1997, RES POPUL ECOL, V39, P95, DOI 10.1007/BF02765254
   Young RE, 2008, PLANT CELL, V20, P1623, DOI 10.1105/tpc.108.058842
NR 35
TC 21
Z9 22
U1 2
U2 37
PU BOTANICAL SOC AMER INC
PI ST LOUIS
PA PO BOX 299, ST LOUIS, MO 63166-0299 USA
SN 0002-9122
J9 AM J BOT
JI Am. J. Bot.
PD AUG
PY 2011
VL 98
IS 8
BP 1276
EP 1285
DI 10.3732/ajb.1000374
PG 10
WC Plant Sciences
WE Science Citation Index Expanded (SCI-EXPANDED)
SC Plant Sciences
GA 802LR
UT WOS:000293513400017
PM 21795731
OA Bronze
DA 2023-07-11
ER

PT J
AU Neuffer, B
AF Neuffer, Barbara
TI Native range variation in Capsella bursa-pastoris (Brassicaceae) along a
   2500 km latitudinal transect
SO FLORA
LA English
DT Article
DE Shepherd's Purse; Flowering time; Natural variability; Northern Europe;
   Latitudinal cline; Isozymes
ID ARABIDOPSIS-THALIANA; NATURAL-POPULATIONS; GENETIC-VARIATION; FLOWERING
   TIME; HISTORY; ISOZYMES; COLONIZATION; VARIABILITY; GERMINATION;
   ADAPTATION
AB Capsella bursa-pastoris (L) Medik. is a self compatible tetraploid annual species which has successfully spread to most continents and is mostly confined to man-made habitats. The colonising success may be associated with fine-scaled ecotypic differentiation, and regional adaptation. Seeds of 377 individuals from 40 provenances were collected over a distance of more than 2500 km from the Kola Peninsula in the north to the Caspian Sea in the south in Russia and from northern to southern Scandinavia. 3558 progenies were investigated in common garden field experiments in order to distinguish between phenotypic variability and genetic variation of quantitative life-history traits (onset of flowering, rosette diameter, leaf type, plant height, and branching and fruit characters). Genetic diversity and population structure was examined with isozyme analysis. Along both transects, Capsella showed clinal differentiation in phenotypic traits: e.g., the most northern and most southern provenances flowered earlier than the provenances from in between. A highly significant quadratic correlation exists between morphological traits and the degree of latitude. Distribution of leaf types showed no geographical pattern, unlike that observed for other regions. Allozyme variation follows a pattern of isolation by distance.(C) 2010 Elsevier GmbH. All rights reserved.
C1 Univ Osnabruck, Dept Bot, D-49076 Osnabruck, Germany.
C3 University Osnabruck
RP Neuffer, B (通讯作者)，Univ Osnabruck, Dept Bot, Barbarastr 11, D-49076 Osnabruck, Germany.
EM neuffer@biologie.uni-osnabrueck.de
FU DFG; DAAD
FX I thank gratefully Herbert Hurka for collaboration and fruitful
   discussion, Barbara Meier (Scandinavian transect) and Elke Scholand
   (Russian transect) for accomplishment of the experiments, the staff of
   the Botanical Garden for technical assistance, and Lucille Schmieding
   for correcting the English text. Financial support by the DFG and the
   DAAD is greatly appreciated.
CR Alonso-Blanco C, 2009, PLANT CELL, V21, P1877, DOI 10.1105/tpc.109.068114
   BAKER H. G., 1965, The genetics of colonizing species: Proc. 1st Internat, Union biol Sci., Asilomar, California., P147
   Beck JB, 2008, MOL ECOL, V17, P902, DOI 10.1111/j.1365-294X.2007.03615.x
   Beilstein MA, 2006, AM J BOT, V93, P607, DOI 10.3732/ajb.93.4.607
   Brown A. H. D., 1983, Isozymes in plant genetics and breeding. Part A., P219
   Caicedo AL, 2004, P NATL ACAD SCI USA, V101, P15670, DOI 10.1073/pnas.0406232101
   Ceplitis A, 2005, MOL ECOL, V14, P4221, DOI 10.1111/j.1365-294X.2005.02743.x
   Clausen J., 1948, CARNEGIE I WASHINGTO, V581
   Clausen J, 1940, CARNEGIE I WASHINGTO, V520
   Clausen J. W., 1958, CARNEGIE I WASHINGTO, V615
   Donohue K, 2005, EVOLUTION, V59, P758, DOI 10.1111/j.0014-3820.2005.tb01751.x
   Eschmann-Grupe G., 1990, MED VERH GFO, V19, P82
   German DA, 2009, PLANT SYST EVOL, V283, P33, DOI 10.1007/s00606-009-0213-5
   Gregor J. W., 1938, NEW PHYTOL, V37, P1
   Hamrick J. L., 1990, Plant population genetics, breeding, and genetic resources., P43
   Hoffrogge R., 2000, AN JARDIN BOT MADRID, V57, P299, DOI 10.3989/ajbm.1999. v57.i2.204
   HURKA H, 1976, PLANT SYST EVOL, V125, P87, DOI 10.1007/BF00986774
   HURKA H, 1994, HEREDITY, V72, P126, DOI 10.1038/hdy.1994.18
   HURKA H, 1989, BIOCHEM GENET, V27, P77, DOI 10.1007/BF00563019
   Hurka H, 1997, PLANT SYST EVOL, V206, P295, DOI 10.1007/BF00987954
   Koornneef M, 2004, ANNU REV PLANT BIOL, V55, P141, DOI 10.1146/annurev.arplant.55.031903.141605
   Korner C., 2003, ALPINE PLANT LIFE FU, DOI 10.1007/978-3-642-18970-8
   LANGLET O, 1971, Taxon, V20, P653, DOI 10.2307/1218596
   Lempe J, 2005, PLOS GENET, V1, P109, DOI 10.1371/journal.pgen.0010006
   Linde M, 2001, ANN BOT-LONDON, V87, P91, DOI 10.1006/anbo.2000.1308
   Moloney KA, 2009, PERSPECT PLANT ECOL, V11, P311, DOI 10.1016/j.ppees.2009.05.002
   Neuffer B, 1996, FLORA, V191, P49
   Neuffer B, 1999, MOL ECOL, V8, P1667, DOI 10.1046/j.1365-294x.1999.00752.x
   NEUFFER B, 1986, PLANT SYST EVOL, V152, P277, DOI 10.1007/BF00989433
   NEUFFER B, 1989, OECOLOGIA, V81, P521, DOI 10.1007/BF00378963
   NEUFFER B, 1990, VEGETATIO, V89, P165, DOI 10.1007/BF00032168
   Neuffer B, 1999, FOLIA GEOBOT, V34, P435, DOI 10.1007/BF02914921
   NEUFFER B, 1986, PLANT SYST EVOL, V153, P265, DOI 10.1007/BF00983693
   NEUFFER B, 1988, PLANT SYST EVOL, V161, P35, DOI 10.1007/BF00936010
   NEUFFER B, 1989, Beitraege zur Biologie der Pflanzen, V64, P39
   Peakall R, 2006, MOL ECOL NOTES, V6, P288, DOI 10.1111/j.1471-8286.2005.01155.x
   PIGLIUCCI M, 2002, ARABIDOPSIS BOOK, P1, DOI DOI 10.1199/TAB.0003
   Putterill J, 2004, BIOESSAYS, V26, P363, DOI 10.1002/bies.20021
   Roux F, 2006, TRENDS PLANT SCI, V11, P375, DOI 10.1016/j.tplants.2006.06.006
   SCHMITTHUSEN J, 1976, ATLAS BIOGEOGRAPHIE
   Sharbel TF, 2000, MOL ECOL, V9, P2109, DOI 10.1046/j.1365-294X.2000.01122.x
   Shindo C, 2006, GENE DEV, V20, P3079, DOI 10.1101/gad.405306
   SHULL GH, 1909, CARNEGIE I WASH PUBL, V112, P3
   Slotte T, 2007, PLANT PHYSIOL, V145, P160, DOI 10.1104/pp.107.102632
   STEINMEYER B, 1985, FLORA, V177, P323, DOI 10.1016/S0367-2530(17)30186-X
   Stenoien HK, 2005, MOL ECOL, V14, P137, DOI 10.1111/j.1365-294X.2004.02359.x
   Stenoien HK, 2002, AM J BOT, V89, P1604, DOI 10.3732/ajb.89.10.1604
   Stinchcombe JR, 2004, P NATL ACAD SCI USA, V101, P4712, DOI 10.1073/pnas.0306401101
   Stinchcombe JR, 2005, AM J BOT, V92, P1701, DOI 10.3732/ajb.92.10.1701
   Turesson G, 1922, HEREDITAS, V3, P100, DOI 10.1111/j.1601-5223.1922.tb02727.x
   Turesson T, 1930, HEREDITAS, V14, P99
   Walter H., 1967, KLIMADIAGRAMM WELTAT
   Weinig C, 2003, GENETICS, V165, P321
NR 53
TC 21
Z9 22
U1 0
U2 28
PU ELSEVIER GMBH
PI MUNICH
PA HACKERBRUCKE 6, 80335 MUNICH, GERMANY
SN 0367-2530
EI 1618-0585
J9 FLORA
JI Flora
PY 2011
VL 206
IS 2
BP 107
EP 119
DI 10.1016/j.flora.2010.03.001
PG 13
WC Plant Sciences; Ecology
WE Science Citation Index Expanded (SCI-EXPANDED)
SC Plant Sciences; Environmental Sciences & Ecology
GA 743IR
UT WOS:000289012500004
DA 2023-07-11
ER

PT J
AU Tazehkand, SA
   Pour, AH
   Heydarnejad, J
   Varsani, A
   Massumi, H
AF Tazehkand, Susan Asghari
   Pour, Akbar Hosseini
   Heydarnejad, Jahangir
   Varsani, Arvind
   Massumi, Hossain
TI Identification of Phytoplasmas Associated with Cultivated and Ornamental
   Plants in Kerman Province, Iran
SO JOURNAL OF PHYTOPATHOLOGY
LA English
DT Article
DE in silico RFLP analysis; phytoplasmas; spacer region; rRNA; Iran
ID MYCOPLASMA-LIKE ORGANISMS; 16S RIBOSOMAL-RNA; ASTER YELLOWS; SESAME
   PHYLLODY; CLASSIFICATION; AMPLIFICATION; TRANSMISSION
AB Kerman Province is a major agricultural centre in south-eastern Iran and an increase in agricultural activities results in an increase in disease. We report phytoplasmal infections in Iran of five plant species; spinach (Spinacia oleracea L.), sunflower (Helianthus annuus L.), canola (Brassica napus L.), cucumber (Cucumis sativus L.) and Aegean wallflower (Erysimum cheiri (L.) Crantz; Family Brassicaceae) using in silico restriction fragment length polymorphism and sequence analysis. Amplicons of approximately 300 bp were amplified using polymerase chain reaction amplification with universal P3/P7 primer pair. The amplified products were cloned and sequenced. On the basis of in silico restriction analysis of the amplicon digested with 17 distinct restriction enzymes and 16/23S spacer region sequence, Erysimum and cucumber phyllodies (EPh and CuPh2, respectively) were 100% identical and showed closest similarity with members of the peanut witches'-broom group (16SrII). Whereas spinach yellows (SpY) and canola phyllody (CaPh) revealed closest homology with phytoplasmas of the aster yellows group (AY) 16SrI. Mixed infections of the SuWB sample were confirmed in which two different phytoplasmas belonging to 16SrII and 16SrVI groups were found. This is the first report of phytoplasmal infection of Aegean wallflower (EPh) caused by a phytoplasma belonging to the 16SrII group. While spinach phytoplasmas have been isolated in the past; however, our isolate from spinach belonging to the 16SrI group is the first spinach isolate from Iran.
C1 [Pour, Akbar Hosseini; Heydarnejad, Jahangir; Massumi, Hossain] Shahid Bahonar Univ Kerman, Coll Agr, Dept Plant Protect, Kerman, Iran.
   [Varsani, Arvind] Univ Canterbury, Sch Biol Sci, Christchurch 8140, New Zealand.
   [Varsani, Arvind] Univ Cape Town, Electron Microscope Unit, ZA-7701 Cape Town, South Africa.
C3 Shahid Bahonar University of Kerman (SBUK); University of Canterbury;
   University of Cape Town
RP Heydarnejad, J (通讯作者)，Shahid Bahonar Univ Kerman, Coll Agr, Dept Plant Protect, Kerman, Iran.
EM jheydarnejad@mail.uk.ac.ir
RI Hosseinipour, Akbar/R-7009-2017; Heydarnejad, Jahangir/R-4186-2017;
   Massumi, Hossain/R-4247-2017
OI Hosseinipour, Akbar/0000-0003-2256-2381; Heydarnejad,
   Jahangir/0000-0002-9229-3001; Massumi, Hossain/0000-0002-3487-0595;
   Varsani, Arvind/0000-0003-4111-2415
FU Shahid Bahonar University of Kerman, Kerman, Iran
FX This study was supported by a grant from Shahid Bahonar University of
   Kerman, Kerman, Iran.
CR AZADVAR M, 2004, P 4 NAT BIOT C KERM, P241
   Azadvar M., 2004, PROCEEDING 16 IRANIA, P252
   Bertaccini A, 1998, PLANT PATHOL, V47, P317, DOI 10.1046/j.1365-3059.1998.00229.x
   Bianco P. A., 1993, Rivista di Patologia Vegetale, V3, P69
   CHIYKOWSKI LN, 1989, ZBL BAKT HYG S, V20, P278
   DENG S, 1991, PHYTOPATHOLOGY, V81, P1475, DOI 10.1094/Phyto-81-1475
   DENG SJ, 1991, J MICROBIOL METH, V14, P53, DOI 10.1016/0167-7012(91)90007-D
   DENG SJ, 1990, CAN J PLANT PATHOL, V12, P383, DOI 10.1080/07060669009500978
   Esmailzadeh-Hosseini SA, 2007, AUSTRALAS PLANT DIS, V2, P33, DOI 10.1071/DN07016
   GUNDERSEN DE, 1994, J BACTERIOL, V176, P5244, DOI 10.1128/JB.176.17.5244-5254.1994
   LEE IM, 1994, PHYTOPATHOLOGY, V84, P559, DOI 10.1094/Phyto-84-559
   Lee IM, 2004, INT J SYST EVOL MICR, V54, P1037, DOI 10.1099/ijs.0.02843-0
   Lee IM, 2003, PHYTOPATHOLOGY, V93, P1368, DOI 10.1094/PHYTO.2003.93.11.1368
   Lee IM, 1998, PHYTOPATHOLOGY, V88, P1359, DOI 10.1094/PHYTO.1998.88.12.1359
   LEE IM, 1993, PHYTOPATHOLOGY, V83, P834, DOI 10.1094/Phyto-83-834
   LEE IM, 1992, PHYTOPATHOLOGY, V82, P977, DOI 10.1094/Phyto-82-977
   Lee IM, 1998, INT J SYST BACTERIOL, V48, P1153, DOI 10.1099/00207713-48-4-1153
   Lee IM, 2000, ANNU REV MICROBIOL, V54, P221, DOI 10.1146/annurev.micro.54.1.221
   Salehi M., 2005, Iranian Journal of Plant Pathology, V41, P62
   Salehi M, 2007, PLANT DIS, V91, P625, DOI 10.1094/PDIS-91-5-0625
   Salehi M., 1995, Iranian Journal of Plant Pathology, V31, P1
   SALEHI M, 1992, J PHYTOPATHOL, V135, P37, DOI 10.1111/j.1439-0434.1992.tb01248.x
   SCHNEIDER B, 1993, J GEN MICROBIOL, V139, P519, DOI 10.1099/00221287-139-3-519
   SCHNEIDER B, 1994, J PHYTOPATHOL, V141, P173, DOI 10.1111/j.1439-0434.1994.tb01459.x
   Schneider Bernd, 1995, P369, DOI 10.1016/B978-012583805-4/50040-6
   Seemueller E., 1998, Journal of Plant Pathology, V80, P3
   Tamura K, 2007, MOL BIOL EVOL, V24, P1596, DOI 10.1093/molbev/msm092
   Wang KR, 2001, PLANT DIS, V85, P76, DOI 10.1094/PDIS.2001.85.1.76
   Zhang YP, 1998, J VIROL METHODS, V71, P45, DOI 10.1016/S0166-0934(97)00190-0
NR 29
TC 21
Z9 23
U1 1
U2 15
PU WILEY
PI HOBOKEN
PA 111 RIVER ST, HOBOKEN 07030-5774, NJ USA
SN 0931-1785
EI 1439-0434
J9 J PHYTOPATHOL
JI J. Phytopathol.
PD DEC
PY 2010
VL 158
IS 11-12
BP 713
EP 720
DI 10.1111/j.1439-0434.2010.01682.x
PG 8
WC Plant Sciences
WE Science Citation Index Expanded (SCI-EXPANDED)
SC Plant Sciences
GA 674HW
UT WOS:000283729600001
DA 2023-07-11
ER

PT J
AU Rauhut, T
   Luberacki, B
   Seitz, HU
   Glawischnig, E
AF Rauhut, Thomas
   Luberacki, Borries
   Seitz, Hanns Ulrich
   Glawischnig, Erich
TI Inducible expression of a Nep1-like protein serves as a model trigger
   system of camalexin biosynthesis
SO PHYTOCHEMISTRY
LA English
DT Article
DE Arabidopsis thaliana; Brassicaceae; Camalexin; Nep1-like protein; PaNie;
   Inducible promoter
ID ARABIDOPSIS-THALIANA; GENE-EXPRESSION; CYTOCHROME-P450 MONOOXYGENASE;
   PHYTOALEXIN CAMALEXIN; SECONDARY METABOLISM; TRYPTOPHAN; CATALYZES;
   INDOLE-3-ACETALDOXIME; ACCUMULATION; RESISTANCE
AB Camalexin, the major Arabidopsis phytoalexin, is synthesized in response to a great variety of pathogens. Specific pathogen-associated molecular patterns, such as Nep1-like proteins from oomycetes act as signals triggering the transcriptional activation of the camalexin biosynthetic genes. PaNie, a Nep1-like protein from Pythium aphanidermatum was expressed in Arabidopsis under the control of an ethanol-inducible promoter. This system was developed as a tool to study the regulation of camalexin biosynthesis. It allowed induction of camalexin preceded by strong transcriptional activation of the tryptophan and camalexin biosynthetic genes. In flowers and green siliques PaNie expression elicited only minor camalexin formation, indicating low capability for phytoalexin synthesis in reproductive organs in contrast to leaf and stem tissue. (C) 2008 Elsevier Ltd. All rights reserved.
C1 [Rauhut, Thomas; Glawischnig, Erich] Tech Univ Munich, Lehrstuhl Genet, D-85350 Freising Weihenstephan, Germany.
   [Luberacki, Borries; Seitz, Hanns Ulrich] Univ Tubingen, Ctr Plant Mol Biol Plant Biochem, D-72076 Tubingen, Germany.
C3 Technical University of Munich; Eberhard Karls University of Tubingen
RP Glawischnig, E (通讯作者)，Tech Univ Munich, Lehrstuhl Genet, Hochanger 8, D-85350 Freising Weihenstephan, Germany.
EM egl@wzw.tum.de
OI Glawischnig, Erich/0000-0001-9280-5065
FU Deutsche Forschungsgemeinschaft
FX We thank Prof A. Gierl for his continuous support, M. Schuhmacher for
   practical assistance, Prof B. Halkier for providing CYP79B2p::GUS seeds,
   Prof. D. Weigel for providing expression plasmids, and the Deutsche
   Forschungsgemeinschaft for financial support. The support of B.L by
   Prof. K. Harter, Prof. C. Oecking, and Dr. W. Koch is also gratefully
   acknowledged.
CR Bednarek P, 2005, PLANT PHYSIOL, V138, P1058, DOI 10.1104/pp.104.057794
   Brown PD, 2003, PHYTOCHEMISTRY, V62, P471, DOI 10.1016/S0031-9422(02)00549-6
   CHEN J, 1985, EMBO J, V4, P2145, DOI 10.1002/j.1460-2075.1985.tb03908.x
   Gijzen M, 2006, PHYTOCHEMISTRY, V67, P1800, DOI 10.1016/j.phytochem.2005.12.008
   Glawischnig E, 2004, P NATL ACAD SCI USA, V101, P8245, DOI 10.1073/pnas.0305876101
   Glawischnig E, 2007, PHYTOCHEMISTRY, V68, P401, DOI 10.1016/j.phytochem.2006.12.005
   Halkier BA, 2006, ANNU REV PLANT BIOL, V57, P303, DOI 10.1146/annurev.arplant.57.032905.105228
   KUC J, 1995, ANNU REV PHYTOPATHOL, V33, P275, DOI 10.1146/annurev.py.33.090195.001423
   Maizel A, 2004, PLANT J, V38, P164, DOI 10.1111/j.1365-313X.2004.02027.x
   Mikkelsen MD, 2000, J BIOL CHEM, V275, P33712, DOI 10.1074/jbc.M001667200
   Muller A, 2000, PLANTA, V211, P855, DOI 10.1007/s004250000353
   Nafisi M, 2007, PLANT CELL, V19, P2039, DOI 10.1105/tpc.107.051383
   Pedras MSC, 2000, PHYTOCHEMISTRY, V53, P59, DOI 10.1016/S0031-9422(99)00479-3
   Pemberton CL, 2004, MOL PLANT PATHOL, V5, P353, DOI 10.1111/j.1364-3703.2004.00235.x
   Petersen BL, 2002, PLANTA, V214, P562, DOI 10.1007/s004250100659
   Petersen BL, 2001, PLANTA, V212, P612, DOI 10.1007/s004250000429
   Qiu JL, 2008, EMBO J, V27, P2214, DOI 10.1038/emboj.2008.147
   Qutob D, 2006, PLANT CELL, V18, P3721, DOI 10.1105/tpc.106.044180
   Ren DT, 2008, P NATL ACAD SCI USA, V105, P5638, DOI 10.1073/pnas.0711301105
   Rogers EE, 1996, MOL PLANT MICROBE IN, V9, P748, DOI 10.1094/MPMI-9-0748
   Roslan HA, 2001, PLANT J, V28, P225, DOI 10.1046/j.1365-313X.2001.01146.x
   Schuhegger R, 2007, J PLANT PHYSIOL, V164, P636, DOI 10.1016/j.jplph.2006.04.012
   Schuhegger R, 2006, PLANT PHYSIOL, V141, P1248, DOI 10.1104/pp.106.082024
   Siemens J, 2008, J PHYTOPATHOL, V156, P332, DOI 10.1111/j.1439-0434.2007.01359.x
   Tierens KFMJ, 2001, PLANT PHYSIOL, V125, P1688, DOI 10.1104/pp.125.4.1688
   Toufighi K, 2005, PLANT J, V43, P153, DOI 10.1111/j.1365-313X.2005.02437.x
   TSUJI J, 1993, PHYSIOL MOL PLANT P, V43, P221, DOI 10.1006/pmpp.1993.1052
   VANETTEN HD, 1994, PLANT CELL, V6, P1191
   Veit S, 2001, PLANT PHYSIOL, V127, P832, DOI 10.1104/pp.010350
   Zhao JM, 1996, PLANT CELL, V8, P2235, DOI 10.1105/tpc.8.12.2235
   Zhou N, 1999, PLANT CELL, V11, P2419, DOI 10.1105/tpc.11.12.2419
NR 31
TC 21
Z9 21
U1 0
U2 6
PU PERGAMON-ELSEVIER SCIENCE LTD
PI OXFORD
PA THE BOULEVARD, LANGFORD LANE, KIDLINGTON, OXFORD OX5 1GB, ENGLAND
SN 0031-9422
J9 PHYTOCHEMISTRY
JI Phytochemistry
PD JAN
PY 2009
VL 70
IS 2
BP 185
EP 189
DI 10.1016/j.phytochem.2008.12.010
PG 5
WC Biochemistry & Molecular Biology; Plant Sciences
WE Science Citation Index Expanded (SCI-EXPANDED)
SC Biochemistry & Molecular Biology; Plant Sciences
GA 424RF
UT WOS:000264584000003
PM 19155026
DA 2023-07-11
ER

PT J
AU Cane, JH
AF Cane, James H.
TI Breeding biologies, seed production and species-rich bee guilds of
   Cleome lutea and Cleome serrulata (Cleomaceae)
SO PLANT SPECIES BIOLOGY
LA English
DT Article
DE Apiformes; Brassicaceae; Capparaceae; pollination; seedling fitness;
   self-compatibility
ID BRASSICACEAE; CAPPARACEAE; PLANTS
AB The summer-blooming annual forbs Cleome lutea and Cleome serrulata (Cleomaceae) are native across the US Intermountain West and Rocky Mountains, respectively. Their farmed seed is sought to help rehabilitate western rangelands in those regions. This study of the reproductive biologies and pollinator faunas of C. lutea and C. serrulata is the first for this cosmopolitan family, the sister family to the Brassicaceae. Unlike the S-allele self-incompatibility systems of some Brassicaceae, both species of Cleome were found to be self-fertile and capable of some autogamy. Compared with selfing, outcrossing did not enhance seed set, seed viability or seedling vigor for either species (in fact, selfed progeny were more robust). Large, openly visited plants yielded > 20 000 seeds each. Like several species of the sister family Capparaceae, flowers of both species first shed their pollen, secreted nectar and became receptive nocturnally. Although no nocturnal visitors were found, both Cleome species attracted a diverse array of diurnal native bees, wasps and butterflies. Among the many floral generalist bees that work Cleome flowers for pollen and nectar are two managed agricultural pollinators, Apis mellifera and Megachile rotundata. These observations bode well for pollinating C. lutea and C. serrulata in small commercial seed fields. It appears that diverse wild bees would benefit from the addition of native Cleome to restoration seed mixes, with the objective of sustaining native pollinator faunas during the first few years of postfire plant community rehabilitation.
C1 Utah State Univ, USDA ARS, Bee Biol & Systemat Lab, Logan, UT 84322 USA.
C3 United States Department of Agriculture (USDA); Utah System of Higher
   Education; Utah State University
RP Cane, JH (通讯作者)，Utah State Univ, USDA ARS, Bee Biol & Systemat Lab, Logan, UT 84322 USA.
EM jim.cane@ars.usda.gov
RI Cane, James H/C-1636-2019; Cane, James/P-5137-2019
OI Cane, James H/0000-0002-4745-382X; Cane, James/0000-0002-4745-382X
CR [Anonymous], 1965, GENETICS COLONIZING
   [Anonymous], 1979, PRINCIPLES POLLINATI
   Cane James H., 2008, P48
   Charlesworth D, 2005, NEW PHYTOL, V168, P61, DOI 10.1111/j.1469-8137.2005.01443.x
   DAFNI A, 1987, PLANT SYST EVOL, V157, P181, DOI 10.1007/BF00936196
   EICKWORT GC, 1980, ANNU REV ENTOMOL, V25, P421, DOI 10.1146/annurev.en.25.010180.002225
   FREE J. B., 1955, INSECTES SOCIAUX, V2, P195, DOI 10.1007/BF02224381
   Gomez JM, 1999, ECOLOGY, V80, P796, DOI 10.2307/177018
   Hall JC, 2002, AM J BOT, V89, P1826, DOI 10.3732/ajb.89.11.1826
   Hurd P. D. Jr., 1979, Catalog of Hymenoptera in America north of Mexico. Volume 2. Apocrita (Aculeata)., P1741
   ILTIS HUGH H., 1957, ANN MISSOURI BOT GARD, V44, P77, DOI 10.2307/2394679
   LLOYD DG, 1992, INT J PLANT SCI, V153, P370, DOI 10.1086/297041
   Messinger O., 2006, SURVEY BEES GRAND ST
   MURNEEK AE, 1937, MISSOURI AGR EXPT ST, V106, P1
   Ray AA, 1985, SAS USERS GUIDE STAT
   Sanchez-Acebo L, 2005, ANN MO BOT GARD, V92, P179
   Stout A.B., 1923, AM J BOT, V10, P57
   Tepedino V, 2008, NAT AREA J, V28, P44, DOI 10.3375/0885-8608(2008)28[44:MFOIPI]2.0.CO;2
   WEISLO WT, 1996, ANNU REV ENTOMOL, V41, P195
   ZAPATA TR, 1978, BIOTROPICA, V10, P221, DOI 10.2307/2387907
   ZEISLER M., 1938, BEIH BOT CENTRALBL ABT A, V58, P308
NR 21
TC 21
Z9 23
U1 1
U2 23
PU WILEY
PI HOBOKEN
PA 111 RIVER ST, HOBOKEN 07030-5774, NJ USA
SN 0913-557X
EI 1442-1984
J9 PLANT SPEC BIOL
JI Plant Spec. Biol.
PD DEC
PY 2008
VL 23
IS 3
BP 152
EP 158
DI 10.1111/j.1442-1984.2008.00224.x
PG 7
WC Plant Sciences; Ecology
WE Science Citation Index Expanded (SCI-EXPANDED)
SC Plant Sciences; Environmental Sciences & Ecology
GA 369WI
UT WOS:000260724200002
DA 2023-07-11
ER

PT J
AU Seal, CE
   Kranner, I
   Pritchard, HW
AF Seal, Charlotte E.
   Kranner, Ilse
   Pritchard, Hugh W.
TI Quantification of Seed Oil from Species with Varying Oil Content using
   Supercritical Fluid Extraction
SO PHYTOCHEMICAL ANALYSIS
LA English
DT Article
DE Supercritical fluid extraction; seed fat and oil content; Helianthus
   annuus; Brassica napus; Glycine max; Pisum sativum
ID CARBON-DIOXIDE; CO2 EXTRACTION; FATTY-ACIDS; OILSEEDS; TEMPERATURE;
   RAPESEED; LIPIDS; L.
AB Introduction: The quantity and composition of seed oil affects seed viability and storability and hence the value of a species as a resource for nutrition and plant conservation. Supercritical fluid extraction with carbon dioxide (SFF-CO2) offers a rapid, environmentally friendly alternative to traditional solvent extraction.
   Objective: To develop a method using SFE-CO2 to quantify the seed oil content in a broad range of species with high to low oil contents.
   Methodology: Seed oil was extracted using SFE-CO2 from four crop species representing high, medium and low oil content Helianthus annuus, Asteraceae, with ca. 55% oil; Brassica napus, Brassicaceae, with ca. 50% oil; Glycine max, Fabaceae, with ca. 20% oil; and Pisum sativum, Fabaceae, with ca. 2% oil. Extraction pressures of 5000, 6000 and 7500 psi and temperatures of 40, 60 and 80 degrees C were examined and a second step using 15% ethanol as a modifier included. Oil yields were compared with that achieved from Smalley Butt extraction. The optimised SFE-CO2 method was validated on six species from taxonomically distant families and with varying oil contents; Swietenia humilis (Meliaceae), Stenocereus thurberi (Cactaceae), Sinapis alba (Brassicaceae), Robinia pseudoacacia (Fabaceae). Poa pratensis (Poaceae) and Trachycarpus fortunei (Arecaceae).
   Results: The two-step extraction at 6000 psi and 80 degrees C produced oil yields equivalent to or higher than Smalley Butt extraction for all species, including challenging species from the Brassicaceae family.
   Conclusion: SFE-CO2 enables the rapid analysis of seed oils across a broad range of seed oil contents. Copyright (C) 2008 John Wiley & Sons. Ltd.
C1 [Seal, Charlotte E.; Kranner, Ilse; Pritchard, Hugh W.] Kew, Royal Bot Gardens, Seed Conservat Dept, Ardingly RH17 6TN, W Sussex, England.
C3 Royal Botanic Gardens, Kew
RP Kranner, I (通讯作者)，Kew, Royal Bot Gardens, Seed Conservat Dept, Wakehurst Pl, Ardingly RH17 6TN, W Sussex, England.
EM i.kranner@kew.org
RI Kranner, Ilse/B-1039-2011; Seal, Charlotte/E-5495-2017
OI Kranner, Ilse/0000-0003-4959-9109; Seal, Charlotte/0000-0002-9329-9325
FU The Millennium Commission.; The Wellcome Trust; Orange Ple.; Defra
FX Contract/grant sponsor: The Millennium Commission.; Contract/grant
   sponsor: The Wellcome Trust.; Contract/grant sponsor: Orange Plc.;
   Contract/grant sponsor: Defra.
CR *AM OIL CHEM SOC, 1996, OFF METH REC PRACT 1
   Andrich G, 2001, EUR J LIPID SCI TECH, V103, P151, DOI 10.1002/1438-9312(200103)103:3<151::AID-EJLT151>3.0.CO;2-T
   [Anonymous], 1993, ISTA INT RULES SEED, DOI DOI 10.15258/ISTARULES.2015.F
   Barthet VJ, 2004, OIL EXTRACTION AND ANALYSIS: CRITICAL ISSUES AND COMPARATIVE STUDIES, P100
   Barthet VJ, 2002, J AM OIL CHEM SOC, V79, P245, DOI 10.1007/s11746-002-0468-8
   Baye T, 2005, IND CROP PROD, V21, P257, DOI 10.1016/j.indcrop.2004.04.003
   Bernardo-Gil G, 2001, EUR FOOD RES TECHNOL, V212, P170, DOI 10.1007/s002170000228
   Bernardo-Gil MG, 2004, EUR FOOD RES TECHNOL, V219, P593, DOI 10.1007/s00217-004-0978-2
   Bozan B, 2003, J FOOD SCI, V68, P422, DOI 10.1111/j.1365-2621.2003.tb05688.x
   Bruhl L, 1999, FRESEN J ANAL CHEM, V364, P631, DOI 10.1007/s002160051399
   Cao XL, 2003, J CHROMATOGR A, V1021, P117, DOI 10.1016/j.chroma.2003.09.001
   Corbineau F, 2002, PHYSIOL PLANTARUM, V116, P489, DOI 10.1034/j.1399-3054.2002.1160407.x
   Eikani MH, 1999, FLAVOUR FRAG J, V14, P29, DOI [10.1002/(SICI)1099-1026(199901/02)14:1<29::AID-FFJ765>3.0.CO;2-G, 10.1002/(SICI)1099-1026(199901/02)14:1&lt;29::AID-FFJ765&gt;3.0.CO;2-G]
   Eller FJ, 1998, J AGR FOOD CHEM, V46, P3657, DOI 10.1021/jf980236a
   FRIEDRICH JP, 1984, J AM OIL CHEM SOC, V61, P223, DOI 10.1007/BF02678773
   Jankowski K. J., 2003, Electronic Journal of Polish Agricultural Universities, Agronomy, V6, P1
   King JW, 2002, GRASAS ACEITES, V53, P8
   Nodar MD, 2002, FOOD SCI TECHNOL INT, V8, P337, DOI [10.1106/108201302031651, 10.1177/108201302129174900]
   Papamichail I, 2000, J SUPERCRIT FLUID, V18, P213, DOI 10.1016/S0896-8446(00)00066-8
   Pritchard HW., 2003, SEED CONSERVATION TU, P653
   Rajaei A, 2005, EUR FOOD RES TECHNOL, V220, P401, DOI 10.1007/s00217-004-1061-8
   Roy BC, 1996, INT J FOOD SCI TECH, V31, P137, DOI 10.1111/j.1365-2621.1996.325-27.x
   Szentmihalyi K, 2002, BIORESOURCE TECHNOL, V82, P195, DOI 10.1016/S0960-8524(01)00161-4
   Szydlowska-Czerniak A, 2003, FOOD CHEM, V81, P613, DOI 10.1016/S0308-8146(02)00562-9
   Tammela P, 2005, SCAND J FOREST RES, V20, P378, DOI 10.1080/02827580500292063
   TAYLOR SL, 1993, J AM OIL CHEM SOC, V70, P437, DOI 10.1007/BF02552721
   Taylor SL, 1997, FOOD RES INT, V30, P365, DOI 10.1016/S0963-9969(97)00060-4
   Terskikh VV, 2005, J EXP BOT, V56, P2253, DOI 10.1093/jxb/eri224
   Thompson A. E., 1994, Industrial Crops and Products, V2, P299, DOI 10.1016/0926-6690(94)90121-X
   WALKER DFG, 1994, ANALYST, V119, P1471, DOI 10.1039/an9941901471
   WILSON DO, 1986, SEED SCI TECHNOL, V14, P269
   YU ZR, 1994, J SUPERCRIT FLUID, V7, P51, DOI 10.1016/0896-8446(94)90006-X
NR 32
TC 21
Z9 21
U1 0
U2 27
PU JOHN WILEY & SONS LTD
PI CHICHESTER
PA THE ATRIUM, SOUTHERN GATE, CHICHESTER PO19 8SQ, W SUSSEX, ENGLAND
SN 0958-0344
J9 PHYTOCHEM ANALYSIS
JI Phytochem. Anal.
PD NOV-DEC
PY 2008
VL 19
IS 6
BP 493
EP 498
DI 10.1002/pca.1072
PG 6
WC Biochemical Research Methods; Plant Sciences; Chemistry, Analytical
WE Science Citation Index Expanded (SCI-EXPANDED)
SC Biochemistry & Molecular Biology; Plant Sciences; Chemistry
GA 372VA
UT WOS:000260928900003
PM 18473329
DA 2023-07-11
ER

PT J
AU Jafari, SM
   Akhani, H
AF Jafari, S. M.
   Akhani, H.
TI PLANTS OF JAHAN NAMA PROTECTED AREA, GOLESTAN PROVINCE, N. IRAN
SO PAKISTAN JOURNAL OF BOTANY
LA English
DT Article
AB Jahan Nama Protected Area is located in the eastern parts of Alborz Mountains, between 36 degrees 35' and 36 degrees 42' northern latitudes and 54 degrees 08' and 54 degrees 36' eastern longitudes, with an altitude ranging from 800 to 3 100 in. The complicated topography and habitat heterogeneity, in addition to influencing the area by humid Caspian climate at the north and Mediterranean-like climate at the south have caused formation of diverse vegetation types including deciduous montane forests, cold-resistant Juniper woodlands, montane steppes, grasslands and meadows, cliff and riverine vegetation. Based on collection of about 1350 specimens during 1999, 2000 and 2004 to 2007, a total number of 607 vascular plant species were identified from this area belonging to 329 genera and 85 families. The Dicots with 469 species are the richest group of flora of the area followed by Monocots with 119 species, Gymnosperms with 6 species and Pteridophytes with 13 species. The largest families in the area are Poaceae (53 species), Labiatae (50 species) and Brassicaceae (52 species), and the most diverse genera include Astragalus (16 species), Carex (11 species) and Veronica (I I species). The floristic composition of the area is strongly influenced by large number Of Euro-Siberian (boreal) elements in the mesic parts and Irano-Turanian elements in the Juniper woodland and montane steppe parts of the area. The area inhabited by several endemic plants of the Hyrcanian and Kopetdagh-Khorassan floristic provinces in addition to local endemics of the eastern and Central Alborz like Ferula glaucopruinosa (Rech.f.) Akhani comb. nov. and trees like Taxus baccata which is considered as a protected and threatened species in Iran.
C1 [Jafari, S. M.; Akhani, H.] Univ Tehran, Coll Sci, Sch Biol, Dept Plant Sci, Tehran, Iran.
C3 University of Tehran
RP Akhani, H (通讯作者)，Univ Tehran, Coll Sci, Sch Biol, Dept Plant Sci, POB 14155-6455, Tehran, Iran.
EM akhani@khayam.ut.ac.ir
RI Akhani, Hossein/E-3029-2013
FU Research Council University of Tehran; Research Project Geobotanical
   Studies in Different parts of Iran
FX This paper is the results of a M.Sc. thesis of the junior author
   (S.M.J.) which was supported partly by a small travel and research grant
   from the Research Council University of Tehran and the Research Project
   Geobotanical Studies in Different parts of Iran. We acknowledge the
   great helps of the Office of Environmental Protection of Golestan
   Province, the authorities and rangers of the protected area for
   their,generous helps during field studies.
CR Aedo C, 1998, ANN MO BOT GARD, V85, P594, DOI 10.2307/2992018
   Akhani H., 2005, ILLUSTRATED FLORA GO, V1
   Akhani H., 1998, STAPFIA, V53, P1
   Akhani H, 2007, BOT J LINN SOC, V155, P401, DOI 10.1111/j.1095-8339.2007.00707.x
   ALIJANI B, 1985, ANN ASS AM GEOG, V75, P401
   Bhattacharjee R., 1982, FLORA TURKEY E AEGEA, V7, P199
   BROWICZ K, 1983, CHOROLOGY TREES SH S, V1
   Bunge A, 1860, PETERMANNS GEOGR MIT, V6, P205
   Dorostkar H., 1976, Bulletin des Recherches Agronomiques de Gembloux, V11, P41
   FREITAG H, 1985, Notes from the Royal Botanic Garden Edinburgh, V42, P355
   FREITAG H, 1975, Notes from the Royal Botanic Garden Edinburgh, V33, P341
   FREY W., 1999, ENCY IRANICA, VX, P46
   Fursich FT, 2005, FACIES, V51, P365, DOI 10.1007/s10347-005-0051-z
   Kiabi B, 2000, JAHAN NAMA PROTECTED
   Leonard J., 1989, CONTRIBUTION ETUDE F, V9
   MOTTAGHI MR, 2000, THESIS GORGAN U AGR
   Nichols GE, 1930, ECOLOGY, V11, P127, DOI 10.2307/1930785
   Noroozi J, 2008, BIODIVERS CONSERV, V17, P493, DOI 10.1007/s10531-007-9246-7
   NUHI N, 2000, THESIS GORGAN U AGR
   Rechinger K.H., 1963, FLORA IRANICA
   RECHINGER KH, 1989, 50 YEARS BOT RES FLO, P301
   Takhtadzhian A.L., 1986, FLORISTIC REGIONS WO
   Thomas PA, 2003, J ECOL, V91, P489, DOI 10.1046/j.1365-2745.2003.00783.x
   White F., 1991, Contributiones selectae ad floram et vegetationem Orientis. Proceedings of the Third Plant Life of Southwest Asia Symposium, Berlin 1990., P229
   Zohary M., 1973, GEOBOTANICAL FDN MID
   2000, 1 NATL REPORT CONVEN
NR 26
TC 21
Z9 28
U1 0
U2 1
PU PAKISTAN BOTANICAL SOC
PI KARACHI
PA DEPT OF BOTANY UNIV KARACHI, 32 KARACHI, PAKISTAN
SN 0556-3321
J9 PAK J BOT
JI Pak. J. Bot.
PD AUG
PY 2008
VL 40
IS 4
SI SI
BP 1533
EP 1554
PG 22
WC Plant Sciences
WE Science Citation Index Expanded (SCI-EXPANDED)
SC Plant Sciences
GA 361WM
UT WOS:000260158200019
DA 2023-07-11
ER

PT J
AU Gielen, B
   Vandermeiren, K
   Horemans, N
   D'Haese, D
   Serneels, R
   Valcke, R
AF Gielen, B.
   Vandermeiren, K.
   Horemans, N.
   D'Haese, D.
   Serneels, R.
   Valcke, R.
TI Chlorophyll a fluorescence imaging of ozone-stressed Brassica napus L.
   plants differing in glucosinolate concentrations
SO PLANT BIOLOGY
LA English
DT Article
DE image processing; gas exchange; quantum yield of photosystem 2
ID LEAF-AGE; ARABIDOPSIS; DEFENSE; CLASSIFICATION; FUMIGATION; INDUCTION;
   PROFILES; NITROGEN; SPROUTS
AB Brassicaceae are characterised by glucosinolates (GS), which appear to be involved not only in biotic but also in abiotic stress responses of plants. We investigated the effect of O-3 stress on leaf GS concentrations in two lines of Brassica napus L., differing in GS content. Ozone fumigation decreased GS concentrations in leaves of B. napus of one line. In control conditions, chlorophyll content, rates of saturating photosynthesis, and quantum yield of photosystem 2 differed between the two Brassica lines, but differences were smaller in O-3-stress conditions, suggesting that the relationship between leaf GS concentration and sensitivity to abiotic stress merits further research. In agreement with other ecophysiological measurements, chlorophyll fluorescence imaging clearly distinguished both lines and in some cases also treatments. A method for analysis of fluorescence images accounting for the two-dimensional leaf heterogeneity is presented.
C1 Univ Antwerp, Dept Biol, Res Grp Plant & Vetetat Ecol, B-2610 Antwerp, Belgium.
   Vet & Agrochem Res Ctr, B-3080 Tervuren, Belgium.
   Univ Antwerp, Dept Biol, Res Grp Plant Physiol, B-2020 Antwerp, Belgium.
   Newcastle Univ, Sch Biol & Psychol, Newcastle Upon Tyne NE1 7RU, Tyne & Wear, England.
   Hasselt Univ, Dept WNI, B-3590 Diepenbeek, Belgium.
   Hasselt Univ, Lab Mol & Phys Plant Physiol, Dept SBG, Ctr Environm Sci, B-3590 Diepenbeek, Belgium.
C3 University of Antwerp; University of Antwerp; N8 Research Partnership;
   Newcastle University - UK; Hasselt University; Hasselt University
RP Gielen, B (通讯作者)，Univ Antwerp, Dept Biol, Res Grp Plant & Vetetat Ecol, Campus Drie Eiken,Univ Pl 1, B-2610 Antwerp, Belgium.
EM birgit.gielen@ua.ac.be
RI Horemans, Nele/HJI-1697-2023; Horemans, Nele/O-1154-2019
OI Horemans, Nele/0000-0002-6241-0342; Vandermeiren,
   Karine/0000-0002-3770-3450
CR Baier M, 2005, PLANT CELL ENVIRON, V28, P1012, DOI 10.1111/j.1365-3040.2005.01326.x
   BOLSINGER M, 1991, ENVIRON POLLUT, V72, P69, DOI 10.1016/0269-7491(91)90156-Q
   Brown PD, 1997, ADV AGRON, V61, P167, DOI 10.1016/S0065-2113(08)60664-1
   Buschmann C, 1998, J PLANT PHYSIOL, V152, P297, DOI 10.1016/S0176-1617(98)80144-2
   Buschmann C, 2000, PHOTOSYNTHETICA, V38, P483, DOI 10.1023/A:1012440903014
   Chaerle L, 2004, PLANT CELL PHYSIOL, V45, P887, DOI 10.1093/pcp/pch097
   Chaerle L, 2001, BBA-GENE STRUCT EXPR, V1519, P153, DOI 10.1016/S0167-4781(01)00238-X
   Chaerle L., 2002, ADV PLANT PHYSL, P135
   Ciscato M, 2001, ACTA HORTIC, P507, DOI 10.17660/ActaHortic.2001.553.119
   DOUGHTY KJ, 1995, PHYTOCHEMISTRY, V38, P347, DOI 10.1016/0031-9422(94)00653-B
   Fahey JW, 1997, P NATL ACAD SCI USA, V94, P10367, DOI 10.1073/pnas.94.19.10367
   Fahey JW, 2001, PHYTOCHEMISTRY, V56, P5, DOI 10.1016/S0031-9422(00)00316-2
   GENTY B, 1989, BIOCHIM BIOPHYS ACTA, V990, P87, DOI 10.1016/S0304-4165(89)80016-9
   Gielen B, 2005, PHYSIOL PLANTARUM, V125, P52, DOI 10.1111/j.1399-3054.2005.00539.x
   Haar A, 1910, MATH ANN, V69, P331, DOI 10.1007/BF01456326
   HARALICK RM, 1973, IEEE T SYST MAN CYB, VSMC3, P610, DOI 10.1109/TSMC.1973.4309314
   Horng MH, 2002, COMPUT MED IMAG GRAP, V26, P33, DOI 10.1016/S0895-6111(01)00029-5
   JAIN R, 1995, MACHINE VISION, P1
   Jensen AL, 2000, FISH RES, V47, P93, DOI 10.1016/S0165-7836(99)00126-5
   Johnson IT, 2002, INT J VITAM NUTR RES, V72, P26, DOI 10.1024/0300-9831.72.1.26
   Johnson IT, 2000, ACTA HORTIC, P39, DOI 10.17660/ActaHortic.2000.539.3
   Jondrup PM, 2002, ENTOMOL EXP APPL, V104, P143, DOI 10.1023/A:1021288520135
   Kainulainen P, 1998, OECOLOGIA, V114, P455, DOI 10.1007/s004420050469
   KAINULAINEN P, 1994, PHYTOCHEMISTRY, V35, P39, DOI 10.1016/S0031-9422(00)90505-3
   Kangasjarvi J, 2005, PLANT CELL ENVIRON, V28, P1021, DOI 10.1111/j.1365-3040.2005.01325.x
   Kliebenstein DJ, 2002, GENETICS, V161, P1685
   KRAUSE GH, 1991, ANNU REV PLANT PHYS, V42, P313, DOI 10.1146/annurev.pp.42.060191.001525
   Lambdon PW, 2003, AGR ECOSYST ENVIRON, V97, P205, DOI 10.1016/S0167-8809(03)00036-7
   Lichtenthaler HK, 1997, TRENDS PLANT SCI, V2, P316, DOI 10.1016/S1360-1385(97)89954-2
   Littell RC, 1996, SAS SYSTEM MIXED MOD, P1
   Ludwig-Muller J, 2000, PLANT PHYSIOL, V123, P949, DOI 10.1104/pp.123.3.949
   MEYER GA, 1987, OECOLOGIA, V72, P527, DOI 10.1007/BF00378978
   Mikkelsen MD, 2003, PLANT PHYSIOL, V131, P298, DOI 10.1104/pp.011015
   MOOLMAN DW, 1995, INT J MINER PROCESS, V43, P193, DOI 10.1016/0301-7516(95)00003-V
   Novak WK, 2000, FOOD CHEM TOXICOL, V38, P473, DOI 10.1016/S0278-6915(00)00040-5
   Pereira FMV, 2002, J AGR FOOD CHEM, V50, P6239, DOI 10.1021/jf020309x
   PRATT WK, 1991, DIGITAL IMAGE PROCES, P1
   Qasim M, 2003, BIOL PLANTARUM, V46, P629, DOI 10.1023/A:1024844402000
   Rask L, 2000, PLANT MOL BIOL, V42, P93, DOI 10.1023/A:1006380021658
   SCHNUG E, 1990, J AGRON CROP SCI, V165, P319
   Shah DA, 2004, PHYTOPATHOLOGY, V94, P33, DOI 10.1094/PHYTO.2004.94.1.33
   SHAH SK, 2004, J ET, V84, P72
   SHATTUCK VI, 1993, SCI HORTIC-AMSTERDAM, V56, P87, DOI 10.1016/0304-4238(93)90010-N
   SHATTUCK VI, 1994, CAN J PLANT SCI, V74, P595, DOI 10.4141/cjps94-107
   STOCKWELL WR, 1997, FOREST DECLINE OZONE, P227
   STOEWSAND GS, 1995, FOOD CHEM TOXICOL, V33, P537, DOI 10.1016/0278-6915(95)00017-V
   TRUMBLE JT, 1987, J CHEM ECOL, V13, P203, DOI 10.1007/BF01020363
   Underwood A.J., 1997, EXPT ECOLOGY THEIR L, P1, DOI DOI 10.1016/J.PORGCOAT.2011.04.008
   VALCKE R, 2003, ADV PLANT PHYSL, P445
   WOODMAN RL, 1991, OIKOS, V60, P11, DOI 10.2307/3544986
NR 50
TC 21
Z9 23
U1 2
U2 21
PU WILEY
PI HOBOKEN
PA 111 RIVER ST, HOBOKEN 07030-5774, NJ USA
SN 1435-8603
EI 1438-8677
J9 PLANT BIOLOGY
JI Plant Biol.
PD SEP
PY 2006
VL 8
IS 5
BP 698
EP 705
DI 10.1055/s-2006-924150
PG 8
WC Plant Sciences
WE Science Citation Index Expanded (SCI-EXPANDED)
SC Plant Sciences
GA 085ML
UT WOS:000240608100018
PM 16821192
DA 2023-07-11
ER

PT J
AU Bowman, JL
AF Bowman, J. L.
TI Molecules and morphology: comparative developmental genetics of the
   Brassicaceae
SO PLANT SYSTEMATICS AND EVOLUTION
LA English
DT Article
DE Brassicaceae; evo-devo; morphological evolution; Lepidium
ID AGROBACTERIUM-MEDIATED TRANSFORMATION; ARABIDOPSIS-SUECICA BRASSICACEAE;
   LEPIDIUM L. BRASSICACEAE; FLORAL-DIP METHOD; HOMEOTIC GENE;
   INFLORESCENCE DEVELOPMENT; SELF-INCOMPATIBILITY; COMPARATIVE GENOMICS;
   REGULATORY ELEMENTS; MERISTEM IDENTITY
AB For approximately 20 years Arabidopsis has been a model system to investigate developmental and physiological questions in plant biology, leading to the identification of genes and genetic systems involved in many processes. Extending ideas arising from knowledge of developmental genetic systems in Arabidopsis to other species of the Brassicaceae will require the application of genomics technologies developed in Arabidopsis and the establishment of additional genetic systems and resources in other species. Morphological variation in all plant organs, as well as in growth habit, mating systems, and physiology are represented in the breadth of Brassicaceae species offering ample opportunity to investigate the molecular basis of morphological evolution in this family. In addition, the frequent recent hybridization events in Brassica and Arabidopsis facilitate study of this pervasive force in the evolution of all plants.
C1 Univ Calif Davis, Plant Biol Sect, Davis, CA 95616 USA.
C3 University of California System; University of California Davis
RP Bowman, JL (通讯作者)，Univ Calif Davis, Plant Biol Sect, Davis, CA 95616 USA.
EM jlbowman@ucdavis.edu
RI Bowman, John P./ABF-5108-2020
OI Bowman, John P./0000-0002-4528-9333; Bowman, John/0000-0001-7347-3691
CR Adams KL, 2005, TRENDS GENET, V21, P539, DOI 10.1016/j.tig.2005.07.009
   Al-Shehbaz IA, 2002, NOVON, V12, P5, DOI 10.2307/3393229
   ALVAREZ J, 1992, PLANT J, V2, P103, DOI 10.1111/j.1365-313X.1992.00103.x
   [Anonymous], 1906, **DROPPED REF**, DOI [DOI 10.5962/BHL.TITLE.15476, DOI 10.5962/P.237632]
   Bechtold N, 2003, TRANSGENIC RES, V12, P509, DOI 10.1023/A:1024272023966
   Bharathan G, 2002, SCIENCE, V296, P1858, DOI 10.1126/science.1070343
   Birchler JA, 2005, TRENDS GENET, V21, P219, DOI 10.1016/j.tig.2005.02.010
   BOWMAN JL, 1991, DEVELOPMENT, V112, P1
   Bowman JL, 1999, INT J PLANT SCI, V160, P917, DOI 10.1086/314194
   BOWMAN JL, 1993, DEVELOPMENT, V119, P721
   Bowman JL, 1998, INT J PLANT SCI, V159, P65, DOI 10.1086/297522
   Bradshaw HD, 1998, GENETICS, V149, P367
   Charlesworth D, 2005, BIOESSAYS, V27, P472, DOI 10.1002/bies.20231
   Chen QY, 1999, DEVELOPMENT, V126, P2715
   CHEN ZJ, 2004, PLANT PHYSIOL, V129, P451
   Colinas J, 2002, PLANT PHYSIOL, V129, P451, DOI 10.1104/pp.002501
   Comai L, 2000, PLANT CELL, V12, P1551, DOI 10.1105/tpc.12.9.1551
   Cubas P, 1999, PLANT J, V18, P215, DOI 10.1046/j.1365-313X.1999.00444.x
   Curtis IS, 2001, TRANSGENIC RES, V10, P363, DOI 10.1023/A:1016600517293
   Desfeux C, 2000, PLANT PHYSIOL, V123, P895, DOI 10.1104/pp.123.3.895
   Dinneny JR, 2005, BIOESSAYS, V27, P42, DOI 10.1002/bies.20165
   Dinneny JR, 2004, DEVELOPMENT, V131, P1101, DOI 10.1242/dev.00949
   Doebley J, 2004, ANNU REV GENET, V38, P37, DOI 10.1146/annurev.genet.38.072902.092425
   Duret L, 1997, CURR OPIN STRUC BIOL, V7, P399, DOI 10.1016/S0959-440X(97)80058-9
   ENDRESS PK, 1992, INT J PLANT SCI, V153, pS106, DOI 10.1086/297069
   Fobis-Loisy I, 2004, PLANT BIOLOGY, V6, P109, DOI 10.1055/s-2004-817804
   GOTO K, 1994, GENE DEV, V8, P1548, DOI 10.1101/gad.8.13.1548
   Greenboim-Wainberg Y, 2005, PLANT CELL, V17, P92, DOI 10.1105/tpc.104.028472
   Grummt I, 2003, NAT REV MOL CELL BIO, V4, P641, DOI 10.1038/nrm1171
   HEWSON H J, 1982, Brunonia, V5, P73, DOI 10.1071/BRU9820073
   HEWSON H J, 1981, Brunonia, V4, P217, DOI 10.1071/BRU9810217
   Hill TA, 1998, DEVELOPMENT, V125, P1711
   Hiscock SJ, 2003, TRENDS PLANT SCI, V8, P606, DOI 10.1016/j.tplants.2003.10.007
   Hong RL, 2003, PLANT CELL, V15, P1296, DOI 10.1105/tpc.009548
   Inan G, 2004, PLANT PHYSIOL, V135, P1718, DOI 10.1104/pp.104.041723
   Ito T, 2000, PLANT CELL, V12, P1541, DOI 10.1105/tpc.12.9.1541
   JACK T, 1992, CELL, V68, P683, DOI 10.1016/0092-8674(92)90144-2
   KEMPIN SA, 1995, SCIENCE, V267, P522, DOI 10.1126/science.7824951
   Koch M, 2003, ANN MO BOT GARD, V90, P151, DOI 10.2307/3298580
   Koch M, 1999, PLANT SYST EVOL, V216, P207, DOI 10.1007/BF01084399
   Koch M, 2001, PLANT SYST EVOL, V227, P209, DOI 10.1007/s006060170049
   Koch M, 2001, AM J BOT, V88, P534, DOI 10.2307/2657117
   Koch MA, 2001, MOL BIOL EVOL, V18, P1882, DOI 10.1093/oxfordjournals.molbev.a003729
   Koornneef M, 2004, ANNU REV PLANT BIOL, V55, P141, DOI 10.1146/annurev.arplant.55.031903.141605
   Lee JY, 2005, PLANT CELL, V17, P25, DOI 10.1105/tpc.104.026666
   Lee JY, 2002, P NATL ACAD SCI USA, V99, P16835, DOI 10.1073/pnas.242415399
   LEVIN JZ, 1995, PLANT CELL, V7, P529, DOI 10.1105/tpc.7.5.529
   Levy AA, 2004, BIOL J LINN SOC, V82, P607, DOI 10.1111/j.1095-8312.2004.00346.x
   Long J, 2000, DEV BIOL, V218, P341, DOI 10.1006/dbio.1999.9572
   Maloof JN, 2003, CURR OPIN GENET DEV, V13, P576, DOI 10.1016/j.gde.2003.10.003
   MANDEL MA, 1995, NATURE, V377, P522, DOI 10.1038/377522a0
   Mummenhoff K, 2001, AM J BOT, V88, P2051, DOI 10.2307/3558431
   MUMMENHOFF K, 1995, BOT ACTA, V108, P449, DOI 10.1111/j.1438-8677.1995.tb00520.x
   Mummenhoff K, 2004, AM J BOT, V91, P254, DOI 10.3732/ajb.91.2.254
   MUMMENHOFF K, 1994, BIOCHEM SYST ECOL, V22, P807, DOI 10.1016/0305-1978(94)90084-1
   Mummenhoff K, 1997, BOT J LINN SOC, V125, P183, DOI 10.1006/bojl.1997.0116
   MUMMENHOFF K, 2005, ANN MISSOURI BOT GAR, V92, P307
   Narita NN, 2004, PLANT J, V38, P699, DOI 10.1111/j.1365-313X.2004.02078.x
   Nasrallah JB, 2002, SCIENCE, V296, P305, DOI 10.1126/science.296.5566.305
   Nasrallah ME, 2004, P NATL ACAD SCI USA, V101, P16070, DOI 10.1073/pnas.0406970101
   Nath U, 2003, SCIENCE, V299, P1404, DOI 10.1126/science.1079354
   Ohno CK, 2004, DEVELOPMENT, V131, P1111, DOI 10.1242/dev.00991
   OKane SL, 1996, SYST BOT, V21, P559, DOI 10.2307/2419615
   Osborn TC, 2003, TRENDS GENET, V19, P141, DOI 10.1016/S0168-9525(03)00015-5
   PALMER JD, 1983, THEOR APPL GENET, V65, P181, DOI 10.1007/BF00308062
   Parcy F, 1998, NATURE, V395, P561, DOI 10.1038/26903
   Piazza P, 2005, NEW PHYTOL, V167, P693, DOI 10.1111/j.1469-8137.2005.01466.x
   Pires JC, 2004, BIOL J LINN SOC, V82, P675, DOI 10.1111/j.1095-8312.2004.00350.x
   RIESEBERG LH, 1995, AM J BOT, V82, P944, DOI 10.2307/2445981
   SADIK S, 1962, AM J BOT, V49, P290, DOI 10.2307/2439552
   Sawa S, 1999, PLANT CELL, V11, P69, DOI 10.1105/tpc.11.1.69
   Schemske DW, 1999, P NATL ACAD SCI USA, V96, P11910, DOI 10.1073/pnas.96.21.11910
   SCHULTZ EA, 1991, PLANT CELL, V3, P771, DOI 10.1105/tpc.3.8.771
   SHANNON S, 1991, PLANT CELL, V3, P877, DOI 10.1105/tpc.3.9.877
   Shimizu KK, 2004, SCIENCE, V306, P2081, DOI 10.1126/science.1103776
   Shu GP, 2000, AM J BOT, V87, P634, DOI 10.2307/2656849
   Shull G, 1914, Z INDUKT ABSTAMMUNGS, V12, P97, DOI DOI 10.1007/BF01837282
   Siegfried KR, 1999, DEVELOPMENT, V126, P4117
   Smith LB, 2000, MOL BREEDING, V6, P603, DOI 10.1023/A:1011370525688
   Stuurman J, 2004, GENETICS, V168, P1585, DOI 10.1534/genetics.104.031138
   Tague BW, 2001, TRANSGENIC RES, V10, P259, DOI 10.1023/A:1016633617908
   Taji T, 2004, PLANT PHYSIOL, V135, P1697, DOI 10.1104/pp.104.039909
   Tautz D, 2000, CURR OPIN GENET DEV, V10, P575, DOI 10.1016/S0959-437X(00)00130-1
   Tilly JJ, 1998, DEVELOPMENT, V125, P1647
   VANROYEN P, 1964, NOVA GUINEA BOT, V19, P427
   Wang WC, 2003, PLANT CELL REP, V22, P274, DOI 10.1007/s00299-003-0691-9
   WEIGEL D, 1992, CELL, V69, P843, DOI 10.1016/0092-8674(92)90295-N
   WEIGEL D, 1995, NATURE, V377, P495, DOI 10.1038/377495a0
   Wen JQ, 2004, PLANT J, V37, P668, DOI 10.1111/j.1365-313X.2003.01994.x
   WILKINSON MD, 1995, PLANT CELL, V7, P1485, DOI 10.1105/tpc.7.9.1485
   Yoon HS, 2004, P NATL ACAD SCI USA, V101, P6524, DOI 10.1073/pnas.0401824101
NR 91
TC 21
Z9 22
U1 0
U2 9
PU SPRINGER WIEN
PI WIEN
PA SACHSENPLATZ 4-6, PO BOX 89, A-1201 WIEN, AUSTRIA
SN 0378-2697
J9 PLANT SYST EVOL
JI Plant Syst. Evol.
PD JUL
PY 2006
VL 259
IS 2-4
BP 199
EP 215
DI 10.1007/s00606-006-0419-8
PG 17
WC Plant Sciences; Evolutionary Biology
WE Science Citation Index Expanded (SCI-EXPANDED)
SC Plant Sciences; Evolutionary Biology
GA 063EH
UT WOS:000238998800007
DA 2023-07-11
ER

PT J
AU Hall, JC
   Tisdale, TE
   Donohue, K
   Kramer, EM
AF Hall, Jocelyn C.
   Tisdale, Tracy E.
   Donohue, Kathleen
   Kramer, Elena M.
TI Developmental basis of an anatomical novelty: Heteroarthrocarpy in
   Cakile lanceolata and Erucaria erucarioides (Brassicaceae)
SO INTERNATIONAL JOURNAL OF PLANT SCIENCES
LA English
DT Article
DE fruit morphology; silique; heteroarthrocarpy; Brassiceae; dehiscence;
   indehiscence
ID MADS-BOX GENES; CELL-SEPARATION; CARPEL DEVELOPMENT; SEED DISPERSAL;
   CRABS-CLAW; NAPUS L; ARABIDOPSIS; FRUIT; DEHISCENCE; EVOLUTION
AB To understand the developmental basis of a novel anatomical feature, we present a comparative developmental study of an ecologically significant novelty in fruit morphology. Most members of the tribe Brassiceae have heteroarthrocarpic fruits, in contrast to the unsegmented fruits of many Brassicaceae. Heteroarthrocarpy is characterized by a joint that bisects fruits into heteromorphic segments and by partial or complete indehiscence. In order to better understand the development of heteroarthrocarpic characteristics and their relationships to typical siliques, we studied carpel and fruit development in two closely related species of the Brassiceae, Erucaria erucarioides and Cakile lanceolata. Our results indicate that proximal segments of heteroarthrocarpic fruits correspond to valves of typical siliques, regardless of whether these segments are dehiscent. Indehiscent distal segments are composed of both stylar and ovary elements, although the ovary wall of this segment does not differentiate into valve tissue. The joint itself comprises the distal extent of the valve margin and an internal proliferation of the mesocarp. Additionally, Cakile fruits form a transverse dehiscence zone through the joint, allowing the segments to separate. Heteroarthrocarpy entails modifications of lignification patterns and alterations of relationships between valve, style, ovary, and mesocarp. Possible genetic mechanisms underlying these modifications are discussed in reference to what is known about silique development in Arabidopsis.
C1 Harvard Univ, Arnold Arboretum, Cambridge, MA 02138 USA.
   Harvard Univ, Dept Organism & Evolutionary Biol, Cambridge, MA 02138 USA.
C3 Harvard University; Harvard University
RP Hall, JC (通讯作者)，Harvard Univ, Arnold Arboretum, Cambridge, MA 02138 USA.
EM jhall@oeb.harvard.edu
RI Hall, Jocelyn C/A-2647-2014; Hall, Jocelyn/B-6888-2012
OI Hall, Jocelyn C/0000-0001-8889-7892; Hall, Jocelyn/0000-0002-5279-4346
CR ALSHEHBAZ IA, 1985, J ARNOLD ARBORETUM, V66, P279, DOI 10.5962/bhl.part.13184
   Alvarez J, 1998, J PLANT RES, V111, P295, DOI 10.1007/BF02512187
   Alvarez J, 1999, DEVELOPMENT, V126, P2377
   Appel O, 2003, FA GE VAS P, V5, P75
   Appel Oliver, 1999, Botanische Jahrbuecher fuer Systematik Pflanzengeschichte und Pflanzengeographie, V121, P85
   Bowman JL, 1999, DEVELOPMENT, V126, P2387
   BREMER B, 1992, BIOL J LINN SOC, V47, P79, DOI 10.1111/j.1095-8312.1992.tb00657.x
   BREMER B, 1995, ANN MO BOT GARD, V82, P383, DOI 10.2307/2399889
   Clausing G, 2000, BOT J LINN SOC, V133, P303, DOI 10.1111/j.1095-8339.2000.tb01548.x
   Dinneny JR, 2005, DEVELOPMENT, V132, P4687, DOI 10.1242/dev.02062
   Dinneny JR, 2005, BIOESSAYS, V27, P42, DOI 10.1002/bies.20165
   Donohue K, 1998, ECOLOGY, V79, P2771, DOI 10.1890/0012-9658(1998)079[2771:MDOSDI]2.0.CO;2
   Ferrandiz C, 2000, SCIENCE, V289, P436, DOI 10.1126/science.289.5478.436
   Ferrandiz C, 1999, ANNU REV BIOCHEM, V68, P321, DOI 10.1146/annurev.biochem.68.1.321
   Ferrandiz C, 2002, J EXP BOT, V53, P2031, DOI 10.1093/jxb/erf082
   Gomez-Campo C., 1980, Brassica crops and wild allies. Biology and breeding., P3
   GOMEZCAMPO C, 1999, EUCARPIA CRUCIFERAE, V21, P11
   Gu Q, 1998, DEVELOPMENT, V125, P1509
   Hall JC, 2002, AM J BOT, V89, P1826, DOI 10.3732/ajb.89.11.1826
   Heisler MGB, 2001, DEVELOPMENT, V128, P1089
   Jarvis MC, 2003, PLANT CELL ENVIRON, V26, P977, DOI 10.1046/j.1365-3040.2003.01034.x
   Judd WS, 1994, HARVARD PAPERS BOTAN, V1, P1
   Knapp S, 2002, J EXP BOT, V53, P2001, DOI 10.1093/jxb/erf068
   Koch M, 2003, ANN MO BOT GARD, V90, P151, DOI 10.2307/3298580
   Liljegren SJ, 2004, CELL, V116, P843, DOI 10.1016/S0092-8674(04)00217-X
   Liljegren SJ, 2000, NATURE, V404, P766, DOI 10.1038/35008089
   MEAKIN PJ, 1990, J EXP BOT, V41, P995, DOI 10.1093/jxb/41.8.995
   MEAKIN PJ, 1990, J EXP BOT, V41, P1003, DOI 10.1093/jxb/41.8.1003
   MORGAN DR, 1994, AM J BOT, V81, P890, DOI 10.2307/2445770
   Nemhauser JL, 2000, DEVELOPMENT, V127, P3877
   POLOWICK PL, 1986, AM J BOT, V73, P254, DOI 10.2307/2444180
   POLSTER A, 2005, THESIS U OSNABRUCK O
   Rajani S, 2001, CURR BIOL, V11, P1914, DOI 10.1016/S0960-9822(01)00593-0
   Roberts JA, 2002, ANNU REV PLANT BIOL, V53, P131, DOI 10.1146/annurev.arplant.53.092701.180236
   RODMAN JE, 1974, CONTRIBUTIONS GRAY H, V205, P3
   Roeder AHK, 2003, CURR BIOL, V13, P1630, DOI 10.1016/j.cub.2003.08.027
   Rogers LA, 2004, NEW PHYTOL, V164, P17, DOI 10.1111/j.1469-8137.2004.01143.x
   Rollins R.C., 1993, CRUCIFERAE CONTINENT
   Ruzin S.E., 1999, MICRON, VVolume 32
   SAVIDGE B, 1995, PLANT CELL, V7, P721, DOI 10.1105/tpc.7.6.721
   Sessions A, 1997, DEVELOPMENT, V124, P4481
   Skinner DJ, 2004, PLANT CELL, V16, pS32, DOI 10.1105/tpc.015933
   Spence J, 1996, J MICROSC-OXFORD, V181, P195, DOI 10.1046/j.1365-2818.1996.111391.x
   SPENCE J, 1996, THESIS U DURHAM DURH
   VANCANNEYT G, 2003, 13 INT C AR RES, pS27
   Warwick SI, 2005, CAN J BOT, V83, P467, DOI [10.1139/B05-021, 10.1139/b05-021]
   Warwick SI, 1997, CAN J BOT, V75, P960, DOI 10.1139/b97-107
   ZOHARY M., 1948, PALESTINE JOUR BOT JERUSALEM SER, V4, P158
NR 48
TC 21
Z9 24
U1 0
U2 15
PU UNIV CHICAGO PRESS
PI CHICAGO
PA 1427 E 60TH ST, CHICAGO, IL 60637-2954 USA
SN 1058-5893
EI 1537-5315
J9 INT J PLANT SCI
JI Int. J. Plant Sci.
PD JUL
PY 2006
VL 167
IS 4
BP 771
EP 789
DI 10.1086/504928
PG 19
WC Plant Sciences
WE Science Citation Index Expanded (SCI-EXPANDED)
SC Plant Sciences
GA 074SG
UT WOS:000239831500003
OA Green Published
DA 2023-07-11
ER

PT J
AU Perny, MN
   Tribsch, A
   Stuessy, TF
   Marhold, K
AF Perny, MN
   Tribsch, A
   Stuessy, TF
   Marhold, K
TI Allopolyploid origin of Cardamine silana (Brassicaceae) from Calabria
   (southern Italy): karyological, morphological and molecular evidence
SO BOTANICAL JOURNAL OF THE LINNEAN SOCIETY
LA English
DT Article
DE Apennine Peninsula; Balkans; biogeography; Cardamine acris; Cardamine
   pratensis; Cardamine raphanifolia; chromosome numbers; multivariate
   morphometrics; taxonomy
ID CHLOROPLAST DNA; AMARA BRASSICACEAE; GROUP CRUCIFERAE; HYBRIDIZATION;
   TAXONOMY; AFLP; POLYPLOIDY; DIFFERENTIATION; CARPATHIANS; PANNONIA
AB Endemic Cardamine silana from Calabria (southern Italy) previously reported to be related to C raphanifolia was found to be hexaploid. Morphological characters and AFLP data were analysed to evaluate the degree of differentiation of C. silana from closely related taxa and to find parental taxa of this polyploid. Cardamine apennina from the C pratensis group was examined as one putative parent, as indicated in previous studies of nuclear ITS sequences, along with other related taxa based on both cpDNA and ITS sequences. Both multivariate morphometric analyses of quantitative characters and evaluation of qualitative morphological characters showed: (1) closest position of C. silana to two diploids: C. acris from the Balkan Peninsula and C. apennina from Central Italy; (2) good extent of morphological separation of C. silana from related taxa; and (3) within C acris subspecies, C acris ssp. vardousiae from Central Greece as closest to C. silana. Neighbour-joining tree and PCoA ordinations of AFLP data, as well as patterns of AFLP bands sharing, corroborated results of multivariate morphometrics. This evidence supports an allopolyploid origin of C. silana, with C. apennina and C. acris as parental taxa. Its origin may be dated to Pleistocene glacial events, because of the presumably wider geographical distributions of its parental taxa during more humid periods at that time. (c) 2005 The Linnean Society of London.
C1 Slovak Acad Sci, Inst Bot, SK-84523 Bratislava, Slovakia.
   Univ Vienna, Inst Bot, Dept Higher Plant Systemat & Evolut, A-1030 Vienna, Austria.
   Charles Univ Prague, Dept Bot, CZ-12801 Prague, Czech Republic.
C3 Slovak Academy of Sciences; University of Vienna; Charles University
   Prague
RP Marhold, K (通讯作者)，Slovak Acad Sci, Inst Bot, Dubravska Cesta 14, SK-84523 Bratislava, Slovakia.
EM karol.marhold@savba.sk
RI Marhold, Karol/B-4699-2011; Tribsch, Andreas/AAF-7296-2020
OI Marhold, Karol/0000-0002-7658-0844; Tribsch,
   Andreas/0000-0002-5081-1675; Perny, Marian/0000-0003-1385-6628
CR Adams JM, 1997, GLOBAL LAND ENV LAST
   ANCEV ME, 1997, FL MEDIT, V7, P258
   [Anonymous], 2002, SINAUER ASS SUNDERLA, DOI DOI 10.1111/J.0014-3820.2002.TB00191.X
   [Anonymous], 1973, NUMERICAL TAXONOMY P
   [Anonymous], 1993, TECHNIQUES POLLINATI
   [Anonymous], 1824, PRODROMUS SYSTEMATIS
   Bachmann Konrad, 2000, Plant Species Biology, V15, P197, DOI 10.1046/j.1442-1984.2000.00040.x
   Cesca G, 2002, PLANT BIOSYST, V136, P313, DOI 10.1080/11263500212331351209
   de Candolle AP, 1821, REGNI VEGETABILIS SY, V2
   Doyle JJ, 1987, PHYTOCHEMICAL B BOT, V19, P11
   Fineschi S, 2002, FOREST ECOL MANAG, V156, P103, DOI 10.1016/S0378-1127(01)00637-5
   Fjellheim S, 2001, AM J BOT, V88, P869, DOI 10.2307/2657039
   Franzke A, 2000, PLANT SYST EVOL, V224, P213, DOI 10.1007/BF00986344
   FRENZEL B, 1992, ATLAS PALAEOCLIMATES
   Hansen KT, 2000, AM J BOT, V87, P1466, DOI 10.2307/2656873
   HARRIS SA, 1991, TAXON, V40, P393, DOI 10.2307/1223218
   Hodkinson TR, 2002, AM J BOT, V89, P279, DOI 10.3732/ajb.89.2.279
   Ishida TA, 2003, AM J BOT, V90, P769, DOI 10.3732/ajb.90.5.769
   Jalas J, 1994, ATLAS FLORAE EUROPAE
   JONES BMG, 1993, FLORA EUROPAEA, V1, P346
   KLECKA WR, 1980, SAGE U PAPERS SERIES, V19
   KRZANOWSKI WJ, 1990, PRINCIPLES MULTIVARI
   Lakusic D, 2004, PLANT SYST EVOL, V247, P23, DOI 10.1007/s00606-004-0136-0
   Levin DA., 2002, OX ECOL EV, V29, P460
   Lihova J, 2004, AM J BOT, V91, P1231, DOI 10.3732/ajb.91.8.1231
   Lihova J, 2004, PLANT SYST EVOL, V245, P69, DOI 10.1007/s00606-003-0119-6
   Lihova J, 2004, SYST BOT, V29, P134, DOI 10.1600/036364404772974059
   Lihova J, 2003, TAXON, V52, P783, DOI 10.2307/3647352
   Lihova J, 2000, TAXON, V49, P747, DOI 10.2307/1223975
   LOVKVIST B, 1957, BOT NOTISER, V110, P423
   LOVKVIST BORJE, 1956, SYMBOLAE BOT UPSALIENSIS, V14, P1
   MARHOLD K, 1994, FOLIA GEOBOT PHYTOTX, V29, P335, DOI 10.1007/BF02882912
   Marhold K, 2004, ANN BOT-LONDON, V93, P507, DOI 10.1093/aob/mch073
   Marhold K, 1996, PLANT SYST EVOL, V200, P141, DOI 10.1007/BF00984932
   Marhold K, 2002, BOT J LINN SOC, V139, P275, DOI 10.1046/j.1095-8339.2002.00066.x
   MARHOLD K, 1992, BOT J LINN SOC, V110, P121, DOI 10.1111/j.1095-8339.1992.tb00286.x
   MARHOLD K, 1995, FOLIA GEOBOT PHYTOTX, V30, P63, DOI 10.1007/BF02813221
   Marhold K, 1999, BOT HELV, V109, P67
   Marhold K, 2003, WILLDENOWIA, V33, P69
   MASTERSON J, 1994, SCIENCE, V264, P421, DOI 10.1126/science.264.5157.421
   MURIN A, 1960, STAIN TECHNOL, V35, P351
   NEI M, 1979, P NATL ACAD SCI USA, V76, P5269, DOI 10.1073/pnas.76.10.5269
   Osborn TC, 2003, TRENDS GENET, V19, P141, DOI 10.1016/S0168-9525(03)00015-5
   PARLATORE F, 1890, FLORA ITALIANA, V9
   *PE APPL BIOS, 1996, AFLP PLANT MAPP PROT
   Perny M, 2004, FOLIA GEOBOT, V39, P405, DOI 10.1007/BF02803211
   Pignatti S, 1982, FLORA DITALIA, V1-3
   PIMENTEL RA, 1981, SYST ZOOL, V30, P250, DOI 10.2307/2413248
   Podani J, 2001, SYN TAX 2000 COMPUTE
   Rico E., 1993, FLORA IBERICA, V4, P119
   SALISBURY E, 1965, PROC R SOC SER B-BIO, V163, P321, DOI 10.1098/rspb.1965.0072
   *SAS I, 2000, SAS ONL DOC VERS 8
   Schols P, 2002, GRANA, V41, P124, DOI 10.1080/001731302760156936
   Schonswetter P, 2004, BIOL J LINN SOC, V81, P183, DOI 10.1111/j.1095-8312.2003.00289.x
   Soltis DE, 1999, TRENDS ECOL EVOL, V14, P348, DOI 10.1016/S0169-5347(99)01638-9
   SOLTIS DE, 2000, P NATL ACAD SCI USA, V797, P7015
   Tenore M., 1831, SYLLOGE PLANTARUM VA
   THORPE RS, 1976, BIOL REV, V51, P407
   Urbanska KM, 1997, PLANT SYST EVOL, V204, P233, DOI 10.1007/BF00989208
   Urbanska KM, 1999, PLANT EVOLUTION IN MAN-MADE HABITATS, P29
   VOS P, 1995, NUCLEIC ACIDS RES, V23, P4407, DOI 10.1093/nar/23.21.4407
   Widmer A, 1999, AM J BOT, V86, P1282, DOI 10.2307/2656776
   Zangheri P, 1976, FLORA ITALICA, V1
NR 63
TC 21
Z9 22
U1 0
U2 8
PU OXFORD UNIV PRESS
PI OXFORD
PA GREAT CLARENDON ST, OXFORD OX2 6DP, ENGLAND
SN 0024-4074
EI 1095-8339
J9 BOT J LINN SOC
JI Bot. J. Linnean Soc.
PD MAY
PY 2005
VL 148
IS 1
BP 101
EP 116
DI 10.1111/j.1095-8339.2005.00389.x
PG 16
WC Plant Sciences
WE Science Citation Index Expanded (SCI-EXPANDED)
SC Plant Sciences
GA 927MB
UT WOS:000229196900008
OA Bronze
DA 2023-07-11
ER

PT J
AU Grundt, HH
   Obermayer, R
   Borgen, L
AF Grundt, HH
   Obermayer, R
   Borgen, L
TI Ploidal levels in the arctic-alpine polyploid Draba lactea
   (Brassicaceae) and its low-ploid relatives
SO BOTANICAL JOURNAL OF THE LINNEAN SOCIETY
LA English
DT Article
DE chromosome numbers; cytotypes; Feulgen densitometry; flow cytometry;
   nuclear DNA content
ID GENOME SIZE VARIATION; NUCLEAR-DNA CONTENTS; CHROMOSOME-NUMBERS; NORDIC
   POLYPLOIDS; FLOW; COMPLEX; SAMPLES; PLANTS
AB Ploidal level information is of particular importance in intricate polyploid complexes such as in arctic-alpine Draba. Relative DNA content is reported for the tetra- and hexaploid D. lactea and seven of its low-ploid relatives. Flow cytometry was used to study 200 plants from 93 populations, the screening based on relative fluorescence. Absolute DNA content was determined by Feulgen densitometry for 13 plants from seven species, and reference chromosome numbers were determined in 12 plants (1-3 per species) representing six species. The plants grouped into diploids (2n = 16), tetraploids (2n = 32), hexaploids (2n = 48), and two triploids. Each ploidal level showed a linear increase in relative DNA content, pointing to a relatively recent polyploid origin. The diploid level was confirmed in D. nivalis, D. subcapitata, D. fladnizensis, and D. lonchocarpa. Draba palanderiana, reported previously as di-, tetra- and octoploid, was diploid in all investigated accessions. Hexa- and tetraploids were observed in D. lactea, in approximately the same ratio (8: 1) as reported previously. The ploidal levels of the Central Asian D. altaica and D. turczaninovii are reported here for the first time as diploid and tetraploid, respectively. (c) 2005 The Linnean Society of London.
C1 Nat Hist Museum & Bot Garden, Natl Ctr Biosystemat, NO-0318 Oslo, Norway.
   Univ Vienna, Inst Bot, AU-1030 Vienna, Austria.
C3 University of Vienna
RP Borgen, L (通讯作者)，Nat Hist Museum & Bot Garden, Natl Ctr Biosystemat, POB 1172, NO-0318 Oslo, Norway.
EM liv.borgen@nhm.uio.no
CR [Anonymous], 1981, PLANT SPECIATION
   [Anonymous], 1950, VARIATION EVOLUTION
   [Anonymous], 2013, TREE GENET GENOMES, DOI [DOI 10.1007/BF02672073, DOI 10.1007/s11295-012-0537-0]
   Bennett MD, 1998, ANN BOT-LONDON, V82, P121, DOI 10.1006/anbo.1998.0785
   Bennett MD, 2000, ANN BOT-LONDON, V86, P859, DOI 10.1006/anbo.2000.1253
   BERKUTENKO A, 1979, NOVIT SYST PL VASC, V16, P119
   BERKUTENKO A N, 1984, Botanicheskii Zhurnal (St. Petersburg), V69, P75
   BERKUTENKO A N, 1976, Botanicheskii Zhurnal (St. Petersburg), V61, P1595
   BOCHER TYGE W., 1966, BIOL SKR KGL DAN VIDENSK SELSK, V14, P1
   Boscaiu M, 1999, PLANT SYST EVOL, V218, P13, DOI 10.1007/BF01087030
   Brautigam S, 1996, FOLIA GEOBOT PHYTOTX, V31, P315, DOI 10.1007/BF02815376
   BROCHMANN C, 1993, NORD J BOT, V13, P121, DOI 10.1111/j.1756-1051.1993.tb00023.x
   BROCHMANN C, 1992, AM J BOT, V79, P673, DOI 10.2307/2444883
   BROCHMANN C, 1992, PLANT SYST EVOL, V182, P35, DOI 10.1007/BF00941414
   BROCHMANN C, 1992, EVOL TREND PLANT, V6, P125
   Brochmann C, 1992, SOMMERFELTIA S, V4, P1
   Buttler KP., 1967, MITTEILUNGEN BOT STA, V6, P275
   BUTTLER KP, 1969, MITTEILUNGEN BOTANIS, V8, P539
   Cerbah M, 1999, HEREDITY, V82, P261, DOI 10.1038/sj.hdy.6884690
   Cody WJ., 2000, FLORA YUKON TERRITOR
   DAWE JC, 1981, CAN J BOT, V59, P1373, DOI 10.1139/b81-187
   DAWE JC, 1981, TAXON, V30, P829
   DAWE JC, 1980, TAXON, V29, P703
   Dolezel J, 1998, ANN BOT-LONDON, V82, P17, DOI 10.1006/anbo.1998.0730
   Ebel A. L., 2000, TURCZANINOWIA, V3, P18
   Engelskjon T., 1979, OPERA BOT, V52, P1
   Greilhuber J, 2003, J BRYOL, V25, P235, DOI 10.1179/037366803225013083
   GREILHUBER J, 1994, GENOME, V37, P646, DOI 10.1139/g94-092
   Greilhuber J, 1997, HEREDITY, V78, P547, DOI 10.1038/hdy.1997.85
   Grundt HH, 2004, MOL PHYLOGENET EVOL, V32, P695, DOI 10.1016/j.ympev.2004.04.006
   Heilborn O, 1927, HEREDITAS, V9, P59
   Holmen K, 1952, MEDDELELSER GRONLAND, V128, P1
   Hulten E., 1968, FLORA ALASKA NEIGHBO
   Hulten E, 1986, ATLAS N EUROPEAN VAS
   Husband BC, 1998, AM J BOT, V85, P1688, DOI 10.2307/2446502
   JOHNSON A W, 1968, Botaniska Notiser, V121, P403
   JORGENSEN C. A., 1958, BIOL SKRIFT DANSKE VIDENSKAB SELSKAB, V9, P1
   KIEHN M, 1995, ANN MO BOT GARD, V82, P398, DOI 10.2307/2399890
   KNABEN G, 1966, BOT NOTISER, V119, P427
   Knaben G., 1967, ACTA BOREALIA A, V21, P1
   Koch M, 2002, ANN MO BOT GARD, V89, P88, DOI 10.2307/3298659
   LOVE A., 1956, Acta Hort. gothoburg., V20, P65
   LOVE A, 1982, Taxon, V31, P119
   Love A, 1961, OPERA BOTANICA LUND, V5, P1
   Love A, 1975, CYTOTAXONOMICAL ATLA
   MERXMULLER H, 1964, BER DEUT BOT GES, V77, P411
   MULLIGAN GA, 1974, CAN J BOT, V52, P791, DOI 10.1139/b74-102
   MULLIGAN GA, 1966, CAN J BOTANY, V44, P309, DOI 10.1139/b66-037
   MULLIGAN GA, 1969, CAN J BOTANY, V47, P655, DOI 10.1139/b69-093
   NESS BD, 1989, AM J BOT, V76, P614, DOI 10.2307/2444357
   Obermayer R, 1999, ANN BOT-LONDON, V84, P259, DOI 10.1006/anbo.1999.0907
   Ohri D, 1998, PLANT SYST EVOL, V210, P57, DOI 10.1007/BF00984728
   OHRI D, 1986, PLANT SYST EVOL, V153, P119, DOI 10.1007/BF00989421
   Ohri D, 1998, ANN BOT-LONDON, V82, P75, DOI 10.1006/anbo.1998.0765
   PACKER JG, 1974, CAN J BOT, V52, P1095, DOI 10.1139/b74-138
   Petrovskiy V. V., 1983, BOT ZH, V68, P749
   Scheen AC, 2002, CAN J BOT, V80, P59, DOI 10.1139/b01-132
   Stace C. A., 1989, PLANT TAXONOMY BIOSY
   Suda J, 2002, NORD J BOT, V22, P593, DOI 10.1111/j.1756-1051.2002.tb01914.x
   Suda J, 2002, ANN BOT FENN, V39, P133
   Suda J, 2001, FOLIA GEOBOT, V36, P303, DOI 10.1007/BF02803183
   Taylor RL, 1968, FLORA QUEEN CHARLO 2
   TOLMACHEV AI, 1939, FLORA SSSR, V8, P276
   Vilhar B, 2001, ANN BOT-LONDON, V87, P719, DOI 10.1006/anbo.2001.1394
   Widmer A, 1999, AM J BOT, V86, P1282, DOI 10.2307/2656776
   ZHUKOVA P G, 1980, Botanicheskii Zhurnal (St. Petersburg), V65, P651
   ZHUKOVA P G, 1973, Botanicheskii Zhurnal (St. Petersburg), V58, P395
   ZHUKOVA P G, 1984, Botanicheskii Zhurnal (St. Petersburg), V69, P236
   ZHUKOVA P G, 1977, Botanicheskii Zhurnal (St. Petersburg), V62, P1215
   ZHUKOVA P G, 1972, Botanicheskii Zhurnal (St. Petersburg), V57, P554
   ZHUKOVA P. G., 1968, Botanicheskii Zhurnal, V53, P365
   ZHUKOVA P G, 1971, Botanicheskii Zhurnal (St. Petersburg), V56, P294
   ZHUKOVA P G, 1987, Botanicheskii Zhurnal (St. Petersburg), V72, P1617
   ZHUKOVA P. G., 1971, Botanicheskii Zhurnal, V56, P868
   ZHUKOVA P G, 1973, Botanicheskii Zhurnal (St. Petersburg), V58, P1331
   ZHUKOVA PG, 1965, BOT ZH, V50, P1320
   Zonneveld BJM, 2001, PLANT SYST EVOL, V229, P125, DOI 10.1007/s006060170022
   ZHUKOVA P. G., 1967, Botanicheskii Zhurnal, V52, P983
NR 78
TC 21
Z9 23
U1 0
U2 8
PU OXFORD UNIV PRESS
PI OXFORD
PA GREAT CLARENDON ST, OXFORD OX2 6DP, ENGLAND
SN 0024-4074
EI 1095-8339
J9 BOT J LINN SOC
JI Bot. J. Linnean Soc.
PD MAR
PY 2005
VL 147
IS 3
BP 333
EP 347
DI 10.1111/j.1095-8339.2005.00377.x
PG 15
WC Plant Sciences
WE Science Citation Index Expanded (SCI-EXPANDED)
SC Plant Sciences
GA 909EA
UT WOS:000227841700006
OA Bronze
DA 2023-07-11
ER

PT J
AU Koch, M
   Dobes, C
   Bernhardt, KG
   Kochjarova, J
AF Koch, M
   Dobes, C
   Bernhardt, KG
   Kochjarova, J
TI Cochlearia macrorrhiza (Brassicaceae): A bridging species between
   Cochlearia taxa from the Eastern Alps and the Carpathians?
SO PLANT SYSTEMATICS AND EVOLUTION
LA English
DT Article
DE AFLPs; alpine plants; Brassicaceae; Cochlearia; phylogeography; ice age
   refugia; Pleistocene; vicariance
ID DNA; DIFFERENTIATION; NUCLEAR
AB Cochlearia macrorrhiza is one of the most highly endangered species in Central Europe and less than five individuals survived at its natural stand in a lowland area between the Eastern Alps and the Carpathians. Amplified fragment length polymorphisms (AFLPs) confirmed the status of C. macrorrhiza as a distinct taxon. Lowland C. macrorrhiza does not bridge the distribution of montainous and alpine Cochlearia species from the Eastern Alps and the Carpathians genetically, and C. macrorrhiza represents a separate lineage which evolved from diploid Cochlearia as C. excelsa in East Austrian high alpine regions did. Another species considered in this study, the Romanian C. borzaeana is more closely related to C. tatrae from the High Tatra mountains than to C. pyrenaica from Slovakia or Austria and the AFLP results suggest a single origin of alpine 2n=42 taxa. Genetic differentiation within and between populations is highly structured geographically, and the AFLP data favour a former widespread distribution of C. pyrenaica in mountainous regions and a parallel evolution of high alpine taxa in the Eastern Alps and the Carpathians, respectively.
C1 Heidelberg Univ, Heidelberger Inst Plant Sci Biodivers & Plant Sys, D-69120 Heidelberg, Germany.
   Univ Agr Sci, Inst Bot, A-1180 Vienna, Austria.
   Comenius Univ, Bot Garden, Blatnica 03815 315, Slovakia.
C3 Ruprecht Karls University Heidelberg; University of Natural Resources &
   Life Sciences, Vienna; Comenius University Bratislava
RP Koch, M (通讯作者)，Heidelberg Univ, Heidelberger Inst Plant Sci Biodivers & Plant Sys, Neuenheimer Feld 345, D-69120 Heidelberg, Germany.
EM marcus.koch@urz.uni-heidelberg.de
RI Koch, Marcus A/A-4924-2011
OI Koch, Marcus A/0000-0002-1693-6829
CR BAJER A, 1950, ACTA SOC BOT POL, V20, P635
   BAJER A, 1952, B INT ACAD POLON SCI, V3, P89
   CASGRAIN P, 2001, R PACKAGE MULTIVARIA
   Clapham A. R., 1952, FLORA BRIT ISLES
   DOYLE J. J., 1987, PHYTOCHEMISTRY B, V19, P1
   EXCOFFIER L, 1992, GENETICS, V131, P479
   Felsenstein J, 1995, PHYLIP PHYLOGENY INF
   Fischer M, 1997, AM J BOT, V84, P1685, DOI 10.2307/2446466
   Greimler J, 2000, PLANT BIOLOGY, V2, P628, DOI 10.1055/s-2000-16641
   HUBL E, 2001, RAZREDA SAZU, V42, P127
   Koch M, 1996, NORD J BOT, V16, P585, DOI 10.1111/j.1756-1051.1996.tb00276.x
   Koch M, 2000, ANN MO BOT GARD, V87, P246, DOI 10.2307/2666163
   Koch M, 1998, BOT ACTA, V111, P411, DOI 10.1111/j.1438-8677.1998.tb00727.x
   Koch M, 1999, PLANT SYST EVOL, V216, P207, DOI 10.1007/BF01084399
   Koch M, 2002, PLANT SYST EVOL, V232, P35, DOI 10.1007/s006060200025
   Kropf M, 2002, MOL ECOL, V11, P447, DOI 10.1046/j.1365-294X.2002.01446.x
   LUNGEANU I, 1972, TAXON, V21, P679
   NEI M, 1979, P NATL ACAD SCI USA, V76, P5269, DOI 10.1073/pnas.76.10.5269
   Nei M., 1987, MOL EVOLUTIONARY GEN, P180
   Pobedimova, 1970, NOVOSTI SIST VYSSH R, V7, P167
   POBEDIMOVA EG, 1969, VASCULARIUM, V5, P130
   Podani J., 1993, SYN TAX VERSION 5 0, P104
   POPESCU A, 1998, CONSPECTUL FLOREI CO
   SCHNEIDER S, 2000, ARLEQUIN VERS 2000 S
   SCHULTZEMOTEL W, 1986, ILLUSTRIERTE FLORA M, V4, P329
   SCHUR F, 1877, VERH NATURF VER BRUN, V15, P3
   SMEJKAL M, 1968, Preslia (Prague), V40, P133
   Stefureac T, 1976, REV ROUMAINE BIOL BV, V21, P117
   STEFUREAC T, 1978, NAT MED INCONJ BUCUR, V22, P39
   Tremetsberger K, 2002, PLANT SYST EVOL, V233, P163, DOI 10.1007/s00606-002-0189-x
   Tribsch A, 2002, AM J BOT, V89, P2024, DOI 10.3732/ajb.89.12.2024
   TRIBSCH A, 2003, IN PRESS TAXON
   Valachovic Milan, 2000, Preslia (Prague), V72, P475
   VANDEPEER Y, 1994, COMPUT APPL BIOSCI, V10, P569
   VOGT R, 1985, Berichte der Bayerischen Botanischen Gesellschaft zur Erforschung der Heimischen Flora, V56, P5
NR 35
TC 21
Z9 21
U1 0
U2 6
PU SPRINGER WIEN
PI WIEN
PA SACHSENPLATZ 4-6, PO BOX 89, A-1201 WIEN, AUSTRIA
SN 0378-2697
EI 1615-6110
J9 PLANT SYST EVOL
JI Plant Syst. Evol.
PD NOV
PY 2003
VL 242
IS 1-4
BP 137
EP 147
DI 10.1007/s00606-003-0048-4
PG 11
WC Plant Sciences; Evolutionary Biology
WE Science Citation Index Expanded (SCI-EXPANDED)
SC Plant Sciences; Evolutionary Biology
GA 749YB
UT WOS:000186956700008
DA 2023-07-11
ER

PT J
AU Lao, SH
   Loutre, C
   Brazier, M
   Coleman, JOD
   Cole, DJ
   Edwards, R
   Theodoulou, FL
AF Lao, SH
   Loutre, C
   Brazier, M
   Coleman, JOD
   Cole, DJ
   Edwards, R
   Theodoulou, FL
TI 3,4-dichloroaniline is detoxified and exported via different pathways in
   Arabidopsis and soybean
SO PHYTOCHEMISTRY
LA English
DT Article
DE Glycine max (Fabaceae) soybean; Arabidopsis thaliana (Brassicaceae);
   herbicide metabolism; conjugation; export; detoxification;
   dichloroaniline; malonyltransferase; glucosyltransferase; roots
ID CELL-SUSPENSION CULTURES; CICER-ARIETINUM L; N-GLUCOSYL; CHLOROPHYLL
   CATABOLITES; CHLORINATED ANILINES; PLANT-METABOLISM; XENOBIOTICS; WHEAT;
   GLUCOSYLTRANSFERASE; MALONYLTRANSFERASES
AB The metabolic fate of [UL-C-14]-3,4-dichloroaniline (DCA) was investigated in Arabidopsis root cultures and soybean plants over a 48 h period following treatment via the root media. DCA was rapidly taken up by both species and metabolised, predominantly to N-malonyl-DCA in soybean and N-glucosyl-DCA in Arabidopsis. Synthesis occurred in the roots and the respective conjugates were largely exported into the culture medium, a smaller proportion being retained within the plant tissue. Once conjugated, the DCA metabolites in the medium were not then readily taken up by roots of either species. The difference in the routes of DCA detoxification in the two plants could be explained partly by the relative activities of the respective conjugating enzymes, soybean containing high DCA-N-malonyltransferase activity, while in Arabidopsis DCA-N-glucosyltransferase activity predominated. A pre-treatment of plants with DCA increased DCA-N-malonyltransferase activity in soybean but not in Arabidopsis, indicating differential regulation of this enzyme in the two plant species. This study demonstrates that DCA can undergo two distinct detoxification mechanisms which both lead to the export of conjugated, metabolites from roots into the surrounding medium in contrast to the vacuolar deposition more commonly associated with the metabolism of xenobiotics in plants. (C) 2003 Elsevier Ltd. All rights reserved.
C1 Rothamsted Res, Crop Performance & Improvement Div, Harpenden AL5 2JQ, Herts, England.
   Univ Durham, Sch Biol & Biomed Sci, Durham DH1 3LE, England.
   Oxford Brookes Univ, Sch Biol & Mol Sci, Oxford OX3 0BP, England.
   Aventis Crop Sci, Ongar CM5 0HW, Essex, England.
C3 UK Research & Innovation (UKRI); Biotechnology and Biological Sciences
   Research Council (BBSRC); Rothamsted Research; N8 Research Partnership;
   Durham University; Oxford Brookes University
RP Theodoulou, FL (通讯作者)，Rothamsted Res, Crop Performance & Improvement Div, Harpenden AL5 2JQ, Herts, England.
OI Brazier-Hicks, Melissa/0000-0001-5993-1940; Edwards,
   Robert/0000-0003-0809-5991; Theodoulou, Frederica/0000-0002-8306-0716;
   Loutre, Caroline/0000-0003-4349-1244
CR BARTHA R, 1983, PESTICIDE CHEM HUMAN, V3, P345
   BARZ W, 1994, PLANT CELL TISS ORG, V38, P199, DOI 10.1007/BF00033878
   BOCKERS M, 1994, Z NATURFORSCH C, V49, P719
   Brazier M, 2002, PHYTOCHEMISTRY, V59, P149, DOI 10.1016/S0031-9422(01)00458-7
   FREAR DS, 1968, PHYTOCHEMISTRY, V7, P381, DOI 10.1016/S0031-9422(00)90876-8
   GAREIS C, 1992, Z NATURFORSCH C, V47, P829
   HARBORNE JB, 1987, PHYTOCHEMISTRY, V26, P2417, DOI 10.1016/S0031-9422(00)84738-X
   HARMS H, 1986, PLANT SCI, V45, P157, DOI 10.1016/0168-9452(86)90135-4
   Harvey PJ, 2002, ENVIRON SCI POLLUT R, V9, P29, DOI 10.1007/BF02987315
   Hinder B, 1996, J BIOL CHEM, V271, P27233, DOI 10.1074/jbc.271.44.27233
   HOHL HU, 1995, J AGR FOOD CHEM, V43, P1052, DOI 10.1021/jf00052a038
   KOSTER J, 1984, ARCH BIOCHEM BIOPHYS, V234, P513
   Lu YP, 1998, PLANT CELL, V10, P267, DOI 10.1105/tpc.10.2.267
   MACKENBROCK U, 1992, Z NATURFORSCH C, V47, P815
   MACKENBROCK U, 1993, J PLANT PHYSIOL, V142, P385, DOI 10.1016/S0176-1617(11)81242-3
   Marrs KA, 1996, ANNU REV PLANT PHYS, V47, P127, DOI 10.1146/annurev.arplant.47.1.127
   MATERN U, 1983, EUR J BIOCHEM, V133, P439, DOI 10.1111/j.1432-1033.1983.tb07483.x
   MATERN U, 1983, ARCH BIOCHEM BIOPHYS, V224, P261, DOI 10.1016/0003-9861(83)90209-6
   MATERN U, 1984, ARCH BIOCHEM BIOPHYS, V235, P218, DOI 10.1016/0003-9861(84)90271-6
   Parris G E, 1980, Residue Rev, V76, P1
   Robineau T, 1998, PLANT PHYSIOL, V118, P1049, DOI 10.1104/pp.118.3.1049
   SANDERMANN H, 1994, PHARMACOGENETICS, V4, P225, DOI 10.1097/00008571-199410000-00001
   SANDERMANN H, 1991, ARCH BIOCHEM BIOPHYS, V287, P341, DOI 10.1016/0003-9861(91)90488-5
   SANDERMANN JH, 1983, J APPLIED POLY SCI A, V37, P407
   SCHMIDT B, 1994, PESTIC SCI, V40, P231, DOI 10.1002/ps.2780400310
   SCHMIDT B, 1995, PHYTOCHEMISTRY, V39, P81, DOI 10.1016/0031-9422(94)00889-2
   SCHMITT R, 1985, PESTIC BIOCHEM PHYS, V24, P77, DOI 10.1016/0048-3575(85)90116-6
   STILL GG, 1968, SCIENCE, V159, P992, DOI 10.1126/science.159.3818.992
   Tommasini R, 1998, PLANT J, V13, P773, DOI 10.1046/j.1365-313X.1998.00076.x
   Tommasini R, 1997, FEBS LETT, V411, P206, DOI 10.1016/S0014-5793(97)00702-3
   VANDERTRENCK KT, 1981, Z NATURFORSCH C, V36, P714
   WINKLER R, 1989, PESTIC BIOCHEM PHYS, V33, P239, DOI 10.1016/0048-3575(89)90122-3
   WINKLER R, 1992, J AGR FOOD CHEM, V40, P2008, DOI 10.1021/jf00022a054
   YANG SF, 1984, ANNU REV PLANT PHYS, V35, P155, DOI 10.1146/annurev.pp.35.060184.001103
NR 34
TC 21
Z9 23
U1 2
U2 17
PU PERGAMON-ELSEVIER SCIENCE LTD
PI OXFORD
PA THE BOULEVARD, LANGFORD LANE, KIDLINGTON, OXFORD OX5 1GB, ENGLAND
SN 0031-9422
J9 PHYTOCHEMISTRY
JI Phytochemistry
PD JUL
PY 2003
VL 63
IS 6
BP 653
EP 661
DI 10.1016/S0031-9422(03)00289-9
PG 9
WC Biochemistry & Molecular Biology; Plant Sciences
WE Science Citation Index Expanded (SCI-EXPANDED)
SC Biochemistry & Molecular Biology; Plant Sciences
GA 699PJ
UT WOS:000184064900003
PM 12842137
DA 2023-07-11
ER

PT J
AU Taylor, SI
   Levy, F
AF Taylor, SI
   Levy, F
TI Responses to soils and a test for preadaptation to serpentine in
   Phacelia dubia (Hydrophyllaceae)
SO NEW PHYTOLOGIST
LA English
DT Article
DE adaptation; endemic; metal tolerance; Phacelia; serpentine; soils
ID GLANDULOSUS COMPLEX CRUCIFERAE; CHLOROPLAST DNA; PLANT; EVOLUTION; RARE;
   BRASSICACEAE; ADAPTATION; PHYLOGENY; ENDEMICS
AB Tests for adaptation to three different soils inhabited by subspecific taxa within Phacelia dubia and for preadaptation to a serpentine soil were conducted to examine the plausibility of an endemic-to-endemic evolutionary pathway. Each taxon performed optimally on its home soil, demonstrating edaphic specialization. None survived on the serpentine.
   Hydroponic assays for tolerance to two serpentine factors, elevated magnesium: calcium and elevated nickel, were conducted on population samples and maternal half sib families. Performance was estimated by root length and rosette diameter while leaf dissection served as an indicator of developmental maturity.
   Both nickel and magnesium: calcium of typical serpentine inhibited all three taxa. However, the granite outcrop endemic var. georgiana tolerated higher magnesium: calcium than other taxa, its tolerance exceeded that found on its home soil, and there was developmental variation among sibships.
   The tolerance uncovered in the endemic var. georgiana suggests that a specialized endemic taxon may encompass variation that could lead to preadaptation to a novel habitat and therefore serve as the raw material for speciation rather than represent an evolutionary dead end.
C1 E Tennessee State Univ, Dept Biol Sci, Johnson City, TN 37614 USA.
C3 East Tennessee State University
RP Levy, F (通讯作者)，E Tennessee State Univ, Dept Biol Sci, Johnson City, TN 37614 USA.
CR Alados CL, 1999, PLANT ECOL, V143, P51, DOI 10.1023/A:1009841216449
   ANDERSON RC, 1999, SAVANNAS BARRENS ROC
   [Anonymous], 1987, SERPENTINE ITS VEGET
   [Anonymous], 1984, CALIFORNIA SERPENTIN
   DOLAN RW, 1995, SYST BOT, V20, P338, DOI 10.2307/2419499
   FERNALD ML, 1944, RHODORA, V46, P32
   Gitzendanner MA, 2000, AM J BOT, V87, P783, DOI 10.2307/2656886
   Goodwin-Bailey C. I., 1992, P375
   Karron JD., 1997, BIOL RARITY CAUSES C, P174
   KRUCKEBERG AR, 1951, AM J BOT, V38, P408, DOI 10.2307/2438248
   KRUCKEBERG AR, 1967, BRITTONIA, V19, P133, DOI 10.2307/2805271
   KRUCKEBERG AR, 1954, ECOLOGY, V35, P267, DOI 10.2307/1931126
   KRUCKEBERG AR, 1989, HEAVY METAL TOLERANC, P302
   Levy F, 1999, HEREDITY, V82, P422, DOI 10.1038/sj.hdy.6885000
   Levy F, 1996, HEREDITY, V76, P143, DOI 10.1038/hdy.1996.22
   LEVY F, 1991, RHODORA, V93, P11
   Levy Foster, 2001, Castanea, V66, P134
   Macnair MR, 1998, ENDLESS FORMS, P157
   Mayer MS, 1999, SYST BOT, V24, P47, DOI 10.2307/2419385
   MAYER MS, 1994, AM J BOT, V81, P1288, DOI 10.2307/2445405
   MAYER MS, 1994, SYST BOT, V19, P557, DOI 10.2307/2419777
   MCCORMICK JF, 1964, BOT GAZ, V125, P271, DOI 10.1086/336283
   McVaugh Rogers, 1943, ECOL MONOGR, V13, P119, DOI 10.2307/1943526
   MILLER G L, 1977, Proceedings of the Pennsylvania Academy of Science, V51, P169
   Miller SP, 2000, TREE PHYSIOL, V20, P1129
   *MIN INC, 1993, MIN REF MAN
   MURDY WH, 1966, AM J BOT, V53, P1028, DOI 10.2307/2440683
   Nagy L, 1997, NEW PHYTOL, V137, P267, DOI 10.1046/j.1469-8137.1997.00799.x
   Pepper AE, 2001, AM J BOT, V88, P1479, DOI 10.2307/3558456
   Persans MW, 1999, PLANT PHYSIOL, V121, P1117, DOI 10.1104/pp.121.4.1117
   RADFORD ALBERT E., 1948, JOUR ELISHA MITCHELL SCI SOC, V64, P45
   REED CF, 1986, CONTRIBUTIONS REED H, V30, P1
   SHARITZ RR, 1973, ECOLOGY, V54, P723, DOI 10.2307/1935669
   Stebbins G. Ledyard, 1942, MADRONO, V6, P241
   STEBBINS GL, 1980, RHODORA, V82, P77
   WARE S, 1990, AM J BOT, V77, P1095, DOI 10.2307/2444581
   WARE S, 1990, B TORREY BOT CLUB, V117, P284, DOI 10.2307/2996696
   Westerbergh Anna, 1996, Acta Universitatis Upsaliensis Symbolae Botanicae Upsalienses, V31, P277
NR 38
TC 21
Z9 22
U1 0
U2 5
PU BLACKWELL PUBLISHING LTD
PI OXFORD
PA 9600 GARSINGTON RD, OXFORD OX4 2DG, OXON, ENGLAND
SN 0028-646X
J9 NEW PHYTOL
JI New Phytol.
PD SEP
PY 2002
VL 155
IS 3
BP 437
EP 447
DI 10.1046/j.1469-8137.2002.00478.x
PG 11
WC Plant Sciences
WE Science Citation Index Expanded (SCI-EXPANDED)
SC Plant Sciences
GA 585VJ
UT WOS:000177545000011
PM 33873316
OA Bronze
DA 2023-07-11
ER

PT J
AU De Craene, LPR
AF De Craene, LPR
TI Floral development and anatomy of Pentadiplandra (Pentadiplandraceae): a
   key genus in the identification of floral morphological trends in the
   core Brassicales
SO CANADIAN JOURNAL OF BOTANY-REVUE CANADIENNE DE BOTANIQUE
LA English
DT Article
DE core Brassicales; Capparaceae; Pentadiplandra brazzeana; Tovariaceae;
   molecular phylogeny; floral development; anatomy; diplostemony;
   placentation
ID LEPIDIUM L. BRASSICACEAE; CAPPARALES; EVOLUTION; PATTERNS; FLOWERS
AB The development and anatomy of leaves and flowers have been investigated in the monotypic species Pentadiplandra brazzeana to discuss its position relative to the core Brassicales and to clarify floral evolutionary trends within the order. Young leaves are flanked by two large stipules that shrivel at anthesis. Young flowers develop as elliptical primordia on a flattened raceme. Sepal initiation is sequential, starting with the lateral sepals and ending with three median sepals. The petals and diplostemonous androecium arise as regular whorls. Five antesepalous carpels develop into a saccate gynoecium with axile placentation. Petals develop a cushion-like basal appendage covering the extrastaminal nectary. Several ontogenetic and anatomical data of the flower support the basal position of Pentadiplandra in the evolution of the core Brassicales and for the derivation of the order from pentamerous diplostemonous ancestors. A derivation of the tetramerous Capparaceae and Brassicaceae as well as hexamerous Tovariaceae is discussed. A number of synapomorphies are identified: sequential sepal initiation with laterals preceding median sepals, retarded petal growth, a (andro)gynophore, the extrastaminal. nectary, and stipulate leaves. The peculiar androecium of the Brassicaceae is caused by the strong median compression of the flower, leading to the loss and displacement of median stamens. The derivation of a parietal placenta from an axile placenta is supported. Evidence supports a close link with either Tovariaceae or Capparaceae, concomitant with macromolecular results.
C1 Katholieke Univ Leuven, Inst Bot & Microbiol, Lab Systemat, B-3001 Heverlee, Belgium.
C3 KU Leuven
RP De Craene, LPR (通讯作者)，Katholieke Univ Leuven, Inst Bot & Microbiol, Lab Systemat, Kasteelpk Arenberg 31, B-3001 Heverlee, Belgium.
EM louis.ronsedecraene@bio.kuleuven.ac.be
CR ALEXANDER I, 1952, PLANTA, V40, P125
   Arber A., 1931, NEW PHYTOL, V30, P11, DOI DOI 10.1111/J.1469-8137.1931.TB07402.X
   Baillon H. E, 1886, B MENS SOC LINN LYON, V77, P609
   Bowman JL, 1999, INT J PLANT SCI, V160, P917, DOI 10.1086/314194
   Bowman JL, 1998, INT J PLANT SCI, V159, P65, DOI 10.1086/297522
   Bruckner C, 2000, BOT REV, V66, P155, DOI 10.1007/BF02858151
   CARLQUIST S, 1985, Aliso, V11, P69
   DAHLGREN R, 1983, Nordic Journal of Botany, V3, P119, DOI 10.1111/j.1756-1051.1983.tb01448.x
   Decraene Louis P. Ronse, 1997, Botanische Jahrbuecher fuer Systematik Pflanzengeschichte und Pflanzengeographie, V119, P231
   DECRAENE LPR, 1994, PLANT SYST EVOL, V191, P83
   Decraene LPR, 1999, CAN J BOT, V77, P582, DOI 10.1139/b99-026
   Decraene LPR, 1998, ANN BOT-LONDON, V82, P273
   DECRAENE LPR, 1993, BOT J LINN SOC, V113, P285
   Decraene LPR, 1997, BELG J BOT, V130, P59
   ENDRESS PK, 1992, INT J PLANT SCI, V153, pS106, DOI 10.1086/297069
   Erbar C, 1997, INT J PLANT SCI, V158, pS49, DOI 10.1086/297506
   Erbar C, 1997, PLANT SYST EVOL, V206, P119, DOI 10.1007/BF00987944
   FISEL K J, 1990, Botanische Jahrbuecher fuer Systematik Pflanzengeschichte und Pflanzengeographie, V111, P365
   GILG E, 1915, ENGL BOT JB, V53, P265
   HUTCHINSON J, 1928, FLORA W TROPICAL AFR, V1, P461
   Hutchinson J., 1959, FAMILIES FLOWERING P
   Hutchinson J., 1973, FAMILIES FLOWERING P
   Huysmans S, 1998, BOT REV, V64, P240, DOI 10.1007/BF02856566
   Iltis HH, 1999, TAXON, V48, P257, DOI 10.2307/1224431
   Karrer A.B., 1991, THESIS U ZURICH ZURI
   Leins P, 1979, BOT JB SYST, V100, P542
   LEINS P, 1979, BER DEUT BOT GES, V92, P717
   Melchior H, 1964, ENGLERS SYLLABUS PFL, V12, P427
   MERXMULLER H., 1967, BOT JAHRB, V86, P113
   Migirab S. El, 1977, Phytochemistry, V16, P1719, DOI 10.1016/0031-9422(71)85078-1
   OLSON ME, 2002, INT J PLANT SCI
   PAX F, 1936, NATURLICHEN PFLANZ B, V17, P146
   Rodman JE, 1996, SYST BOT, V21, P289, DOI 10.2307/2419660
   Rodman JE, 1998, AM J BOT, V85, P997, DOI 10.2307/2446366
   RODMAN JE, 1991, SYST BOT, V16, P619, DOI 10.2307/2418865
   STOUDT HN, 1941, AM J BOT, V28, P604
   Takhtajan A., 1997, DIVERSITY CLASSIFICA
   THORNE R F, 1992, Aliso, V13, P365
   Tobe H, 1999, TAXON, V48, P277, DOI 10.2307/1224432
   Veberling F., 1955, BEITR BIOL PFLANZ, V32, P27
NR 40
TC 21
Z9 22
U1 0
U2 6
PU CANADIAN SCIENCE PUBLISHING, NRC RESEARCH PRESS
PI OTTAWA
PA 65 AURIGA DR, SUITE 203, OTTAWA, ON K2E 7W6, CANADA
SN 0008-4026
J9 CAN J BOT
JI Can. J. Bot.-Rev. Can. Bot.
PD MAY
PY 2002
VL 80
IS 5
BP 443
EP 459
DI 10.1139/B02-021
PG 17
WC Plant Sciences
WE Science Citation Index Expanded (SCI-EXPANDED)
SC Plant Sciences
GA 562GQ
UT WOS:000176189400001
DA 2023-07-11
ER

PT J
AU Gremer, JR
   Chiono, A
   Suglia, E
   Bontrager, M
   Okafor, L
   Schmitt, J
AF Gremer, Jennifer R.
   Chiono, Alec
   Suglia, Elena
   Bontrager, Megan
   Okafor, Lauren
   Schmitt, Johanna
TI Variation in the seasonal germination niche across an elevational
   gradient: the role of germination cueing in current and future climates
SO AMERICAN JOURNAL OF BOTANY
LA English
DT Article
DE Arabidopsis; Brassicaceae; climate change; dormancy; germination
   temperature; niche construction; phenology; plasticity; stratification;
   Streptanthus tortuosus
ID BET-HEDGING GERMINATION; SEED-GERMINATION; ANNUAL PLANTS; OPTIMIZING
   REPRODUCTION; ARABIDOPSIS-THALIANA; COLD-STRATIFICATION;
   NATURAL-SELECTION; RAPID EVOLUTION; DESERT ANNUALS; DORMANCY
AB Premise The timing of germination has profound impacts on fitness, population dynamics, and species ranges. Many plants have evolved responses to seasonal environmental cues to time germination with favorable conditions; these responses interact with temporal variation in local climate to drive the seasonal climate niche and may reflect local adaptation. Here, we examined germination responses to temperature cues in Streptanthus tortuosus populations across an elevational gradient.
   Methods Using common garden experiments, we evaluated differences among populations in response to cold stratification (chilling) and germination temperature and related them to observed germination phenology in the field. We then explored how these responses relate to past climate at each site and the implications of those patterns under future climate change.
   Results Populations from high elevations had stronger stratification requirements for germination and narrower temperature ranges for germination without stratification. Differences in germination responses corresponded with elevation and variability in seasonal temperature and precipitation across populations. Further, they corresponded with germination phenology in the field; low-elevation populations germinated in the fall without chilling, whereas high-elevation populations germinated after winter chilling and snowmelt in spring and summer. Climate-change forecasts indicate increasing temperatures and decreasing snowpack, which will likely alter germination cues and timing, particularly for high-elevation populations.
   Conclusions The seasonal germination niche for S. tortuosus is highly influenced by temperature and varies across the elevational gradient. Climate change will likely affect germination timing, which may cascade to influence trait expression, fitness, and population persistence.
C1 [Gremer, Jennifer R.; Chiono, Alec; Suglia, Elena; Bontrager, Megan; Schmitt, Johanna] Univ Calif Davis, Dept Evolut & Ecol, Davis, CA 95616 USA.
   [Gremer, Jennifer R.; Bontrager, Megan; Schmitt, Johanna] Univ Calif Davis, Ctr Populat Biol, Davis, CA 95616 USA.
   [Chiono, Alec] Univ San Francisco, Dept Biol, 2310 Fulton St, San Francisco, CA 94117 USA.
   [Suglia, Elena] Univ Calif Davis, Populat Biol Grad Grp, Davis, CA 95616 USA.
   [Okafor, Lauren] Howard Univ, Dept Biol, 415 Coll St NW, Washington, DC 20059 USA.
C3 University of California System; University of California Davis;
   University of California System; University of California Davis;
   University of San Francisco; University of California System; University
   of California Davis; Howard University
RP Gremer, JR (通讯作者)，Univ Calif Davis, Dept Evolut & Ecol, Davis, CA 95616 USA.; Gremer, JR (通讯作者)，Univ Calif Davis, Ctr Populat Biol, Davis, CA 95616 USA.
EM jrgremer@ucdavis.edu
OI Chiono, Alec/0000-0002-6919-1605
FU USDA National Institute of Food and Agriculture Hatch project
   [CA-D-EVE-3515-H-1002936]; NSF DEB [1831913]; UC Davis Colleges of
   Biological Sciences and Agriculture and Environmental Sciences through
   the Evolution and Ecology Graduate Admissions Pathways; Howard
   University; UC Davis; Direct For Biological Sciences; Division Of
   Environmental Biology [1831913] Funding Source: National Science
   Foundation
FX The authors thank Chenoa Wilcox for identifying populations and
   collecting seed, Mireille Caton-Darby and Eva Beyen for help with
   experimental methods, design, and data collection, and numerous
   undergraduates including Joaquin Meckler-Pacheco, Helena Bayat, Sherry
   Zheng, Niel Gapal, Bryan Gonzalez, Josh Leung, Gautam Mathur, Grace
   Lewin, Chandler Stephenson, and Jillian Dyer. Sharon Strauss, Julin
   Maloof, and Alejandra Martinez-Berdeja provided invaluable discussion
   and advice. Two anonymous reviewers provided valuable comments. Funding
   was provided by UC Davis, USDA National Institute of Food and
   Agriculture Hatch project CA-D-EVE-3515-H-1002936 (J.Schmitt), and NSF
   DEB (1831913 to J. R. Gremer, J. Schmitt, Sharon Strauss, and Julin
   Maloof). L. Okafor received support from the UC Davis Colleges of
   Biological Sciences and Agriculture and Environmental Sciences through
   the Evolution and Ecology Graduate Admissions Pathways partnership with
   Howard University.
CR Aitken SN, 2008, EVOL APPL, V1, P95, DOI 10.1111/j.1752-4571.2007.00013.x
   Angert AL, 2009, P NATL ACAD SCI USA, V106, P11641, DOI 10.1073/pnas.0904512106
   [Anonymous], 2005, ECOLOGY SEEDS
   ANTONOVICS J, 1991, TRENDS ECOL EVOL, V6, P166, DOI 10.1016/0169-5347(91)90059-7
   Arene F, 2017, SEED SCI RES, V27, P110, DOI 10.1017/S0960258517000083
   Auge GA, 2017, NEW PHYTOL, V216, P343, DOI 10.1111/nph.14495
   Baldwin BG, 2014, ANNU REV ECOL EVOL S, V45, P347, DOI 10.1146/annurev-ecolsys-110512-135847
   Barga S, 2017, OECOLOGIA, V185, P437, DOI 10.1007/s00442-017-3958-5
   Baskin CC, 2014, SEEDS: ECOLOGY, BIOGEOGRAPHY, AND EVOLUTION OF DORMANCY AND GERMINATION, 2ND EDITION, P1, DOI 10.1016/B978-0-12-416677-6.00001-9
   Bates D, 2015, J STAT SOFTW, V67, P1, DOI 10.18637/jss.v067.i01
   Bonamour S, 2019, PHILOS T R SOC B, V374, DOI 10.1098/rstb.2018.0178
   Botero CA, 2015, P NATL ACAD SCI USA, V112, P184, DOI 10.1073/pnas.1408589111
   Burghardt LT, 2015, AM NAT, V185, P212, DOI 10.1086/679439
   Calflora, 2014, CALFL INF CAL PLANTS
   Caswell Hal, 2001, pi
   Cavieres LA, 2000, PLANT ECOL, V149, P1, DOI 10.1023/A:1009802806674
   Cavieres LA, 2018, PERSPECT PLANT ECOL, V30, P125, DOI 10.1016/j.ppees.2017.09.005
   Cayan DR, 2008, CLIMATIC CHANGE, V87, pS21, DOI 10.1007/s10584-007-9377-6
   Cochrane A, 2015, GLOBAL ECOL BIOGEOGR, V24, P12, DOI 10.1111/geb.12234
   COHEN D, 1966, J THEOR BIOL, V12, P119, DOI 10.1016/0022-5193(66)90188-3
   COHEN D, 1967, J THEOR BIOL, V16, P1, DOI 10.1016/0022-5193(67)90050-1
   Cuello WS, 2019, P ROY SOC B-BIOL SCI, V286, DOI 10.1098/rspb.2018.2613
   Dalgleish HJ, 2010, J ECOL, V98, P209, DOI 10.1111/j.1365-2745.2009.01585.x
   Debieu M, 2013, PLOS ONE, V8, DOI [10.1371/journal.pone.0061075, 10.1371/journal.pone.0082943]
   Donaldson-Matasci MC, 2013, AM NAT, V182, P313, DOI 10.1086/671161
   Donohue K, 2005, EVOLUTION, V59, P758, DOI 10.1111/j.0014-3820.2005.tb01751.x
   Donohue K, 2005, EVOLUTION, V59, P771, DOI 10.1111/j.0014-3820.2005.tb01752.x
   Donohue K, 2002, ECOLOGY, V83, P1006, DOI 10.1890/0012-9658(2002)083[1006:GTINSO]2.0.CO;2
   Donohue K, 2010, ANNU REV ECOL EVOL S, V41, P293, DOI 10.1146/annurev-ecolsys-102209-144715
   Eckhart VM, 2011, AM NAT, V178, pS26, DOI 10.1086/661782
   ELLNER S, 1987, AM NAT, V130, P798, DOI 10.1086/284746
   Fernandez-Pascual E, 2017, ANN BOT-LONDON, V119, P1169, DOI 10.1093/aob/mcx005
   Finch-Savage WE, 2006, NEW PHYTOL, V171, P501, DOI 10.1111/j.1469-8137.2006.01787.x
   Finch-Savage WE, 2017, J EXP BOT, V68, P843, DOI 10.1093/jxb/erw477
   Footitt S, 2018, PLANT BIOLOGY, V20, P682, DOI 10.1111/plb.12720
   Footitt S, 2013, PLANT J, V74, P1003, DOI 10.1111/tpj.12186
   Galloway LF, 2007, SCIENCE, V318, P1134, DOI 10.1126/science.1148766
   Galloway LF, 2009, ECOLOGY, V90, P2139, DOI 10.1890/08-0948.1
   Gremer JR, 2020, J ECOL, V108, P239, DOI 10.1111/1365-2745.13241
   Gremer JR, 2016, ECOL LETT, V19, P1209, DOI 10.1111/ele.12655
   Gremer JR, 2014, ECOL LETT, V17, P380, DOI 10.1111/ele.12241
   Hereford J, 2017, J ECOL, V105, P1323, DOI 10.1111/1365-2745.12739
   Hernandez F, 2019, BIOL INVASIONS, V21, P2599, DOI 10.1007/s10530-019-01998-8
   Huang ZY, 2016, ECOLOGY, V97, P250, DOI 10.1890/15-0744.1
   KALISZ S, 1986, EVOLUTION, V40, P479, DOI 10.1111/j.1558-5646.1986.tb00501.x
   KALISZ S, 1992, ECOLOGY, V73, P1082, DOI 10.2307/1940182
   Kimball S, 2011, AM J BOT, V98, P1773, DOI 10.3732/ajb.1100034
   Kimball S, 2010, GLOBAL CHANGE BIOL, V16, P1555, DOI 10.1111/j.1365-2486.2009.02106.x
   Kopp M, 2014, EVOL APPL, V7, P169, DOI 10.1111/eva.12127
   Korves TM, 2007, AM NAT, V169, pE141, DOI 10.1086/513111
   Lampei C, 2017, NEW PHYTOL, V214, P1230, DOI 10.1111/nph.14436
   Lampei C, 2010, BIOL J LINN SOC, V100, P924, DOI 10.1111/j.1095-8312.2010.01453.x
   Larsen JN, 2014, CLIMATE CHANGE 2014: IMPACTS, ADAPTATION, AND VULNERABILITY, PT B: REGIONAL ASPECTS, P1567
   Levine JM, 2011, ECOLOGY, V92, P2236, DOI 10.1890/11-0471.1
   Loarie SR, 2008, PLOS ONE, V3, DOI 10.1371/journal.pone.0002502
   Lopez AS, 2019, AGR FOREST METEOROL, V272, P81, DOI 10.1016/j.agrformet.2019.04.002
   Luedeling E, 2019, CHILLR STAT METHODS
   Maher SP, 2017, ECOSPHERE, V8, DOI 10.1002/ecs2.1673
   Mayfield MM, 2014, GLOBAL ECOL BIOGEOGR, V23, P1430, DOI 10.1111/geb.12219
   Miller-Rushing AJ, 2010, PHILOS T R SOC B, V365, P3177, DOI 10.1098/rstb.2010.0148
   Montesinos-Navarro A, 2012, EVOLUTION, V66, P3417, DOI 10.1111/j.1558-5646.2012.01689.x
   Murray K, 2009, ECOLOGY, V90, P348, DOI 10.1890/07-1929.1
   Ooi MKJ, 2012, SEED SCI RES, V22, pS53, DOI 10.1017/S0960258511000407
   Ooi MKJ, 2009, GLOBAL CHANGE BIOL, V15, P2375, DOI 10.1111/j.1365-2486.2009.01887.x
   Parmesan C, 2015, ANN BOT-LONDON, V116, P849, DOI 10.1093/aob/mcv169
   Penfield S, 2012, PHILOS T R SOC B, V367, P291, DOI 10.1098/rstb.2011.0186
   PHILIPPI T, 1989, TRENDS ECOL EVOL, V4, P41, DOI 10.1016/0169-5347(89)90138-9
   PHILIPPI T, 1993, AM NAT, V142, P488, DOI 10.1086/285551
   PRESTON RE, 1991, AM J BOT, V78, P1044, DOI 10.2307/2444893
   *PRISM CLIM GROUP, 2004, PRISM CLIM DAT NW AL
   Rubin MJ, 2018, AM J BOT, V105, P749, DOI 10.1002/ajb2.1055
   Rundel PW, 2016, ANNU REV ECOL EVOL S, V47, P383, DOI 10.1146/annurev-ecolsys-121415-032330
   Sheth SN, 2014, EVOLUTION, V68, P2917, DOI 10.1111/evo.12494
   Shimono Y, 2005, ECOL RES, V20, P189, DOI 10.1007/s11284-004-0031-8
   Simons AM, 2014, J EVOLUTION BIOL, V27, P1047, DOI 10.1111/jeb.12378
   Simons AM, 2011, P ROY SOC B-BIOL SCI, V278, P1601, DOI 10.1098/rspb.2011.0176
   Springthorpe V, 2015, ELIFE, V4, DOI 10.7554/eLife.05557
   Tielborger K, 2012, OIKOS, V121, P1860, DOI 10.1111/j.1600-0706.2011.20236.x
   Torres-Martinez L, 2017, ANN BOT-LONDON, V119, P253, DOI 10.1093/aob/mcw161
   Tudela-Isanta M, 2018, ECOL EVOL, V8, P150, DOI 10.1002/ece3.3539
   Venable DL, 2007, ECOLOGY, V88, P1086, DOI 10.1890/06-1495
   VENABLE DL, 1980, OECOLOGIA, V46, P272, DOI 10.1007/BF00540137
   Vidigal DS, 2016, PLANT CELL ENVIRON, V39, P1737, DOI 10.1111/pce.12734
   Wadgymar SM, 2018, AM NAT, V192, P698, DOI 10.1086/700097
   Walck JL, 2011, GLOBAL CHANGE BIOL, V17, P2145, DOI 10.1111/j.1365-2486.2010.02368.x
   Wilczek AM, 2009, SCIENCE, V323, P930, DOI 10.1126/science.1165826
   Winkler DE, 2018, AM J BOT, V105, P1188, DOI 10.1002/ajb2.1126
   Pico FX, 2012, J ECOL, V100, P1009, DOI 10.1111/j.1365-2745.2012.01979.x
NR 88
TC 20
Z9 20
U1 6
U2 42
PU WILEY
PI HOBOKEN
PA 111 RIVER ST, HOBOKEN 07030-5774, NJ USA
SN 0002-9122
EI 1537-2197
J9 AM J BOT
JI Am. J. Bot.
PD FEB
PY 2020
VL 107
IS 2
SI SI
BP 350
EP 363
DI 10.1002/ajb2.1425
EA FEB 2020
PG 14
WC Plant Sciences
WE Science Citation Index Expanded (SCI-EXPANDED)
SC Plant Sciences
GA KR2QA
UT WOS:000513130000001
PM 32056208
OA Bronze, Green Published
DA 2023-07-11
ER

PT J
AU Zhang, D
   Hao, GQ
   Guo, XY
   Hu, QJ
   Liu, JQ
AF Zhang, Dan
   Hao, Guo-Qian
   Guo, Xin-Yi
   Hu, Quan-Jun
   Liu, Jian-Quan
TI Genomic insight into "sky island" species diversification in a
   mountainous biodiversity hotspot
SO JOURNAL OF SYSTEMATICS AND EVOLUTION
LA English
DT Article
DE Eutrema; evolutionary history; population genomics; sky island
ID EVOLUTIONARY HISTORY; ADAPTATION; TIBET; ASSOCIATION; DIVERGENCE;
   SPECIATION; PHYLOGENY; DIVERSITY; PATTERNS; CLIMATE
AB "Sky island" species diversification contributes greatly to mountainous biodiversity. However, the underlying genomic divergence and the inferred drivers remain largely unknown. In this study, we examined the diversification history of five diploid species with three exclusively endemic to the sky islands (mountains) of the Himalaya-Hengduan Mountains biodiversity hotspot. All of them together comprise a clade of the genus Eutrema (Brassicaceae). We resequenced genomes of multiple individuals of the found populations for each species. We recovered the inconsistent phylogenetic relationships between plastome and nuclear-genome trees for one species. Based on nuclear population genomic data, we detected high genetic divergence between five species with limited gene flow. Four species seemed to diverge mainly through geographical isolation, whereas one arose through hybrid origin. The origins of the sampled five species were dated to within the late Miocene when mountains were uplifted and climates oscillated. All species decreased their population sizes since the inferred origin of each species initially, but only two of them expanded after the Last Glacial Maximum. Together, these findings suggest that geographic isolation plays an important role in driving the sky island species diversification of the sampled species in addition to the occasional gene flow that might have led to the hybrid origin of some sky island species, similar to the species diversification of sea islands.
C1 [Zhang, Dan; Hao, Guo-Qian; Guo, Xin-Yi; Hu, Quan-Jun; Liu, Jian-Quan] Sichuan Univ, Minist Educ, Coll Life Sci, Key Lab Bioresource & Ecoenvironm, Chengdu 610065, Sichuan, Peoples R China.
   [Zhang, Dan; Hao, Guo-Qian; Guo, Xin-Yi; Hu, Quan-Jun; Liu, Jian-Quan] Sichuan Univ, Minist Educ, State Key Lab Hydraul & Mt River Engn, Chengdu 610065, Sichuan, Peoples R China.
   [Hao, Guo-Qian] Mt Emei Scen Area Management Comm, Biodivers Inst Mt Emei, Leshan 614000, Sichua, Peoples R China.
   [Guo, Xin-Yi] Masaryk Univ, CEITEC Cent European Inst Technol, Brno 62500, Czech Republic.
   [Liu, Jian-Quan] Lanzhou Univ, Inst Innovat Ecol, State Key Lab Grassland Agroecosyst, Lanzhou 730000, Gansu, Peoples R China.
C3 Sichuan University; Sichuan University; Masaryk University Brno; Lanzhou
   University
RP Liu, JQ (通讯作者)，Sichuan Univ, Minist Educ, Coll Life Sci, Key Lab Bioresource & Ecoenvironm, Chengdu 610065, Sichuan, Peoples R China.; Liu, JQ (通讯作者)，Sichuan Univ, Minist Educ, State Key Lab Hydraul & Mt River Engn, Chengdu 610065, Sichuan, Peoples R China.; Liu, JQ (通讯作者)，Lanzhou Univ, Inst Innovat Ecol, State Key Lab Grassland Agroecosyst, Lanzhou 730000, Gansu, Peoples R China.
EM liujq@nwipb.ac.cn
RI hu, quanjun/H-2763-2013; Guo, Xinyi/R-1988-2018
OI Guo, Xinyi/0000-0001-5416-7787; Hu, Quanjun/0000-0001-6922-2144
FU National Key Research and Development program [2017YFC0505203]; National
   Natural Science Foundation of China [31590821, 31700164, 91731301];
   Fundamental Research Funds for the Central Universities
   [2018CDDY-S02-SCU, SCU2019D013]
FX D We thank Professor Ihsan A. Al-Shehbaz for his specimen
   identification. This work was supported by grants from the National Key
   Research and Development program (2017YFC0505203), National Natural
   Science Foundation of China (31590821, 31700164, and 91731301), and
   Fundamental Research Funds for the Central Universities
   (2018CDDY-S02-SCU and SCU2019D013).
CR Abbott R, 2013, J EVOLUTION BIOL, V26, P229, DOI 10.1111/j.1420-9101.2012.02599.x
   Alexander DH, 2011, BMC BIOINFORMATICS, V12, DOI 10.1186/1471-2105-12-246
   Ayres DL, 2012, SYST BIOL, V61, P170, DOI [10.1093/sysbio/sys029, 10.1093/sysbio/syr100]
   Bolger AM, 2014, BIOINFORMATICS, V30, P2114, DOI 10.1093/bioinformatics/btu170
   Browning BL, 2013, GENETICS, V194, P459, DOI 10.1534/genetics.113.150029
   Chang CC, 2015, GIGASCIENCE, V4, DOI 10.1186/s13742-015-0047-8
   Clark MK, 2005, GEOLOGY, V33, P525, DOI 10.1130/G21265.1
   Cornish A, 2015, BIOMED RES INT, V2015, DOI 10.1155/2015/456479
   Cox SC, 2014, MOL ECOL, V23, P4103, DOI 10.1111/mec.12840
   CROW J F, 1970, P591, DOI 10.1093/bioinformatics/btr330
   Degnan JH, 2009, TRENDS ECOL EVOL, V24, P332, DOI 10.1016/j.tree.2009.01.009
   Diazgranados M, 2017, PEERJ, V5, DOI 10.7717/peerj.2968
   Dittrich-Reed DR, 2013, EVOL BIOL, V40, P310, DOI 10.1007/s11692-012-9209-0
   Doyle J., 1990, FOCUS, V12, P13
   Eroukhmanoff F, 2013, HEREDITY, V111, P286, DOI 10.1038/hdy.2013.47
   Excoffier L, 2011, BIOINFORMATICS, V27, P1332, DOI 10.1093/bioinformatics/btr124
   Exposito-Alonso M, 2018, PLOS GENET, V14, DOI 10.1371/journal.pgen.1007155
   Gizaw A, 2016, NEW PHYTOL, V211, P719, DOI 10.1111/nph.13937
   Guo XY, 2018, DNA RES, V25, P307, DOI 10.1093/dnares/dsy003
   Guo XY, 2017, BMC GENOMICS, V18, DOI 10.1186/s12864-017-3555-3
   Hao GQ, 2017, BOT J LINN SOC, V184, P204, DOI 10.1093/botlinnean/box024
   He K, 2014, CHINESE SCI BULL, V59, P585, DOI 10.1007/s11434-013-0089-1
   Heald WF, 1951, NAT HIST, V60, P95
   Hong Y, 2017, PLOS ONE, V12, DOI 10.1371/journal.pone.0171038
   Hughes CE, 2015, NEW PHYTOL, V207, P275, DOI 10.1111/nph.13230
   Korner C, 2011, ALPINE BOT, V121, P73, DOI 10.1007/s00035-011-0094-4
   Korneliussen TS, 2014, BMC BIOINFORMATICS, V15, DOI 10.1186/s12859-014-0356-4
   Lamichhaney S, 2018, SCIENCE, V359, P224, DOI 10.1126/science.aao4593
   Lamichhaney S, 2015, NATURE, V518, P371, DOI 10.1038/nature14181
   Leroy T, 2017, NEW PHYTOL, V214, P865, DOI 10.1111/nph.14413
   Li H, 2011, BIOINFORMATICS, V27, P2987, DOI 10.1093/bioinformatics/btr509
   Li H, 2011, NATURE, V475, P493, DOI 10.1038/nature10231
   Li H, 2009, BIOINFORMATICS, V25, P1094, DOI [10.1093/bioinformatics/btp100, 10.1093/bioinformatics/btp324]
   Liang QL, 2018, J BIOGEOGR, V45, P1334, DOI 10.1111/jbi.13229
   Liu JQ, 2014, J SYST EVOL, V52, P241, DOI 10.1111/jse.12094
   Lomolino MV, 2001, GLOBAL ECOL BIOGEOGR, V10, P3, DOI 10.1046/j.1466-822x.2001.00229.x
   LOMOLINO MV, 1989, ECOLOGY, V70, P180, DOI 10.2307/1938425
   Luo X, 2017, MOL ECOL, V26, P3037, DOI 10.1111/mec.14097
   Luo Y, 2005, PLANT SYST EVOL, V252, P11, DOI 10.1007/s00606-004-0257-5
   Mao KS, 2012, P NATL ACAD SCI USA, V109, P7793, DOI 10.1073/pnas.1114319109
   Mastretta-Yanes A, 2015, J BIOGEOGR, V42, P1586, DOI 10.1111/jbi.12546
   Myers N, 2000, NATURE, V403, P853, DOI 10.1038/35002501
   Narasimhan V, 2016, BIOINFORMATICS, V32, P1749, DOI 10.1093/bioinformatics/btw044
   Ossowski S, 2010, SCIENCE, V327, P92, DOI 10.1126/science.1180677
   Otto CRV, 2007, J ANIM ECOL, V76, P1053, DOI 10.1111/j.1365-2656.2007.01300.x
   Pelser PB, 2010, AM J BOT, V97, P856, DOI 10.3732/ajb.0900287
   Price AL, 2006, NAT GENET, V38, P904, DOI 10.1038/ng1847
   Purcell S, 2007, AM J HUM GENET, V81, P559, DOI 10.1086/519795
   R Core Team, 2021, R LANG ENV STAT COMP
   Robin VV, 2017, BMC EVOL BIOL, V17, DOI 10.1186/s12862-017-0882-6
   Robin VV, 2010, PLOS ONE, V5, DOI 10.1371/journal.pone.0013321
   Salerno PE, 2015, MOL PHYLOGENET EVOL, V82, P314, DOI 10.1016/j.ympev.2014.10.020
   Soltis DE, 2016, AM J BOT, V103, P1146, DOI 10.3732/ajb.1500501
   Spoelhof JP, 2017, J SYST EVOL, V55, P340, DOI 10.1111/jse.12253
   Stamatakis A, 2014, BIOINFORMATICS, V30, P1312, DOI 10.1093/bioinformatics/btu033
   Toussaint EFA, 2013, ECOL EVOL, V3, P1031, DOI 10.1002/ece3.517
   Vilella AJ, 2009, GENOME RES, V19, P327, DOI 10.1101/gr.073585.107
   Wang E, 2012, NAT GEOSCI, V5, P640, DOI [10.1038/ngeo1538, 10.1038/NGEO1538]
   Wang K, 2018, COMMUN BIOL, V1, DOI 10.1038/s42003-018-0176-6
   Wang TJ, 2019, J SYST EVOL, V57, P268, DOI 10.1111/jse.12461
   Warshall P, 1995, USDA ROCKY, V264, P6
   Wu Z, 1996, PROPOSAL NEW FLORIST
   Xing YW, 2017, P NATL ACAD SCI USA, V114, pE3444, DOI 10.1073/pnas.1616063114
   Yu HB, 2019, DIVERS DISTRIB, V25, P310, DOI 10.1111/ddi.12847
NR 64
TC 20
Z9 21
U1 10
U2 53
PU WILEY
PI HOBOKEN
PA 111 RIVER ST, HOBOKEN 07030-5774, NJ USA
SN 1674-4918
EI 1759-6831
J9 J SYST EVOL
JI J. Syst. Evol.
PD NOV
PY 2019
VL 57
IS 6
SI SI
BP 633
EP 645
DI 10.1111/jse.12543
EA NOV 2019
PG 13
WC Plant Sciences
WE Science Citation Index Expanded (SCI-EXPANDED)
SC Plant Sciences
GA MA9IJ
UT WOS:000493743200001
OA Bronze
DA 2023-07-11
ER

PT J
AU Calasan, AZ
   Seregin, AP
   Hurka, H
   Hofford, NP
   Neuffer, B
AF Calasan, Anze Zerdoner
   Seregin, Alexey P.
   Hurka, Herbert
   Hofford, Nathaniel P.
   Neuffer, Barbara
TI The Eurasian steppe belt in time and space: Phylogeny and historical
   biogeography of the false flax (Camelina Crantz, Camelineae,
   Brassicaceae)
SO FLORA
LA English
DT Article
DE Florogenesis; Eurasian steppe; Dated phylogeny; Ancestral area
   reconstruction; Camelina; Brassicaceae
ID RECONSTRUCT ANCESTRAL STATE; LAST GLACIAL MAXIMUM; PLEISTOCENE
   EXTINCTIONS; NONCODING REGIONS; COMPLEX HISTORY; PLANT; EVOLUTION;
   CLIMATE; CHINA; DNA
AB Stretching 8000 km from the Pannonian basin and the Danube delta in the West to the Manchuria region in the East and reaching up to 1000 km in width, the Eurasian steppe belt is the vastest steppe region worldwide. However, our knowledge about the temporal and spatial patterns of floral origin and evolution of the Eurasian Steppe is limited and inconclusive. Case studies on typical steppe flora may help us close such gaps. The study subject of this project was Camelina - a taxon which occupies open dry habitats in temperate zones of Eurasia. To infer the evolutionary history of this genus, maximum likelihood optimisation in RAxML and Bayesian Inference approach were carried out, based on the nuclear external transcribed spacer region. Furthermore, we performed a secondarily calibrated time estimation analysis using Bayesian optimisation in BEAST to infer potential influence of climatic shifts and paleogeographic events on the distribution patterns of Camelina and carried out an ancestral area reconstruction analysis using a Bayesian Binary Method. Our study resulted in a well-supported phylogeny that corresponds with the species morphology and uncovered several genetically distinct inter- and intraspecific lineages which appear to correlate geographically. Time divergence estimation argue for the diversification of Camelina to have taken place in the Middle East around the transition from Pliocene to Pleistocene (3-2 mya), and its historical biogeography to have been under a strong influence of several glacial periods and their palaeoclimatic and palaeoenvironmental consequences. Its young age also explains the subtle morphological character differences among species and high interspecific hybridisation potential. We further discuss the rediscovery of wild Camelina sativa populations and propose the external transcribed spacer as a ribotype identifying region for young and rapidly evolving core eudicot lineages.
C1 [Calasan, Anze Zerdoner; Hurka, Herbert; Neuffer, Barbara] Univ Osnabruck, Dept Biol Chem 5, Bot, Barbarastr 11, D-49076 Osnabruck, Lower Saxony, Germany.
   [Seregin, Alexey P.] Moscow MV Lomonosov State Univ, Dept Geobot, Herbarium, Fac Biol, Moscow 119991, Russia.
   [Hofford, Nathaniel P.] Ohio State Univ, Dept Evolut Ecol & Organismal Biol, Columbus, OH 43210 USA.
C3 University Osnabruck; Lomonosov Moscow State University; University
   System of Ohio; Ohio State University
RP Calasan, AZ (通讯作者)，Univ Osnabruck, Dept Biol Chem 5, Bot, Barbarastr 11, D-49076 Osnabruck, Lower Saxony, Germany.
EM Anze.ZerdonerCalasan@biologie.uni-osnabrueck.de
FU Deutsche Forschungsgemeinschaft [NE 314/15-1]; German Federal Foreign
   Office (via DAAD Rise Germany programme); Moscow University Herbarium
   [AAAA-A16-116021660039-1]
FX We would like to thank Simon Pfanzelt to kindly provide us with the
   Eurasian Steppe belt shape file and all the curators of the HBG, JE and
   NSK herbaria, who kindly provided the material for sequencing. We also
   thank Juliana Chacon, who helped us with the ancestral area
   reconstruction. This work was supported by the Deutsche
   Forschungsgemeinschaft [grant to BN NE 314/15-1] and the German Federal
   Foreign Office (via DAAD Rise Germany programme) that supported NPH
   during his stay in Germany. Furthermore, we would like to acknowledge
   current digitisation activity in the Moscow University Herbarium [under
   Government order #AAAA-A16-116021660039-1 headed by APS]. We would also
   like to thank the 'Plantarium' web-community members, who allowed us to
   use their photographs: Sergey Banketov, Elvir Izmailov and Anna
   Malykhina; and Nikolai Friesen, who contacted the photographers on our
   behalf.
CR Al-Shehbaz IA, 2012, TAXON, V61, P931, DOI 10.1002/tax.615002
   Ali SS, 2012, ANN BOT-LONDON, V109, P95, DOI 10.1093/aob/mcr274
   ALSHEHBAZ IA, 1987, J ARNOLD ARBORETUM, V68, P234
   [Anonymous], 1995, TERTI RE VEGETATIONS
   [Anonymous], 1965, VERGLEICHENDE CHOROL
   [Anonymous], 1950, VARIATION EVOLUTION
   [Anonymous], 1999, CLIMATE ENV CHANGES
   Bakker ES, 2016, P NATL ACAD SCI USA, V113, P847, DOI 10.1073/pnas.1502545112
   Baldwin BG, 1998, MOL PHYLOGENET EVOL, V10, P449, DOI 10.1006/mpev.1998.0545
   Barnosky AD, 2004, SCIENCE, V306, P70, DOI 10.1126/science.1101476
   BARRETT SCH, 1983, ECON BOT, V37, P255, DOI 10.1007/BF02858881
   Bartlett LJ, 2016, ECOGRAPHY, V39, P152, DOI 10.1111/ecog.01566
   Binney H, 2017, QUATERNARY SCI REV, V157, P80, DOI 10.1016/j.quascirev.2016.11.022
   Blattner FR, 1999, BIOTECHNIQUES, V27, P1180, DOI 10.2144/99276st04
   Bone M, 2015, STEPPES PLANTS ECOLO
   Brock JR, 2018, MOL PHYLOGENET EVOL, V127, P834, DOI 10.1016/j.ympev.2018.06.031
   Brock JR, 2019, PHYTOKEYS, P51, DOI 10.3897/phytokeys.115.31704
   Bruch AA, 2011, PALAEOGEOGR PALAEOCL, V304, P202, DOI 10.1016/j.palaeo.2010.10.002
   Brummitt R.K., 1992, AUTHORS PLANT NAMES
   Cohen K. M., 2018, ICS INT CHRONOSTRATI
   CORDESSE F, 1993, J MOL EVOL, V36, P369, DOI 10.1007/BF00182184
   Couvreur TLP, 2010, MOL BIOL EVOL, V27, P55, DOI 10.1093/molbev/msp202
   Darriba D, 2012, NAT METHODS, V9, P772, DOI 10.1038/nmeth.2109
   Douglas GM, 2015, P NATL ACAD SCI USA, V112, P2806, DOI 10.1073/pnas.1412277112
   Fazekas AJ, 2009, MOL ECOL RESOUR, V9, P130, DOI 10.1111/j.1755-0998.2009.02652.x
   Fiedel Stuart, 2009, P21, DOI 10.1007/978-1-4020-8793-6_2
   Francis A, 2009, CAN J PLANT SCI, V89, P791, DOI 10.4141/CJPS08185
   Franzke A, 2004, MOL ECOL, V13, P2789, DOI 10.1111/j.1365-294X.2004.02272.x
   FRENZEL B, 1968, SCIENCE, V161, P637, DOI 10.1126/science.161.3842.637
   Friesen N, 2016, J BIOGEOGR, V43, P738, DOI 10.1111/jbi.12658
   German DA, 2018, TURCZANINOWIA, V21, P180, DOI 10.14258/turczaninowia.21.1.18
   Gradstein FM, 2012, GEOLOGIC TIME SCALE 2012, VOLS 1 & 2, P1
   Hecker U, 1987, MAINZER NATURW ARCH, V25, P85
   Hedge I. C., 1976, The biology and chemistry of the Cruciferae., P1
   Herden T, 2016, MOL PHYLOGENET EVOL, V95, P79, DOI 10.1016/j.ympev.2015.11.004
   Hohmann N., 2015, PLANT CELL
   Hovsepyan R, 2008, VEG HIST ARCHAEOBOT, V17, pS63, DOI 10.1007/s00334-008-0158-6
   Hurka H, 2019, TURCZANINOWIA, V22, P5, DOI 10.14258/turczaninowia.22.3.1
   Hurka H, 2012, MOL ECOL, V21, P1223, DOI 10.1111/j.1365-294X.2012.05460.x
   Iskandarov U., 2014, PLANTS AND BIOENERGY, P131, DOI DOI 10.1007/978-1-4614-9329-7_8
   Ivanov D, 2011, PALAEOGEOGR PALAEOCL, V304, P262, DOI 10.1016/j.palaeo.2010.07.006
   Jacobs BF, 1999, ANN MO BOT GARD, V86, P590, DOI 10.2307/2666186
   Jiang H, 2009, J ARID ENVIRON, V73, P765, DOI 10.1016/j.jaridenv.2009.03.011
   Julie-Galau S, 2014, TRANSGENIC RES, V23, P67, DOI 10.1007/s11248-013-9722-7
   Kajtoch L, 2016, BIODIVERS CONSERV, V25, P2309, DOI 10.1007/s10531-016-1065-2
   Koch MA, 2000, MOL BIOL EVOL, V17, P1483, DOI 10.1093/oxfordjournals.molbev.a026248
   Koch MA, 2019, J EXP BOT, V70, P55, DOI 10.1093/jxb/ery340
   Koch MA, 2018, TRENDS PLANT SCI, V23, P4, DOI 10.1016/j.tplants.2017.10.005
   Kress WJ, 2005, P NATL ACAD SCI USA, V102, P8369, DOI 10.1073/pnas.0503123102
   Kroonenberg SB, 1997, SEDIMENT GEOL, V107, P189, DOI 10.1016/S0037-0738(96)00028-0
   Larsson A, 2014, BIOINFORMATICS, V30, P3276, DOI 10.1093/bioinformatics/btu531
   LAVRENKO E M, 1969, Vegetatio, V19, P11, DOI 10.1007/BF00259001
   Leonard J., 1988, CONTRIBUTION ETUDE F
   Luo ZN, 2019, FRONT PLANT SCI, V10, DOI 10.3389/fpls.2019.00184
   Mamedov AV, 1997, QUATERN INT, V41-2, P161, DOI 10.1016/S1040-6182(96)00048-1
   Martin SL, 2017, BOTANY, V95, P405, DOI 10.1139/cjb-2016-0070
   Meindl C, 2016, PLANT SYST EVOL, V302, P971, DOI 10.1007/s00606-016-1311-9
   Meng HH, 2015, J SYST EVOL, V53, P33, DOI 10.1111/jse.12088
   Miller MA, 2010, P GATEWAY COMPUTING, P1
   MIREK Z, 1984, ACTA SOC BOT POL, V53, P429
   Muller S, 2015, MOL PHYLOGENET EVOL, V84, P205, DOI 10.1016/j.ympev.2014.12.010
   NIKIFOROVA OD, 1994, FLORA SIBIRICA, V7, P148
   Novikova PY, 2018, CURR OPIN PLANT BIOL, V42, P8, DOI 10.1016/j.pbi.2018.01.005
   Novikova PY, 2016, NAT GENET, V48, P1077, DOI 10.1038/ng.3617
   Orlova LA, 2004, RADIOCARBON, V46, P301, DOI 10.1017/S0033822200039618
   OWENSMITH N, 1987, PALEOBIOLOGY, V13, P351
   Plenk K, 2017, ECOL EVOL, V7, P6527, DOI 10.1002/ece3.2990
   POWO, 2018, PLANTS WORLD ONL POR
   Qiu YX, 2011, MOL PHYLOGENET EVOL, V59, P225, DOI 10.1016/j.ympev.2011.01.012
   Quan C, 2014, EARTH-SCI REV, V139, P213, DOI 10.1016/j.earscirev.2014.09.005
   Rambaut A, 2018, SYST BIOL, V67, P901, DOI 10.1093/sysbio/syy032
   Rodrigues HG, 2012, PALAEOGEOGR PALAEOCL, V358, P62, DOI 10.1016/j.palaeo.2012.07.025
   Ronquist F, 2012, SYST BIOL, V61, P539, DOI 10.1093/sysbio/sys029
   Sandom C, 2014, P ROY SOC B-BIOL SCI, V281, DOI 10.1098/rspb.2013.3254
   Sang T, 1997, AM J BOT, V84, P1120, DOI 10.2307/2446155
   Schultz J, 2005, RNA, V11, P361, DOI 10.1261/rna.7204505
   Seguin-Swartz G, 2013, PLANT BREEDING, V132, P390, DOI 10.1111/pbr.12067
   Shaw J, 2007, AM J BOT, V94, P275, DOI 10.3732/ajb.94.3.275
   Sinskaia E.N, 1931, B APPL BOT GENET PL, V25, P89
   Stamatakis A, 2014, BIOINFORMATICS, V30, P1312, DOI 10.1093/bioinformatics/btu033
   Starobogatov Ya.I., 1994, P18
   Stewart JR, 2010, P ROY SOC B-BIOL SCI, V277, P661, DOI 10.1098/rspb.2009.1272
   Stromberg CAE, 2011, ANNU REV EARTH PL SC, V39, P517, DOI 10.1146/annurev-earth-040809-152402
   Suchard MA, 2018, VIRUS EVOL, V4, DOI 10.1093/ve/vey016
   SUH YB, 1993, AM J BOT, V80, P1042, DOI 10.2307/2445752
   Svitoch AA, 2012, OCEANOLOGY+, V52, P526, DOI 10.1134/S0001437012030113
   TABERLET P, 1991, PLANT MOL BIOL, V17, P1105, DOI 10.1007/BF00037152
   Takhtadzhian A.L., 1986, FLORISTIC REGIONS WO
   Tarasov PE, 2000, J BIOGEOGR, V27, P609, DOI 10.1046/j.1365-2699.2000.00429.x
   Tedin O, 1925, HEREDITAS, V6, P275
   Tudryn A, 2013, QUATERN INT, V292, P193, DOI 10.1016/j.quaint.2012.10.032
   Tutin TG, 1993, FLORA EUROPAEA, V1
   Van Baak CGC, 2013, GLOBAL PLANET CHANGE, V103, P119, DOI 10.1016/j.gloplacha.2012.05.004
   Varga Z, 2010, RELICT SPECIES: PHYLOGEOGRAPHY AND CONSERVATION BIOLOGY, P57, DOI 10.1007/978-3-540-92160-8_3
   Vassilczenko I. T, 1939, FLORA SSSR, V8, P596
   Vavilov N.I., 1992, ORIGIN GEOGRAPHY CUL
   Velichko A. A., 1999, CLIMATE ENV CHANGES, P43
   Volkova PA, 2017, BOT J LINN SOC, V184, P113
   Wright SD, 2001, J BIOGEOGR, V28, P769, DOI 10.1046/j.1365-2699.2001.00605.x
   Yang SL, 2010, QUATERN INT, V219, P37, DOI 10.1016/j.quaint.2009.10.029
   Yildirimli Sinasi, 2011, OT SIST BOT DERG, V18, P2
   Yu N, 2017, BMC GENOMICS, V18, DOI 10.1186/s12864-017-3731-5
   Yu Y, 2015, MOL PHYLOGENET EVOL, V87, P46, DOI 10.1016/j.ympev.2015.03.008
   Zinger H.B., 1909, T BOTANI ESKAGO MUZE, V6, P1
NR 104
TC 20
Z9 21
U1 1
U2 14
PU ELSEVIER GMBH
PI MUNICH
PA HACKERBRUCKE 6, 80335 MUNICH, GERMANY
SN 0367-2530
EI 1618-0585
J9 FLORA
JI Flora
PD NOV
PY 2019
VL 260
AR 151477
DI 10.1016/j.flora.2019.151477
PG 11
WC Plant Sciences; Ecology
WE Science Citation Index Expanded (SCI-EXPANDED)
SC Plant Sciences; Environmental Sciences & Ecology
GA JP0MP
UT WOS:000497966600011
DA 2023-07-11
ER

PT J
AU Arora, H
   Padmaja, KL
   Paritosh, K
   Mukhi, N
   Tewari, AK
   Mukhopadhyay, A
   Gupta, V
   Pradhan, AK
   Pental, D
AF Arora, Heena
   Padmaja, K. Lakshmi
   Paritosh, Kumar
   Mukhi, Nitika
   Tewari, A. K.
   Mukhopadhyay, Arundhati
   Gupta, Vibha
   Pradhan, Akshay K.
   Pental, Deepak
TI BjuWRR1, a CC-NB-LRR gene identified in Brassica juncea, confers
   resistance to white rust caused by Albugo candida
SO THEORETICAL AND APPLIED GENETICS
LA English
DT Article
ID LOCUS CONTROLLING RESISTANCE; NUCLEOTIDE-BINDING SITE;
   ARABIDOPSIS-THALIANA; DISEASE RESISTANCE; POWDERY MILDEW; TRANSCRIPTION
   FACTOR; INDIAN MUSTARD; STRIPE RUST; PROTEIN; ENCODES
AB Key messageBjuWRR1, a CNL-type R gene, was identified from an east European gene pool line of Brassica juncea and validated for conferring resistance to white rust by genetic transformation.AbstractWhite rust caused by the oomycete pathogen Albugo candida is a significant disease of crucifer crops including Brassica juncea (mustard), a major oilseed crop of the Indian subcontinent. Earlier, a resistance-conferring locus named AcB1-A5.1 was mapped in an east European gene pool line of B. juncea-Donskaja-IV. This line was tested along with some other lines of B. juncea (AABB), B. rapa (AA) and B. nigra (BB) for resistance to six isolates of A. candida collected from different mustard growing regions of India. Donskaja-IV was found to be completely resistant to all the tested isolates. Sequencing of a BAC spanning the locus AcB1-A5.1 showed the presence of a single CC-NB-LRR protein encoding R gene. The genomic sequence of the putative R gene with its native promoter and terminator was used for the genetic transformation of a susceptible Indian gene pool line Varuna and was found to confer complete resistance to all the isolates. This is the first white rust resistance-conferring gene described from Brassica species and has been named BjuWRR1. Allelic variants of the gene in B. juncea germplasm and orthologues in the Brassicaceae genomes were studied to understand the evolutionary dynamics of the BjuWRR1 gene.
C1 [Arora, Heena; Mukhi, Nitika; Pradhan, Akshay K.] Univ Delhi South Campus, Dept Genet, Benito Juarez Rd, New Delhi 110021, India.
   [Padmaja, K. Lakshmi; Paritosh, Kumar; Mukhopadhyay, Arundhati; Gupta, Vibha; Pradhan, Akshay K.; Pental, Deepak] Univ Delhi South Campus, Ctr Genet Manipulat Crop Plants, Benito Juarez Rd, New Delhi 110021, India.
   [Tewari, A. K.] Govind Ballabh Pant Univ Agr & Technol, Dept Plant Pathol, Pantnagar 263145, Uttarakhand, India.
C3 University of Delhi; University of Delhi; Govind Ballabh Pant University
   of Agriculture Technology
RP Pental, D (通讯作者)，Univ Delhi South Campus, Ctr Genet Manipulat Crop Plants, Benito Juarez Rd, New Delhi 110021, India.
EM dpental@gmail.com
OI MUKHI, NITIKA/0000-0001-5717-7948; tewari, anand/0000-0001-7519-280X;
   paritosh, kumar/0000-0001-6250-7112
FU Department of Biotechnology (DBT), Government of India
   [BT/IN/Indo-UK/CGAT/12/DP/2014-15, BT/01/NDDB/UDSC/2016]; University
   Grants Commission (UGC); J. C. Bose Fellowship from the Department of
   Science & Technology (DST); Council of Scientific and Industrial
   Research (CSIR)
FX We thank Mariam Ibrahim Taom for the help with cloning. The research was
   supported by the Department of Biotechnology (DBT), Government of India,
   with grants-BT/IN/Indo-UK/CGAT/12/DP/2014-15 and BT/01/NDDB/UDSC/2016.
   HA was supported by a research fellowship from the University Grants
   Commission (UGC). DP was supported by a J. C. Bose Fellowship from the
   Department of Science & Technology (DST) and by the Council of
   Scientific and Industrial Research (CSIR) as a Distinguished Scientist.
CR Arumugam N, 2007, TRANSGENIC RES, V16, P703, DOI 10.1007/s11248-006-9058-7
   Awasthi R. P., 2012, Journal of Oilseed Brassica, V3, P27
   BENT AF, 1994, SCIENCE, V265, P1856, DOI 10.1126/science.8091210
   Bhullar N. K., 2010, Diversity, V2, P768
   Borhan MH, 2008, MOL PLANT MICROBE IN, V21, P757, DOI 10.1094/MPMI-21-6-0757
   Borhan MH, 2004, MOL PLANT MICROBE IN, V17, P711, DOI 10.1094/MPMI.2004.17.7.711
   Borhan MH, 2010, MOL PLANT PATHOL, V11, P283, DOI 10.1111/j.1364-3703.2009.00599.x
   Cevik V, 2019, P NATL ACAD SCI USA, V116, P2767, DOI 10.1073/pnas.1812911116
   Chandna R, 2012, PLOS ONE, V7, DOI 10.1371/journal.pone.0036918
   Cheng F, 2011, BMC PLANT BIOL, V11, DOI 10.1186/1471-2229-11-136
   Cheung WY, 1998, GENOME, V41, P626, DOI 10.1139/gen-41-4-626
   Coego A, 2005, PLANT CELL, V17, P2123, DOI 10.1105/tpc.105.032375
   Dhaka N, 2017, EUPHYTICA, V213, DOI 10.1007/s10681-016-1814-z
   Dodds PN, 2010, NAT REV GENET, V11, P539, DOI 10.1038/nrg2812
   Eulgem T, 2007, PLANT J, V49, P829, DOI 10.1111/j.1365-313X.2006.02999.x
   FERREIRA ME, 1995, PHYTOPATHOLOGY, V85, P218, DOI 10.1094/Phyto-85-218
   Finn RD, 2017, NUCLEIC ACIDS RES, V45, pD190, DOI 10.1093/nar/gkw1107
   GRANT MR, 1995, SCIENCE, V269, P843, DOI 10.1126/science.7638602
   Hewezi T, 2012, PLANT PHYSIOL, V159, P321, DOI 10.1104/pp.112.193649
   Huang SW, 2005, PLANT J, V42, P251, DOI 10.1111/j.1365-313X.2005.02365.x
   JOBLING SA, 1987, NATURE, V325, P622, DOI 10.1038/325622a0
   Jones JDG, 2006, NATURE, V444, P323, DOI 10.1038/nature05286
   Kamoun S, 2015, MOL PLANT PATHOL, V16, P413, DOI 10.1111/mpp.12190
   Kaur P, 2008, AUSTRALAS PLANT PATH, V37, P353, DOI 10.1071/AP08008
   Kole C, 2002, GENOME, V45, P22, DOI 10.1139/g01-123
   Kole C, 1996, PHYTOPATHOLOGY, V86, P367, DOI 10.1094/Phyto-86-367
   Kourelis J, 2018, PLANT CELL, V30, P285, DOI 10.1105/tpc.17.00579
   Lee HA, 2015, BRIEF FUNCT GENOMICS, V14, P233, DOI 10.1093/bfgp/elv012
   Li CX, 2008, FIELD CROP RES, V106, P1, DOI 10.1016/j.fcr.2007.10.003
   Li GC, 2011, MOL PLANT MICROBE IN, V24, P1132, DOI 10.1094/MPMI-11-10-0276
   Liu D, 2008, PHYTOPATHOLOGY, V98, P1291, DOI 10.1094/PHYTO-98-12-1291
   Liu JY, 2014, PLOS ONE, V9, DOI 10.1371/journal.pone.0098477
   Liu W, 2014, MOL PLANT, V7, P1740, DOI 10.1093/mp/ssu112
   Livak KJ, 2001, METHODS, V25, P402, DOI 10.1006/meth.2001.1262
   Lv QM, 2013, PHYTOPATHOLOGY, V103, P594, DOI 10.1094/PHYTO-10-12-0260-R
   Ma J, 2015, MOL PLANT MICROBE IN, V28, P558, DOI 10.1094/MPMI-11-14-0367-R
   Marchler-Bauer A, 2004, NUCLEIC ACIDS RES, V32, pW327, DOI 10.1093/nar/gkh454
   Marchler-Bauer A, 2011, NUCLEIC ACIDS RES, V39, pD225, DOI 10.1093/nar/gkq1189
   Meena P. D., 2014, Journal of Oilseed Brassica, V5, P1
   Mehra S, 2000, CURR SCI INDIA, V78, P1358
   Meyers BC, 2003, PLANT CELL, V15, P809, DOI 10.1105/tpc.009308
   Michelmore RW, 2013, ANNU REV PHYTOPATHOL, V51, P291, DOI 10.1146/annurev-phyto-082712-102334
   MINDRINOS M, 1994, CELL, V78, P1089, DOI 10.1016/0092-8674(94)90282-8
   Mou SL, 2015, INT J MOL SCI, V16, P15903, DOI 10.3390/ijms160715903
   Mukherjee AK, 2001, PLANT BREEDING, V120, P483, DOI 10.1046/j.1439-0523.2001.00658.x
   Omidbakhshfard MA, 2015, MOL PLANT, V8, P998, DOI 10.1016/j.molp.2015.01.013
   Ostergaard L, 2008, PLANT METHODS, V4, DOI 10.1186/1746-4811-4-10
   Panjabi P, 2008, BMC GENOMICS, V9, DOI 10.1186/1471-2164-9-113
   Panjabi-Massand P, 2010, THEOR APPL GENET, V121, P137, DOI 10.1007/s00122-010-1297-6
   PRADHAN AK, 1993, EUPHYTICA, V69, P219, DOI 10.1007/BF00022368
   Rimmer SR, 2000, CAN J PLANT PATHOL, V22, P229, DOI 10.1080/07060660009500468
   Rogers S.O., 1994, PLANT MOL BIOL MAN, V2, P183, DOI [10.1007/978-94-011-0511-8_12, DOI 10.1007/978-94-011-0511-8_12]
   Rout K, 2018, FRONT PLANT SCI, V9, DOI 10.3389/fpls.2018.01448
   Saharan GS, 2014, WHITE RUST OF CRUCIF
   Shang JJ, 2009, GENETICS, V182, P1303, DOI 10.1534/genetics.109.102871
   Sharma S, 2014, PLOS ONE
   Stanke M, 2004, NUCLEIC ACIDS RES, V32, pW309, DOI 10.1093/nar/gkh379
   Tyagi H, 2014, PLANT SCI, V225, P68, DOI 10.1016/j.plantsci.2014.05.016
   VERMA PR, 1980, CAN J PLANT SCI, V60, P266, DOI 10.4141/cjps80-038
   Wang J, 2017, PLANT SCI, V263, P142, DOI 10.1016/j.plantsci.2017.07.004
   WANG XB, 2015, DATABASE THE JOURNAL, DOI DOI 10.1093/DATABASE/BAV093
   Wang YJ, 2005, PLANTA, V221, P831, DOI 10.1007/s00425-005-1496-6
   Williams P.H., 1985, PLANT MOL BIOL REP, V3, P129, DOI DOI 10.1007/BF02885592
   Xu X, 2014, PLOS ONE, V9, DOI 10.1371/journal.pone.0093275
   Zuo WL, 2015, NAT GENET, V47, P151, DOI 10.1038/ng.3170
NR 65
TC 20
Z9 20
U1 0
U2 17
PU SPRINGER
PI NEW YORK
PA 233 SPRING ST, NEW YORK, NY 10013 USA
SN 0040-5752
EI 1432-2242
J9 THEOR APPL GENET
JI Theor. Appl. Genet.
PD AUG
PY 2019
VL 132
IS 8
BP 2223
EP 2236
DI 10.1007/s00122-019-03350-z
PG 14
WC Agronomy; Plant Sciences; Genetics & Heredity; Horticulture
WE Science Citation Index Expanded (SCI-EXPANDED)
SC Agriculture; Plant Sciences; Genetics & Heredity
GA IJ0XL
UT WOS:000475623200005
PM 31049632
OA Green Submitted
DA 2023-07-11
ER

PT J
AU Nowakowska, M
   Wrzesinska, M
   Kaminski, P
   Szczechura, W
   Lichocka, M
   Tartanus, M
   Kozik, EU
   Nowicki, M
AF Nowakowska, Marzena
   Wrzesinska, Malgorzata
   Kaminski, Piotr
   Szczechura, Wojciech
   Lichocka, Malgorzata
   Tartanus, Michal
   Kozik, Elzbieta U.
   Nowicki, Marcin
TI Alternaria brassicicola - Brassicaceae pathosystem: insights into the
   infection process and resistance mechanisms under optimized artificial
   bio-assay
SO EUROPEAN JOURNAL OF PLANT PATHOLOGY
LA English
DT Article
DE Alternaria resistance; Bio-assays; Dark spot disease; Resistance
   breeding; Resistance mechanisms
ID DARK LEAF-SPOT; CELL-CULTURES; ACTIN; DEFENSE; DISEASE; JUNCEA; BLIGHT;
   GENOTYPES; ISOPRENE; FIXATION
AB Heavy losses incited yearly by Alternaria brassicicola on the vegetable Brassicaceae have prompted our search for sources of genetic resistance against the pathogen and the resultant disease, dark leaf spot. We optimized several parameters to test the performance of the plants under artificial inoculations with this pathogen, including leaf age and position, inoculum concentration, and incubation temperature. Using these optimized conditions, we screened a collection of 38 Brassicaceae cultigens with two methods (detached leaf and seedlings). Our results show that either method can be used for the A. brassicicola resistance breeding, and that the plant genotype was crucial in determining its response to the pathogen. The bio-assays for A. brassicicola resistance were run under more stringent lab conditions than the field tests (natural epidemics), resulting in identification of two interspecific hybrids that might be used in breeding programs. Based on the results of the biochemical analyses, reactive oxygen species and red-ox enzymes interplay has been suggested to determine the outcome of the plant-A. brassicicola interplay. Confocal microscopy analyses of the leaf samples provided data on the pathogen mode of infection: Direct epidermal infection or stomatal attack were related to plant resistance level against A. brassicicola among the cultigens tested. Further, the microscopic analyses suggested rapid actin network activation of the host cells around the papillas deposited under the pathogen appressorium.
C1 [Nowakowska, Marzena; Wrzesinska, Malgorzata; Kaminski, Piotr; Szczechura, Wojciech; Kozik, Elzbieta U.] Res Inst Hort, Dept Genet Breeding & Biotechnol Vegetable Crops, Skierniewice, Poland.
   [Lichocka, Malgorzata] Polish Acad Sci, Inst Biochem & Biophys, Lab Confocal & Fluorescence Microscopy, Warsaw, Poland.
   [Tartanus, Michal] State Higher Vocat Sch Skierniewice, Sch Informat, Skierniewice, Poland.
   [Nowicki, Marcin] Univ Tennessee, Inst Agr, Dept Entomol & Plant Pathol, Knoxville, TN 37901 USA.
C3 Research Institute of Horticulture; Polish Academy of Sciences;
   Institute of Biochemistry & Biophysics - Polish Academy of Sciences;
   University of Tennessee System; University of Tennessee Knoxville; UT
   Institute of Agriculture
RP Kaminski, P (通讯作者)，Res Inst Hort, Dept Genet Breeding & Biotechnol Vegetable Crops, Skierniewice, Poland.; Nowicki, M (通讯作者)，Univ Tennessee, Inst Agr, Dept Entomol & Plant Pathol, Knoxville, TN 37901 USA.
EM piotr.kaminski@inhort.pl; mnowicki@utk.edu
RI Szczechura, Wojciech/S-6050-2018; Nowakowska, Marzena/U-5137-2018;
   Nowicki, Marcin/B-4212-2011; Kamiński, Piotr/U-6252-2018; Lichocka,
   Małgorzata/ABF-2236-2020
OI Szczechura, Wojciech/0000-0002-9184-1790; Nowakowska,
   Marzena/0000-0002-6825-7756; Nowicki, Marcin/0000-0002-2655-5464;
   Kamiński, Piotr/0000-0002-6954-6197; Lichocka,
   Małgorzata/0000-0002-9894-8195
FU Polish Ministry of Agriculture and Rural Development [HORhn 8421/1/2012]
FX This study was funded by the Polish Ministry of Agriculture and Rural
   Development research grant HORhn 8421/1/2012, granted to the Research
   Institute of Horticulture, Skierniewice, Poland.
CR Abramoff MD., 2006, BIOPHOTONICS INT, V11, P249, DOI 10.1201/9781420005615.ax4
   ALLEN SJ, 1983, PHYTOPATHOLOGY, V73, P896, DOI 10.1094/Phyto-73-893
   Bock CH, 2002, MYCOL RES, V106, P428, DOI 10.1017/S0953756202005762
   Brazauskiene I, 2011, J PLANT DIS PROTECT, V118, P197, DOI 10.1007/BF03356404
   CAMPBELL MM, 1992, PHYTOCHEMISTRY, V31, P737, DOI 10.1016/0031-9422(92)80004-X
   Chang XL, 2012, PLOS ONE, V7, DOI 10.1371/journal.pone.0040446
   Cherukuri SC, 2011, CRUCIFERAE NEWSLETTE, V30, P18
   Cho YR, 2006, MOL PLANT MICROBE IN, V19, P7, DOI 10.1094/MPMI-19-0007
   CONN KL, 1990, CAN PLANT DIS SURV, V70, P19
   CONN KL, 1989, MYCOL RES, V93, P240, DOI 10.1016/S0953-7562(89)80126-1
   CVIKROVA M, 1992, J PLANT PHYSIOL, V140, P21, DOI 10.1016/S0176-1617(11)81050-3
   Dharmendra Kumar, 2014, African Journal of Microbiology Research, V8, P2816
   Domsch K. H., 1957, Z PFLANZENK PFLANZEN, V6, P65
   Doullah MAU, 2006, EUR J PLANT PATHOL, V116, P33, DOI 10.1007/s10658-006-9035-2
   Glazebrook J, 2005, ANNU REV PHYTOPATHOL, V43, P205, DOI 10.1146/annurev.phyto.43.040204.135923
   Gupta P, 2013, J PLANT INTERACT, V8, P155, DOI 10.1080/17429145.2012.679705
   Habu JB, 2015, BIOL RES, V48, DOI [10.1186/s40659-015-0007-x, 10.1186/S40659-015-0007-X]
   Hansen LN, 1997, THEOR APPL GENET, V94, P1078, DOI 10.1007/s001220050518
   Hong CX, 1995, ANN APPL BIOL, V127, P283, DOI 10.1111/j.1744-7348.1995.tb06673.x
   HORSFALL J. G., 1957, Zeitschrift fur Pflanzenkrankheiten, Pflanzenpathologie und Pflanzenschutz, V64, P415
   HUMPHERSONJONES FM, 1989, ANN APPL BIOL, V114, P449, DOI 10.1111/j.1744-7348.1989.tb03360.x
   Kasprzyk Idalia, 2013, Acta Agrobotanica, V66, P65, DOI 10.5586/aa.2013.008
   Kennedy R., 1995, P 9 INT RAP C CAMBR, P603
   King S. R, 1994, SCREENING SELECTION
   Kobayashi Y, 1997, PLANT CELL PHYSIOL, V38, P725, DOI 10.1093/oxfordjournals.pcp.a029226
   Kohl J, 2010, PLANT PATHOL, V59, P358, DOI 10.1111/j.1365-3059.2009.02216.x
   Korgan S, 2011, PLANT BREEDING, V130, P231, DOI 10.1111/j.1439-0523.2010.01776.x
   Kozik EU, 2000, ACTA PHYSIOL PLANT, V22, P243, DOI 10.1007/s11738-000-0021-6
   Kubota Masaharu, 2006, Journal of General Plant Pathology, V72, P197, DOI 10.1007/s10327-006-0272-1
   LANGENBERG WG, 1978, PROTOPLASMA, V94, P167, DOI 10.1007/BF01275541
   Loreto F, 2001, PLANT PHYSIOL, V126, P993, DOI 10.1104/pp.126.3.993
   Loreto F, 2001, PLANT PHYSIOL, V127, P1781, DOI 10.1104/pp.010497
   Maisch J, 2007, PLANT PHYSIOL, V143, P1695, DOI 10.1104/pp.106.094052
   Mazumder M, 2013, PLANT PHYSIOL BIOCH, V70, P43, DOI 10.1016/j.plaphy.2013.04.025
   McRoberts N, 1996, PLANT PATHOL, V45, P742, DOI 10.1046/j.1365-3059.1996.d01-4.x
   Meena PD, 2016, J PLANT PATHOL, V98, P463, DOI 10.4454/JPP.V98I3.033
   Meena PD, 2004, J PHYTOPATHOL, V152, P204, DOI 10.1111/j.1439-0434.2004.00828.x
   Meena Prabhu Dayal, 2011, Archives of Phytopathology and Plant Protection, V44, P684, DOI 10.1080/03235400903345281
   Michereff SJ, 2012, HORTIC BRAS, V30, P345, DOI 10.1590/S0102-05362012000200027
   Miklis M, 2007, PLANT PHYSIOL, V144, P1132, DOI 10.1104/pp.107.098897
   Moukette BM, 2015, BIOL RES, V48, DOI 10.1186/s40659-015-0003-1
   Nowicki M., 2016, Cucurbitaceae 2016, XIth Eucarpia Meeting on Cucurbit Genetics & Breeding, July 24-28, 2016, Warsaw, Poland, P128
   Nowicki M., 2012, Vegetable Crops Research Bulletin, V77, P61, DOI 10.2478/v10032-012-0016-z
   Nowicki M., 2012, RES B, V76, P5, DOI DOI 10.2478/V10032-012-0001-6
   Olyslaegers G, 1998, J MICROSC-OXFORD, V192, P73, DOI 10.1046/j.1365-2818.1998.00398.x
   Opalski KS, 2005, PLANT J, V41, P291, DOI 10.1111/j.1365-313X.2004.02292.x
   Pochon S, 2013, PLOS ONE, V8, DOI 10.1371/journal.pone.0075143
   Pogany M, 2009, PLANT PHYSIOL, V151, P1459, DOI 10.1104/pp.109.141994
   Pratibha Sharma, 2014, Plant Pathology Journal (Faisalabad), V13, P100
   Rashid M. M., 2011, Bulletin of the Institute of Tropical Agriculture Kyushu University, V34, P43
   Rotem J., 1998, GENUS ALTERNARIA BIO, P95
   Saharan G. S., 2002, Diseases of field crops, P193
   Scholze P., 2002, Pflanzenschutzberichte, V60, P105
   Scholze P., 2005, Z PFLANZENKRANKHEITE, P562
   Sharma G, 2002, EUPHYTICA, V125, P411, DOI 10.1023/A:1016050631673
   Sharma P., 2004, Indian Phytopathology, V57, P315
   SHEEHY RE, 1988, P NATL ACAD SCI USA, V85, P8805, DOI 10.1073/pnas.85.23.8805
   Shrestha S.K., 2005, NEPAL AGR RES J, V6, P62, DOI DOI 10.3126/NARJ.V6I0.3366
   Su'udi M, 2011, MOL CELLS, V31, P593, DOI 10.1007/s10059-011-2203-z
   Swati Deep, 2012, Indian Phytopathology, V65, P71
   Vitha S, 2000, HISTOCHEM J, V32, P457, DOI 10.1023/A:1004171431449
   [王利英 WANG Li-ying], 2009, [南京农业大学学报, Journal of Nanjing Agricultural University], V32, P23
   Wang LiYing, 2008, Acta Horticulturae Sinica, V35, P1065
   Zala C. R., 2014, Advances in environmental technology and biotechnology. Proceedings of the 3rd International Conference on Energy and Environment Technologies and Equipment (EEETE'14), Proceedings of the 3rd International Conference on Agricultural Science, Biotechnology, Food and Animal Science (ABIFA'14), Brasnov, Romania, June 26-28, 2014, P161
NR 64
TC 20
Z9 21
U1 2
U2 14
PU SPRINGER
PI DORDRECHT
PA VAN GODEWIJCKSTRAAT 30, 3311 GZ DORDRECHT, NETHERLANDS
SN 0929-1873
EI 1573-8469
J9 EUR J PLANT PATHOL
JI Eur. J. Plant Pathol.
PD JAN
PY 2019
VL 153
IS 1
BP 131
EP 151
DI 10.1007/s10658-018-1548-y
PG 21
WC Agronomy; Plant Sciences; Horticulture
WE Science Citation Index Expanded (SCI-EXPANDED)
SC Agriculture; Plant Sciences
GA HP4ZP
UT WOS:000461685700002
OA Green Submitted, hybrid
DA 2023-07-11
ER

PT J
AU Huang, XZ
   Chen, XM
   Du, X
AF Huang, Xiaozhong
   Chen, Xuemei
   Du, Xuan
TI Modern pollen assemblages from human-influenced vegetation in
   northwestern China and their relationship with vegetation and climate
SO VEGETATION HISTORY AND ARCHAEOBOTANY
LA English
DT Article
DE Modern pollen assemblages; Human-influenced vegetation; Climatic
   variables; Human influence index; Canonical ordination techniques
ID EASTERN TIBETAN PLATEAU; LAST GLACIAL MAXIMUM; SURFACE POLLEN;
   QUANTITATIVE RECONSTRUCTION; CALIBRATION SET; INNER-MONGOLIA;
   PRECIPITATION CHANGES; HOLOCENE VEGETATION; NORTHERN CHINA;
   LAKE-SEDIMENTS
AB Modern pollen spectra can improve the interpretation of fossil pollen records used to reconstruct past vegetation, climate and human impacts. It is important, therefore, to carefully examine the relationships between modern pollen spectra, vegetation, climate and human activity. Here, we present the results of an analysis of the pollen spectra of 143 surface pollen samples from farmland, wasteland, desert, steppe/meadow, forest and river valley along a transect from Lanzhou to Urumqi, in northwestern China. The modern pollen assemblages are mainly composed of Amaranthaceae, Artemisia, Poaceae, Asteraceae, Ephedra and Nitraria. The results indicate that in general the surface pollen assemblages of different vegetation types reliably represent the modern vegetation in terms of the composition of the main taxa and the dominant types. Farmland is dominated by cereal-type (15%) and Amaranthaceae (20%), while the pollen assemblages of wasteland (i.e. the vegetation immediately surrounding farmland) are mainly composed of Amaranthaceae (25%), Artemisia (20%), Poaceae (10%), Asteraceae (5%) and Cyperaceae (5%). Amaranthaceae (45%) and Ephedra (10%) are the most important taxa in desert, and Cyperaceae (35%) and Thalictrum (2%) are the dominant pollen types in steppe/meadow. Forest and river valley samples are characterized by high frequencies of Picea (10%) and Cyperaceae (20%). Both constrained and partial canonical ordination techniques (RDA and partial RDA) of the main pollen types and environmental variables show that the modern pollen spectra are primarily controlled by mean annual precipitation (MAP). Cyperaceae, Thalictrum and Brassicaceae are positively correlated with MAP and negatively correlated with mean July temperature (T-July), while the representation of certain other types, such as Amaranthaceae, Ephedra and Nitraria, is negatively correlated with MAP and positively correlated with T-July. The Human Influence Index (HII) is significantly correlated with cereal-type pollen, and it can also differentiate human-influenced and natural vegetation. Our results provide a basis for improving the interpretation of fossil pollen records from arid northwestern China and similar regions.
C1 [Huang, Xiaozhong; Du, Xuan] Lanzhou Univ, Key Lab Western Chinas Environm Syst, Coll Earth & Environm Sci, Minist Educ, Lanzhou 730000, Gansu, Peoples R China.
   [Chen, Xuemei] Chinese Acad Sci, State Key Lab Frozen Soils Engn, Northwest Inst Ecoenvironm Resources, Lanzhou 730000, Gansu, Peoples R China.
C3 Lanzhou University; Chinese Academy of Sciences
RP Huang, XZ (通讯作者)，Lanzhou Univ, Key Lab Western Chinas Environm Syst, Coll Earth & Environm Sci, Minist Educ, Lanzhou 730000, Gansu, Peoples R China.
EM xzhuang@lzu.edu.cn; xmchen@lzb.ac.cn
OI Huang, Xiaozhong/0000-0002-2127-0451
FU NSFC [41171168, 41571182, 40730103]; State Key Laboratory of Frozen Soil
   Engineering [SKLFSE-ZQ-42]
FX We thank the two anonymous reviewers and Marie-Jose Gaillard for their
   useful comments and suggestions to improve the quality of this
   manuscript. We also thank Houyuan Lu for his invaluable help in
   calculating the climatic variables, Qinghai Xu and Huiling Sun for their
   assistance with field work, Xiaojian Zhang for plotting the annual
   precipitation and temperature graph, and Jan Bloemendal for improving
   the English. This research was funded by NSFC projects (Grant Nos.
   41171168, 41571182 and 40730103) and the independent Project of the
   State Key Laboratory of Frozen Soil Engineering (Grant SKLFSE-ZQ-42).
CR Andersen S. T., 1970, Danmarks geologiske Undersogelse, Kobenhavn (Ser. II), V96, P1
   [Anonymous], 1989, FORAGING FARMING EVO
   [Anonymous], 1898, J BIOGEOGR
   [Anonymous], 1979, DANMARKS GEOLOGISKE
   [Anonymous], 1978, VEG XINJ ITS US
   [Anonymous], 2005, LAST WILD DAT VERS 2
   Barton L, 2009, P NATL ACAD SCI USA, V106, P5523, DOI 10.1073/pnas.0809960106
   Birks H.J.B., 2004, ACTA PALAEOBOT, V44, P317
   Birks H.J.B., 2010, OPEN ECOL J, V3, P68, DOI [https://doi.org/10.1016/j.quaint.2012.07.228, DOI 10.2174/1874213001003020068]
   Birks HJB, 1998, J PALEOLIMNOL, V20, P307, DOI 10.1023/A:1008038808690
   Bjune AE, 2010, BOREAS, V39, P674, DOI 10.1111/j.1502-3885.2010.00158.x
   Carrion JS, 2002, REV PALAEOBOT PALYNO, V120, P217, DOI 10.1016/S0034-6667(02)00073-8
   Chen FH, 2015, SCI REP-UK, V5, DOI 10.1038/srep11186
   Chen FH, 2014, J QUATERNARY SCI, V29, P661, DOI 10.1002/jqs.2735
   Chester PI, 2001, GRANA, V40, P299, DOI 10.1080/00173130152987535
   DAVIS MB, 1963, AM J SCI, V261, P897, DOI 10.2475/ajs.261.10.897
   Ding W, 2017, CLIM PAST, V13, P1285, DOI 10.5194/cp-13-1285-2017
   Ding W, 2011, CHINESE SCI BULL, V56, P996, DOI 10.1007/s11434-011-4350-1
   Grimm E.C., 2004, TILIA TILA GRAPH V 2
   Herzschuh U, 2003, CHINESE SCI BULL, V48, P1488, DOI 10.1360/02wd0256
   Herzschuh U, 2010, J BIOGEOGR, V37, P752, DOI 10.1111/j.1365-2699.2009.02245.x
   Herzschuh U, 2009, QUATERNARY RES, V71, P162, DOI 10.1016/j.yqres.2008.09.003
   Hou X.Y., 2001, VEGETATION ATLAS CHI
   [黄小忠 Huang Xiaozhong], 2011, [兰州大学学报. 自然科学版, Journal of Lanzhou University. Natural Science], V47, P14
   Jiang WY, 2010, BOREAS, V39, P145, DOI 10.1111/j.1502-3885.2009.00115.x
   Juggins Steve, 2012, P431
   Li FR, 2017, HOLOCENE, V27, P951, DOI 10.1177/0959683616678464
   Li JY, 2014, QUATERNARY SCI REV, V99, P112, DOI 10.1016/j.quascirev.2014.06.005
   Li JY, 2013, VEG HIST ARCHAEOBOT, V22, P463, DOI 10.1007/s00334-013-0391-5
   [李洁 Li Jie], 2014, [古地理学报, Journal of Palaeogeography], V16, P227
   Li MY, 2015, HOLOCENE, V25, P686, DOI 10.1177/0959683614566219
   Li MY, 2012, CHINESE SCI BULL, V57, P535, DOI 10.1007/s11434-011-4853-9
   Li YC, 2005, CHINESE SCI BULL, V50, P1632, DOI 10.1360/04wd0170
   Li YY, 2008, CHINESE SCI BULL, V53, P1281, DOI 10.1007/s11434-008-0181-0
   [林忠辉 Lin Zhonghui], 2002, [地理学报, Acta Geographica Sinica], V57, P47
   Liu HY, 2008, REV PALAEOBOT PALYNO, V149, P219, DOI 10.1016/j.revpalbo.2007.12.008
   Liu HY, 2006, REV PALAEOBOT PALYNO, V138, P281, DOI 10.1016/j.revpalbo.2006.01.008
   Lu HY, 2011, QUATERNARY SCI REV, V30, P947, DOI 10.1016/j.quascirev.2011.01.008
   Lu HY, 2009, P NATL ACAD SCI USA, V106, P7367, DOI 10.1073/pnas.0900158106
   Luo CX, 2009, REV PALAEOBOT PALYNO, V153, P282, DOI 10.1016/j.revpalbo.2008.08.007
   Ma QF, 2017, BOREAS, V46, P242, DOI 10.1111/bor.12201
   [马艳玲 Ma Yanling], 2009, [古地理学报, Journal of Palaeogeography], V11, P542
   Ma YZ, 2008, J BIOGEOGR, V35, P1512, DOI 10.1111/j.1365-2699.2007.01871.x
   Moore PD, 1991, POLLEN ANAL
   Opitz S, 2015, QUATERNARY SCI REV, V115, P112, DOI 10.1016/j.quascirev.2015.03.011
   OVERPECK JT, 1985, QUATERNARY RES, V23, P87, DOI 10.1016/0033-5894(85)90074-2
   Sanderson EW, 2002, BIOSCIENCE, V52, P891, DOI 10.1641/0006-3568(2002)052[0891:THFATL]2.0.CO;2
   Seppa H, 2004, J BIOGEOGR, V31, P251, DOI 10.1111/j.1365-2699.2004.00923.x
   Shen CM, 2006, REV PALAEOBOT PALYNO, V140, P61, DOI 10.1016/j.revpalbo.2006.03.001
   Simpson GL, 2011, DEV PALEOENVIRONMENT, P495
   Smilauer P., 2014, MULTIVARIATE ANAL EC, V5, DOI DOI 10.1017/CBO9781139627061
   St Jacques JM, 2015, PLOS ONE, V10, DOI 10.1371/journal.pone.0113806
   St Jacques JM, 2008, J BIOGEOGR, V35, P306, DOI 10.1111/j.1365-2699.2007.01785.x
   Stebich M, 2015, QUATERNARY SCI REV, V124, P275, DOI 10.1016/j.quascirev.2015.07.021
   Sun AZ, 2013, HOLOCENE, V23, P1391, DOI 10.1177/0959683613489581
   Tang LY, 2009, SCI CHINA SER D, V52, P1104, DOI [10.1007/S11430-009-0080-5, 10.1007/s11430-009-0080-5]
   Tang LY, 2000, CHINESE SCI BULL, V45, P87, DOI 10.1007/BF02884911
   Tarasov PE, 1999, CLIM DYNAM, V15, P227, DOI 10.1007/s003820050278
   Ter Braak CJF, 2003, CANOCO WINDOWS V 4 5
   TERBRAAK CJF, 1993, HYDROBIOLOGIA, V269, P485, DOI 10.1007/BF00028046
   Tian F, 2016, QUATERNARY SCI REV, V137, P33, DOI 10.1016/j.quascirev.2016.02.001
   Wang XL, 2010, CHINESE SCI BULL, V55, P544, DOI 10.1007/s11434-009-0480-0
   Wang Y, 2014, CLIM PAST, V10, P21, DOI 10.5194/cp-10-21-2014
   Wei HC, 2011, REV PALAEOBOT PALYNO, V163, P237, DOI 10.1016/j.revpalbo.2010.10.011
   Wei HC, 2016, VEG HIST ARCHAEOBOT, V25, P19, DOI 10.1007/s00334-015-0530-2
   Wei HaiCheng, 2009, Arid Land Geography, V32, P932
   Wen RL, 2013, QUATERN INT, V311, P3, DOI 10.1016/j.quaint.2013.04.025
   Wen RL, 2010, BOREAS, V39, P262, DOI 10.1111/j.1502-3885.2009.00125.x
   WHITTINGTON G, 1991, REV PALAEOBOT PALYNO, V68, P65, DOI 10.1016/0034-6667(91)90058-B
   Xu QH, 2010, J CLIMATE, V23, P2856, DOI 10.1175/2009JCLI3155.1
   Xu QH, 2010, PALAEOGEOGR PALAEOCL, V289, P123, DOI 10.1016/j.palaeo.2010.02.024
   Xu YinQin, 1996, Arid Land Geography, V19, P24
   Yan S, 1989, ARID ZONE RES, V6, P26
   Yang ZhenJing, 2004, Arid Land Geography, V27, P543
   Zhang Y, 2010, GLOBAL ECOL BIOGEOGR, V19, P621, DOI 10.1111/j.1466-8238.2010.00534.x
   Zhao Y, 2012, REV PALAEOBOT PALYNO, V181, P47, DOI 10.1016/j.revpalbo.2012.05.007
   Zhao Y, 2009, VEG HIST ARCHAEOBOT, V18, P245, DOI 10.1007/s00334-008-0201-7
   Zheng Z, 2014, J BIOGEOGR, V41, P1819, DOI 10.1111/jbi.12361
NR 78
TC 20
Z9 29
U1 5
U2 48
PU SPRINGER
PI NEW YORK
PA 233 SPRING ST, NEW YORK, NY 10013 USA
SN 0939-6314
EI 1617-6278
J9 VEG HIST ARCHAEOBOT
JI Veg. Hist. Archaeobot.
PD NOV
PY 2018
VL 27
IS 6
BP 767
EP 780
DI 10.1007/s00334-018-0672-0
PG 14
WC Plant Sciences; Paleontology
WE Science Citation Index Expanded (SCI-EXPANDED)
SC Plant Sciences; Paleontology
GA GX0QL
UT WOS:000447416100002
DA 2023-07-11
ER

PT J
AU de Aquino, GS
   Ventura, MU
   Alexandrino, RP
   Michelon, TA
   Pescador, PGD
   Nicio, TT
   Watanab, VS
   Diniz, TG
   de Oliveira, ALM
   Hata, FT
AF de Aquino, Gisele Silva
   Ventura, Mauricio Ursi
   Alexandrino, Renan Prezotto
   Michelon, Tainara Alves
   de Araujo Pescador, Paula Garcia
   Nicio, Thiago Tatsuya
   Watanab, Victoria Seiko
   Diniz, Tayna Gomes
   Martinez de Oliveira, Andre Luiz
   Hata, Fernando Teruhiko
TI Plant-promoting rhizobacteria Methylobacterium komagatae increases
   crambe yields, root system and plant height
SO INDUSTRIAL CROPS AND PRODUCTS
LA English
DT Article
DE Inoculations; Biostimulant; Biodiesel; Winter crop; Oleaginous
ID ABYSSINICA HOCHST; GROWTH; DIVERSITY; BACTERIA; CROP; L.
AB The urgent need to reduce the use of fossil sources, whether agricultural inputs or fuels, and to promote a more sustainable means of production has become an incessant search worldwide. Plant growth-promoting rhizobacteria (PGPR) can be an important alternative once they act in the biogeochemical cycles of nutrients in the soil and in the maintenance of soil and plant health and quality. Crambe abyssinica has been recognized as an important crop for the production of high-quality biodiesel. The identification of specific PGPR are of great importance for the production of sustainable and low-cost biodiesel. The effect of four different PGPR and its mixture, on the growth and yield of Crambe was assessed in a greenhouse setting. Six treatments were used: Azospirillum brasilense (strain Ab-V5), Methylobacteritun komagatae (strain ZM), Rhizobium sp. (strain 8.1.2.1), Azomonas sp. (strain 4.3.1.2), a mixture of these four and no inoculation. Plant height and stem diameter, the area of roots, and yield were evaluated. M. komagatae, Azomonas sp. and Rhizobium sp. provided an average of 102% greater root area compared to uninoculated crambe. However, only M. komagatae provided a significant yield increase (108%). The positive responses of a bacterium not previously reported as growth-promoting enables also a series of study possibilities such as the elucidation of the mechanisms of association and testing in other plantas, particularly other Brassicaceae.
C1 [de Aquino, Gisele Silva; Ventura, Mauricio Ursi; Alexandrino, Renan Prezotto; Michelon, Tainara Alves; de Araujo Pescador, Paula Garcia; Nicio, Thiago Tatsuya; Watanab, Victoria Seiko; Diniz, Tayna Gomes; Hata, Fernando Teruhiko] Univ Estadual Londrina, Dept Agron, Rodovia Celso Garcia Cid,PR 445,Km 380, BR-86057970 Londrina, Parana, Brazil.
   [Martinez de Oliveira, Andre Luiz] Univ Estadual Londrina, Dept Biochem & Biotechnol, Londrina, Parana, Brazil.
C3 Universidade Estadual de Londrina; Universidade Estadual de Londrina
RP de Aquino, GS (通讯作者)，Univ Estadual Londrina, Dept Agron, Rodovia Celso Garcia Cid,PR 445,Km 380, BR-86057970 Londrina, Parana, Brazil.
EM gisele.s.aquino@hotmail.com
RI Oliveira, André L. M./G-5856-2014; Hata, Fernando Teruhiko/M-9763-2013
OI Oliveira, André L. M./0000-0002-0841-4844; Hata, Fernando
   Teruhiko/0000-0003-0590-743X; Silva de Aquino,
   Gisele/0000-0002-2009-1830; Oliveira, Andre/0000-0003-1555-202X
CR Ahmadi-Rad Saeed, 2016, Rhizosphere, V2, P34, DOI 10.1016/j.rhisph.2016.08.006
   Asfour M.M., 2006, THESIS
   Badri DV, 2009, CURR OPIN BIOTECH, V20, P642, DOI 10.1016/j.copbio.2009.09.014
   Banaei-Asl F, 2015, J PROTEOMICS, V124, P88, DOI 10.1016/j.jprot.2015.04.009
   Bassegio D, 2016, RENEW SUST ENERG REV, V66, P311, DOI 10.1016/j.rser.2016.08.010
   BRASIL, 2009, B COMB REN
   Dal Cortivo C, 2017, AGR ECOSYST ENVIRON, V247, P396, DOI 10.1016/j.agee.2017.07.006
   Dobbelaere S, 2003, CRIT REV PLANT SCI, V22, P107, DOI 10.1080/713610853
   ELHOWEITY MA, 2012, ANN AGRIC SCI, V57, P129, DOI DOI 10.1016/j.aoas.2012.08.006
   EMBRAPA (Empresa Brasileira de Pesquisa Agropecuaria), 2013, BRAZ SYST SOIL CLASS
   Farina R, 2012, APPL SOIL ECOL, V55, P44, DOI 10.1016/j.apsoil.2011.12.011
   Ferreira DF, 2011, CIENC AGROTEC, V35, P1039, DOI 10.1590/S1413-70542011000600001
   Figueiredo MVB, 2008, WORLD J MICROB BIOT, V24, P1187, DOI 10.1007/s11274-007-9591-4
   Ghosh D, 2003, APPL ENVIRON MICROB, V69, P4332, DOI 10.1128/AEM.69.7.4332-4336.2003
   Jorge L.A.C., 2008, B PESQUISA DESENVOLM, V24, P21
   Lara-Fioreze ACC, 2013, IND CROP PROD, V50, P771, DOI 10.1016/j.indcrop.2013.07.039
   Leilah A.A., 2003, J AGRIC RES, V30, P591
   Liu YP, 2017, MOL PLANT MICROBE IN, V30, P53, DOI [10.1094/MPMI-07-16-0131-R, 10.1094/mpmi-07-16-0131-r]
   Oliveira ALM, 2017, FRONT MICROBIOL, V8, DOI 10.3389/fmicb.2017.01873
   Pii Y, 2015, BIOL FERT SOILS, V51, P403, DOI 10.1007/s00374-015-0996-1
   Pitol C., 2010, TECNOLOGIA PRODUCAO, P60
   Raja P, 2006, WORLD J MICROB BIOT, V22, P1381, DOI 10.1007/s11274-006-9199-0
   Silveira EV, 2017, IND CROP PROD, V97, P545, DOI 10.1016/j.indcrop.2016.12.033
   Vessey JK, 2003, PLANT SOIL, V255, P571, DOI 10.1023/A:1026037216893
   Zanetti F, 2016, IND CROP PROD, V90, P152, DOI 10.1016/j.indcrop.2016.06.023
NR 25
TC 20
Z9 21
U1 3
U2 49
PU ELSEVIER SCIENCE BV
PI AMSTERDAM
PA PO BOX 211, 1000 AE AMSTERDAM, NETHERLANDS
SN 0926-6690
EI 1872-633X
J9 IND CROP PROD
JI Ind. Crop. Prod.
PD OCT 1
PY 2018
VL 121
BP 277
EP 281
DI 10.1016/j.indcrop.2018.05.020
PG 5
WC Agricultural Engineering; Agronomy
WE Science Citation Index Expanded (SCI-EXPANDED)
SC Agriculture
GA GM3IB
UT WOS:000437996900032
DA 2023-07-11
ER

PT J
AU Karaismailoglu, MC
   Erol, O
AF Karaismailoglu, Mehmet Cengiz
   Erol, Osman
TI Seed structure and its taxonomic implications for genus Thlaspi sensu
   lato sections Nomisma, Thlaspi, and Pterotropis (Brassicaceae)
SO TURKISH JOURNAL OF BOTANY
LA English
DT Article
DE Thlaspi; sensu lato; Seed; scanning electron microscopy; UPGMA; Turkey;
   Cruciferae
ID RESTRICTION SITE VARIATION; CHLOROPLAST DNA; ALLIED GENERA; MORPHOLOGY;
   CHARACTERS; EVOLUTION; POLLEN; FRUIT
AB We studied morphological and anatomical characteristics of seeds of 22 taxa in the sections Nomisma, Thlaspi, and Pterotropis of Thlaspi sensu lato from Turkey and the significance of these characters in a taxonomical context. The results show that the taxa differ from each other in terms of seed shape and color. The seed size ranges from 1.25 mm to 2.99 mm in length and from 0.66 mm to 2.16 mm in width, Thlaspi rosulare and T tatianae having the largest and T annuum having the smallest seeds. The seed surface ornamentation is classified into nine types: reticulate-areolate, scalariform, reticulate, reticulate-foveate, ruminate, ocellate, tuberculate, areolate, and colliculate. The most common type is reticulate- areolate, whereas areolate, colliculate, ocellate, and tuberculate ornamentation types were found to be taxon-specific. The testa is typically made up of four layers: the epidermis, the subepidermis, the sclerotic (or palisade) layer, and the parenchyma layer. The sclerotic (or palisade) layer may not be seen in some of the species. The structures and thicknesses of the epidermis, the subepidermis, the sclerotic (or palisade) layer, and the parenchyma layer are highly significant characters that reveal interspecific relationships within the examined taxa. The results are also compared with Meyer's findings and classification of 1973, 1979, 1991, and 2001, and taxon transfers are questioned. In addition, a key is provided for the identification of the examined taxa based on seed characteristics.
C1 [Karaismailoglu, Mehmet Cengiz; Erol, Osman] Istanbul Univ, Fac Sci, Dept Biol, Div Bot, Istanbul, Turkey.
C3 Istanbul University
RP Karaismailoglu, MC (通讯作者)，Istanbul Univ, Fac Sci, Dept Biol, Div Bot, Istanbul, Turkey.
EM cengiz.karaismailoglu@istanbul.edu.tr
RI KARAİSMAİLOĞLU, Mehmet Cengiz/AAR-5692-2020; , Osman EROL/AAF-9902-2019
OI , Osman EROL/0000-0002-6310-1402
FU Istanbul University [113.2014-DR-35/26.04]
FX This study is a part of the PhD thesis of the first author and was
   financially supported by Istanbul University (OYP Project Number
   113.2014-DR-35/26.04). We are grateful to the curators of herbaria ISTE,
   ISTO, KATO, OUFE, AKDU, VANF, KNYA, ANK, GAZI, HUB, and EGE for
   providing the opportunity to examine their specimens.
CR Al-Shehbaz IA, 2006, PLANT SYST EVOL, V259, P89, DOI 10.1007/s00606-006-0415-z
   Al-Shehbaz Ihsan A., 2014, Harvard Papers in Botany, V19, P25, DOI 10.3100/hpib.v19iss1.2014.n3
   [Anonymous], 2007, MVSP MULTIVARIATE ST
   Appel O, 2003, FA GE VAS P, V5, P75
   Barthlott W., 1981, Nordic Journal of Botany, V1, P345, DOI 10.1111/j.1756-1051.1981.tb00704.x
   Bona M, 2013, TURK J BOT, V37, P662, DOI 10.3906/bot-1207-2
   BOUMAN F, 1975, BOT J LINN SOC, V70, P213, DOI 10.1111/j.1095-8339.1975.tb01646.x
   BROCHMANN C, 1992, NORD J BOT, V12, P657, DOI 10.1111/j.1756-1051.1992.tb01843.x
   Corner EJH., 1976, SEEDS DICOTYLEDONS
   Davis P. H., 1988, FLORA TURKEY E AEGEA, V10, P29
   Firat M, 2014, PHYTOTAXA, V178, P287
   Franzke A, 2011, TRENDS PLANT SCI, V16, P108, DOI 10.1016/j.tplants.2010.11.005
   Ghaempanah S, 2013, PHYTOTAXA, V150, P41, DOI 10.11646/phytotaxa.150.1.3
   Greuter W., 1983, WILLDENOWIA, V13, P79, DOI DOI 10.3372/WI.47.47112
   Hedge I. C., 1965, FLORA TURKEY E AEGEA, V1, P330
   Heywood V.H., 1971, SCANNING ELECT MICRO, V4
   Karaismailoglu MC, 2016, BANGL J BOT, V45, P509
   Karaismailoglu MC, 2015, ACTA BOT CROAT, V74, P31, DOI 10.1515/botcro-2015-0005
   Kasem W. T., 2011, The Journal of American Science, V7, P166
   Kaya A, 2011, TURK J BOT, V35, P653, DOI 10.3906/bot-1010-99
   Khalik KA, 2002, BLUMEA, V47, P363
   Koch M, 1998, CAN J BOT, V76, P382, DOI 10.1139/b98-006
   Koch M, 2001, PLANT SYST EVOL, V227, P209, DOI 10.1007/s006060170049
   Koch MA, 2007, MOL BIOL EVOL, V24, P63, DOI 10.1093/molbev/msl130
   Koul KK, 2000, ANN BOT-LONDON, V86, P385, DOI 10.1006/anbo.2000.1197
   MEYER F K, 1979, Feddes Repertorium, V90, P129
   MEYER F K, 1973, Feddes Repertorium, V84, P449
   Meyer F. K., 1991, Contributiones selectae ad floram et vegetation orientis. Proceedings of the third plant life of southwest Asia symposium, Berlin 1990., P9
   Meyer F. K., 2006, ARTEN EUROPAS AFRIKA, V12, P1
   Meyer F. K, 2001, HAUSSKNECHTIA, V8, P3
   Moazzeni H, 2007, FLORA, V202, P447, DOI 10.1016/j.flora.2006.10.004
   MUMMENHOFF K, 1994, SYST BOT, V19, P73, DOI 10.2307/2419713
   Mummenhoff K, 1997, CAN J BOT, V75, P469, DOI 10.1139/b97-051
   MUMMENHOFF K, 1991, TAXON, V40, P427, DOI 10.2307/1223220
   Mummenhoff K, 1997, BOT J LINN SOC, V125, P183, DOI 10.1006/bojl.1997.0116
   MURLEY MR, 1951, AM MIDL NAT, V46, P1, DOI 10.2307/2421948
   Pinar NM, 2009, TURK J BOT, V33, P83, DOI 10.3906/bot-0807-15
   SPSS Inc, 2006, SPSS BAS 15 0 WIND
   Stearn WT., 1985, BOT LATIN HIST GRAMM
   Tantawy M. E., 2004, International Journal of Agriculture and Biology, V6, P821
   Vaughan J. G., 1976, The biology and chemistry of the Cruciferae., P119
   VAUGHAN JG, 1971, BOT J LINN SOC, V64, P383, DOI 10.1111/j.1095-8339.1971.tb02153.x
   Warwick SI, 2010, PLANT SYST EVOL, V285, P209, DOI 10.1007/s00606-010-0271-8
   Western TL, 2000, PLANT PHYSIOL, V122, P345, DOI 10.1104/pp.122.2.345
   Yildirimli S., 2001, FLORA TURKEY E AEGEA, V11, P34
   YOUNG JA, 1991, J RANGE MANAGE, V44, P438, DOI 10.2307/4002740
NR 46
TC 20
Z9 20
U1 0
U2 7
PU TUBITAK SCIENTIFIC & TECHNICAL RESEARCH COUNCIL TURKEY
PI ANKARA
PA ATATURK BULVARI NO 221, KAVAKLIDERE, ANKARA, 00000, TURKEY
SN 1300-008X
EI 1303-6106
J9 TURK J BOT
JI Turk. J. Bot.
PY 2018
VL 42
IS 5
BP 591
EP 609
DI 10.3906/bot-1709-28
PG 19
WC Plant Sciences
WE Science Citation Index Expanded (SCI-EXPANDED)
SC Plant Sciences
GA GY8ET
UT WOS:000448855100005
OA Bronze
DA 2023-07-11
ER

PT J
AU Weigend, M
   Mustafa, A
   Ensikat, HJ
AF Weigend, Maximilian
   Mustafa, Adeel
   Ensikat, Hans-Juergen
TI Calcium phosphate in plant trichomes: the overlooked biomineral
SO PLANTA
LA English
DT Article
DE Arabidopsis thaliana; Biomineralization; Calcium carbonate; Calcium
   phosphate; Plant trichomes; Silica
ID SPECIALIST INSECT HERBIVORE; ARABIDOPSIS-THALIANA; POPULATIONS;
   RESISTANCE; LOASACEAE; DENSITY; APATITE; LYRATA
AB Calcium phosphate was unknown as a plant biomineral until recently reported in Neotropical Loasaceae. Here, we demonstrate its widespread occurrence in the trichomes of several plant families, including Brassicaceae.
[truncated: 3,354,812 more chars]
