# Supplementary material for: Research progress on Brassicaceae plants: a bibliometrics analysis
Source: Front Plant Sci. 2024 Jan 31;15:1285050. doi: 10.3389/fpls.2024.1285050 (PMC10864531; doi:10.3389/fpls.2024.1285050)
Supplement: Supplementary file 1 [file DataSheet_1.zip › input/download-1501-2000.txt]

FN Clarivate Analytics Web of Science
VR 1.0
PT J
AU Czerniawski, P
   Piasecka, A
   Bednarek, P
AF Czerniawski, Pawel
   Piasecka, Anna
   Bednarek, Pawel
TI Evolutionary changes in the glucosinolate biosynthetic capacity in
   species representing Capsella, Camelina and Neslia genera
SO PHYTOCHEMISTRY
LA English
DT Article
DE CYP81F; Capsella: Camelina; Arabidopsis; Methylthioalkylmalate synthase;
   Liquid chromatography-mass spectrometry; Neslia; Glucosinolates;
   Camelineae
ID ARABIDOPSIS-THALIANA; NONHOST RESISTANCE; MYZUS-PERSICAE; INDOLE;
   ISOTHIOCYANATES; IDENTIFICATION; DEFENSE; AUXIN; DIVERSIFICATION;
   METABOLISM
AB Glucosinolates are unique thioglucosides that evolved in the order Brassicales. These compounds function in plant adaptation to the environment, including combating plant pathogens, herbivore deterrence and abiotic stress tolerance. In line with their defensive functions glucosinolates usually accumulate constitutively in relatively high amounts in all tissues of Brassicaceae plants. Here we performed glucosinolate analysis in different organs of selected species representing Capsella, Camelina and Neslia genera, which similarly as the model plant Arabidopsis thaliana belong to the Camelineae tribe. We also identified orthologs of A. thaliana glucosinolate biosynthetic genes in the published genomes of some of the investigated species. Subsequent gene expression and phylogenetic analyses enabled us an insight into the evolutionary changes in the transcription of these genes and in the sequences of respective proteins that occurred within the Camelineae tribe. Our results indicated that glucosinolates are highly abundant in siliques and roots of the investigated species but hardly, if at all, produced in leaves. In addition to this unusual tissular distribution we revealed reduced structural diversity of methionine-derived aliphatic glucosinolates (AGs) with elevated accumulation of rare long chain AGs. This preference seems to correlate with evolutionary changes in genes encoding methylthioalkylmalate synthases that are responsible for the elongation of AG side chains. Finally, our results indicate that the biosynthetic pathway for tryptophan-derived indolic glucosinolates likely lost its main functions in immunity and resistance towards sucking insects and is on its evolutionary route to be shut off in the investigated species.
C1 [Czerniawski, Pawel; Piasecka, Anna; Bednarek, Pawel] Polish Acad Sci, Inst Bioorgan Chem, Noskowskiego 12-14, PL-61704 Poznan, Poland.
   [Piasecka, Anna] Polish Acad Sci, Inst Plant Genet, Strzeszynska 34, PL-60479 Poznan, Poland.
C3 Polish Academy of Sciences; Polish Academy of Sciences; Institute of
   Plant Genetics of the Polish Academy of Sciences
RP Bednarek, P (通讯作者)，Polish Acad Sci, Inst Bioorgan Chem, Noskowskiego 12-14, PL-61704 Poznan, Poland.
EM pczerniawski@ibch.poznan; apiasecka@ibch.poznan.pl;
   bednarek@ibch.poznan.pl
RI Bednarek, Pawel/D-2561-2009; Czerniawski, Paweł/AAM-1024-2021
OI Bednarek, Pawel/0000-0002-3064-7775; Czerniawski,
   Pawel/0000-0002-4897-0941
FU National Science Centre OPUS grant [UMO-2015/17/B/NZ1/00871]
FX This work was supported by the National Science Centre OPUS grant
   (UMO-2015/17/B/NZ1/00871) to PB. We would like to thank from Prof.
   Miltos Tsiantis (Max Planck Institute for Plant Breeding Research,
   Germany), Dr. Isobel Parkin (Saskatoon Research and Development Centre,
   Agriculture and Agri-Food Canada) and Dr. Arne Saatkamp (Aix Marseille
   Universite, France) for sharing the seeds.
CR Agerbirk N, 2010, J AGR FOOD CHEM, V58, P4693, DOI 10.1021/jf904362m
   Aires A, 2017, INT J ANAL CHEM, V2017, DOI 10.1155/2017/5125329
   Amyot L, 2019, J AGR FOOD CHEM, V67, P796, DOI 10.1021/acs.jafc.8b04724
   Bak S, 2001, PLANT CELL, V13, P101, DOI 10.1105/tpc.13.1.101
   Barth C, 2006, PLANT J, V46, P549, DOI 10.1111/j.1365-313X.2006.02716.x
   Barton KE, 2017, ECOL LETT, V20, P403, DOI 10.1111/ele.12744
   Bednarek P, 2009, SCIENCE, V323, P101, DOI 10.1126/science.1163732
   Bednarek P, 2011, NEW PHYTOL, V192, P713, DOI 10.1111/j.1469-8137.2011.03824.x
   Beekwilder J, 2008, PLOS ONE, V3, DOI 10.1371/journal.pone.0002068
   Benderoth M, 2006, P NATL ACAD SCI USA, V103, P9118, DOI 10.1073/pnas.0601738103
   Benderoth M, 2009, PHYTOCHEM REV, V8, P255, DOI 10.1007/s11101-008-9097-1
   Berhow MA, 2013, IND CROP PROD, V43, P119, DOI 10.1016/j.indcrop.2012.07.018
   Bianco G, 2017, REF SER PHYTOCHEM, P431, DOI 10.1007/978-3-319-25462-3_12
   Blazevic I, 2020, PHYTOCHEMISTRY, V169, DOI 10.1016/j.phytochem.2019.112100
   Brown PD, 2003, PHYTOCHEMISTRY, V62, P471, DOI 10.1016/S0031-9422(02)00549-6
   Chen JY, 2020, NAT COMMUN, V11, DOI 10.1038/s41467-020-16921-2
   Clauss MJ, 2006, J CHEM ECOL, V32, P2351, DOI 10.1007/s10886-006-9150-8
   COLE RA, 1976, PHYTOCHEMISTRY, V15, P759, DOI 10.1016/S0031-9422(00)94437-6
   CONN KL, 1994, J PLANT BIOCHEM BIOT, V3, P125, DOI 10.1007/BF03321963
   DAXENBICHLER ME, 1991, PHYTOCHEMISTRY, V30, P2623, DOI 10.1016/0031-9422(91)85112-D
   Fan J, 2011, SCIENCE, V331, P1185, DOI 10.1126/science.1199707
   Fu LL, 2016, INT J MOL SCI, V17, DOI 10.3390/ijms17060892
   Gan X, 2016, NAT PLANTS, V2, DOI [10.1038/NPLANTS.2016.167, 10.1038/nplants.2016.167]
   Geu-Flores F, 2011, PLANT CELL, V23, P2456, DOI 10.1105/tpc.111.083998
   Grubb CD, 2004, PLANT J, V40, P893, DOI 10.1111/j.1365-313X.2004.02261.x
   Halkier BA, 2006, ANNU REV PLANT BIOL, V57, P303, DOI 10.1146/annurev.arplant.57.032905.105228
   Hansen BG, 2007, PLANT J, V50, P902, DOI 10.1111/j.1365-313X.2007.03101.x
   Hiruma K, 2013, P NATL ACAD SCI USA, V110, P9589, DOI 10.1073/pnas.1305745110
   Hiruma K, 2010, PLANT CELL, V22, P2429, DOI 10.1105/tpc.110.074344
   Hopkins RJ, 2009, ANNU REV ENTOMOL, V54, P57, DOI 10.1146/annurev.ento.54.110807.090623
   Hu TT, 2011, NAT GENET, V43, P476, DOI 10.1038/ng.807
   Jensen LM, 2014, BIOL CHEM, V395, P529, DOI 10.1515/hsz-2013-0286
   Kabouw P, 2010, PLANT SOIL, V336, P509, DOI 10.1007/s11104-010-0507-y
   Kagale S, 2014, NAT COMMUN, V5, DOI 10.1038/ncomms4706
   Katz E, 2020, PLANT PHYSIOL, V183, P1376, DOI 10.1104/pp.20.00170
   Kettles GJ, 2013, NEW PHYTOL, V198, P1178, DOI 10.1111/nph.12218
   Kim JH, 2008, PLANT J, V54, P1015, DOI 10.1111/j.1365-313X.2008.03476.x
   Kittipol V, 2019, J PLANT PHYSIOL, V240, DOI 10.1016/j.jplph.2019.06.001
   KJAER A, 1972, PHYTOCHEMISTRY, V11, P3045, DOI 10.1016/0031-9422(72)80102-X
   Kliebenstein DJ, 2001, PLANT PHYSIOL, V126, P811, DOI 10.1104/pp.126.2.811
   Kroymann J, 2003, P NATL ACAD SCI USA, V100, P14587, DOI 10.1073/pnas.1734046100
   Lamesch P, 2012, NUCLEIC ACIDS RES, V40, pD1202, DOI 10.1093/nar/gkr1090
   Lee KC, 2008, RAPID COMMUN MASS SP, V22, P2825, DOI 10.1002/rcm.3669
   Lehmann T, 2017, FRONT PLANT SCI, V8, DOI 10.3389/fpls.2017.00036
   Li J, 2008, PLANT PHYSIOL, V148, P1721, DOI 10.1104/pp.108.125757
   Lin LZ, 2014, J AGR FOOD CHEM, V62, P6118, DOI 10.1021/jf405538d
   Malka SK, 2017, FRONT PLANT SCI, V8, DOI 10.3389/fpls.2017.02131
   Martinez-Ballesta M, 2015, FRONT PLANT SCI, V6, DOI 10.3389/fpls.2015.00524
   Meldau S, 2012, ANN BOT-LONDON, V110, P1503, DOI 10.1093/aob/mcs212
   Mikkelsen MD, 2000, J BIOL CHEM, V275, P33712, DOI 10.1074/jbc.M001667200
   Mikkelsen MD, 2004, PLANT J, V37, P770, DOI 10.1111/j.1365-313X.2004.02002.x
   Mikkelsen MD, 2003, PLANT PHYSIOL, V131, P298, DOI 10.1104/pp.011015
   Naur P, 2003, PLANT PHYSIOL, V133, P63, DOI 10.1104/pp.102.019240
   Olsen CE, 2016, PHYTOCHEMISTRY, V132, P33, DOI 10.1016/j.phytochem.2016.09.013
   Padilla G, 2007, PHYTOCHEMISTRY, V68, P536, DOI 10.1016/j.phytochem.2006.11.017
   Pastorczyk M, 2016, ADV BOT RES, V80, P171, DOI 10.1016/bs.abr.2016.06.007
   Petersen BL, 2002, PLANTA, V214, P562, DOI 10.1007/s004250100659
   Pfalz M, 2016, PLANT PHYSIOL, V172, P2190, DOI 10.1104/pp.16.01402
   Pfalz M, 2011, PLANT CELL, V23, P716, DOI 10.1105/tpc.110.081711
   Pfalz M, 2009, PLANT CELL, V21, P985, DOI 10.1105/tpc.108.063115
   Piotrowski M, 2004, J BIOL CHEM, V279, P50717, DOI 10.1074/jbc.M407681200
   Potter MJ, 1999, J NEMATOL, V31, P291
   Russo R., 2014, American Journal of Plant Sciences, V5, P294
   Saatkamp A, 2011, ANN BOT-LONDON, V107, P415, DOI 10.1093/aob/mcq255
   Sarwar M, 1998, PLANT SOIL, V201, P103, DOI 10.1023/A:1004381129991
   Schranz ME, 2009, HEREDITY, V102, P465, DOI 10.1038/hdy.2009.12
   Seguin-Swartz G, 2009, CAN J PLANT PATHOL, V31, P375, DOI 10.1080/07060660909507612
   Slotte T, 2013, NAT GENET, V45, P831, DOI 10.1038/ng.2669
   Sonderby IE, 2010, TRENDS PLANT SCI, V15, P283, DOI 10.1016/j.tplants.2010.02.005
   Soroka J, 2015, CAN ENTOMOL, V147, P193, DOI 10.4039/tce.2014.42
   Stotz HU, 2011, PLANT J, V67, P81, DOI 10.1111/j.1365-313X.2011.04578.x
   Thomma BPHJ, 1999, PLANT J, V19, P163, DOI 10.1046/j.1365-313X.1999.00513.x
   Ting HM, 2020, FRONT PLANT SCI, V11, DOI 10.3389/fpls.2020.00257
   van Dam NM, 2009, ANNU REV ECOL EVOL S, V40, P373, DOI 10.1146/annurev.ecolsys.110308.120314
   Vik D, 2018, FRONT PLANT SCI, V9, DOI 10.3389/fpls.2018.00550
   Windsor AJ, 2005, PHYTOCHEMISTRY, V66, P1321, DOI 10.1016/j.phytochem.2005.04.016
   Wittstock U, 2016, ADV BOT RES, V80, P125, DOI 10.1016/bs.abr.2016.06.006
   YAMANE A, 1992, J CHEM ECOL, V18, P1941, DOI 10.1007/BF00981918
   Yuan DY, 2017, EUR J LIPID SCI TECH, V119, DOI 10.1002/ejlt.201600040
   Zhang JF, 2015, FRONT PLANT SCI, V6, DOI 10.3389/fpls.2015.00018
   Zhao ZX, 2008, PLANT CELL, V20, P3210, DOI 10.1105/tpc.108.063263
   Zust T, 2020, ELIFE, V9, DOI 10.7554/eLife.51712
   Zust T, 2017, ANNU REV PLANT BIOL, V68, P513, DOI 10.1146/annurev-arplant-042916-040856
NR 83
TC 12
Z9 12
U1 1
U2 22
PU PERGAMON-ELSEVIER SCIENCE LTD
PI OXFORD
PA THE BOULEVARD, LANGFORD LANE, KIDLINGTON, OXFORD OX5 1GB, ENGLAND
SN 0031-9422
J9 PHYTOCHEMISTRY
JI Phytochemistry
PD JAN
PY 2021
VL 181
AR 112571
DI 10.1016/j.phytochem.2020.112571
PG 14
WC Biochemistry & Molecular Biology; Plant Sciences
WE Science Citation Index Expanded (SCI-EXPANDED)
SC Biochemistry & Molecular Biology; Plant Sciences
GA PF3SD
UT WOS:000598977700014
PM 33130372
DA 2023-07-11
ER

PT J
AU Huther, P
   Schandry, N
   Jandrasits, K
   Bezrukov, I
   Becker, C
AF Huether, Patrick
   Schandry, Niklas
   Jandrasits, Katharina
   Bezrukov, Ilja
   Becker, Claude
TI ARADEEPOPSIS, an Automated Workflow for Top-View Plant Phenomics using
   Semantic Segmentation of Leaf States
SO PLANT CELL
LA English
DT Article
ID IMAGE-ANALYSIS; SOFTWARE; PLATFORM
AB ARADEEPOPSIS is a robust, open-source, and easy-to-use pipeline to extract plant phenotypic traits and to classify leaf states from large-scale image data.
   Linking plant phenotype to genotype is a common goal to both plant breeders and geneticists. However, collecting phenotypic data for large numbers of plants remain a bottleneck. Plant phenotyping is mostly image based and therefore requires rapid and robust extraction of phenotypic measurements from image data. However, because segmentation tools usually rely on color information, they are sensitive to background or plant color deviations. We have developed a versatile, fully open-source pipeline to extract phenotypic measurements from plant images in an unsupervised manner. ARADEEPOPSIS (https://github.com/Gregor-Mendel-Institute/aradeepopsis) uses semantic segmentation of top-view images to classify leaf tissue into three categories: healthy, anthocyanin rich, and senescent. This makes it particularly powerful at quantitative phenotyping of different developmental stages, mutants with aberrant leaf color and/or phenotype, and plants growing in stressful conditions. On a panel of 210 natural Arabidopsis (Arabidopsis thaliana) accessions, we were able to not only accurately segment images of phenotypically diverse genotypes but also to identify known loci related to anthocyanin production and early necrosis in genome-wide association analyses. Our pipeline accurately processed images of diverse origin, quality, and background composition, and of a distantly related Brassicaceae. ARADEEPOPSIS is deployable on most operating systems and high-performance computing environments and can be used independently of bioinformatics expertise and resources.
C1 [Huether, Patrick; Schandry, Niklas; Jandrasits, Katharina; Becker, Claude] Austrian Acad Sci, Vienna BioCtr VBC, Gregor Mendel Inst Mol Plant Biol GMI, A-1030 Vienna, Austria.
   [Schandry, Niklas; Becker, Claude] Ludwig Maximilians Univ Munchen, Fac Biol, Genet, D-82152 Martinsried, Germany.
   [Bezrukov, Ilja] Max Planck Inst Dev Biol, Dept Mol Biol, D-72076 Tubingen, Germany.
C3 Austrian Academy of Sciences; Vienna Biocenter (VBC); Gregor Mendel
   Institute of Molecular Plant Biology (GMI); University of Munich; Max
   Planck Society
RP Huther, P; Becker, C (通讯作者)，Austrian Acad Sci, Vienna BioCtr VBC, Gregor Mendel Inst Mol Plant Biol GMI, A-1030 Vienna, Austria.; Becker, C (通讯作者)，Ludwig Maximilians Univ Munchen, Fac Biol, Genet, D-82152 Martinsried, Germany.
EM patrick.huether@gmi.oeaw.ac.at; claude.becker@gmi.oeaw.ac.at
RI Schandry, Niklas/GRR-7375-2022; Becker, Claude/H-9011-2019
OI Schandry, Niklas/0000-0003-3099-7860; Becker,
   Claude/0000-0003-3406-4670; Huther, Patrick/0000-0003-3315-2484;
   Jandrasits, Katharina/0000-0002-0161-582X; Bezrukov,
   Ilja/0000-0003-0420-4329
FU Plant Sciences Facility at Vienna BioCenter Core Facilities GmbH (VBCF),
   a member of the Vienna BioCenter (VBC), Austria; EC \ European Research
   Council (ERC) [716823]; Austrian Academy of Sciences (Osterreichische
   Akademie der Wissenschaften); Max-Planck-Gesellschaft (Max Planck
   Society)
FX We thank J. Matthew Watson for critical reading of the manuscript and
   valuable comments. Karina Weiser Lobao helped in the manual image
   annotation. We thank Dario Galanti and Oliver Bossdorf for providing
   images of T. arvense. Klaus Schlaeppi and Selma Cadot provided the field
   soil. We thank Nuria Serra Serra and Jorge Isaac Rodriguez for testing
   the analysis pipeline. The computational results presented were obtained
   using the CLIP cluster at VBC. Erich Birngruber gave advice on
   distributed model training on a Slurm cluster. We thank Stijn Dhondt for
   providing access to theArabidopsis images through theBrAPI endpoint of
   the PIPPA information system (https://pippa.psb.ugent.be/).Arabidopsis
   image acquisition was performed with support of the Plant Sciences
   Facility at Vienna BioCenter Core Facilities GmbH (VBCF), a member of
   the Vienna BioCenter (VBC), Austria. This work was supported by the EC
   vertical bar European Research Council (ERC; grant 716823, "FEAR-SAP" to
   C.B.), by the Austrian Academy of Sciences (Osterreichische Akademie der
   Wissenschaften), and the Max-Planck-Gesellschaft (Max Planck Society).
CR Abadi M., 2016, C P 12 USENIX S OP S
   Anaconda Inc, 2020, AN SOFTW DISTR V 2 2
   [Anonymous], 2016, CELL, V166, P481, DOI DOI 10.1016/j.cell.2016.05.063
   [Anonymous], 2020, PODM
   Arvidsson S, 2011, NEW PHYTOL, V191, P895, DOI 10.1111/j.1469-8137.2011.03756.x
   Atwell S, 2010, NATURE, V465, P627, DOI 10.1038/nature08800
   Barragan CA, 2019, PLOS GENET, V15, DOI 10.1371/journal.pgen.1008313
   Baute J, 2017, PLANT CELL PHYSIOL, V58, P962, DOI 10.1093/pcp/pcx035
   Capovilla G, 2018, NAT PLANTS, V4, P534, DOI 10.1038/s41477-018-0176-z
   Chen L.-C., 2017, ARXIVORGARXIV1706055
   Chen LCE, 2018, LECT NOTES COMPUT SC, V11211, P833, DOI 10.1007/978-3-030-01234-2_49
   Chollet F., 2016, PROC CVPR IEEE, P1800, DOI [DOI 10.1109/CVPR.2017.195, 10.48550/arxiv.1610.02357]
   Coppens Frederik, 2017, Curr Opin Syst Biol, V4, P58, DOI 10.1016/j.coisb.2017.07.002
   del Valle JC, 2018, ECOL EVOL, V8, P3064, DOI 10.1002/ece3.3804
   Deng J, 2009, PROC CVPR IEEE, P248, DOI 10.1109/CVPRW.2009.5206848
   Di Tommaso P, 2017, NAT BIOTECHNOL, V35, P316, DOI 10.1038/nbt.3820
   Furbank RT, 2011, TRENDS PLANT SCI, V16, P635, DOI 10.1016/j.tplants.2011.09.005
   Gehan MA, 2017, PEERJ, V5, DOI 10.7717/peerj.4088
   Hu LY, 2018, NAT COMMUN, V9, DOI 10.1038/s41467-018-05098-4
   Kaiming He, 2016, 2016 IEEE Conference on Computer Vision and Pattern Recognition (CVPR), P770, DOI 10.1109/CVPR.2016.90
   Krizhevsky Alex, 2017, Communications of the ACM, V60, P84, DOI 10.1145/3065386
   Kubo H, 1999, PLANT CELL, V11, P1217, DOI 10.1105/tpc.11.7.1217
   Kurtzer GM, 2017, PLOS ONE, V12, DOI 10.1371/journal.pone.0177459
   Lecun Y, 1998, P IEEE, V86, P2278, DOI 10.1109/5.726791
   Lippert C., 2014, LIMIX GENETIC ANAL M, DOI [10.1101/003905, DOI 10.1101/003905]
   Merkel D., 2014, LINUX J, V239, P1
   Minervini M, 2017, PLANT J, V90, P204, DOI 10.1111/tpj.13472
   Minervini M, 2016, PATTERN RECOGN LETT, V81, P80, DOI 10.1016/j.patrec.2015.10.013
   Pound MP, 2017, GIGASCIENCE, V6, DOI 10.1093/gigascience/gix083
   Razavian A.S., 2014, 2014 IEEE C COMP VIS, P512
   Rother C, 2004, ACM T GRAPHIC, V23, P309, DOI 10.1145/1015706.1015720
   RStudio, 2014, SHIN EAS WEB APPL R
   RUMELHART DE, 1986, NATURE, V323, P533, DOI 10.1038/323533a0
   Schindelin J, 2012, NAT METHODS, V9, P676, DOI [10.1038/NMETH.2019, 10.1038/nmeth.2019]
   Schneider CA, 2012, NAT METHODS, V9, P671, DOI 10.1038/nmeth.2089
   Sekachev B., 2019, INTEL, V1
   Todesco M, 2010, NATURE, V465, P632, DOI 10.1038/nature09083
   Ubbens J, 2018, PLANT METHODS, V14, DOI 10.1186/s13007-018-0273-z
   Ubbens JR, 2017, FRONT PLANT SCI, V8, DOI 10.3389/fpls.2017.01190
   van der Walt S, 2014, PEERJ, V2, DOI 10.7717/peerj.453
   Vasseur F, 2018, PLANT METHODS, V14, DOI 10.1186/s13007-018-0331-6
   Wang CX, 2020, COMPUT ELECTRON AGR, V175, DOI 10.1016/j.compag.2020.105549
   Yasrab R, 2019, GIGASCIENCE, V8, DOI 10.1093/gigascience/giz123
   Zhu WS, 2018, PLOS GENET, V14, DOI 10.1371/journal.pgen.1007628
NR 44
TC 12
Z9 14
U1 2
U2 11
PU OXFORD UNIV PRESS INC
PI CARY
PA JOURNALS DEPT, 2001 EVANS RD, CARY, NC 27513 USA
SN 1040-4651
EI 1532-298X
J9 PLANT CELL
JI Plant Cell
PD DEC
PY 2020
VL 32
IS 12
BP 3674
EP 3688
DI 10.1105/tpc.20.00318
PG 15
WC Biochemistry & Molecular Biology; Plant Sciences; Cell Biology
WE Science Citation Index Expanded (SCI-EXPANDED)
SC Biochemistry & Molecular Biology; Plant Sciences; Cell Biology
GA PI3NO
UT WOS:000601001800011
PM 33037149
OA Green Published, hybrid
DA 2023-07-11
ER

PT J
AU Anneberg, TJ
   Segraves, KA
AF Anneberg, Thomas J.
   Segraves, Kari A.
TI Nutrient enrichment and neopolyploidy interact to increase lifetime
   fitness ofArabidopsis thaliana
SO PLANT AND SOIL
LA English
DT Article
DE Brassicaceae; Ecological stoichiometry; Nutrient limitation; Phenology;
   Polyploidy; Nitrogen; Phosphorus
ID WHOLE-GENOME DUPLICATION; ARABIDOPSIS-THALIANA; FLOWERING PHENOLOGY;
   FLORAL TRAITS; POLYPLOIDY; SIZE; MECHANISMS; NITROGEN; PLANTS; LEAF
AB Aims Nascent polyploids, or neopolyploids, frequently arise within diploid plant lineages and are expected to experience increased requirements for growth-limiting nutrients because of building a larger genome. Because this may have important consequences for the ecology of neopolyploids, we need studies that track the lifetime fitness effects of whole genome duplication. Here we investigated how multiple origins of neopolyploidy and nutrient supply rate affected fitness-related traits ofArabidopsis thaliana. Methods We investigated the interaction between cytotype, independent neopolyploid origins, and soil fertility by conducting a greenhouse experiment with five nutrient treatments that varied nitrogen and phosphorus supply. We compared biomass, flowering phenology, fecundity, average mass per seed, and offspring germination rates of diploids and their descendent neotetraploids from four independent origins. Results The results supported the hypothesis that neopolyploidy increases nutrient limitation. Diploids outpaced their neotetraploid descendants in growth and composite fitness in all nutrient treatments except with high supply of nitrogen and phosphorus, where neotetraploid growth and composite fitness exceeded diploids. In contrast, we did not detect an interaction between cytotype and nutrient treatment for flowering phenology, but neotetraploids flowered later, and low nutrient supply caused earlier flowering. We additionally found that the trait responses of neotetraploids were strongly contingent on their independent, maternal origin. Conclusions Polyploidy has myriad effects on plant physiology, but few studies have tested how neopolyploid-induced physiological changes can affect plant environmental interactions. By showing that neopolyploid fitness is more constrained by nutrient supply, we conclude that neotetraploidy increases nutrient limitation inA. thaliana.
C1 [Anneberg, Thomas J.; Segraves, Kari A.] Syracuse Univ, Dept Biol, Syracuse, NY 13244 USA.
   [Segraves, Kari A.] Archbold Biol Stn, Venus, FL 33960 USA.
C3 Syracuse University
RP Anneberg, TJ (通讯作者)，Syracuse Univ, Dept Biol, Syracuse, NY 13244 USA.
EM tanneber@syr.edu
RI Segraves, Kari A/D-2467-2009
OI Anneberg, Thomas/0000-0002-6702-9583
FU Sigma Xi; NSF [DEB 1556568, 1655544]; Direct For Biological Sciences;
   Division Of Environmental Biology [1655544] Funding Source: National
   Science Foundation
FX We thank D. Althoff and S. Wang for assisting in the experimental
   design, and D. Althoff and A. Cure for help harvesting the plants. The
   authors thank D. Althoff, D. Frank, M. Ritchie, and M. Vidal for
   providing technical advice, and D. Althoff, S. Wang, A. Cure, P. Smarda,
   M. Vidal, and an anonymous reviewer provided comments on earlier
   versions of the manuscript. This research was supported by a Sigma Xi
   Grants-In-Aid of Research to TJA, and NSF DEB 1556568 and 1655544 to
   KAS.
CR ABBOTT RJ, 1989, HEREDITY, V62, P411, DOI 10.1038/hdy.1989.56
   Arrigo N, 2012, CURR OPIN PLANT BIOL, V15, P140, DOI 10.1016/j.pbi.2012.03.010
   Bates D, 2015, J STAT SOFTW, V67, P1, DOI 10.18637/jss.v067.i01
   Beaulieu JM, 2007, ANN BOT-LONDON, V99, P495, DOI 10.1093/aob/mcl271
   Birchler JA, 2010, NEW PHYTOL, V186, P54, DOI 10.1111/j.1469-8137.2009.03087.x
   Bretagnolle F, 1996, J ECOL, V84, P343, DOI 10.2307/2261197
   CACCO G, 1976, J AGR SCI, V87, P585, DOI 10.1017/S0021859600033219
   Caceres ME, 1998, THEOR APPL GENET, V96, P559, DOI 10.1007/s001220050774
   Cai Q, 2017, J PLANT RES, V130, P1035, DOI 10.1007/s10265-017-0960-2
   CAMPBELL DR, 1991, AM NAT, V137, P713, DOI 10.1086/285190
   Chung J, 1998, THEOR APPL GENET, V96, P1064, DOI 10.1007/s001220050840
   Dhooghe E, 2011, PLANT CELL TISS ORG, V104, P359, DOI 10.1007/s11240-010-9786-5
   Fowler NL, 2016, AM J BOT, V103, P1236, DOI 10.3732/ajb.1500407
   Guignard MS, 2017, FRONT ECOL EVOL, V5, DOI 10.3389/fevo.2017.00070
   Guignard MS, 2016, NEW PHYTOL, V210, P1195, DOI 10.1111/nph.13881
   Gusewell S, 2004, NEW PHYTOL, V164, P243, DOI 10.1111/j.1469-8137.2004.01192.x
   Hessen DO, 2010, TRENDS ECOL EVOL, V25, P75, DOI 10.1016/j.tree.2009.08.004
   Hoffmann MH, 2003, PLANT BIOLOGY, V5, P491, DOI 10.1055/s-2003-44784
   Husband BC, 2004, NEW PHYTOL, V161, P703, DOI 10.1046/j.1469-8137.2004.00998.x
   Husband BC, 2016, AM J BOT, V103, P1259, DOI 10.3732/ajb.1600097
   Koerselman W, 1996, J APPL ECOL, V33, P1441, DOI 10.2307/2404783
   Leitch AR, 2008, SCIENCE, V320, P481, DOI 10.1126/science.1153585
   LEVIN DA, 1983, AM NAT, V122, P1, DOI 10.1086/284115
   Levin DA, 2019, PLANT SYST EVOL, V305, P1, DOI 10.1007/s00606-018-1552-x
   Levin DA, 2018, CURR OPIN PLANT BIOL, V42, P1, DOI 10.1016/j.pbi.2017.09.010
   LEWIS WM, 1985, AM NAT, V125, P692, DOI 10.1086/284372
   Mayrose I, 2015, NEW PHYTOL, V206, P27, DOI 10.1111/nph.13192
   Munguia-Rosas MA, 2011, ECOL LETT, V14, P511, DOI 10.1111/j.1461-0248.2011.01601.x
   Muntzing A, 1936, HEREDITAS, V22, P401
   Osborn TC, 2003, TRENDS GENET, V19, P141, DOI 10.1016/S0168-9525(03)00015-5
   Oswald BP, 2011, EVOLUTION, V65, P1667, DOI 10.1111/j.1558-5646.2010.01208.x
   Otto SP, 2000, ANNU REV GENET, V34, P401, DOI 10.1146/annurev.genet.34.1.401
   Pacey EK, 2020, ECOL EVOL, V10, P198, DOI 10.1002/ece3.5886
   Parisod C, 2010, NEW PHYTOL, V186, P5, DOI 10.1111/j.1469-8137.2009.03142.x
   Petit C, 1997, HEREDITY, V79, P31, DOI 10.1038/hdy.1997.120
   Platt A, 2010, PLOS GENET, V6, DOI 10.1371/journal.pgen.1000843
   Porturas LD, 2019, AM J BOT, V106, P469, DOI 10.1002/ajb2.1258
   R Core Team, 2021, R LANG ENV STAT COMP
   Ramsey J, 1998, ANNU REV ECOL SYST, V29, P467, DOI 10.1146/annurev.ecolsys.29.1.467
   Richardson BA, 2015, ECOSPHERE, V6, DOI 10.1890/ES15-00249.1
   Rodriguez DJ, 1996, AM NAT, V147, P33, DOI 10.1086/285838
   Segraves KA, 1999, EVOLUTION, V53, P1114, DOI [10.2307/2640816, 10.1111/j.1558-5646.1999.tb04526.x]
   Simon-Porcar VI, 2017, BOT J LINN SOC, V185, P189, DOI 10.1093/botlinnean/box052
   Smarda P, 2013, NEW PHYTOL, V200, P911, DOI 10.1111/nph.12399
   Solhaug EM, 2016, PLANT PHYSIOL, V170, P2251, DOI 10.1104/pp.16.00052
   Soltis DE, 1999, TRENDS ECOL EVOL, V14, P348, DOI 10.1016/S0169-5347(99)01638-9
   Sperfeld E, 2016, ECOL LETT, V19, P201, DOI 10.1111/ele.12554
   Stebbins GL., 1971, CHROMOSOMAL EVOLUTIO
   Vitousek PM, 2010, ECOL APPL, V20, P5, DOI 10.1890/08-0127.1
   Walczyk AM, 2019, AM J BOT, V106, P906, DOI 10.1002/ajb2.1321
   Wei N, 2020, AM J BOT, V107, P262, DOI 10.1002/ajb2.1377
NR 51
TC 12
Z9 12
U1 1
U2 31
PU SPRINGER
PI DORDRECHT
PA VAN GODEWIJCKSTRAAT 30, 3311 GZ DORDRECHT, NETHERLANDS
SN 0032-079X
EI 1573-5036
J9 PLANT SOIL
JI Plant Soil
PD NOV
PY 2020
VL 456
IS 1-2
BP 439
EP 453
DI 10.1007/s11104-020-04727-6
EA SEP 2020
PG 15
WC Agronomy; Plant Sciences; Soil Science
WE Science Citation Index Expanded (SCI-EXPANDED)
SC Agriculture; Plant Sciences
GA OA9KR
UT WOS:000573191700001
DA 2023-07-11
ER

PT J
AU Qin, F
   Bunting, MJ
   Zhao, Y
   Li, Q
   Cui, QY
   Ren, WH
AF Qin, Feng
   Bunting, M. Jane
   Zhao, Yan
   Li, Quan
   Cui, Qiaoyu
   Ren, Weihe
TI Relative pollen productivity estimates for alpine meadow vegetation,
   northeastern Tibetan Plateau
SO VEGETATION HISTORY AND ARCHAEOBOTANY
LA English
DT Article
DE Relative pollen productivity; Relevant source area of pollen; Alpine
   meadow; ERV approach; Tibetan Plateau
ID RELEVANT SOURCE AREA; MAJOR TREE TAXA; QUANTITATIVE RECONSTRUCTION; PAST
   VEGETATION; CULTURAL LANDSCAPE; PLANT TAXA; NORTHERN CHINA; CLIMATE;
   FOREST; DISPERSAL
AB A promising method of reconstructing past vegetation from pollen records uses mathematical models of the relationship between pollen and vegetation. These can be calibrated using the extended R-value (ERV) approach on datasets of modern pollen assemblages and related vegetation surveys. This study presents the results of calibrating the pollen-vegetation models for non-arboreal pollen types in alpine meadow habitats on the Tibetan Plateau. Surface soil samples were analysed for pollen and the surrounding vegetation was recorded at 30 randomly located sites in the Zoige basin, northeastern Tibetan Plateau. ERV analysis found that the most reliable results were obtained when using ERV sub-models 1 and 2, and distance-weighting the vegetation data by applying the taxon-specific Prentice-Sutton method. The relevant source area of pollen for these soil samples was found to be ca. 200 m. Relative pollen productivities (RPP) of 15 non-arboreal taxa were estimated relative to Cyperaceae (RPPCyp). The taxa can be divided into three groups according to their RPPs, those with high RPPCyp values > 1.68 (Thalictrum, Artemisia, Caryophyllaceae, Chenopodiaceae and Plantago), those with moderate values (0.42-0.62) (Taraxacum-type, Apiaceae, Polygonum and Aster-type), and those with low values < 0.4 (Gentianaceae, Potentilla, Brassicaceae, Saussurea-type and Poaceae). The RPP values obtained from our study differ from those of previous studies in other parts of China, and form the basis for future reconstruction of palaeovegetation on the Tibetan Plateau through model-based methods, such as the Landscape Reconstruction Algorithm, or Multiple Scenario Approach.
C1 [Qin, Feng; Zhao, Yan; Li, Quan; Cui, Qiaoyu; Ren, Weihe] Chinese Acad Sci, Inst Geog Sci & Nat Resources Res, Key Lab Land Surface Pattern & Simulat, Beijing 100101, Peoples R China.
   [Qin, Feng; Bunting, M. Jane] Univ Hull, Sch Environm Sci, Dept Geog & Geol, Kingston Upon Hull HU6 7RX, N Humberside, England.
   [Zhao, Yan; Ren, Weihe] Univ Chinese Acad Sci, Beijing 100049, Peoples R China.
C3 Chinese Academy of Sciences; Institute of Geographic Sciences & Natural
   Resources Research, CAS; University of Hull; Chinese Academy of
   Sciences; University of Chinese Academy of Sciences, CAS
RP Qin, F (通讯作者)，Chinese Acad Sci, Inst Geog Sci & Nat Resources Res, Key Lab Land Surface Pattern & Simulat, Beijing 100101, Peoples R China.; Qin, F (通讯作者)，Univ Hull, Sch Environm Sci, Dept Geog & Geol, Kingston Upon Hull HU6 7RX, N Humberside, England.
EM qinfeng@igsnrr.ac.cn
RI Ren, WeiHe/AAQ-4200-2020; Zhao, Yan/B-1785-2014; Cui, Qiaoyu/G-7801-2014
OI Zhao, Yan/0000-0003-1693-9795; Cui, Qiaoyu/0000-0001-9824-3315
CR Abraham V, 2012, REV PALAEOBOT PALYNO, V179, P1, DOI 10.1016/j.revpalbo.2012.04.004
   An ZS, 2001, NATURE, V411, P62, DOI 10.1038/35075035
   Andersen ST, 1970, RELATIVE POLLEN PROD, V96
   [Anonymous], 1973, MICROBIOLOGY ATMOSPH
   Baker AG, 2016, HOLOCENE, V26, P80, DOI 10.1177/0959683615596822
   Birks HJB, 2016, SCIENCE, V354, P412, DOI 10.1126/science.aai8737
   Brostrom A, 2004, HOLOCENE, V14, P368, DOI 10.1191/0959683604hl713rp
   Brostrom A, 2005, HOLOCENE, V15, P252, DOI 10.1191/0959683605hl790rp
   Brostrom A, 2008, VEG HIST ARCHAEOBOT, V17, P461, DOI 10.1007/s00334-008-0148-8
   Bunting MJ, 2008, BIODIVERS CONSERV, V17, P2079, DOI 10.1007/s10531-007-9219-x
   Bunting MJ, 2013, QUATERNARY SCI REV, V82, P41, DOI 10.1016/j.quascirev.2013.10.006
   Bunting MJ, 2009, HOLOCENE, V19, P799, DOI 10.1177/0959683609105304
   Bunting MJ, 2018, FRONT ECOL EVOL, V6, DOI 10.3389/fevo.2018.00036
   Bunting MJ, 2010, VEG HIST ARCHAEOBOT, V19, P365, DOI 10.1007/s00334-010-0246-2
   Bunting MJ, 2005, HOLOCENE, V15, P459, DOI 10.1191/0959683605hl821rr
   Bunting MJ, 2005, REV PALAEOBOT PALYNO, V134, P185, DOI 10.1016/j.revpalbo.2004.12.009
   Bunting MJ, 2004, HOLOCENE, V14, P651, DOI 10.1191/0959683604hl744rp
   Bunting MJ, 2003, REV PALAEOBOT PALYNO, V125, P285, DOI 10.1016/S0034-6667(03)00005-8
   CALCOTE R, 1995, J ECOL, V83, P591, DOI 10.2307/2261627
   Cao XY, 2013, REV PALAEOBOT PALYNO, V194, P21, DOI 10.1016/j.revpalbo.2013.02.003
   Chaput MA, 2018, BOTANY, V96, P299, DOI 10.1139/cjb-2017-0193
   [陈欢 Chen Huan], 2019, [第四纪研究, Quaternary Sciences], V39, P469
   Commerford J. L., 2013, American Journal of Plant Sciences, V4, P1
   DAVIS MB, 1963, AM J SCI, V261, P897, DOI 10.2475/ajs.261.10.897
   Duffin KI, 2008, VEG HIST ARCHAEOBOT, V17, P507, DOI 10.1007/s00334-007-0101-2
   Faegri K., 1975, Textbook of pollen analysis.
   Fagerlind F., 1952, BOT NOTISER, V105, P185
   Fang YM, 2019, PROG PHYS GEOG, V43, P731, DOI 10.1177/0309133319861808
   Gaillard MJ, 2008, VEG HIST ARCHAEOBOT, V17, P419, DOI 10.1007/s00334-008-0170-x
   Ge YW, 2017, SCI TOTAL ENVIRON, V586, P25, DOI 10.1016/j.scitotenv.2017.02.027
   [葛亚汶 Ge Yawen], 2015, [第四纪研究, Quaternary Sciences], V35, P934
   Grimm EC, 2011, TILIA 1 7 16
   Han Y, 2017, HOLOCENE, V27, P1567, DOI 10.1177/0959683617702234
   [何飞 He Fei], 2016, [科学通报, Chinese Science Bulletin], V61, P3388
   [王乾 Wang Qian], 2002, [应用与环境生物学报, Chinese Journal of Applied and Environmental Biology], V8, P133
   KUTZBACH JE, 1989, J GEOPHYS RES-ATMOS, V94, P18393, DOI 10.1029/JD094iD15p18393
   Li FR, 2018, FRONT PLANT SCI, V9, DOI 10.3389/fpls.2018.01214
   Li FR, 2017, VEG HIST ARCHAEOBOT, V26, P587, DOI 10.1007/s00334-017-0636-9
   Li YY, 2015, REV PALAEOBOT PALYNO, V216, P92, DOI 10.1016/j.revpalbo.2015.02.003
   Li YC, 2017, REV PALAEOBOT PALYNO, V244, P1, DOI 10.1016/j.revpalbo.2017.04.003
   Li YC, 2011, HOLOCENE, V21, P997, DOI 10.1177/0959683611400202
   Matthias I, 2012, VEG HIST ARCHAEOBOT, V21, P471, DOI 10.1007/s00334-012-0373-z
   Mazier F, 2012, REV PALAEOBOT PALYNO, V187, P38, DOI 10.1016/j.revpalbo.2012.07.017
   Mazier F, 2008, VEG HIST ARCHAEOBOT, V17, P479, DOI 10.1007/s00334-008-0143-0
   Molnar P, 2010, ANNU REV EARTH PL SC, V38, P77, DOI 10.1146/annurev-earth-040809-152456
   Moore P.D., 1991, POLLEN ANAL, P216
   Nielsen AB, 2005, HOLOCENE, V15, P1006, DOI 10.1191/0959683605hl874ra
   Niemeyer B, 2015, REV PALAEOBOT PALYNO, V221, P71, DOI 10.1016/j.revpalbo.2015.06.008
   PARSONS RW, 1981, REV PALAEOBOT PALYNO, V32, P127, DOI 10.1016/0034-6667(81)90001-4
   Poska A, 2011, REV PALAEOBOT PALYNO, V167, P30, DOI 10.1016/j.revpalbo.2011.07.001
   PRENTICE IC, 1983, BIOMETRICS, V39, P1051, DOI 10.2307/2531338
   PRENTICE IC, 1985, QUATERNARY RES, V23, P76, DOI 10.1016/0033-5894(85)90073-0
   Rasanen S, 2007, REV PALAEOBOT PALYNO, V146, P208, DOI 10.1016/j.revpalbo.2007.04.004
   Sjogren P, 2008, REV PALAEOBOT PALYNO, V152, P200, DOI 10.1016/j.revpalbo.2008.05.003
   Sjogren P, 2015, REV PALAEOBOT PALYNO, V216, P123, DOI 10.1016/j.revpalbo.2015.02.004
   Soepboer W, 2007, HOLOCENE, V17, P65, DOI 10.1177/0959683607073279
   SUGITA S, 1993, QUATERNARY RES, V39, P239, DOI 10.1006/qres.1993.1027
   Sugita S, 1999, HOLOCENE, V9, P409, DOI 10.1191/095968399666429937
   SUGITA S, 1994, J ECOL, V82, P881, DOI 10.2307/2261452
   Sugita S, 2007, HOLOCENE, V17, P229, DOI 10.1177/0959683607075837
   Sugita S, 2007, HOLOCENE, V17, P243, DOI 10.1177/0959683607075838
   Sugita S, 2010, J QUATERNARY SCI, V25, P724, DOI 10.1002/jqs.1349
   SUTTON OC, 1953, MICROMETEOROLOGY
   Tang LY, 2016, ILLUSTRATED HDB QUAT
   Taylor J. R., 1997, INTRO ERROR ANAL
   Trondman AK, 2015, GLOBAL CHANGE BIOL, V21, P676, DOI 10.1111/gcb.12737
   Twiddle CL, 2012, REV PALAEOBOT PALYNO, V174, P67, DOI 10.1016/j.revpalbo.2011.12.006
   VON POST LENNART, 1967, POLLEN SPORES, V9, P375
   von Stedingk H, 2008, HOLOCENE, V18, P323, DOI 10.1177/0959683607086769
   Wang F, 1995, POLLEN FLORA CHINA
   Wang YB, 2011, REV PALAEOBOT PALYNO, V168, P31, DOI 10.1016/j.revpalbo.2011.09.004
   Wu GX, 2015, NATL SCI REV, V2, P100, DOI 10.1093/nsr/nwu045
   [伍婧 Wu Jing], 2013, [第四纪研究, Quaternary Sciences], V33, P554
   Xi Y.Z., 1994, YUSHANIA, V11, P119
   Xu QH, 2014, SCI CHINA EARTH SCI, V57, P1254, DOI 10.1007/s11430-013-4738-7
   Zhang PP, 2017, QUAT SCI, V37, P1430
   Zhang X.S, 2007, VEGETATION CHINA ITS
   Zhao Y, 2009, VEG HIST ARCHAEOBOT, V18, P245, DOI 10.1007/s00334-008-0201-7
NR 78
TC 12
Z9 13
U1 3
U2 26
PU SPRINGER
PI NEW YORK
PA ONE NEW YORK PLAZA, SUITE 4600, NEW YORK, NY, UNITED STATES
SN 0939-6314
EI 1617-6278
J9 VEG HIST ARCHAEOBOT
JI Veg. Hist. Archaeobot.
PD JUL
PY 2020
VL 29
IS 4
BP 447
EP 462
DI 10.1007/s00334-019-00751-4
PG 16
WC Plant Sciences; Paleontology
WE Science Citation Index Expanded (SCI-EXPANDED)
SC Plant Sciences; Paleontology
GA LL3FB
UT WOS:000531440100001
OA Green Accepted
DA 2023-07-11
ER

PT J
AU Nascimento, DM
   Oliveira, LR
   Melo, LL
   Silva, JC
   Soman, JM
   Girotto, KT
   Eburneo, RP
   Ribeiro-Junior, MR
   Sartori, MMP
   Silva, TAF
   Maringoni, AC
AF Nascimento, Daniele M.
   Oliveira, Leticia R.
   Melo, Luana L.
   Silva, Joao C.
   Soman, Jose M.
   Girotto, Karine T.
   Eburneo, Renan P.
   Ribeiro-Junior, Marcos R.
   Sartori, Marcia M. P.
   Silva Junior, Tadeu A. F.
   Maringoni, Antonio C.
TI Survival of Curtobacterium flaccumfaciens pv. flaccumfaciens in weeds
SO PLANT PATHOLOGY
LA English
DT Article
DE bacterial wilt; common bean; disease management; ecology; phytobacteria;
   principal component analysis
ID RHIZOSPHERE MICROBIOME; PATHOGEN; HOSTS; SOIL
AB Weeds are important alternative hosts of pathogens, responsible for the survival and spread of phytopathogenic bacteria. Our study evaluated the potential of weeds as hosts of Curtobacterium flaccumfaciens pv. flaccumfaciens (Cff), causal agent of bacterial wilt, one of the main diseases of common beans. Cff survival was evaluated in the phyllosphere and in the rhizosphere of 21 weeds, in four experiments under field conditions, during the years 2018 and 2019. The aerial part of the plant was inoculated by spraying bacterial suspension (10(7) cfu/ml) of Cff, while the soil of the growing pots was infested with the same suspension. Cff survival was evaluated every 7 days, for 70 days. The identity of the bacterium was confirmed by PCR with the specific primers CffFOR2 and CffREV4, from strains recovered from all samples. Principal component analysis (PCA) showed that high temperatures and rainfall reduced Cff survival in the phyllosphere, while high temperatures reduced the survival of the bacterium in the rhizosphere. Our results demonstrated that Amaranthus viridis (family Amaranthaceae), Conyza bonariensis, Emilia fosbergii, Galinsoga parviflora, Gnaphalium purpureum (Asteraceae), Raphanus sativus, Lepidium virginicum (Brassicaceae), Commelina benghalensis (Commelinaceae), Ipomoea triloba (Convolvulaceae), Cyperus rotundus (Cyperaceae), Senna obtusifolia (Fabaceae), Digitaria insularis (Poaceae), Nicandra physalodes, and Solanum americanum (Solanaceae) are potential hosts for Cff. Their eradication in common bean fields is recommended, especially in fields with a history of bacterial wilt occurrence.
C1 [Nascimento, Daniele M.; Oliveira, Leticia R.; Melo, Luana L.; Silva, Joao C.; Soman, Jose M.; Girotto, Karine T.; Ribeiro-Junior, Marcos R.; Silva Junior, Tadeu A. F.; Maringoni, Antonio C.] Sao Paulo State Univ Unesp, Sch Agr, Dept Plant Protect, Ave Univ 3780, BR-18610034 Botucatu, SP, Brazil.
   [Eburneo, Renan P.] Ctr Univ Unisagrad, Bauru, SP, Brazil.
   [Sartori, Marcia M. P.] Sao Paulo State Univ Unesp, Sch Agr, Dept Prod & Plant Breeding, Ave Univ, Botucatu, SP, Brazil.
C3 Universidade Estadual Paulista; Universidade Estadual Paulista
RP Nascimento, DM (通讯作者)，Sao Paulo State Univ Unesp, Sch Agr, Dept Plant Protect, Ave Univ 3780, BR-18610034 Botucatu, SP, Brazil.
EM donascimentodm@gmail.com
RI Soman, José Marcelo/T-1207-2018; Melo da Silva, Luana/HPB-7488-2023;
   Ribeiro-Junior, Marcos Roberto/M-1486-2018
OI Soman, José Marcelo/0000-0002-9712-2471; Fernandes da Silva Junior,
   Tadeu Antonio/0000-0001-9355-2485; da Silva, Joao
   Cesar/0000-0002-4823-5840; Ribeiro-Junior, Marcos
   Roberto/0000-0002-5024-1801; Nascimento, Daniele
   Maria/0000-0001-7563-572X
FU Coordenacao de Aperfeicoamento de Pessoal de Nivel Superior [001]
FX Coordenacao de Aperfeicoamento de Pessoal de Nivel Superior, Grant/Award
   Number: 001
CR Allard SM, 2020, SCI REP-UK, V10, DOI 10.1038/s41598-020-58671-7
   [Anonymous], 2012, METHODS MULTIVARIATE
   BENNETT RA, 1981, J GEN MICROBIOL, V125, P95
   Berendsen RL, 2012, TRENDS PLANT SCI, V17, P478, DOI 10.1016/j.tplants.2012.04.001
   Brencic A, 2005, MICROBIOL MOL BIOL R, V69, P155, DOI 10.1128/MMBR.69.1.155-194.2005
   Gent DH, 2005, PLANT DIS, V89, P558, DOI 10.1094/PD-89-0558
   Goncalves RM, 2018, EUR J PLANT PATHOL, V152, P213, DOI 10.1007/s10658-018-1466-z
   Goncalves RM, 2017, EUR J PLANT PATHOL, V148, P357, DOI 10.1007/s10658-016-1094-4
   Harveson RM, 2015, PLANT DIS, V99, P1665, DOI 10.1094/PDIS-03-15-0299-FE
   Hirano SS, 2000, MICROBIOL MOL BIOL R, V64, P624, DOI 10.1128/MMBR.64.3.624-653.2000
   Hunter PJ, 2010, APPL ENVIRON MICROB, V76, P8117, DOI 10.1128/AEM.01321-10
   Kinkel LL, 1997, ANNU REV PHYTOPATHOL, V35, P327, DOI 10.1146/annurev.phyto.35.1.327
   Leveau J.H.J., 2018, ANN PLANT REV ONLINE, V1, P334
   Maringoni AC, 2006, BRAZ J MICROBIOL, V37, P451, DOI 10.1590/S1517-83822006000400009
   Mendes R, 2011, SCIENCE, V332, P1097, DOI 10.1126/science.1203980
   Moore LW., 2001, LAB GUIDE IDENTIFICA, V3rd, P17
   Moulas C, 2013, BIOMED RES INT, V2013, DOI 10.1155/2013/969750
   Myers JR, 2017, COMPEND PL GENOME, P1, DOI 10.1007/978-3-319-63526-2_1
   Osdaghi E, 2018, PLANT PATHOL, V67, P388, DOI 10.1111/ppa.12730
   Osdaghi E, 2015, CROP PROT, V78, P185, DOI 10.1016/j.cropro.2015.09.015
   Rastogi G, 2013, FEMS MICROBIOL LETT, V348, P1, DOI 10.1111/1574-6968.12225
   Silva TAF, 2012, J PLANT PATHOL, V94, P331
   Tegli S, 2002, LETT APPL MICROBIOL, V35, P331, DOI 10.1046/j.1472-765X.2002.01187.x
   Vacher C, 2016, ANNU REV ECOL EVOL S, V47, P1, DOI 10.1146/annurev-ecolsys-121415-032238
   Vorholt JA, 2012, NAT REV MICROBIOL, V10, P828, DOI 10.1038/nrmicro2910
   Wu K, 2015, EUR J PLANT PATHOL, V141, P667, DOI 10.1007/s10658-014-0569-4
NR 26
TC 12
Z9 12
U1 3
U2 10
PU WILEY
PI HOBOKEN
PA 111 RIVER ST, HOBOKEN 07030-5774, NJ USA
SN 0032-0862
EI 1365-3059
J9 PLANT PATHOL
JI Plant Pathol.
PD SEP
PY 2020
VL 69
IS 7
BP 1357
EP 1367
DI 10.1111/ppa.13206
EA MAY 2020
PG 11
WC Agronomy; Plant Sciences
WE Science Citation Index Expanded (SCI-EXPANDED)
SC Agriculture; Plant Sciences
GA MS6PQ
UT WOS:000535171600001
DA 2023-07-11
ER

PT J
AU Jasper, J
   Wagstaff, C
   Bell, L
AF Jasper, Jake
   Wagstaff, Carol
   Bell, Luke
TI Growth temperature influences postharvest glucosinolate concentrations
   and hydrolysis product formation in first and second cuts of rocket
   salad
SO POSTHARVEST BIOLOGY AND TECHNOLOGY
LA English
DT Article
DE Arugula; Diplotaxis tenuifolia; Eruca sativa; Liquid chromatography mass
   spectrometry; Abiotic stress; Isothiocyanates
ID ERUCA-SATIVA ACCESSIONS; DIPLOTAXIS-TENUIFOLIA; PHYTOCHEMICAL
   COMPOSITION; SENSORY ATTRIBUTES; SHORT-TERM; ION-TRAP; ISOTHIOCYANATES;
   BRASSICACEAE; METABOLISM; VOLATILE
AB Rocket salad species (Diplotaxis tenuifolia and Eruca sativa; also known as E. vesicaria) are known for their high concentrations of health-related isothiocyanates, which are derived from secondary metabolites called glucosinolates. Increases in temperature due to climate change and extreme weather event frequencies over the coming decades are likely to influence not only the growth of leafy vegetables, but also their nutritional density. It is therefore essential to determine the impacts of these in order to mitigate crop losses and nutritional decline in future. Our data show there is a strong influence of pre-harvest growth temperatures on glucosinolate biosynthesis and formation of glucosinolate hydrolysis products postharvest, and that this is genotype dependent. High growth temperature (40 degrees C) severely retarded germination, growth, regrowth, and survival of rocket plants. Highest glucosinolate concentrations were observed in first and second cuts at 40 degrees C, but did not correspond to highest isothiocyanate concentrations (observed at 30 degrees C, second cut). Hydrolysis product formation is proportionately not as great as glucosinolate increases at 40 degrees C, possibly due to inhibition of enzyme function(s) at higher temperatures. These data indicate that high growth temperatures increase glucosinolate accumulation, but growth and productivity is significantly reduced. Much greater emphasis is needed for breeding cultivars tolerant to high growth temperatures in order to maximise nutritional benefits imparted by temperature stress.
C1 [Jasper, Jake; Wagstaff, Carol] Univ Reading, Sch Chem Food & Pharm, POB 226, Reading RG6 6AP, Berks, England.
   [Bell, Luke] Univ Reading, Sch Agr Policy & Dev, POB 237, Reading RG6 6AR, Berks, England.
C3 University of Reading; University of Reading
RP Bell, L (通讯作者)，Univ Reading, Sch Agr Policy & Dev, POB 237, Reading RG6 6AR, Berks, England.
EM luke.bell@reading.ac.uk
RI Wagstaff, Carol/AFU-8818-2022; Wagstaff, Carol/F-5821-2010
OI Jasper, Jake/0000-0001-6656-9724; Wagstaff, Carol/0000-0001-9400-8641;
   Bell, Luke/0000-0003-2895-2030
FU BBSRC LINK award [BB/N01894X/1]; KTN BBSRC Industrial CASE award -
   Waitrose (John Lewis plc); BBSRC [BB/N01894X/1, 1937995] Funding Source:
   UKRI
FX Dr. Luke Bell was supported by a BBSRC LINK award (BB/N01894X/1). Jake
   Jasper was funded by a KTN BBSRC Industrial CASE award, supported by
   Waitrose (John Lewis plc)Waitrose (John Lewis plc).
CR Angelino D, 2014, J FUNCT FOODS, V7, P67, DOI 10.1016/j.jff.2013.09.029
   Bell L, 2019, FOOD CHEM X, V1, DOI 10.1016/j.fochx.2018.100002
   Bell L, 2017, J AGR FOOD CHEM, V65, P9379, DOI 10.1021/acs.jafc.7b03628
   Bell L, 2017, FOOD CHEM, V222, P6, DOI 10.1016/j.foodchem.2016.11.153
   Bell L, 2017, FOOD CHEM, V221, P521, DOI 10.1016/j.foodchem.2016.11.154
   Bell L, 2017, FOOD CHEM, V218, P181, DOI 10.1016/j.foodchem.2016.09.076
   Bell L, 2016, FOOD CHEM, V194, P626, DOI 10.1016/j.foodchem.2015.08.043
   Bell L, 2015, FOOD CHEM, V172, P852, DOI 10.1016/j.foodchem.2014.09.116
   Cataldi TRI, 2007, RAPID COMMUN MASS SP, V21, P2374, DOI 10.1002/rcm.3101
   Chun JH, 2017, SAUDI J BIOL SCI, V24, P436, DOI 10.1016/j.sjbs.2015.08.012
   Cocetta G, 2018, J PLANT PHYSIOL, V231, P261, DOI 10.1016/j.jplph.2018.10.003
   Di Gioia F, 2018, J FOOD COMPOS ANAL, V69, P197, DOI 10.1016/j.jfca.2018.01.022
   Fechner J, 2018, FOOD CHEM, V261, P57, DOI 10.1016/j.foodchem.2018.04.023
   Fimognari C, 2007, MUTAT RES-REV MUTAT, V635, P90, DOI 10.1016/j.mrrev.2006.10.004
   Force LE, 2007, POSTHARVEST BIOL TEC, V44, P175, DOI 10.1016/j.postharvbio.2006.11.014
   Gigolashvili T., 2009, PHYTOCHEM REV
   Gray SB, 2016, DEV BIOL, V419, P64, DOI 10.1016/j.ydbio.2016.07.023
   Hall CM, 2015, J POLICY RES TOUR LE, V7, P1, DOI 10.1080/19407963.2014.964251
   Hanschen FS, 2017, FRONT PLANT SCI, V8, DOI 10.3389/fpls.2017.01095
   Hayes JD, 2008, EUR J NUTR, V47, P73, DOI 10.1007/s00394-008-2009-8
   Huseby S, 2013, J EXP BOT, V64, P1039, DOI 10.1093/jxb/ers378
   Ishida M, 2014, BREEDING SCI, V64, P48, DOI 10.1270/jsbbs.64.48
   Jahangir M, 2009, ENVIRON EXP BOT, V67, P23, DOI 10.1016/j.envexpbot.2009.06.007
   Jin J, 2009, J AGR FOOD CHEM, V57, P5227, DOI 10.1021/jf9002973
   Kask K, 2016, PLANT CELL ENVIRON, V39, P2027, DOI 10.1111/pce.12775
   Ku KM, 2016, J AGR FOOD CHEM, V64, P6524, DOI 10.1021/acs.jafc.6b02750
   Lelario F, 2012, PHYTOCHEMISTRY, V73, P74, DOI 10.1016/j.phytochem.2011.09.010
   Liang H, 2008, J NAT PROD, V71, P1911, DOI 10.1021/np800233q
   Malka SK, 2017, FRONT PLANT SCI, V8, DOI 10.3389/fpls.2017.02131
   Toledo-Martin EM, 2017, MOLECULES, V22, DOI 10.3390/molecules22050851
   Mithen RF, 2000, J SCI FOOD AGR, V80, P967, DOI [10.1002/(SICI)1097-0010(20000515)80:7<967::AID-JSFA597>3.0.CO;2-V, 10.1002/(SICI)1097-0010(20000515)80:7&lt;967::AID-JSFA597&gt;3.0.CO;2-V]
   Mostafa I, 2016, J PROTEOMICS, V138, P1, DOI 10.1016/j.jprot.2016.02.012
   Nitz GM, 2002, J APPL BOT-ANGEW BOT, V76, P82
   Pasini F, 2011, J SCI FOOD AGR, V91, P2858, DOI 10.1002/jsfa.4535
   Raffo A, 2018, FOOD CHEM, V240, P1161, DOI 10.1016/j.foodchem.2017.08.009
   Schlaeppi K, 2010, PLANT J, V62, P840, DOI 10.1111/j.1365-313X.2010.04197.x
   Schoffl F., 2018, ANN PLANT REV, P285
   Schreiner M, 2009, INNOV FOOD SCI EMERG, V10, P93, DOI 10.1016/j.ifset.2008.10.001
   Sivapalan T, 2018, MOL NUTR FOOD RES, V62, DOI 10.1002/mnfr.201700911
   Suslow T, 2000, FRUIT VEGETABLE PROC, P2
   Yahya HN, 2019, POSTHARVEST BIOL TEC, V148, P107, DOI 10.1016/j.postharvbio.2018.10.021
NR 41
TC 12
Z9 13
U1 2
U2 21
PU ELSEVIER
PI AMSTERDAM
PA RADARWEG 29, 1043 NX AMSTERDAM, NETHERLANDS
SN 0925-5214
EI 1873-2356
J9 POSTHARVEST BIOL TEC
JI Postharvest Biol. Technol.
PD MAY
PY 2020
VL 163
AR 111157
DI 10.1016/j.postharvbio.2020.111157
PG 11
WC Agronomy; Food Science & Technology; Horticulture
WE Science Citation Index Expanded (SCI-EXPANDED)
SC Agriculture; Food Science & Technology
GA LH6EM
UT WOS:000528876400018
PM 32362723
OA hybrid, Green Published, Green Accepted
DA 2023-07-11
ER

PT J
AU Jug-Dujakovic, M
   Nincevic, T
   Liber, Z
   Grdisa, M
   Satovic, Z
AF Jug-Dujakovic, Marija
   Nincevic, Tonka
   Liber, Zlatko
   Grdisa, Martina
   Satovic, Zlatko
TI Salvia officinalis survived in situ Pleistocene glaciation in 'refugia
   within refugia' as inferred from AFLP markers
SO PLANT SYSTEMATICS AND EVOLUTION
LA English
DT Article
DE AFLP; Balkan Peninsula; Glaciation; Pleistocene; Refugium; Salvia
   officinalis
ID POPULATION GENETIC-STRUCTURE; MARITIMA GROUP BRASSICACEAE; RANGE
   DYNAMICS; BALKAN; PHYLOGEOGRAPHY; DIVERSITY; DIFFERENTIATION; PLANT;
   CAMPANULACEAE; INDIVIDUALS
AB Salvia officinalis is a perennial species, native and endemic to the Western Balkans and the Apennine Peninsula. Due to its medicinal and aromatic properties, it is used in pharmaceutical, cosmetic, and food industries. The main objectives of the study were to infer the genetic structure of S. officinalis populations in the northern and central parts of the eastern Adriatic coast, to detect the phylogeographical barriers among the putative microrefugia and to assess the genetic diversity among the resulting ancestral clusters. Twenty-five populations were assessed using amplified fragment length polymorphism markers. High polymorphism and high diversity within populations were typical for this outcrossing long-lived species. The Fitch-Margoliash tree based on Nei's genetic distance matrix showed that most of the populations tended to group in accordance with the geographical position of their collecting sites. Spatial analysis of the genetic diversity revealed a typical pattern of isolation by distance. Very low overall among-population differentiation and detection of only three private alleles indicate that there has been high gene flow among populations. By using Bayesian Analysis of Population Structure on population level, two distinct ancestral clusters were obtained. It is likely that these two ancestral clusters were separated for a longer period by Pleistocene glaciation, although the subsequent fast recolonization resulted in diminished genetic differences. High rarity of northern and southern populations of the investigated area indicates that S. officinalis presumably survived in both northern and southern microrefugia and expanded from there resulting in secondary contact zones, characterized by lower rarity and equal genetic diversity.
C1 [Jug-Dujakovic, Marija; Nincevic, Tonka] Inst Adriat Crops & Karst Reclamat, Put Duilova 11, Split 21000, Croatia.
   [Liber, Zlatko] Univ Zagreb, Dept Bot & Bot Garden, Fac Sci, Marulicev Trg 9a, Zagreb 10000, Croatia.
   [Liber, Zlatko; Grdisa, Martina; Satovic, Zlatko] Ctr Excellence Biodivers & Mol Plant Breeding CoE, Svetosimunska 25, Zagreb 10000, Croatia.
   [Grdisa, Martina; Satovic, Zlatko] Univ Zagreb, Dept Seed Sci & Technol, Fac Agr, Svetosimunska Cesta 25, Zagreb 10000, Croatia.
C3 University of Zagreb; University of Zagreb; University of Zagreb
RP Nincevic, T (通讯作者)，Inst Adriat Crops & Karst Reclamat, Put Duilova 11, Split 21000, Croatia.
EM tonka.nincevic@krs.hr
RI Liber, Zlatko/D-3342-2016; Nincevic Runjic, Tonka/HOF-7902-2023
OI Nincevic Runjic, Tonka/0000-0002-2514-9851
FU Biodiversity and Molecular Plant Breeding, Centre of Excellence for
   Biodiversity and Molecular Plant Breeding (CoE CroP-BioDiv), Zagreb,
   Croatia [KK.01.1.1.01.0005]
FX This research has been funded by the Project KK.01.1.1.01.0005
   Biodiversity and Molecular Plant Breeding, Centre of Excellence for
   Biodiversity and Molecular Plant Breeding (CoE CroP-BioDiv), Zagreb,
   Croatia.
CR [Anonymous], PLANT POPULATION GEN
   Bonin A, 2004, MOL ECOL, V13, P3261, DOI 10.1111/j.1365-294X.2004.02346.x
   COLANTONI P, 1979, MAR GEOL, V33, pM41, DOI 10.1016/0025-3227(79)90130-0
   Corander J, 2004, BIOINFORMATICS, V20, P2363, DOI 10.1093/bioinformatics/bth250
   Corander J, 2003, GENETICS, V163, P367
   Corander J, 2006, MOL ECOL, V15, P2833, DOI 10.1111/j.1365-294X.2006.02994.x
   Corander J, 2008, BMC BIOINFORMATICS, V9, DOI 10.1186/1471-2105-9-539
   Corsi G, 1999, ANN BOT-LONDON, V84, P657, DOI 10.1006/anbo.1999.0961
   Earl DA, 2012, CONSERV GENET RESOUR, V4, P359, DOI 10.1007/s12686-011-9548-7
   Echeverrigaray S., 2006, REV BRAS PLANTAS MED, V8, P13
   Ehrich D, 2006, MOL ECOL NOTES, V6, P603, DOI 10.1111/j.1471-8286.2006.01380.x
   Evanno G, 2005, MOL ECOL, V14, P2611, DOI 10.1111/j.1365-294X.2005.02553.x
   EXCOFFIER L, 1992, GENETICS, V131, P479
   Excoffier L, 2005, EVOL BIOINFORM, V1, P47, DOI 10.1177/117693430500100003
   Falush D, 2007, MOL ECOL NOTES, V7, P574, DOI 10.1111/j.1471-8286.2007.01758.x
   Felsenstein J, 1993, PHYLOGENY INFERENCE
   Glasnovic P, 2018, AOB PLANTS, V10, DOI 10.1093/aobpla/ply064
   Gomez A, 2007, PHYLOGEOGRAPHY OF SOUTHERN EUROPEAN REFUGIA, P155, DOI 10.1007/1-4020-4904-8_5
   Grdisa M, 2014, PLOS ONE, V9, DOI 10.1371/journal.pone.0105265
   Hammer Oyvind, 2001, Palaeontologia Electronica, V4, pUnpaginated
   Hamrick J. L., 1996, P281
   Hamrick L, 1991, GENETICS, P75
   Hardy OJ, 2003, MOL ECOL, V12, P1577, DOI 10.1046/j.1365-294X.2003.01835.x
   Hardy OJ, 2002, MOL ECOL NOTES, V2, P618, DOI 10.1046/j.1471-8286.2002.00305.x
   Hardy OJ, 2007, SPAGEDI 1 2 PROGRAM
   Herrmann D, 2010, GENOME, V53, P302, DOI [10.1139/g10-006, 10.1139/G10-006]
   Holsinger KE, 2004, MOL ECOL, V13, P887, DOI 10.1111/j.1365-294X.2004.02052.x
   Holsinger KE, 2002, MOL ECOL, V11, P1157, DOI 10.1046/j.1365-294X.2002.01512.x
   HOLSINGER KE, 2003, HICKORY PACKAGE ANAL
   Hughes PD, 2011, QUATERNARY SCI REV, V30, P3393, DOI 10.1016/j.quascirev.2011.08.016
   Kintzios S.E., 2000, SAGE GENUS SALVIA, DOI DOI 10.1201/9780203304556
   Krystufek B, 2007, MOL ECOL, V16, P1221, DOI 10.1111/j.1365-294X.2007.03235.x
   Kucera J, 2008, PLANT SYST EVOL, V275, P193, DOI 10.1007/s00606-008-0061-8
   Kucera J, 2010, TAXON, V59, P148, DOI 10.1002/tax.591015
   KULLBACK S, 1951, ANN MATH STAT, V22, P79, DOI 10.1214/aoms/1177729694
   Kutnjak D, 2014, MOL PHYLOGENET EVOL, V78, P365, DOI 10.1016/j.ympev.2014.05.015
   Lakusic D, 2013, TAXON, V62, P505, DOI 10.12705/623.1
   Lewontin R. C., 1972, EVOL BIOL, P381
   Liber Zlatko, 2014, Agriculturae Conspectus Scientificus, V79, P77
   LYNCH M, 1994, MOL ECOL, V3, P91, DOI 10.1111/j.1365-294X.1994.tb00109.x
   Marjanac L, 2004, DEV QUA SCI, V2, P19
   Marjanac L, 2013, 3 SCI INQUA M QUAT G, P37
   Marjanac LJ, 2012, THESIS
   Marjanac LJ, 2017, 5 REG SCI M QUAT GEO, P33
   Marjanac T, 2016, QUATERNARY RES, V85, P445, DOI 10.1016/j.yqres.2016.03.006
   Medail F, 1997, ANN MO BOT GARD, V84, P112, DOI 10.2307/2399957
   Medail F, 2009, J BIOGEOGR, V36, P1333, DOI 10.1111/j.1365-2699.2008.02051.x
   Meirmans PG, 2012, J HERED, V103, P744, DOI 10.1093/jhered/ess047
   NEI M, 1972, AM NAT, V106, P283, DOI 10.1086/282771
   Nybom Hilde, 2000, Perspectives in Plant Ecology Evolution and Systematics, V3, P93, DOI 10.1078/1433-8319-00006
   Podnar M, 2004, ORG DIVERS EVOL, V4, P307, DOI 10.1016/j.ode.2004.04.004
   Pritchard JK, 2000, GENETICS, V155, P945
   Randall R, 2007, GLOBAL COMPENDIUM WE
   Resetnik I, 2016, PLOS ONE, V11, DOI 10.1371/journal.pone.0159545
   ROHLF F.J., 2000, NTSYS PC NUMERICAL T
   Rousset F, 1997, GENETICS, V145, P1219
   *SAS I INC, 2004, SAS STAT 9 1 US GUID
   Schonswetter P, 2005, TAXON, V54, P725, DOI 10.2307/25065429
   Shannon CE., 1949, MATH THEORY COMMUNIC
   Stepinik U, 2010, GEOGR VESTN, V82, P9
   Stojanovic D, 2015, WILLDENOWIA, V45, P103, DOI 10.3372/wi.45.45112
   Surina B, 2011, J BIOGEOGR, V38, P1381, DOI 10.1111/j.1365-2699.2011.02493.x
   Ursenbacher S, 2008, MOL PHYLOGENET EVOL, V46, P1116, DOI 10.1016/j.ympev.2007.11.002
   Vekemans X, 2002, MOL ECOL, V11, P139, DOI 10.1046/j.0962-1083.2001.01415.x
   Velic J, 2017, RUD-GEOL-NAFT ZB, V32, P77, DOI 10.17794/rgn.2017.4.8
   VOS P, 1995, NUCLEIC ACIDS RES, V23, P4407, DOI 10.1093/nar/23.21.4407
   WRIGHT S, 1978, P580
   Zhivotovsky LA, 1999, MOL ECOL, V8, P907, DOI 10.1046/j.1365-294x.1999.00620.x
   Zutic I, 2008, ACTA HORTIC, P121, DOI 10.17660/ActaHortic.2008.782.12
NR 69
TC 12
Z9 12
U1 0
U2 20
PU SPRINGER WIEN
PI WIEN
PA SACHSENPLATZ 4-6, PO BOX 89, A-1201 WIEN, AUSTRIA
SN 0378-2697
EI 1615-6110
J9 PLANT SYST EVOL
JI Plant Syst. Evol.
PD MAR 17
PY 2020
VL 306
IS 2
AR 38
DI 10.1007/s00606-020-01665-9
PG 12
WC Plant Sciences; Evolutionary Biology
WE Science Citation Index Expanded (SCI-EXPANDED)
SC Plant Sciences; Evolutionary Biology
GA KW6QD
UT WOS:000521291300001
DA 2023-07-11
ER

PT J
AU Layek, U
   Manna, SS
   Karmakar, P
AF Layek, Ujjwal
   Manna, Siddhartha S.
   Karmakar, Prakash
TI Pollen foraging behaviour of honey bee (Apis mellifera L.) in southern
   West Bengal, India
SO PALYNOLOGY
LA English
DT Article
DE Apis mellifera; biomass contribution; foraging activity; host selection;
   pollen load; polleniferous flora
ID FLORAL RESOURCES; STINGLESS BEES; APIDAE; HYMENOPTERA
AB Pollen loads of Apis mellifera were analysed to assess their daily pollen collection, polleniferous flora and their pollen biomass contribution in southern West Bengal, India. After that, the pollen host selection and pollen foraging activity of the bee species were also determined. The average daily harvest of pollen loads per honey bee colony was 8.5 g to 127.2 g. The pollen flow through the colonies was the highest during spring, followed by winter and summer, whereas during the monsoon it was the lowest. The weight of a single pollen load ranged from 3.22 mg to 11.73 mg and greatly varied within each season, but seasonal average values do not statistically differ. Families that contributed major amount of biomass were Arecaceae, Myrtaceae, Brassicaceae, Fabaceae, Pedaliaceae and Apiaceae. Taxa providing large amounts of biomass were Brassica nigra, Eucalyptus globulus, Borassus flabellifer, Sesamum indicum, Acacia auriculiformis, Coriandrum sativum, Cocos nucifera, Phoenix sylvestris and Mikania scandens (Asteraceae). As the bee species foraged on 26.32% (80 plant taxa) of the local angiosperm flora, the broad polylecty category was inferred. The pollen host selection by the bee species significantly depends on the flower availability index (FAi) and pollen availability index (PAi) rather than on an individual flower's pollen quality (in term of pollen morphological characteristics and crude protein content) and pollen quantity (number of pollen grains/flower and amount of pollen biomass/flower). The pollen foraging activity of the bee species varied according to time as well as season. The activity was higher between 9.00 and 10.00 am. Seasonally, the highest activity was observed in spring and the lowest during the monsoon. Furthermore, the ratio of pollen foragers to total incoming foragers also varied according to the time of day as well as the season, and was largely dependent of resource availability.
C1 [Layek, Ujjwal; Karmakar, Prakash] Vidyasagar Univ, Dept Bot & Forestry, Midnapore 721102, India.
   [Manna, Siddhartha S.] Vidyasagar Univ, Dept Econ Rural Dev, Midnapore, India.
C3 Vidyasagar University; Vidyasagar University
RP Karmakar, P (通讯作者)，Vidyasagar Univ, Dept Bot & Forestry, Midnapore 721102, India.
EM karmakar_p@yahoo.co.in
RI Karmakar, Prakash/AAY-1097-2021; Layek, Ujjwal/AAB-3293-2021
OI Karmakar, Prakash/0000-0002-4725-8928; Layek, Ujjwal/0000-0002-3169-1559
CR Alves RD, 2014, PALYNOLOGY, V38, P90, DOI 10.1080/01916122.2013.846280
   [Anonymous], 2009, POLLEN TERMINOLOGY I
   Azmi Wahizatul Afzan, 2015, Journal of Sustainability Science and Management, V10, P27
   Bremner J. M., 1982, Methods of soil analysis. Part 2. Chemical and microbiological properties, P595
   Cortopassi-Laurino M, 1982, THESIS, P180
   Dietz A., 1975, HIVE HONEY BEE, P125
   Dimou M, 2007, GRANA, V46, P292, DOI 10.1080/00173130701760718
   ERDTMAN G., 1960, SVENSK BOT TIDSKR, V54, P561
   Erdtman G., 1952, POLLEN MORPHOLOGY PL
   Faegri K., 1975, Textbook of pollen analysis.
   Forcone A, 2013, GRANA, V52, P49, DOI 10.1080/00173134.2012.717964
   Forcone A, 2011, GRANA, V50, P30, DOI 10.1080/00173134.2011.552191
   Garcia-Garcia M, 2004, GRANA, V43, P183, DOI 10.1080/00173130410020350
   Garcia-Garcia MC, 2002, LAGASCALIA, V21, P323
   Gary NE, 1975, HIVE HONEY BEE, P185, DOI DOI 10.1080/00223980.1975.9915774
   Vossler FG, 2012, APIDOLOGIE, V43, P139, DOI 10.1007/s13592-011-0097-6
   Hidalgo M. I., 1990, Acta Botanica Malacitana, V15, P33
   Isla MI, 2001, J ETHNOPHARMACOL, V76, P165, DOI 10.1016/S0378-8741(01)00231-8
   Karmakar P., 2015, GLOBAL J BIOSCIENCES, V4, P255
   Karmakar P., 2013, GEOPHYTOLOGY, V42, P93
   Layek U, 2018, INSECT SOC, V65, P117, DOI 10.1007/s00040-017-0593-4
   Layek U., 2016, INT J PURE APPL BIOS, V4, P59, DOI DOI 10.18782/2320-7051.2384
   Layek Ujjwal, 2015, International Journal of Biosciences, V7, P22
   LOUVEAUX J, 1990, B SOC BOT FR-ACTUAL, V137, P121, DOI 10.1080/01811789.1990.10827009
   Louveaux J, 1968, TRAITE BIOL ABEILLE, P325
   Montenegro Gloria, 1992, Acta Botanica Malacitana, V17, P167
   Morgado LN, 2018, PALYNOLOGY, V42, P273, DOI 10.1080/01916122.2017.1346526
   PARENT J, 1990, APIDOLOGIE, V21, P431, DOI 10.1051/apido:19900505
   PERCIVAL M, 1947, NEW PHYTOL, V46, P142, DOI 10.1111/j.1469-8137.1947.tb05076.x
   Pidek A., 1988, Pszczelnicze Zeszyty Naukowe, V32, P197
   Punt W, 2007, REV PALAEOBOT PALYNO, V143, P1, DOI 10.1016/j.revpalbo.2006.06.008
   RAMALHO M, 1985, APIDOLOGIE, V16, P307, DOI 10.1051/apido:19850306
   Roman A., 2006, J APIC SCI, V50, P47
   Roulston TH, 2000, PLANT SYST EVOL, V222, P187, DOI 10.1007/BF00984102
   SCHMIDT JO, 1987, ANN ENTOMOL SOC AM, V80, P176, DOI 10.1093/aesa/80.2.176
   Tan K, 2012, APIDOLOGIE, V43, P618, DOI 10.1007/s13592-012-0136-y
   Thorp RW, 2000, PLANT SYST EVOL, V222, P211, DOI 10.1007/BF00984103
   Lopez JMV, 2013, GRANA, V52, P147, DOI 10.1080/00173134.2012.758775
NR 38
TC 12
Z9 12
U1 2
U2 12
PU TAYLOR & FRANCIS INC
PI PHILADELPHIA
PA 530 WALNUT STREET, STE 850, PHILADELPHIA, PA 19106 USA
SN 0191-6122
EI 1558-9188
J9 PALYNOLOGY
JI Palynology
PD JAN 2
PY 2020
VL 44
IS 1
BP 114
EP 126
DI 10.1080/01916122.2018.1533898
PG 13
WC Plant Sciences; Paleontology
WE Science Citation Index Expanded (SCI-EXPANDED)
SC Plant Sciences; Paleontology
GA KF0YB
UT WOS:000508977000008
DA 2023-07-11
ER

PT J
AU Subasi, I
AF Subasi, Ilhan
TI Seed fatty acid compositions and chemotaxonomy of wild Crambe
   (Brassicaceae) taxa in Turkey
SO TURKISH JOURNAL OF AGRICULTURE AND FORESTRY
LA English
DT Article
DE Chemotaxonomy; fatty acid composition; seed oil content; wild Crambe
ID INDUSTRIAL OILS; SEARCH
AB Wild Crambe species have greater potential than Crambe hispanica in industry, medicine, as a vegetable, etc. A total of 53 gerniplasm accessions, belonging to 7 taxa, were collected from the natural flora of Turkey. The accessions consisted of C. orientalis var. orientalis (18 accessions), C. orientalis var. dasycarpa (1 accession), C. orientalis var. sulphurea (2 accessions), C. tataria var. aspera (3 accessions), C tataria var. tataria (26 accessions), C. grandiflora (1 accession), C. orientalis var. sulphurea, and C. maritima (2 accessions). In this study, the seed fatty acid compositions and oil contents were determined, and the data were used for taxonomic cluster, correlation, and principal component analyses. Important correlations were determined among the fatty acids; however, the oil contents were not correlated. Altitude was positively correlated with linolenic acid, while negatively correlated with oleic and linoleic acid. For the principal component and correlation analyses, 7 major fatty acids (>1%) were used, including palmitic (C16:0), oleic (C18:1), linoleic (C18:2), cis-1I eicosenoic (20:1), linolenic (C18:3), erucic (C22:1), and nervonic acid (C24:1). A total of 17 fatty acids were used for the cluster analyses. Two major clusters were formed, where the first consisted of C. orientalis, C. tataria, and C. grandiflora taxa, while the second consisted of only C. maritima taxa. The dendrogram based on the fatty acid values clearly discriminated the species groups; however, C. tataria was not located close to C. maritima, contrary to previous molecular cluster studies.
C1 [Subasi, Ilhan] Cent Res Inst Field Crops, Ankara, Turkey.
C3 Ministry of Food, Agriculture & Livestock - Turkey
RP Subasi, I (通讯作者)，Cent Res Inst Field Crops, Ankara, Turkey.
EM ilhan.subasi@tarimorman.gov.tr
RI SUBAŞI, İLHAN/AAT-6201-2020
OI SUBAŞI, İLHAN/0000-0001-7237-937X
FU General Directorate of Agricultural Research and Policy (Republic of
   Turkey Ministry of Agriculture and Forestry)
FX This research was financed by the General Directorate of Agricultural
   Research and Policy (Republic of Turkey Ministry of Agriculture and
   Forestry). The author would like to thank Yusuf Arslan and Burcu
   Tarikahya-Hacioglu for their continuous and generous support, and for
   accompanying the author on the collection expeditions.
CR APPELQVIST LA, 1971, J AM OIL CHEM SOC, V48, P740, DOI 10.1007/BF02638533
   Bassegio D, 2016, RENEW SUST ENERG REV, V66, P311, DOI 10.1016/j.rser.2016.08.010
   Colak AM, 2018, GESUNDE PFLANZ, V70, P31, DOI 10.1007/s10343-017-0410-z
   Comlekcioglu N, 2008, NAT PROD RES, V22, P525, DOI 10.1080/14786410701592349
   Dolya VS, 1973, CHEM NAT COMPD, V9, P12, DOI DOI 10.1007/BF00580878
   Ersoy N, 2018, NOT BOT HORTI AGROBO, V46, P381, DOI 10.15835/nbha46211103
   Gastaldi G, 1998, IND CROP PROD, V8, P205, DOI 10.1016/S0926-6690(98)00004-1
   Gecer MK, 2020, GENET RESOUR CROP EV, V67, P935, DOI 10.1007/s10722-020-00893-9
   Goffman FD, 1999, PHYTOCHEMISTRY, V50, P793, DOI 10.1016/S0031-9422(98)00641-4
   Lalas S, 2012, J AM OIL CHEM SOC, V89, P2253, DOI 10.1007/s11746-012-2122-y
   Lazzeri L, 1994, IND CROP PROD, V3, P103, DOI 10.1016/0926-6690(94)90083-3
   Matthaus B, 2001, J AM OIL CHEM SOC, V78, P95, DOI 10.1007/s11746-001-0226-y
   MIKOLAJCZAK KL, 1961, J AM OIL CHEM SOC, V38, P678, DOI 10.1007/BF02633053
   MILLER RW, 1965, J AM OIL CHEM SOC, V42, P817, DOI 10.1007/BF02541165
   Mutlu B., 2012, TURKIYE BITKILERI LI
   Prina AO, 2009, AN JARDIN BOT MADRID, V66, P7, DOI 10.3989/ajbm.2186
   Piovan A, 2011, BIODIVERS CONSERV, V20, P359, DOI 10.1007/s10531-010-9949-z
   Rudloff E, 2011, WILD CROP RELATIVES: GENOMIC AND BREEDING RESOURCES - OILSEEDS, P97, DOI 10.1007/978-3-642-14871-2_5
   SAASTAMOINEN M, 1989, CEREAL CHEM, V66, P296
   Sampaio GR, 2012, FOOD CHEM, V135, P1383, DOI 10.1016/j.foodchem.2012.05.103
   Tarikahya-Hacioglu B, 2016, IND CROP PROD, V80, P214, DOI 10.1016/j.indcrop.2015.11.065
   Umarov AU, 1975, CHEM NAT COMPD, V11, P10
   Uyaroglu A, 2018, INT J AUTOMOTIVE ENG, V7, P142, DOI [10.18245/ijaet.476197, DOI 10.18245/IJAET.476197]
   VOLLMANN J, 1993, BODENKULTUR, V44, P335
   Warwick SI, 1997, CAN J BOT, V75, P960, DOI 10.1139/b97-107
   Warwick SI, 2009, GUIDE WILD GERMPLASM
   Zia-Ul-Haq M, 2013, TURK J BIOL, V37, P25, DOI 10.3906/biy-1204-38
NR 27
TC 12
Z9 12
U1 0
U2 5
PU TUBITAK SCIENTIFIC & TECHNICAL RESEARCH COUNCIL TURKEY
PI ANKARA
PA ATATURK BULVARI NO 221, KAVAKLIDERE, ANKARA, 00000, TURKEY
SN 1300-011X
EI 1303-6173
J9 TURK J AGRIC FOR
JI Turk. J. Agric. For.
PY 2020
VL 44
IS 6
BP 662
EP 670
DI 10.3906/tar-1912-76
PG 9
WC Agriculture, Multidisciplinary; Agronomy; Forestry
WE Science Citation Index Expanded (SCI-EXPANDED)
SC Agriculture; Forestry
GA PG0VV
UT WOS:000599463300011
OA Bronze
DA 2023-07-11
ER

PT J
AU Nugroho, ABD
   Han, N
   Pervitasari, AN
   Kim, DH
   Kim, J
AF Nugroho, Adji Baskoro Dwi
   Han, Narae
   Pervitasari, Aditya Nurmalita
   Kim, Dong-Hwan
   Kim, Jongkee
TI Differential expression of major genes involved in the biosynthesis of
   aliphatic glucosinolates in intergeneric Baemoochae (Brassicaceae) and
   its parents during development
SO PLANT MOLECULAR BIOLOGY
LA English
DT Article
DE Radish; Chinese cabbage; Baemoochae; Glucosinolates; GRS1; FMOgs-ox1;
   AOP2
ID CHINESE-CABBAGE; RAPHANUS-SATIVUS; DIFFERENT ORGANS; ARABIDOPSIS;
   RADISH; IDENTIFICATION; VEGETABLES; PROFILES; DEFENSE; L.
AB Key message Thus study found the temporal and spatial relationship between production of aliphatic glucosinolate compounds and the expression profile of glucosinolate-related genes during growth and development in radish, Chinese cabbage, and their intergeneric hybrid baemoochae plants. Glucosinolates (GSLs) are one of major bioactive compounds in Brassicaceae plants. GSLs play a role in defense against microbes as well as chemo-preventative activity against cancer, which draw attentions from plant scientists. We investigated the temporal relationship between production of aliphatic Glucosinolate (GSLs) compounds and the expression profile of GSL related genes during growth and development in radish, Chinese cabbage, and their intergeneric hybrid, baemoochae. Over the complete life cycle, Glucoraphasatin (GRH) and glucoraphanin (GRE) predominated in radish, whereas gluconapin (GNP), glucobrassicanapin (GBN), and glucoraphanin (GRA) abounded in Chinese cabbage. Baemoochae contained intermediate levels of all GSLs studied, indicating inheritance from both radish and Chinese cabbage. Expression patterns of BCAT4, CYP79F1, CYP83A1, UGT74B1, GRS1, FMOgs-ox1, and AOP2 genes showed a correlation to their corresponding encoded proteins in radish, Chinese cabbage, and baemoochae. Interestingly, there is a sharp change in gene expression pattern involved in side chain modification, particularly GRS1, FMOgs-ox1, and AOP2, among these plants during the vegetative and reproductive stage. For instance, the GRS1 was strongly expressed during leaf development, while both of FMOgs-ox1 and AOP2 was manifested high in floral tissues. Furthermore, expression of GRS1 gene which is responsible for GRH production was predominantly expressed in leaf tissues of radish and baemoochae, whereas it was only slightly detected in Chinese cabbage root tissue, explaining why radish has an abundance of GRH compared to other Brassica plants. Altogether, our comprehensive and comparative data proved that aliphatic GSLs biosynthesis is dynamically and precisely regulated in a tissue- and development-dependent manner in Brassicaceae family members.
C1 [Nugroho, Adji Baskoro Dwi; Han, Narae; Pervitasari, Aditya Nurmalita; Kim, Dong-Hwan; Kim, Jongkee] Chung Ang Univ, Dept Plant Sci & Technol, Anseong 17546, South Korea.
C3 Chung Ang University
RP Kim, DH; Kim, J (通讯作者)，Chung Ang Univ, Dept Plant Sci & Technol, Anseong 17546, South Korea.
EM dhkim92@cau.ac.kr; jkkim@cau.ac.kr
RI Kim, Dong-Hwan/AAF-3619-2020
OI dwi nugroho, adji baskoro/0000-0001-5850-1447
FU CAYSS Program of Chung-Ang University; IPET (Korea Institute of Planning
   and Evaluation for Technology in Food, Agriculture, Forestry and
   Fisheries) through the Agri-Bio Industry Technology Development Program
   - Ministry of Agriculture, Food and Rural Affairs (MAFRA) [112011-5];
   Chung-Ang University [201801238-001-00]
FX This research was supported by the CAYSS Program of Chung-Ang University
   to A.B.D.N. and A.N.P., IPET (Korea Institute of Planning and Evaluation
   for Technology in Food, Agriculture, Forestry and Fisheries) through the
   Agri-Bio Industry Technology Development Program, funded by the Ministry
   of Agriculture, Food and Rural Affairs (MAFRA) (112011-5) to J.K. and
   the start-up funds (201801238-001-00) from Chung-Ang University to D.-H.
   K.
CR Andersen TG, 2013, PLANT CELL, V25, P3133, DOI 10.1105/tpc.113.110890
   Andersson MX, 2015, PLANT PHYSIOL, V167, P251, DOI 10.1104/pp.114.251892
   Augustine R, 2015, SCI REP-UK, V5, DOI 10.1038/srep18005
   Baek SA, 2016, J AGR FOOD CHEM, V64, P4426, DOI 10.1021/acs.jafc.6b01323
   Beekwilder J, 2008, PLOS ONE, V3, DOI 10.1371/journal.pone.0002068
   Bhandari SR, 2015, MOLECULES, V20, P15827, DOI 10.3390/molecules200915827
   Brown PD, 2003, PHYTOCHEMISTRY, V62, P471, DOI 10.1016/S0031-9422(02)00549-6
   Burow M, 2017, CURR OPIN PLANT BIOL, V38, P142, DOI 10.1016/j.pbi.2017.04.009
   Chen XJ, 2008, HORTSCIENCE, V43, P571, DOI 10.21273/HORTSCI.43.2.571
   Dias J. S., 2012, Food and Nutrition Sciences, V3, P1354, DOI 10.4236/fns.2012.310179
   Fahey JW, 1997, P NATL ACAD SCI USA, V94, P10367, DOI 10.1073/pnas.94.19.10367
   Fahey JW, 2001, PHYTOCHEMISTRY, V56, P5, DOI 10.1016/S0031-9422(00)00316-2
   Fahey JW, 2002, P NATL ACAD SCI USA, V99, P7610, DOI 10.1073/pnas.112203099
   Gu EH, 2015, HORTIC ENVIRON BIOTE, V56, P255, DOI 10.1007/s13580-015-0099-9
   Halkier BA, 2016, ADV BOT RES, V80, P1, DOI 10.1016/bs.abr.2016.07.001
   Halkier BA, 2006, ANNU REV PLANT BIOL, V57, P303, DOI 10.1146/annurev.arplant.57.032905.105228
   Han N, 2015, HORTIC ENVIRON BIOTE, V56, P152, DOI 10.1007/s13580-015-0100-7
   Hansen BG, 2007, PLANT J, V50, P902, DOI 10.1111/j.1365-313X.2007.03101.x
   Higdon JV, 2007, PHARMACOL RES, V55, P224, DOI 10.1016/j.phrs.2007.01.009
   Huang ZB, 2017, FRONT MICROBIOL, V8, DOI 10.3389/fmicb.2017.01994
   Ishida M, 2015, THEOR APPL GENET, V128, P2037, DOI 10.1007/s00122-015-2564-3
   Kakizaki T, 2017, COMPEND PL GENOME, P137, DOI 10.1007/978-3-319-59253-4_10
   Kakizaki T, 2017, PLANT PHYSIOL, V173, P1583, DOI 10.1104/pp.16.01814
   Kastell A, 2015, PLANT MOL BIOL REP, V33, P598, DOI 10.1007/s11105-014-0781-6
   Kawai Y, 2014, PLANT J, V78, P328, DOI 10.1111/tpj.12479
   Kim JK, 2010, FOOD CHEM, V119, P423, DOI 10.1016/j.foodchem.2009.08.051
   Kliebenstein DJ, 2007, PLANT J, V51, P1062, DOI 10.1111/j.1365-313X.2007.03205.x
   Kliebenstein DJ, 2001, PLANT CELL, V13, P681, DOI 10.1105/tpc.13.3.681
   Kong WW, 2016, FRONT PLANT SCI, V7, DOI 10.3389/fpls.2016.01292
   Kumar Satyanshu, 2010, Indian Journal of Plant Physiology, V15, P69
   Kusznierewicz B, 2013, J CHROMATOGR A, V1278, P108, DOI 10.1016/j.chroma.2012.12.075
   Lee Soo-Seong, 2002, Journal of the Korean Society for Horticultural Science, V43, P693
   Lee SS, 2012, KOREAN J HORTIC SCI, V30, P543, DOI 10.7235/hort.2012.12050
   Lee SS, 2011, THEOR APPL GENET, V122, P885, DOI 10.1007/s00122-010-1494-3
   Li J, 2008, PLANT PHYSIOL, V148, P1721, DOI 10.1104/pp.108.125757
   Li RM, 2017, EUR FOOD RES TECHNOL, V243, P547, DOI 10.1007/s00217-016-2764-3
   Liang X, 2018, ACS OMEGA, V3, P15546, DOI 10.1021/acsomega.8b01668
   Lim SJ, 2012, PLANT BIOTECHNOL REP, V6, P107, DOI 10.1007/s11816-011-0202-3
   Liu Z, 2012, PLANT MOL BIOL, V79, P179, DOI 10.1007/s11103-012-9905-2
   Malik MS, 2010, J AGR FOOD CHEM, V58, P11626, DOI 10.1021/jf102809b
   Mithen RF, 2000, J SCI FOOD AGR, V80, P967, DOI [10.1002/(SICI)1097-0010(20000515)80:7<967::AID-JSFA597>3.0.CO;2-V, 10.1002/(SICI)1097-0010(20000515)80:7&lt;967::AID-JSFA597&gt;3.0.CO;2-V]
   Mitsui Y, 2015, SCI REP-UK, V5, DOI 10.1038/srep10835
   Montaut S, 2010, PHYTOCHEMISTRY, V71, P6, DOI 10.1016/j.phytochem.2009.09.021
   Moreno DA, 2006, J PHARMACEUT BIOMED, V41, P1508, DOI 10.1016/j.jpba.2006.04.003
   Nakamura T, 2001, J AGR FOOD CHEM, V49, P5755, DOI 10.1021/jf0108415
   Nour-Eldin HH, 2012, NATURE, V488, P531, DOI 10.1038/nature11285
   Nour-Eldin HH, 2009, PHYTOCHEM REV, V8, P53, DOI 10.1007/s11101-008-9110-8
   Nugrahedi PY, 2017, PLANT FOOD HUM NUTR, V72, P439, DOI 10.1007/s11130-017-0646-x
   Redovnikovic IR, 2008, PERIOD BIOL, V110, P297
   Sarikamis G, 2015, CAN J PLANT SCI, V95, P681, DOI [10.4141/CJPS-2014-412, 10.4141/cjps-2014-412]
   Sonderby IE, 2010, TRENDS PLANT SCI, V15, P283, DOI 10.1016/j.tplants.2010.02.005
   Sotelo T, 2014, PLOS ONE, V9, DOI 10.1371/journal.pone.0091428
   Tuan PA, 2012, EXCLI J, V11, P508
   Velasco P, 2008, J AM SOC HORTIC SCI, V133, P551, DOI 10.21273/JASHS.133.4.551
   Wang JL, 2017, SCI REP-UK, V7, DOI 10.1038/s41598-017-16306-4
   Zang YX, 2009, FEBS J, V276, P3559, DOI 10.1111/j.1742-4658.2009.07076.x
   Zhang JF, 2015, J EXP BOT, V66, P6205, DOI 10.1093/jxb/erv331
   Zhang YY, 2015, PLOS ONE, V10, DOI 10.1371/journal.pone.0140491
   Zou ZW, 2013, PLOS ONE, V8, DOI 10.1371/journal.pone.0053541
   Zukalova H, 2002, ROST VYROBA, V48, P175
NR 60
TC 12
Z9 12
U1 0
U2 18
PU SPRINGER
PI DORDRECHT
PA VAN GODEWIJCKSTRAAT 30, 3311 GZ DORDRECHT, NETHERLANDS
SN 0167-4412
EI 1573-5028
J9 PLANT MOL BIOL
JI Plant Mol.Biol.
PD JAN
PY 2020
VL 102
IS 1-2
BP 171
EP 184
DI 10.1007/s11103-019-00939-2
EA DEC 2019
PG 14
WC Biochemistry & Molecular Biology; Plant Sciences
WE Science Citation Index Expanded (SCI-EXPANDED)
SC Biochemistry & Molecular Biology; Plant Sciences
GA KJ5FP
UT WOS:000500176900001
PM 31792713
DA 2023-07-11
ER

PT J
AU McKenzie, M
   Matich, A
   Hunter, D
   Esfandiari, A
   Trolove, S
   Chen, RN
   Lill, R
AF McKenzie, Marian
   Matich, Adam
   Hunter, Donald
   Esfandiari, Azadeh
   Trolove, Stephen
   Chen, Ronan
   Lill, Ross
TI Selenium Application During Radish (Raphanus sativus) Plant Development
   Alters Glucosinolate Metabolic Gene Expression and Results in the
   Production of 4-(methylseleno)but-3-enyl glucosinolate
SO PLANTS-BASEL
LA English
DT Article
DE Selenium; Brassicaceae; glucosinolate; selenoglucosinolate; APS Kinase;
   selenate; indole; aliphatic
ID 4-METHYLTHIO-3-BUTENYL ISOTHIOCYANATE; SE-METHYLSELENOCYSTEINE;
   DETOXIFICATION ENZYMES; BROCCOLI SPROUTS; KAIWARE DAIKON; WHITE MUSTARD;
   MASS-SPECTRA; L. SEEDS; IDENTIFICATION; BIOSYNTHESIS
AB Selenium (Se) is an essential micronutrient for human health, entering the diet mainly through the consumption of plant material. Members of the Brassicaceae are Se-accumulators that can accumulate up to 1g Se kg(-1) dry weight (DW) from the environment without apparent ill effect. The Brassicaceae also produce glucosinolates (GSLs), sulfur (S)-rich compounds that benefit human health. Radish (Raphanussativus) has a unique GSL profile and is a Se-accumulating species that is part of the human diet as sprouts, greens and roots. In this report we describe the effects of Se-fertilisation on GSL production in radish during five stages of early development (from seed to mature salad greens) and on the transcript abundance of eight genes encoding enzymes involved in GSL metabolism. We tentatively identified (by tandem mass spectrometry) the selenium-containing glucosinolate, 4-(methylseleno)but-3-enyl glucosinolate, with the double bond geometry not resolved. Two related isothiocyanates were tentatively identified by Gas Chromatography-Mass Spectrometry as (E/Z?) isomers of 4-(methylseleno)but-3-enyl isothiocyanate. Se fertilisation of mature radish led to the presence of selenoglucosinolates in the seed. While GSL concentration generally reduced during radish development, GSL content was generally not affected by Se fertilisation, aside from the indole GSL, indol-3-ylmethyl glucosinolate, which increased on Se treatment, and the Se-GSLs, which significantly increased during development. The transcript abundance of genes involved in aliphatic GSL biosynthesis declined with Se treatment while that of genes involved in indole GSL biosynthesis tended to increase. APS kinase transcript abundance increased significantly in three of the four developmental stages following Se treatment. The remaining genes investigated were not significantly changed following Se treatment. We hypothesise that increased APS kinase expression in response to Se treatment is part of a general protection mechanism controlling the uptake of S and the production of S-containing compounds such as GSLs. The upregulation of genes encoding enzymes involved in indole GSL biosynthesis and a decrease in those involved in aliphatic GSL biosynthesis may be part of a similar mechanism protecting the plant's GSL complement whilst limiting the amount of Se-GSLs produced.
C1 [McKenzie, Marian; Matich, Adam; Hunter, Donald; Esfandiari, Azadeh; Chen, Ronan; Lill, Ross] New Zealand Inst Plant & Food Res Ltd, Food Ind Sci Ctr, Private Bag 11600, Palmerston North 4442, New Zealand.
   [Trolove, Stephen] New Zealand Inst Plant & Food Res Ltd, Private Bag 1401, Havelock North 4157, New Zealand.
C3 New Zealand Institute for Plant & Food Research Ltd; New Zealand
   Institute for Plant & Food Research Ltd
RP McKenzie, M (通讯作者)，New Zealand Inst Plant & Food Res Ltd, Food Ind Sci Ctr, Private Bag 11600, Palmerston North 4442, New Zealand.
EM marian.mckenzie@plantandfood.co.nz; adam.matich@plantandfood.co.nz;
   Donald.hunter@plantandfood.co.nz; Azadeh.esfandiari@plantandfood.co.nz;
   Stephen.trolove@plantandfood.co.nz; Ronan.chen@plantandfood.co.nz;
   Ross.lill@plantandfood.co.nz
RI McKenzie, Marian/D-1701-2016
OI McKenzie, Marian/0000-0002-0192-5799
FU Foundation for Research, Science and Technology, New Zealand [C02X0701]
FX This research was funded by the Foundation for Research, Science and
   Technology, New Zealand (contract number C02X0701).
CR Agerbirk N, 2012, PHYTOCHEMISTRY, V77, P16, DOI 10.1016/j.phytochem.2012.02.005
   Anderson KA, 1996, ATOM SPECTROSC, V17, P30
   Andreasson E, 2001, PLANT PHYSIOL, V127, P1750, DOI 10.1104/pp.010334
   Avila FW, 2014, FOOD CHEM, V165, P578, DOI 10.1016/j.foodchem.2014.05.134
   Bak S, 2001, PLANT CELL, V13, P101, DOI 10.1105/tpc.13.1.101
   Banuelos GS, 2012, ANAL CHEM, V84, P6024, DOI 10.1021/ac300813e
   Banuelos GS, 2010, HORTSCIENCE, V45, P1567, DOI 10.21273/HORTSCI.45.10.1567
   Barillari J, 2005, J AGR FOOD CHEM, V53, P9890, DOI 10.1021/jf051465h
   Bell L, 2018, MOL NUTR FOOD RES, V62, DOI 10.1002/mnfr.201700990
   Bennett RN, 1997, PLANT PHYSIOL, V114, P1283, DOI 10.1104/pp.114.4.1283
   Blum T, 2001, J LABELLED COMPD RAD, V44, P587, DOI 10.1002/jlcr.488
   Bors MD, 2015, B U A SCI VET MED CL, V72, P77, DOI 10.15835/buasvmcn-fst:11087
   Brader G, 2006, PLANT J, V46, P758, DOI 10.1111/j.1365-313X.2006.02743.x
   CAI XJ, 1995, J AGR FOOD CHEM, V43, P1754, DOI 10.1021/jf00055a002
   Cataldi TRI, 2010, ANAL CHEM, V82, P5686, DOI 10.1021/ac100703w
   Charron CS, 2001, J SCI FOOD AGR, V81, P962, DOI 10.1002/jsfa.906
   Chen SX, 2003, PLANT J, V33, P923, DOI 10.1046/j.1365-313X.2003.01679.x
   Cierpial T, 2016, CHEMMEDCHEM, V11, P2398, DOI 10.1002/cmdc.201600442
   Ciska E, 2000, J AGR FOOD CHEM, V48, P2862, DOI 10.1021/jf981373a
   Ciska E, 2008, J AGR FOOD CHEM, V56, P9087, DOI 10.1021/jf801206g
   Clarke DB, 2010, ANAL METHODS-UK, V2, P310, DOI 10.1039/b9ay00280d
   COLE RA, 1976, PHYTOCHEMISTRY, V15, P759, DOI 10.1016/S0031-9422(00)94437-6
   DAXENBICHLER ME, 1991, PHYTOCHEMISTRY, V30, P2623, DOI 10.1016/0031-9422(91)85112-D
   Emmert SW, 2010, BIOORG MED CHEM LETT, V20, P2675, DOI 10.1016/j.bmcl.2010.01.044
   Esfandiari A, 2017, PLANT PHYSIOL BIOCH, V115, P343, DOI 10.1016/j.plaphy.2017.04.003
   Fahey JW, 1997, P NATL ACAD SCI USA, V94, P10367, DOI 10.1073/pnas.94.19.10367
   FENWICK GR, 1983, CRC CR REV FOOD SCI, V18, P123, DOI 10.1080/10408398209527361
   Finley JW, 2000, J NUTR, V130, P2384, DOI 10.1093/jn/130.9.2384
   FRIIS P, 1966, ACTA CHEM SCAND, V20, P698, DOI 10.3891/acta.chem.scand.20-0698
   Gorissen A, 2011, FOOD CHEM, V127, P192, DOI 10.1016/j.foodchem.2010.12.067
   Gu EH, 2015, HORTIC ENVIRON BIOTE, V56, P255, DOI 10.1007/s13580-015-0099-9
   Gupta P, 2014, MOL NUTR FOOD RES, V58, P1685, DOI 10.1002/mnfr.201300684
   Halkier BA, 2006, ANNU REV PLANT BIOL, V57, P303, DOI 10.1146/annurev.arplant.57.032905.105228
   Hanlon PR, 2007, J AGR FOOD CHEM, V55, P6439, DOI 10.1021/jf070530f
   Hanlon PR, 2011, J FOOD SCI, V76, pC185, DOI 10.1111/j.1750-3841.2010.01972.x
   Hsu FC, 2011, PLANT CELL ENVIRON, V34, P192, DOI 10.1111/j.1365-3040.2010.02235.x
   IP C, 1991, CANCER RES, V51, P595
   Jaiswal SK, 2012, FOOD CHEM, V134, P401, DOI 10.1016/j.foodchem.2012.02.140
   JENSEN KA, 1966, ACTA CHEM SCAND, V20, P2107, DOI 10.3891/acta.chem.scand.20-2107
   Jones Jr JB, 1983, GUIDE HYDROPONIC SOI
   KJAER A, 1963, ACTA CHEM SCAND, V17, P2143
   Kopriva S, 2012, FRONT PLANT SCI, V3, DOI 10.3389/fpls.2012.00163
   Kryukov GV, 2003, SCIENCE, V300, P1439, DOI 10.1126/science.1083516
   Livak KJ, 2001, METHODS, V25, P402, DOI 10.1006/meth.2001.1262
   Lyi SM, 2005, PLANT PHYSIOL, V138, P409, DOI 10.1104/pp.104.056549
   LYKKESFELDT J, 1993, PLANT PHYSIOL, V102, P609, DOI 10.1104/pp.102.2.609
   Maldini M, 2017, J FOOD COMPOS ANAL, V61, P20, DOI 10.1016/j.jfca.2016.06.002
   Matich AJ, 2015, J AGR FOOD CHEM, V63, P1896, DOI 10.1021/jf505963c
   Matich AJ, 2012, PHYTOCHEMISTRY, V75, P140, DOI 10.1016/j.phytochem.2011.11.021
   McKenzie M, 2015, FOOD NUTR COMPON FOC, V9, P304
   McKenzie MJ, 2017, PLANT PHYSIOL BIOCH, V121, P176, DOI 10.1016/j.plaphy.2017.10.027
   McKenzie MJ, 2015, PR INT PLANT SULFUR, P239, DOI 10.1007/978-3-319-20137-5_26
   Mikkelsen MD, 2000, J BIOL CHEM, V275, P33712, DOI 10.1074/jbc.M001667200
   Montaut S, 2010, PHYTOCHEMISTRY, V71, P6, DOI 10.1016/j.phytochem.2009.09.021
   Neuhierl B, 1996, EUR J BIOCHEM, V239, P235, DOI 10.1111/j.1432-1033.1996.0235u.x
   Nour-Eldin HH, 2012, NATURE, V488, P531, DOI 10.1038/nature11285
   Nour-Eldin HH, 2009, PHYTOCHEM REV, V8, P53, DOI 10.1007/s11101-008-9110-8
   Papi A, 2008, J AGR FOOD CHEM, V56, P875, DOI 10.1021/jf073123c
   Rask L, 2000, PLANT MOL BIOL, V42, P93, DOI 10.1023/A:1006380021658
   Robbins RJ, 2005, J MED FOOD, V8, P204, DOI 10.1089/jmf.2005.8.204
   Schiavon M, 2016, FRONT PLANT SCI, V7, DOI 10.3389/fpls.2016.01371
   Scholl C, 2011, J FOOD SCI, V76, pC504, DOI 10.1111/j.1750-3841.2011.02078.x
   Seppanen MM, 2010, PLANT SOIL, V337, P273, DOI 10.1007/s11104-010-0523-y
   Smrkolj P, 2007, EUR FOOD RES TECHNOL, V225, P233, DOI 10.1007/s00217-006-0409-7
   Sonderby IE, 2010, TRENDS PLANT SCI, V15, P283, DOI 10.1016/j.tplants.2010.02.005
   Sors TG, 2005, PHOTOSYNTH RES, V86, P373, DOI 10.1007/s11120-005-5222-9
   Stibilj V, 2004, EUR FOOD RES TECHNOL, V219, P142, DOI 10.1007/s00217-004-0927-0
   Stoner GD, 1997, CANCER LETT, V114, P113, DOI 10.1016/S0304-3835(97)04639-9
   Talalay P, 2001, J NUTR, V131, p3027S, DOI 10.1093/jn/131.11.3027S
   Traka M, 2009, PHYTOCHEM REV, V8, P269, DOI 10.1007/s11101-008-9103-7
   Trolove SN, 2018, LWT-FOOD SCI TECHNOL, V95, P187, DOI 10.1016/j.lwt.2018.04.048
   Van Hoewyk D, 2013, ANN BOT-LONDON, V112, P965, DOI 10.1093/aob/mct163
   VISENTIN M, 1992, J AGR FOOD CHEM, V40, P1687, DOI 10.1021/jf00021a041
   Wang JL, 2017, SCI REP-UK, V7, DOI 10.1038/s41598-017-16306-4
   Wang YD, 2013, J PROTEOME RES, V12, P808, DOI 10.1021/pr300878y
   Whanger PD, 2002, J AM COLL NUTR, V21, P223, DOI 10.1080/07315724.2002.10719214
   Wiesner-Reinhold M, 2017, FRONT PLANT SCI, V8, DOI 10.3389/fpls.2017.01365
   Zayed A, 1998, PLANTA, V206, P284, DOI 10.1007/s004250050402
NR 78
TC 12
Z9 12
U1 8
U2 22
PU MDPI
PI BASEL
PA ST ALBAN-ANLAGE 66, CH-4052 BASEL, SWITZERLAND
EI 2223-7747
J9 PLANTS-BASEL
JI Plants-Basel
PD OCT
PY 2019
VL 8
IS 10
AR 427
DI 10.3390/plants8100427
PG 26
WC Plant Sciences
WE Science Citation Index Expanded (SCI-EXPANDED)
SC Plant Sciences
GA JP4XQ
UT WOS:000498270000073
PM 31635372
OA gold, Green Published
DA 2023-07-11
ER

PT J
AU Ni, JC
   Ma, XX
   Feng, Y
   Tian, QZ
   Wang, YY
   Xu, NK
   Tang, JH
   Wang, GF
AF Ni, Jiacheng
   Ma, Xuexia
   Feng, Yu
   Tian, Qiuzhen
   Wang, Yongyan
   Xu, Ningkun
   Tang, Jihua
   Wang, Guifeng
TI Updating and interaction of polycomb repressive complex 2 components in
   maize (Zea mays)
SO PLANTA
LA English
DT Article
DE Cereal; Epigenetics; H3K27me3; Histone; Polycomb group protein;
   Protein-protein interaction; Seed
ID BITHORAX COMPLEX; SEED DEVELOPMENT; GROUP PROTEINS; METHYLTRANSFERASE
   ACTIVITY; REPRODUCTIVE ISOLATION; EPIGENETIC MECHANISMS; MOLECULAR
   EVOLUTION; MEDEA LOCUS; ARABIDOPSIS; EXPRESSION
AB Main conclusionThe information on core components in maize polycomb repressive complex2 (PRC2) are updated at a genome-wide scale, and the protein-protein interaction networks of PRC2 components are further provided in maize.AbstractThe evolutionarily conserved polycomb group (PcG) proteins form multi-subunits polycomb repressive complexes (PRCs) that repress gene expression via chromatin condensation. In Arabidopsis, three distinct PRC2s have been identified, each determining a specific developmental program with partly functional redundancy. However, the core components and biological functions of PRC2 in cereals remain obscure. Here, we updated the information on maize PRC2 components at a genome-wide scale. Maize PRC2 subunits are highly duplicated, with five MSI1, three E(z), two ESC and two Su(z)12 homologs. ZmFIE1 is preferentially expressed in the endosperm, whereas the remaining are broadly expressed in many tissues. ZmCLF/MEZ1 and ZmFIE1 are maternally expressed imprinted genes, in contrast to the paternal-dominantly expression of ZmFIE2 in the endosperm. In maize, E(z) members likely provide a scaffold for assembling PRC2 complexes, whereas Su(z)12 and p55/MSI1-like proteins together reinforce the complex; ESC members probably determine its specificity: FIE1-PRC2 regulates endosperm cell development, whereas FIE2-PRC2 controls other cell types. The duplicated Brassicaceae-specific MEA and FIS2 also directly interact with maize PRC2 members. Together, this study establishes a roadmap for protein-protein interactions of maize PRC2 components, providing new insights into their functions in the growth and development of cereals.
C1 [Ni, Jiacheng; Ma, Xuexia; Feng, Yu; Wang, Guifeng] Shanghai Univ, Sch Life Sci, Shanghai Key Lab Bioenergy Crops, Shanghai 200444, Peoples R China.
   [Tian, Qiuzhen; Wang, Yongyan; Xu, Ningkun; Tang, Jihua; Wang, Guifeng] Henan Agr Univ, Coll Agron, Collaborat Innovat Ctr Henan Grain Crops, Key Lab Wheat & Maize Crops Sci, Zhengzhou 450002, Henan, Peoples R China.
C3 Shanghai University; Henan Agricultural University
RP Wang, GF (通讯作者)，Shanghai Univ, Sch Life Sci, Shanghai Key Lab Bioenergy Crops, Shanghai 200444, Peoples R China.; Wang, GF (通讯作者)，Henan Agr Univ, Coll Agron, Collaborat Innovat Ctr Henan Grain Crops, Key Lab Wheat & Maize Crops Sci, Zhengzhou 450002, Henan, Peoples R China.
EM 867373597@qq.com; 1010663604@qq.com; woaiweichen1314@vip.qq.com;
   tianqiuzhen@163.com; yongyan_wang@outlook.com; 15839300945@163.com;
   tangjihua1@163.com; guifeng.wang@henau.edu.cn
RI Wang, Guifeng/I-7007-2012
OI Wang, Guifeng/0000-0002-5730-537X
FU National Natural Sciences Foundation of China [31771800, U1804235];
   Outstanding Youth Foundation of Henan Province [2018JQ0018]; Shanghai
   Pujiang Talent Program [17PJD014]
FX This work was supported by National Natural Sciences Foundation of China
   (31771800, U1804235), Outstanding Youth Foundation of Henan Province
   (2018JQ0018), and Shanghai Pujiang Talent Program (17PJD014).
CR BEACHY PA, 1985, NATURE, V313, P545, DOI 10.1038/313545a0
   Bender LB, 2004, CURR BIOL, V14, P1639, DOI 10.1016/j.cub.2004.08.062
   Boyer LA, 2004, NAT REV MOL CELL BIO, V5, P158, DOI 10.1038/nrm1314
   Butenko Y, 2011, BBA-GENE REGUL MECH, V1809, P395, DOI 10.1016/j.bbagrm.2011.05.013
   Chanvivattana Y, 2004, DEVELOPMENT, V131, P5263, DOI 10.1242/dev.01400
   Chen LJ, 2009, MOL PLANT, V2, P738, DOI 10.1093/mp/ssp032
   Chen M, 2017, PLANT SCI, V260, P80, DOI 10.1016/j.plantsci.2017.04.005
   Chen SM, 2018, MOL CELL, V69, P840, DOI 10.1016/j.molcel.2018.01.039
   Ciferri C, 2012, ELIFE, V1, DOI 10.7554/eLife.00005
   Conrad LJ, 2014, PLANT J, V80, P883, DOI 10.1111/tpj.12688
   Czermin B, 2002, CELL, V111, P185, DOI 10.1016/S0092-8674(02)00975-3
   Danilevskaya ON, 2003, PLANT CELL, V15, P425, DOI 10.1105/tpc.006759
   Davidovich C, 2014, NUCLEIC ACIDS RES, V42, P9236, DOI 10.1093/nar/gku540
   Erilova A, 2009, PLOS GENET, V5, DOI 10.1371/journal.pgen.1000663
   Folsom JJ, 2014, PLANT PHYSIOL, V165, P238, DOI 10.1104/pp.113.232413
   Gendall AR, 2001, CELL, V107, P525, DOI 10.1016/S0092-8674(01)00573-6
   Grossniklaus U, 2001, CURR OPIN PLANT BIOL, V4, P21, DOI 10.1016/S1369-5266(00)00130-8
   Haun WJ, 2007, PLANT J, V49, P325, DOI 10.1111/j.1365-313X.2006.02965.x
   Hauser BA, 2000, DEVELOPMENT, V127, P2219
   Hennig L, 2005, TRENDS CELL BIOL, V15, P295, DOI 10.1016/j.tcb.2005.04.004
   Huang XL, 2016, PLANT J, V87, P305, DOI 10.1111/tpj.13202
   Huang Y, 2017, BRIEF FUNCT GENOMICS, V16, P106, DOI 10.1093/bfgp/elw007
   Jiang H, 2017, GENE DEV, V31, P1272, DOI 10.1101/gad.299347.117
   Jiao YP, 2017, NATURE, V546, P524, DOI 10.1038/nature22971
   JURGENS G, 1985, NATURE, V316, P153, DOI 10.1038/316153a0
   Kapazoglou A, 2010, BMC PLANT BIOL, V10, DOI 10.1186/1471-2229-10-73
   Kohler C, 2003, EMBO J, V22, P4804, DOI 10.1093/emboj/cdg444
   Kohler C, 2012, ANNU REV PLANT BIOL, V63, P331, DOI 10.1146/annurev-arplant-042811-105514
   Kradolfer D, 2013, DEV CELL, V26, P525, DOI 10.1016/j.devcel.2013.08.006
   LEWIS EB, 1985, COLD SPRING HARB SYM, V50, P155, DOI 10.1101/SQB.1985.050.01.021
   Lewis ZA, 2017, TRENDS GENET, V33, P220, DOI 10.1016/j.tig.2017.01.006
   Li SS, 2014, NEW PHYTOL, V201, P66, DOI 10.1111/nph.12472
   Liu XY, 2014, FRONT PLANT SCI, V5, DOI 10.3389/fpls.2014.00591
   Luo M, 2000, P NATL ACAD SCI USA, V97, P10637, DOI 10.1073/pnas.170292997
   Luo M, 2009, MOL PLANT, V2, P711, DOI 10.1093/mp/ssp036
   Makarevitch I, 2013, PLANT CELL, V25, P780, DOI 10.1105/tpc.112.106427
   Margueron R, 2011, NATURE, V469, P343, DOI 10.1038/nature09784
   Margueron R, 2010, NAT REV GENET, V11, P285, DOI 10.1038/nrg2752
   Mozgova I, 2015, PLANT J, V83, P121, DOI 10.1111/tpj.12828
   Mozgova I, 2015, ANNU REV PLANT BIOL, V66, P269, DOI 10.1146/annurev-arplant-043014-115627
   Murzina NV, 2008, STRUCTURE, V16, P1077, DOI 10.1016/j.str.2008.05.006
   Nallamilli BRR, 2013, PLOS GENET, V9, DOI 10.1371/journal.pgen.1003322
   Nekrasov M, 2005, EMBO REP, V6, P348, DOI 10.1038/sj.embor.7400376
   Oliva M, 2016, J EXP BOT, V67, P6111, DOI 10.1093/jxb/erw373
   Philipp S, 2010, P NATL ACAD SCI USA, V107, P1112, DOI 10.1073/pnas.0908486107
   Qiu YC, 2017, PLANT PHYSIOL, V174, P1192, DOI 10.1104/pp.16.01983
   Roy A, 2012, CELL DEATH DIS, V3, DOI 10.1038/cddis.2012.119
   Schnable PS, 2009, SCIENCE, V326, P1112, DOI 10.1126/science.1178534
   Schranz ME, 2006, PLANT CELL, V18, P1152, DOI 10.1105/tpc.106.041111
   Schwartz YB, 2013, NAT REV GENET, V14, P853, DOI 10.1038/nrg3603
   Spillane C, 2000, CURR BIOL, V10, P1535, DOI 10.1016/S0960-9822(00)00839-3
   Spillane C, 2007, NATURE, V448, P349, DOI 10.1038/nature05984
   Springer NM, 2002, PLANT PHYSIOL, V128, P1332, DOI 10.1104/pp.010742
   Su I, 2005, CELL, V121, P425, DOI 10.1016/j.cell.2005.02.029
   Tonosaki K, 2015, FRONT PLANT SCI, V6, DOI 10.3389/fpls.2015.00144
   Vielle-Calzada JP, 1999, GENE DEV, V13, P2971, DOI 10.1101/gad.13.22.2971
   Wang GF, 2018, DEV CELL, V46, P696, DOI 10.1016/j.devcel.2018.07.014
   Wang GF, 2017, J EXP BOT, V68, P797, DOI 10.1093/jxb/erw486
   Wang GF, 2016, J EXP BOT, V67, P6323, DOI 10.1093/jxb/erw396
   Wang GF, 2014, J EXP BOT, V65, P923, DOI 10.1093/jxb/ert437
   Wang GF, 2012, PHYTOCHEM ANALYSIS, V23, P159, DOI 10.1002/pca.1337
   Wang GF, 2010, PLANT CELL REP, V29, P545, DOI 10.1007/s00299-010-0843-7
   Wang L, 2004, MOL CELL, V14, P637, DOI 10.1016/j.molcel.2004.05.009
   Wei F, 2007, PLOS GENET, V3, P1254, DOI 10.1371/journal.pgen.0030123
   Whitcomb SJ, 2007, TRENDS GENET, V23, P494, DOI 10.1016/j.tig.2007.08.006
   Wolff P, 2015, ELIFE, V4, DOI [10.7554/eLife.10074, 10.7554/eLife.10074.001]
   Yadegari R, 2000, PLANT CELL, V12, P2367, DOI 10.1105/tpc.12.12.2367
   YANG CH, 1995, DEV BIOL, V169, P421, DOI 10.1006/dbio.1995.1158
   Zhang LG, 2012, PLANT CELL, V24, P4407, DOI 10.1105/tpc.112.102269
NR 69
TC 12
Z9 12
U1 0
U2 22
PU SPRINGER
PI NEW YORK
PA 233 SPRING ST, NEW YORK, NY 10013 USA
SN 0032-0935
EI 1432-2048
J9 PLANTA
JI Planta
PD AUG
PY 2019
VL 250
IS 2
BP 573
EP 588
DI 10.1007/s00425-019-03193-4
PG 16
WC Plant Sciences
WE Science Citation Index Expanded (SCI-EXPANDED)
SC Plant Sciences
GA IH3YW
UT WOS:000474429800014
PM 31127375
DA 2023-07-11
ER

PT J
AU Tilmes, V
   Mateos, JL
   Madrid, E
   Vincent, C
   Severing, E
   Carrera, E
   Lopez-Diaz, I
   Coupland, G
AF Tilmes, Vicky
   Mateos, Julieta L.
   Madrid, Eva
   Vincent, Coral
   Severing, Edouard
   Carrera, Esther
   Lopez-Diaz, Isabel
   Coupland, George
TI Gibberellins Act Downstream of Arabis PERPETUAL FLOWERING1 to Accelerate
   Floral Induction during Vernalization
SO PLANT PHYSIOLOGY
LA English
DT Article
ID AGE-DEPENDENT RESPONSE; THLASPI-ARVENSE L; ARABIDOPSIS-THALIANA;
   THERMOINDUCTIVE REGULATION; MOLECULAR FRAMEWORK; SIGNALING PATHWAY;
   PROVIDES INSIGHT; STEM ELONGATION; DELLA PROTEINS; TRANSCRIPTION
AB Regulation of flowering by endogenous and environmental signals ensures that reproduction occurs under optimal conditions to maximize reproductive success. Involvement of the growth regulator gibberellin (GA) in the control of flowering by environmental cues varies among species. Arabis alpina Pajares, a model perennial member of the Brassicaceae, only undergoes floral induction during vernalization, allowing definition of the role of GA specifically in this process. The transcription factor PERPETUAL FLOWERING1 (PEP1) represses flowering until its mRNA levels are reduced during vernalization. Genome-wide analyses of PEP1 targets identified genes involved in GA metabolism and signaling, and many of the binding sites in these genes were specific to the A. alpina lineage. Here, we show that the pep1 mutant exhibits an elongated-stem phenotype, similar to that caused by treatment with exogenous GA, consistent with PEP1 repressing GA responses. Moreover, in comparison with the wild type, the pep1 mutant contains higher GA(4) levels and is more sensitive to GA prior to vernalization. Upon exposure to cold temperatures, GA levels fall to low levels in the pep1 mutant and in wild-type plants, but GA still promotes floral induction and the transcription of floral meristem identity genes during vernalization. Reducing GA levels strongly impairs flowering and inflorescence development in response to short vernalization treatments, but longer treatments overcome the requirement for GA. Thus, GA accelerates the floral transition during vernalization in A. alpina, the down-regulation of PEP1 likely increases GA sensitivity, and GA responses contribute to determining the length of vernalization required for flowering and reproduction.
C1 [Tilmes, Vicky; Mateos, Julieta L.; Madrid, Eva; Vincent, Coral; Severing, Edouard; Coupland, George] Max Planck Inst Plant Breeding Res, D-50829 Cologne, Germany.
   [Carrera, Esther; Lopez-Diaz, Isabel] Univ Politecn Valencia, CSIC, Inst Biol Mol & Celular Plantas, E-46022 Valencia, Spain.
   [Mateos, Julieta L.] Consejo Nacl Invest Cient & Tecn, Fdn Inst Leloir, Inst Invest Bioquim Buenos Aires, Ave Patricias Argentinas 435,C1405BWE, Buenos Aires, DF, Argentina.
C3 Max Planck Society; Consejo Superior de Investigaciones Cientificas
   (CSIC); Universitat Politecnica de Valencia; CSIC-UPV - Instituto de
   Biologia Molecular y Celular de Plantas (IBMCP); Consejo Nacional de
   Investigaciones Cientificas y Tecnicas (CONICET); Leloir Institute
RP Coupland, G (通讯作者)，Max Planck Inst Plant Breeding Res, D-50829 Cologne, Germany.
EM coupland@mpipz.mpg.de
RI Madrid, Eva/L-4910-2014; Coupland, George/AAP-8609-2020
OI Madrid, Eva/0000-0001-8257-9156; Coupland, George/0000-0001-6988-4172;
   Mateos, Julieta Lisa/0000-0002-1156-6662; Vincent,
   Coral/0000-0002-9696-2639
FU Deutsche Forschungsgemeinschaft via the Cluster of Excellence on Plant
   Science (CEPLAS) [EXC 1028]; Alexander von Humboldt-Stiftung;
   Argentinean National Council of Sciences (CONICET); European Research
   Council [N9339113]; Max Planck Society
FX This work was supported by Deutsche Forschungsgemeinschaft via the
   Cluster of Excellence on Plant Science (CEPLAS, EXC 1028 to V.T.), by
   the Alexander von Humboldt-Stiftung (postdoctoral fellowship) and
   Argentinean National Council of Sciences (CONICET to J.L.M.), by the
   European Research Council (N9339113 HyLife to G.C.), and by a Core Grant
   of the Max Planck Society to G.C.
CR Achard P, 2004, DEVELOPMENT, V131, P3357, DOI 10.1242/dev.01206
   Achard P, 2008, PLANT CELL, V20, P2117, DOI 10.1105/tpc.108.058941
   Albani MC, 2012, PLOS GENET, V8, DOI 10.1371/journal.pgen.1003130
   Andres F, 2014, P NATL ACAD SCI USA, V111, pE2760, DOI 10.1073/pnas.1409567111
   Bailey T L, 1994, Proc Int Conf Intell Syst Mol Biol, V2, P28
   Bailey TL, 2011, BIOINFORMATICS, V27, P1653, DOI 10.1093/bioinformatics/btr261
   Bartrina I, 2011, PLANT CELL, V23, P69, DOI 10.1105/tpc.110.079079
   Bergonzi S, 2013, SCIENCE, V340, P1094, DOI 10.1126/science.1234116
   BLISS L. C., 1962, ARCTIC, V15, P117
   Castillejo C, 2008, CURR BIOL, V18, P1338, DOI 10.1016/j.cub.2008.07.075
   Chandler J, 2000, PLANTA, V210, P677, DOI 10.1007/s004250050059
   Cheng H, 2009, PLOS GENET, V5, DOI 10.1371/journal.pgen.1000440
   Cheng SF, 2013, PLANT CELL, V25, P2813, DOI 10.1105/tpc.113.113480
   CHIANG HH, 1995, PLANT CELL, V7, P195, DOI 10.1105/tpc.7.2.195
   Clauss MJ, 2006, TRENDS PLANT SCI, V11, P449, DOI 10.1016/j.tplants.2006.07.005
   Clough SJ, 1998, PLANT J, V16, P735, DOI 10.1046/j.1365-313x.1998.00343.x
   Corbesier L, 2003, J EXP BOT, V54, P2511, DOI 10.1093/jxb/erg276
   Couvreur TLP, 2010, MOL BIOL EVOL, V27, P55, DOI 10.1093/molbev/msp202
   Cowling RJ, 1998, PLANT PHYSIOL, V117, P1195, DOI 10.1104/pp.117.4.1195
   D'Aloia M, 2011, PLANT J, V65, P972, DOI 10.1111/j.1365-313X.2011.04482.x
   de Lucas M, 2008, NATURE, V451, P480, DOI 10.1038/nature06520
   Deng WW, 2011, P NATL ACAD SCI USA, V108, P6680, DOI 10.1073/pnas.1103175108
   Dill A, 2001, P NATL ACAD SCI USA, V98, P14162, DOI 10.1073/pnas.251534098
   Domagalska MA, 2007, DEVELOPMENT, V134, P2841, DOI 10.1242/dev.02866
   Eriksson S, 2006, PLANT CELL, V18, P2172, DOI 10.1105/tpc.106.042317
   Feng SH, 2008, NATURE, V451, P475, DOI 10.1038/nature06448
   Fernandez V, 2016, PLANT J, V86, P426, DOI 10.1111/tpj.13183
   Frazer KA, 2004, NUCLEIC ACIDS RES, V32, pW273, DOI 10.1093/nar/gkh458
   Galvao VC, 2012, DEVELOPMENT, V139, P4072, DOI 10.1242/dev.080879
   Galvao VC, 2015, PLANT J, V84, P949, DOI 10.1111/tpj.13051
   Gendrel AV, 2002, SCIENCE, V297, P1871, DOI 10.1126/science.1074950
   Griffiths J, 2006, PLANT CELL, V18, P3399, DOI 10.1105/tpc.106.047415
   Haudry A, 2013, NAT GENET, V45, P891, DOI 10.1038/ng.2684
   HAZEBROEK JP, 1993, PLANT PHYSIOL, V102, P547, DOI 10.1104/pp.102.2.547
   HAZEBROEK JP, 1990, PLANT PHYSIOL, V94, P157, DOI 10.1104/pp.94.1.157
   Hisamatsu T, 2004, J HORTIC SCI BIOTECH, V79, P354, DOI 10.1080/14620316.2004.11511772
   Hu TT, 2011, NAT GENET, V43, P476, DOI 10.1038/ng.807
   Hyun Y, 2019, SCIENCE, V363, P409, DOI 10.1126/science.aau8197
   Hyun Y, 2016, DEV CELL, V37, P254, DOI 10.1016/j.devcel.2016.04.001
   Karl R, 2012, AM J BOT, V99, P778, DOI 10.3732/ajb.1100447
   Koch M, 2001, AM J BOT, V88, P534, DOI 10.2307/2657117
   KOORNNEEF M, 1980, THEOR APPL GENET, V58, P257, DOI 10.1007/BF00265176
   Kumar SV, 2012, NATURE, V484, P242, DOI 10.1038/nature10928
   LANGRIDGE J, 1957, NATURE, V180, P36, DOI 10.1038/180036a0
   Lazaro A, 2019, J EXP BOT, V70, P949, DOI 10.1093/jxb/ery423
   Lazaro A, 2018, PLANT PHYSIOL, V176, P2819, DOI 10.1104/pp.17.01754
   Li JH, 2010, J EXP BOT, V61, P4221, DOI 10.1093/jxb/erq241
   LINCOLN C, 1994, PLANT CELL, V6, P1859, DOI 10.1105/tpc.6.12.1859
   Magome H, 2013, P NATL ACAD SCI USA, V110, P1947, DOI 10.1073/pnas.1215788110
   Marin-de la Rosa N, 2014, PLANT PHYSIOL, V166, P1022, DOI 10.1104/pp.114.244723
   Markwell J, 1995, PHOTOSYNTH RES, V46, P467, DOI 10.1007/BF00032301
   Mateos JL, 2017, P NATL ACAD SCI USA, V114, pE11037, DOI 10.1073/pnas.1618075114
   METZGER JD, 1985, PLANT PHYSIOL, V78, P8, DOI 10.1104/pp.78.1.8
   Michaels SD, 1999, PLANT CELL, V11, P949, DOI 10.1105/tpc.11.5.949
   Mino M, 2003, PLANT CELL REP, V22, P159, DOI 10.1007/s00299-003-0672-z
   Mitchum MG, 2006, PLANT J, V45, P804, DOI 10.1111/j.1365-313X.2005.02642.x
   Mutasa-Gottgens E, 2009, J EXP BOT, V60, P1979, DOI 10.1093/jxb/erp040
   Nakajima M, 2006, PLANT J, V46, P880, DOI 10.1111/j.1365-313X.2006.02748.x
   NAKAYAMA M, 1995, BIOSCI BIOTECH BIOCH, V59, P1121, DOI 10.1271/bbb.59.1121
   Osnato M, 2012, NAT COMMUN, V3, DOI 10.1038/ncomms1810
   Peng JR, 1997, GENE DEV, V11, P3194, DOI 10.1101/gad.11.23.3194
   PHILLIPS AL, 1995, PLANT PHYSIOL, V108, P1049, DOI 10.1104/pp.108.3.1049
   Porri A, 2012, DEVELOPMENT, V139, P2198, DOI 10.1242/dev.077164
   Regnault T, 2015, NAT PLANTS, V1, DOI [10.1038/nplants.2015.73, 10.1038/NPLANTS.2015.73]
   Rieu I, 2008, PLANT J, V53, P488, DOI 10.1111/j.1365-313X.2007.03356.x
   Rizza A, 2017, NAT PLANTS, V3, P803, DOI 10.1038/s41477-017-0021-9
   Schomburg FM, 2003, PLANT CELL, V15, P151, DOI 10.1105/tpc.005975
   Seo M, 2011, METHODS MOL BIOL, V773, P99, DOI 10.1007/978-1-61779-231-1_7
   Serrano-Mislata A, 2017, NAT PLANTS, V3, P749, DOI 10.1038/s41477-017-0003-y
   Sheldon CC, 1999, PLANT CELL, V11, P445, DOI 10.1105/tpc.11.3.445
   SMITH TF, 1981, J MOL BIOL, V147, P195, DOI 10.1016/0022-2836(81)90087-5
   SUGE H, 1968, PLANT PHYSIOL, V43, P1208, DOI 10.1104/pp.43.8.1208
   Suzuki H, 2009, PLANT J, V60, P48, DOI 10.1111/j.1365-313X.2009.03936.x
   VAUGHAN J. G., 1955, JOUR LINNEAN SOC BOT, V55, P279
   Wang RH, 2011, PLANT CELL, V23, P1307, DOI 10.1105/tpc.111.083451
   Wang RH, 2009, NATURE, V459, P423, DOI 10.1038/nature07988
   Willing EM, 2015, NAT PLANTS, V1, P1, DOI [10.1038/NPLANTS.2014.23, 10.1038/nplants.2014.23]
   WILSON RN, 1992, PLANT PHYSIOL, V100, P403, DOI 10.1104/pp.100.1.403
   Yamaguchi N, 2014, SCIENCE, V344, P638, DOI 10.1126/science.1250498
   Yamaguchi N, 2013, DEV CELL, V24, P271, DOI 10.1016/j.devcel.2012.12.017
   Yu S, 2012, PLANT CELL, V24, P3320, DOI 10.1105/tpc.112.101014
   ZANEWICH KP, 1995, PLANT PHYSIOL, V108, P615, DOI 10.1104/pp.108.2.615
   Zhang Y, 2007, PLANT MOL BIOL, V63, P429, DOI 10.1007/s11103-006-9099-6
NR 83
TC 12
Z9 13
U1 2
U2 10
PU OXFORD UNIV PRESS INC
PI CARY
PA JOURNALS DEPT, 2001 EVANS RD, CARY, NC 27513 USA
SN 0032-0889
EI 1532-2548
J9 PLANT PHYSIOL
JI Plant Physiol.
PD JUL
PY 2019
VL 180
IS 3
BP 1549
EP 1563
DI 10.1104/pp.19.00021
PG 15
WC Plant Sciences
WE Science Citation Index Expanded (SCI-EXPANDED)
SC Plant Sciences
GA IF7OR
UT WOS:000473274000026
OA Green Published, Bronze
DA 2023-07-11
ER

PT J
AU Mohammed, AE
   You, MP
   Banga, SS
   Barbetti, MJ
AF Mohammed, Akeel E.
   You, Ming Pei
   Banga, Surinder S.
   Barbetti, Martin J.
TI Resistances to downy mildew (Hyaloperonospora brassicae) in diverse
   Brassicaceae offer new disease management opportunities for oilseed and
   vegetable crucifer industries
SO EUROPEAN JOURNAL OF PLANT PATHOLOGY
LA English
DT Article
DE Hyaloperonospora brassicae; Downy mildew; Weedy crucifers; Brassicaceae;
   Brassica carinata; B. napus; B. juncea; Host resistance
ID OLERACEA CONVAR. BOTRYTIS; ADULT-PLANT RESISTANCE;
   PERONOSPORA-PARASITICA; PSEUDOCERCOSPORELLA-CAPSELLAE;
   SCLEROTINIA-SCLEROTIORUM; NAPUS; COTYLEDON; INHERITANCE; JUNCEA;
   ACCESSIONS
AB Some 154 Brassicaceae genotypes (78 Brassica napus, 38 B. carinata, 25 B. juncea, three Raphanus sativus, two each of Rapistrum rugosum and B. incana and one each of Crambe abyssinica, B. fruticulosa, Hirschfeldia incana, B. insularis, B. oleracea and Sinapis arvensis), were inoculated with a mixture of seven isolates of Hyaloperonospora brassicae to identify effective host resistances. Many highly resistant genotypes were identified, particularly R. sativus Krasnodar Market B (%Disease index 6.6) and Pegletta (%DI 9.0); B. carinata Tamn Rex-sel Green (%DI 7.6), BRA926/18 (%DI 9.7) and PI360884 (%DI 9.7); and B. juncea, Ringot1 (%DI 9.7). A further 13 B. carinata, seven B. juncea and single R. sativus (Boss) and B. incana (UPM6563) genotypes were also highly resistant (%DI 11.1), as were B. oleracea CPI106844 (%DI 14.6) and Crambe abyssinica (%DI 17.4). Almost all B. carinata and B. juncea genotypes showed high resistance (%DI 7.6-22.2). In contrast, B. napus genotypes showed wide ranging responses, from high resistance in SN-8 (%DI 22.2%) to extreme susceptibility in Hyola 450TT and Thunder TT (%DI 83.7, 95.5, respectively). R. rugosum, B. fruticulosa, H. incana and B. insularis genotypes ranged from moderately to highly susceptible (%DI 55.2-78.8). This study highlights the ready availability of very high levels of pathotype-independent resistance across diverse Brassicaceae to H. brassicae, particularly R. sativus, B. carinata, B. juncea, B. oleracea and C. abyssinica. Resistances identified can be utilized as sources of resistance in oilseed and vegetable Brassicaceae breeding programs and/or directly deployed as new varieties where downy mildew is prevalent.
C1 [Mohammed, Akeel E.; You, Ming Pei; Barbetti, Martin J.] Univ Western Australia, UWA Sch Agr & Environm, Fac Sci, Crawley, WA 6009, Australia.
   [Mohammed, Akeel E.; You, Ming Pei; Barbetti, Martin J.] Univ Western Australia, UWA Inst Agr, Fac Sci, Crawley, WA 6009, Australia.
   [Mohammed, Akeel E.] Univ Kufa, Dept Plant Protect, Fac Agr, Najaf, Iraq.
   [Banga, Surinder S.] Punjab Agr Univ, Dept Plant Breeding & Genet, Ludhiana 141004, Punjab, India.
C3 University of Western Australia; University of Western Australia;
   University of Kufa; Punjab Agricultural University
RP Barbetti, MJ (通讯作者)，Univ Western Australia, UWA Sch Agr & Environm, Fac Sci, Crawley, WA 6009, Australia.; Barbetti, MJ (通讯作者)，Univ Western Australia, UWA Inst Agr, Fac Sci, Crawley, WA 6009, Australia.
EM martin.barbetti@uwa.edu.au
RI Banga, Surinder/A-2753-2011; Mohammed, Akeel/AAD-8115-2020; Barbetti,
   Martin J/B-3455-2011; You, Mingpei/G-5485-2011
OI Banga, Surinder/0000-0001-8209-7341; Barbetti, Martin
   J/0000-0002-5331-0817; 
FU University of Kufa in Iraq; Grains Research and Development Corporation
   (GRDC) [GRDC UWA170]
FX The first author is grateful to the scholarship from the University of
   Kufa in Iraq. The authors are grateful for some additional financial
   support of the Grains Research and Development Corporation (GRDC) as
   this work is aligned with part of the GRDC UWA170 project 'Emerging
   foliar diseases of canola'. We are very grateful to commercial seed
   companies for provision of Australian varieties of B. napus and B.
   juncea and to Huang Yi, Oil Crops Research Institute, Chinese Academy of
   Agricultural Sciences, Wuhan, China, for seed of some Chinese genotypes.
   The exceptional technical support from Robert Creasy and Bill Piasini in
   the UWA Plant Growth Facilities is also gratefully acknowledged.
CR [Anonymous], 1983, STAT METHODS
   Bachofer M, 2004, THESIS
   Barbetti MJ, 2014, EUPHYTICA, V197, P47, DOI 10.1007/s10681-013-1049-1
   Barbetti M.J., 2000, BULLETIN, V4406, P15
   Barbetti M.J., 2011, P 13 INT RAP C PRAG, P713
   Barbetti MJ, 2012, FIELD CROP RES, V127, P225, DOI 10.1016/j.fcr.2011.11.021
   Caravalho T, 1996, CRUCIFERAE NEWSLETTE, V18, P104
   Carlier JD, 2012, PLANT BREEDING, V131, P170, DOI 10.1111/j.1439-0523.2011.01904.x
   Carlsson M, 2004, HEREDITAS, V141, P293, DOI 10.1111/j.1601-5223.2004.01818.x
   CENIS JL, 1992, NUCLEIC ACIDS RES, V20, P2380, DOI 10.1093/nar/20.9.2380
   Channon A., 1981, DOWNY MILDEWS, P321
   Chattopadhyay C., 2005, ANN REV PLANT PATHOL, V3, P101
   Coelho P, 1998, ACTA HORTIC, P335, DOI 10.17660/ActaHortic.1998.459.39
   Coelho P. S., 2018, ACTA HORTICULTURAE
   Coelho PS, 2012, EUR J PLANT PATHOL, V134, P763, DOI 10.1007/s10658-012-0052-z
   Coelho PS, 2009, EUR J PLANT PATHOL, V125, P179, DOI 10.1007/s10658-009-9469-4
   DICKSON MH, 1993, HORTSCIENCE, V28, P730, DOI 10.21273/HORTSCI.28.7.730
   DICKSON MH, 1996, CRUCIFER NEWSL, V18, P108
   Dixon G. R., 2006, Vegetable brassicas and related crucifers, P1, DOI 10.1079/9780851993959.0001
   Eshraghi L, 2007, FIELD CROP RES, V101, P37, DOI 10.1016/j.fcr.2006.09.006
   Farnham MW, 2002, EUPHYTICA, V128, P405, DOI 10.1023/A:1021279426050
   Ge XT, 2008, AUST J AGR RES, V59, P1030, DOI 10.1071/AR08032
   Ge XT, 2015, EUR J PLANT PATHOL, V143, P527, DOI 10.1007/s10658-015-0696-6
   Goker M, 2009, MYCOL RES, V113, P308, DOI 10.1016/j.mycres.2008.11.006
   Goker M., 2004, Mycological Progress, V3, P83, DOI 10.1007/s11557-006-0079-7
   Gunasinghe N, 2016, PLANT PATHOL, V65, P205, DOI 10.1111/ppa.12402
   Gunasinghe N, 2016, CROP PROT, V86, P69, DOI 10.1016/j.cropro.2016.04.014
   Gunasinghe N, 2014, EUR J PLANT PATHOL, V138, P873, DOI 10.1007/s10658-013-0360-y
   Hoser-Krauze J, 1991, CRUCIFERAE NEWSLETTE, V14, P144
   Hoser-Krauze Julia, 1995, Journal of Applied Genetics, V36, P27
   Howlett B, 1999, CANOLA AUSTR 1 30 YE, P47
   Jensen BD, 1999, PLANT PATHOL, V48, P604, DOI 10.1046/j.1365-3059.1999.00388.x
   Jensen BD, 1999, PLANT BREEDING, V118, P549, DOI 10.1046/j.1439-0523.1999.00409.x
   Kaur P, 2011, J GEN PLANT PATHOL, V77, P101, DOI 10.1007/s10327-011-0293-2
   Kimber D., 1981, Oilseed rape book. A manual for growers farmers and advisers., P41
   Li H, 2011, EUR J PLANT PATHOL, V129, P221, DOI 10.1007/s10658-010-9664-3
   LUCAS JA, 1988, PLANT PATHOL, V37, P538, DOI 10.1111/j.1365-3059.1988.tb02112.x
   McKinney HH, 1923, J AGRIC RES, V26, P0195
   Mehta Naresh, 2014, Journal of Mycology and Plant Pathology, V44, P131
   Mohammed AE, 2018, PLANT PATHOL, V67, P1514, DOI 10.1111/ppa.12861
   Mohammed AE, 2017, CROP PASTURE SCI, V68, P234, DOI [10.1071/CP16363, 10.1071/cp16363]
   Mohammed AE, 2018, EUR J PLANT PATHOL, V151, P703, DOI 10.1007/s10658-017-1404-5
   Monteiro AA, 2005, EUPHYTICA, V141, P85, DOI 10.1007/s10681-005-5696-8
   Moss N. A., 1988, Cruciferae Newsletter, P114
   Nashaat NI, 2004, PLANT BREEDING, V123, P512, DOI 10.1111/j.1439-0523.2004.01037.x
   NASHAAT NI, 1994, PLANT PATHOL, V43, P278, DOI 10.1111/j.1365-3059.1994.tb02686.x
   NASHAAT NI, 1995, J PHYTOPATHOL, V143, P157, DOI 10.1111/j.1439-0434.1995.tb00250.x
   Nashaat NI, 1997, PLANT PATHOL, V46, P964, DOI 10.1046/j.1365-3059.1997.d01-76.x
   NATTI JJ, 1967, PHYTOPATHOLOGY, V57, P144
   Neik TX, 2017, FRONT PLANT SCI, V8, DOI 10.3389/fpls.2017.01788
   Saharan GS, 2001, ROLE RESISTANCE INTE, V10, P98
   Satou M, 2000, J GEN PLANT PATHOL, V66, P283
   Satou Mamoru, 1996, Annals of the Phytopathological Society of Japan, V62, P393, DOI 10.3186/jjphytopath.62.393
   Silue D, 1996, PLANT DIS, V80, P142, DOI 10.1094/PD-80-0142
   Spencer-Phillips P. T., 2004, ADV DOWNY MILDEW RES
   Sylvester-Bradley R., 1984, ASP APPL BIOL, V6, P399
   Thines M, 2013, MYCOL PROG, V12, P321, DOI 10.1007/s11557-012-0837-7
   Thompson K.F., 1986, OILSEED RAPE, P32
   Tribulato A., 2018, ACTA HORTICULTURAE
   Uloth M, 2014, PLANT DIS, V98, P184, DOI 10.1094/PDIS-06-13-0612-RE
   Uloth MB, 2013, FIELD CROP RES, V154, P40, DOI 10.1016/j.fcr.2013.07.013
   Van de Wouw AP, 2016, AUSTRALAS PLANT PATH, V45, P415, DOI 10.1007/s13313-016-0428-1
   Vicente JG, 2012, PLANT PATHOL, V61, P600, DOI 10.1111/j.1365-3059.2011.02539.x
   Wang M, 2000, HORTSCIENCE, V35, P925, DOI 10.21273/HORTSCI.35.5.925
   Wang M, 2001, J AM SOC HORTIC SCI, V126, P727, DOI 10.21273/JASHS.126.6.727
   Williams P. H., 1985, DOWNY MILDEW CRUCIFE
   Zhang SJ, 2012, HORTIC ENVIRON BIOTE, V53, P397, DOI 10.1007/s13580-012-0057-8
NR 67
TC 12
Z9 13
U1 3
U2 21
PU SPRINGER
PI DORDRECHT
PA VAN GODEWIJCKSTRAAT 30, 3311 GZ DORDRECHT, NETHERLANDS
SN 0929-1873
EI 1573-8469
J9 EUR J PLANT PATHOL
JI Eur. J. Plant Pathol.
PD MAR
PY 2019
VL 153
IS 3
BP 915
EP 929
DI 10.1007/s10658-018-01609-7
PG 15
WC Agronomy; Plant Sciences; Horticulture
WE Science Citation Index Expanded (SCI-EXPANDED)
SC Agriculture; Plant Sciences
GA HL4NA
UT WOS:000458697500020
DA 2023-07-11
ER

PT J
AU Bella, P
   Moretti, C
   Licciardello, G
   Strano, CP
   Pulvirenti, A
   Alaimo, S
   Zaccardelli, M
   Branca, F
   Buonaurio, R
   Vicente, JG
   Catara, V
AF Bella, P.
   Moretti, C.
   Licciardello, G.
   Strano, C. P.
   Pulvirenti, A.
   Alaimo, S.
   Zaccardelli, M.
   Branca, F.
   Buonaurio, R.
   Vicente, J. G.
   Catara, V.
TI Multilocus sequence typing analysis of Italian Xanthomonas campestris
   pv. campestris strains suggests the evolution of local endemic
   populations of the pathogen and does not correlate with race
   distribution
SO PLANT PATHOLOGY
LA English
DT Article
DE black rot of Brassicaceae; MLST; population diversity; race designation;
   Xanthomonas campestris pv. campestris
ID MICHIGANENSIS SUBSP MICHIGANENSIS; BLACK ROT; GREENHOUSE TOMATOES;
   DIVERSITY; CRUCIFERS; IDENTIFICATION; PATHOVARS; PLANTS
AB Xanthomonas campestris pv. campestris (Xcc) is the causal agent of black rot in Brassicaceae. It is widespread in Italy and severe outbreaks occur under conditions that favour disease development. In this study a multilocus sequence typing approach (MLST) based on the partial sequence of seven loci was applied to a selection of strains representative of the main areas of cultivation and hosts. The aim was to investigate whether the long tradition of brassica crops in Italy has influenced the evolution of different Xcc populations. All loci were polymorphic; 14 allelic profiles were identified of which 13 were unique to Italian strains. Based on the seven loci, the most common genotype within the Italian Xcc strains (AP1) was also the most representative genotype found in worldwide Xcc strains. This genotype was included in a new clonal complex in addition to three other clonal complexes already identified in Xcc populations. The phylogenetic reconstruction using a concatenated dataset of four conserved protein-coding genes, dnaK, fuyA, gyrB and rpoD, showed that the Italian strains belonged to two genetic groups. Physiological races were also investigated for the first time in Italy. The race structure of Xcc was determined by inoculating eight differential Brassica lines belonging to five species and showed that, in Italy, race 4 is the most widespread, followed by races 1 and 6. No correlation was found between allelic profiles, host of isolation, geographical origin and races, although a prevalent race was identified within the same clonal complex.
C1 [Bella, P.] Univ Palermo, Dept Agr Food & Forest Sci, Viale Sci,Ed 4, I-90128 Palermo, Italy.
   [Moretti, C.; Buonaurio, R.] Univ Perugia, Dept Agr Food & Environm Sci, Borgo 20 Giugno 74, I-06121 Perugia, Italy.
   [Licciardello, G.; Strano, C. P.; Branca, F.; Catara, V.] Univ Catania, Dept Agr Food & Environm, Via Santa Sofia 100, I-95123 Catania, Italy.
   [Pulvirenti, A.; Alaimo, S.] Univ Catania, Dept Clin & Expt Med, Viale Andrea Doria 6, I-95125 Catania, Italy.
   [Zaccardelli, M.] CREA Hort & Floriculture Res Ctr, Via Cavalleggeri 25, I-84098 Pontecagnano, SA, Italy.
   [Vicente, J. G.] Univ Warwick, Sch Life Sci, Wellesbourne CV35 9EF, Warwick, England.
C3 University of Palermo; University of Perugia; University of Catania;
   University of Catania; University of Warwick
RP Bella, P (通讯作者)，Univ Palermo, Dept Agr Food & Forest Sci, Viale Sci,Ed 4, I-90128 Palermo, Italy.
EM patrizia.bella@unipa.it
RI Branca, Ferdinando/AEC-6730-2022; ALAIMO, Salvatore/K-4745-2017; CATARA,
   VITTORIA/J-6882-2012; Vicente, Joana G./A-9663-2013; Moretti,
   Chiaraluce/J-1457-2012
OI Branca, Ferdinando/0000-0002-6357-8665; ALAIMO,
   Salvatore/0000-0003-4825-7617; CATARA, VITTORIA/0000-0001-8076-258X;
   Vicente, Joana G./0000-0001-8442-5935; Moretti,
   Chiaraluce/0000-0003-1500-7320; BUONAURIO, Roberto/0000-0001-7437-840X;
   BELLA, Patrizia/0000-0002-7215-184X
FU Regione Siciliana 'Progetto Sementiero della Regione Siciliana;
   University of Catania 'Valorization of glucosinolates-myrosinase system
   to control pathologies of living organisms' [1527F0]
FX This work was funded by Regione Siciliana 'Progetto Sementiero della
   Regione Siciliana' and supported by FIR 2014 (project code 1527F0) of
   the University of Catania 'Valorization of glucosinolates-myrosinase
   system to control pathologies of living organisms'. The authors declare
   no conflict of interest.
CR Bella P, 2012, J PLANT PATHOL, V94, P635
   Bila J., 2013, African Journal of Biotechnology, V12, P602
   Branca F, 2008, VEGETABLES, P147
   Buonaurio R, 2003, J PLANT PATHOL, V85, P63
   CABI, 2017, XANTH CAMP PV CAMP B
   Caponero A., 1994, Informatore Agrario, V50, P67
   Catara V, 1999, INFORM FITOPATOLOGIC, V48, P7
   Ciancaleoni S, 2014, GENET RESOUR CROP EV, V61, P451, DOI 10.1007/s10722-013-0049-2
   Cruz J, 2017, J PLANT PATHOL, V99, P403
   Dixon GR, 2007, CROP PRODUCTION SCI, V14
   FAOSTAT, 2014, FAOSTAT CROPS
   Fargier E, 2007, PLANT PATHOL, V56, P805, DOI 10.1111/j.1365-3059.2007.01648.x
   Fargier E, 2011, SYST APPL MICROBIOL, V34, P156, DOI 10.1016/j.syapm.2010.09.001
   Feil EJ, 2004, J BACTERIOL, V186, P1518, DOI 10.1128/JB.186.5.1518-1530.2004
   Huson DH, 2006, MOL BIOL EVOL, V23, P254, DOI 10.1093/molbev/msj030
   Huson DH, 1998, BIOINFORMATICS, V14, P68, DOI 10.1093/bioinformatics/14.1.68
   Ialacci GM, 2016, PLANT PATHOL, V65, P484, DOI 10.1111/ppa.12424
   ISTAT, 2016, AGR ZOOT
   Jensen BD, 2010, PLANT DIS, V94, P298, DOI 10.1094/PDIS-94-3-0298
   Lange HW, 2016, PHYTOPATHOLOGY, V106, P113, DOI 10.1094/PHYTO-06-15-0134-R
   Lema M, 2012, EUR J PLANT PATHOL, V133, P159, DOI 10.1007/s10658-011-9929-5
   Licciardello G, 2011, J PLANT PATHOL, V93, P595
   Mulema JMK, 2012, EUR J PLANT PATHOL, V133, P427, DOI 10.1007/s10658-011-9916-x
   Rathaur P. S., 2015, Journal of Plant Pathology and Microbiology, V6, P317
   Scortichini M., 1994, Informatore Fitopatologico, V44, P48
   Singh D, 2016, PLANT PATHOL, V65, P1411, DOI 10.1111/ppa.12508
   Tamura K, 2011, MOL BIOL EVOL, V28, P2731, DOI 10.1093/molbev/msr121
   Vicente JG, 2001, PHYTOPATHOLOGY, V91, P492, DOI 10.1094/PHYTO.2001.91.5.492
   Vicente JG, 2004, ALCOBACA PORTUGAL, P102
   Vicente JG, 2013, MOL PLANT PATHOL, V14, P2, DOI 10.1111/j.1364-3703.2012.00833.x
   Williams P. H., 1980, Plant Disease, V64, P736, DOI 10.1094/PD-64-736
   Zaccardelli M, 2008, J PLANT PATHOL, V90, P375
   Zaccardelli M, 2007, EUR J PLANT PATHOL, V118, P299, DOI 10.1007/s10658-007-9115-y
NR 33
TC 12
Z9 12
U1 1
U2 14
PU WILEY
PI HOBOKEN
PA 111 RIVER ST, HOBOKEN 07030-5774, NJ USA
SN 0032-0862
EI 1365-3059
J9 PLANT PATHOL
JI Plant Pathol.
PD FEB
PY 2019
VL 68
IS 2
BP 278
EP 287
DI 10.1111/ppa.12946
PG 10
WC Agronomy; Plant Sciences
WE Science Citation Index Expanded (SCI-EXPANDED)
SC Agriculture; Plant Sciences
GA HI7QD
UT WOS:000456649900007
OA Bronze
DA 2023-07-11
ER

PT J
AU Handakumbura, PP
   Brow, K
   Whitney, IP
   Zhao, KM
   Sanguinet, KA
   Lee, SJ
   Olins, J
   Romero-Gamboa, SP
   Harrington, MJ
   Bascom, CJ
   MacKinnon, KJM
   Veling, MT
   Liu, LF
   Lee, JE
   Vogel, JP
   O'Malley, RC
   Bezanilla, M
   Bartley, LE
   Hazen, SP
AF Handakumbura, Pubudu P.
   Brow, Kathryn
   Whitney, Ian P.
   Zhao, Kangmei
   Sanguinet, Karen A.
   Lee, Scott J.
   Olins, Jennifer
   Romero-Gamboa, Sandra P.
   Harrington, Michael J.
   Bascom, Carlisle J.
   MacKinnon, Kirk J-M.
   Veling, Michael T.
   Liu, Lifeng
   Lee, Ji E.
   Vogel, John P.
   O'Malley, Ronan C.
   Bezanilla, Magdalena
   Bartley, Laura E.
   Hazen, Samuel P.
TI SECONDARY WALL ASSOCIATED MYB1 is a positive regulator of secondary cell
   wall thickening in Brachypodium distachyon and is not found in the
   Brassicaceae
SO PLANT JOURNAL
LA English
DT Article
DE MYB transcription factor; secondary cell wall; sclerenchyma cell;
   Brachypodium distachyon
ID R2R3-MYB TRANSCRIPTION FACTOR; DIRECT TARGET; FACTOR MYB46; GENE FAMILY;
   ARABIDOPSIS; IDENTIFICATION; EXPRESSION; BIOSYNTHESIS; EVOLUTIONARY;
   GROWTH
AB Grass biomass is comprised chiefly of secondary walls that surround fiber and xylem cells. A regulatory network of interacting transcription factors in part regulates cell wall thickening. We identified Brachypodium distachyon SECONDARY WALL ASSOCIATED MYB1 (SWAM1) as a potential regulator of secondary cell wall biosynthesis based on gene expression, phylogeny, and transgenic plant phenotypes. SWAM1 interacts with cellulose and lignin gene promoters with preferential binding to AC-rich sequence motifs commonly found in the promoters of cell wall-related genes. SWAM1 overexpression (SWAM-OE) lines had greater above-ground biomass with only a slight change in flowering time while SWAM1 dominant repressor (SWAM1-DR) plants were severely dwarfed with a striking reduction in lignin of sclerenchyma fibers and stem epidermal cell length. Cellulose, hemicellulose, and lignin genes were significantly down-regulated in SWAM1-DR plants and up-regulated in SWAM1-OE plants. There was no reduction in bioconversion yield in SWAM1-OE lines; however, it was significantly increased for SWAM1-DR samples. Phylogenetic and syntenic analyses strongly suggest that the SWAM1 clade was present in the last common ancestor between eudicots and grasses, but is not in the Brassicaceae. Collectively, these data suggest that SWAM1 is a transcriptional activator of secondary cell wall thickening and biomass accumulation in B. distachyon.
C1 [Handakumbura, Pubudu P.; Brow, Kathryn; Whitney, Ian P.; Lee, Scott J.; Olins, Jennifer; Romero-Gamboa, Sandra P.; Harrington, Michael J.; Bascom, Carlisle J.; MacKinnon, Kirk J-M.; Veling, Michael T.; Bezanilla, Magdalena; Hazen, Samuel P.] Univ Massachusetts, Dept Biol, Amherst, MA 01003 USA.
   [Handakumbura, Pubudu P.; Lee, Scott J.; Romero-Gamboa, Sandra P.; Bascom, Carlisle J.] Univ Massachusetts, Plant Biol Grad Program, Amherst, MA 01003 USA.
   [Whitney, Ian P.; MacKinnon, Kirk J-M.] Univ Massachusetts, Mol & Cellular Biol Grad Program, Amherst, MA 01003 USA.
   [Zhao, Kangmei; Bartley, Laura E.] Univ Oklahoma, Dept Microbiol & Plant Biol, Norman, OK 73019 USA.
   [Sanguinet, Karen A.] Washington State Univ, Dept Crop & Soil Sci, Pullman, WA 99164 USA.
   [Liu, Lifeng; Lee, Ji E.; Vogel, John P.; O'Malley, Ronan C.] US DOE, Joint Genome Inst, Walnut Creek, CA 94598 USA.
C3 University of Massachusetts System; University of Massachusetts Amherst;
   University of Massachusetts System; University of Massachusetts Amherst;
   University of Massachusetts System; University of Massachusetts Amherst;
   University of Oklahoma System; University of Oklahoma - Norman;
   Washington State University; United States Department of Energy (DOE);
   Joint BioEnergy Institute - JBEI; Joint Genome Institute - JGI
RP Hazen, SP (通讯作者)，Univ Massachusetts, Dept Biol, Amherst, MA 01003 USA.
EM hazen@bio.umass.edu
RI Bartley, Laura/AAF-2217-2020; liu, lifeng/P-5879-2015; Vogel, John
   P/B-3176-2009
OI Bartley, Laura/0000-0001-8610-7551; Sanguinet,
   Karen/0000-0002-1226-1422; Olins, Jenny/0000-0002-2621-1020; Hazen,
   Samuel/0000-0001-9131-8994; Handakumbura, Pubudu/0000-0002-1708-8315;
   MacKinnon, Kirk/0000-0001-9698-3985; Vogel, John/0000-0003-1786-2689
FU Office of Science, Biological and Environmental Research, Department of
   Energy [DE-FG02-08ER64700DE, DE-SC0006641, DE-SC006904]; Office of
   Science of the US Department of Energy [DE-AC02-05CH11231]
FX This work was supported by the Office of Science, Biological and
   Environmental Research, Department of Energy [DE-FG02-08ER64700DE and
   DE-SC0006641 to S.P.H., and DE-SC006904 to L.E.B]. The work conducted by
   the US DOE Joint Genome Institute is supported by the Office of Science
   of the US Department of Energy under Contract no. DE-AC02-05CH11231. We
   also thank the larger working group of the Plant and Microbial
   Innovation theme in the Institute for Applied Life Sciences for
   discussions. We thank Dr. Madelaine Bartlett for helpful discussion
   concerning the manuscript.
CR Arvidsson S, 2008, BMC BIOINFORMATICS, V9, DOI 10.1186/1471-2105-9-465
   Ascencio-Ibanez JT, 2008, PLANT PHYSIOL, V148, P436, DOI 10.1104/pp.108.121038
   Ayres DL, 2012, SYST BIOL, V61, P170, DOI [10.1093/sysbio/sys029, 10.1093/sysbio/syr100]
   Bezanilla M, 2003, PLANT PHYSIOL, V133, P470, DOI 10.1104/pp.103.024901
   Brown DM, 2005, PLANT CELL, V17, P2281, DOI 10.1105/tpc.105.031542
   Carroll A, 2009, ANNU REV PLANT BIOL, V60, P165, DOI 10.1146/annurev.arplant.043008.092125
   Chen F, 2007, NAT BIOTECHNOL, V25, P759, DOI 10.1038/nbt1316
   d'Yvoire MB, 2013, PLANT J, V73, P496, DOI 10.1111/tpj.12053
   Dalmais M, 2013, PLOS ONE, V8, DOI 10.1371/journal.pone.0065503
   Du H, 2013, DNA RES, V20, P437, DOI 10.1093/dnares/dst021
   Dubos C, 2010, TRENDS PLANT SCI, V15, P573, DOI 10.1016/j.tplants.2010.06.005
   Esau K., 1977, Anatomy of seed plants.
   Finn RD, 2011, NUCLEIC ACIDS RES, V39, pW29, DOI 10.1093/nar/gkr367
   Fornale S, 2010, PLANT J, V64, P633, DOI 10.1111/j.1365-313X.2010.04363.x
   Foster CE, 2010, JOVE-J VIS EXP, V37, P1745, DOI DOI 10.3791/1745
   Handakumbura PP, 2013, BMC PLANT BIOL, V13, DOI 10.1186/1471-2229-13-131
   Handakumbura PP, 2012, FRONT PLANT SCI, V3, DOI 10.3389/fpls.2012.00074
   HATTON D, 1995, PLANT J, V7, P859, DOI 10.1046/j.1365-313X.1995.07060859.x
   Heinz S, 2010, MOL CELL, V38, P576, DOI 10.1016/j.molcel.2010.05.004
   Hirano K, 2013, PLANT CELL PHYSIOL, V54, P1791, DOI 10.1093/pcp/pct122
   Hong SY, 2011, WEED RES, V51, P612, DOI 10.1111/j.1365-3180.2011.00877.x
   Hong SY, 2008, BMC PLANT BIOL, V8, DOI 10.1186/1471-2229-8-112
   Hussey SG, 2013, FRONT PLANT SCI, V4, DOI 10.3389/fpls.2013.00325
   Jessup RW, 2009, IN VITRO CELL DEV-PL, V45, P282, DOI 10.1007/s11627-009-9221-y
   Jin HL, 2000, EMBO J, V19, P6150, DOI 10.1093/emboj/19.22.6150
   Katiyar A, 2012, BMC GENOMICS, V13, DOI 10.1186/1471-2164-13-544
   Katoh K, 2002, NUCLEIC ACIDS RES, V30, P3059, DOI 10.1093/nar/gkf436
   Kellogg EA, 2001, PLANT PHYSIOL, V125, P1198, DOI 10.1104/pp.125.3.1198
   Kim WC, 2014, PLANT MOL BIOL, V85, P589, DOI 10.1007/s11103-014-0205-x
   Kim WC, 2013, J PLANT PHYSIOL, V170, P1374, DOI 10.1016/j.jplph.2013.04.012
   Kim WC, 2012, PLANT MOL BIOL, V78, P489, DOI 10.1007/s11103-012-9880-7
   Ko JH, 2014, ANN BOT-LONDON, V114, P1099, DOI 10.1093/aob/mcu126
   Ko JH, 2009, PLANT J, V60, P649, DOI 10.1111/j.1365-313X.2009.03989.x
   Ko JH, 2004, PLANT PHYSIOL, V135, P1069, DOI 10.1104/pp.104.038844
   Kreps JA, 2002, PLANT PHYSIOL, V130, P2129, DOI 10.1104/pp.008532
   Kubo M, 2005, GENE DEV, V19, P1855, DOI 10.1101/gad.1331305
   Lee LY, 2008, PLANT METHODS, V4, DOI 10.1186/1746-4811-4-24
   Lee Scott J, 2012, Methods Mol Biol, V918, P341, DOI 10.1007/978-1-61779-995-2_18
   Lee SJ, 2012, BIOTECHNOL BIOFUELS, V5, DOI 10.1186/1754-6834-5-5
   Legay S, 2007, PLANT SCI, V173, P542, DOI 10.1016/j.plantsci.2007.08.007
   Liang YK, 2005, CURR BIOL, V15, P1201, DOI 10.1016/j.cub.2005.06.041
   Liu CY, 2014, MOL BIOL REP, V41, P6769, DOI 10.1007/s11033-014-3563-1
   LOIS R, 1989, EMBO J, V8, P1641, DOI 10.1002/j.1460-2075.1989.tb03554.x
   Lyons E, 2008, PLANT PHYSIOL, V148, P1772, DOI 10.1104/pp.108.124867
   Matos DA, 2013, PLOS ONE, V8, DOI 10.1371/journal.pone.0080640
   McCarthy RL, 2009, PLANT CELL PHYSIOL, V50, P1950, DOI 10.1093/pcp/pcp139
   Mitsuda N, 2011, METHODS MOL BIOL, V754, P87, DOI 10.1007/978-1-61779-154-3_5
   Mutwil M, 2011, PLANT CELL, V23, P895, DOI 10.1105/tpc.111.083667
   O'Malley RC, 2016, CELL, V165, P1280, DOI 10.1016/j.cell.2016.04.038
   Persson S, 2005, P NATL ACAD SCI USA, V102, P8633, DOI 10.1073/pnas.0503392102
   Pruneda-Paz JL, 2009, SCIENCE, V323, P1481, DOI 10.1126/science.1167206
   Raes J, 2003, PLANT PHYSIOL, V133, P1051, DOI 10.1104/pp.103.026484
   Romano JM, 2012, NEW PHYTOL, V195, P774, DOI 10.1111/j.1469-8137.2012.04201.x
   Schuetz M, 2013, J EXP BOT, V64, P11, DOI 10.1093/jxb/ers287
   Scully ED, 2016, PLANT J, V85, P378, DOI 10.1111/tpj.13112
   Shen H, 2012, NEW PHYTOL, V193, P121, DOI 10.1111/j.1469-8137.2011.03922.x
   Smita S, 2015, FRONT PLANT SCI, V6, DOI 10.3389/fpls.2015.01157
   Soler Marcal, 2015, New Phytol, V206, P1364, DOI 10.1111/nph.13039
   Stracke R, 2001, CURR OPIN PLANT BIOL, V4, P447, DOI 10.1016/S1369-5266(00)00199-0
   Tamura K, 2013, MOL BIOL EVOL, V30, P2725, DOI [10.1093/molbev/mst197, 10.1093/molbev/msr121]
   Taylor-Teeples M, 2015, NATURE, V517, P571, DOI 10.1038/nature14099
   Thompson JD, 2011, PLOS ONE, V6, DOI 10.1371/journal.pone.0018093
   Trabucco GM, 2013, BMC BIOTECHNOL, V13, DOI 10.1186/1472-6750-13-61
   Vidali L, 2007, PLANT CELL, V19, P3705, DOI 10.1105/tpc.107.053413
   Vogel J., 2006, PLANT CELL TISS ORG, V84
   Vogel J, 2008, CURR OPIN PLANT BIOL, V11, P301, DOI 10.1016/j.pbi.2008.03.002
   Vogel J, 2008, PLANT CELL REP, V27, P471, DOI 10.1007/s00299-007-0472-y
   Vogel JP, 2010, NATURE, V463, P763, DOI 10.1038/nature08747
   Wilkins O, 2009, PLANT PHYSIOL, V149, P981, DOI 10.1104/pp.108.132795
   Winter D, 2007, PLOS ONE, V2, DOI 10.1371/journal.pone.0000718
   Wong DCJ, 2016, DNA RES, V23, P451, DOI 10.1093/dnares/dsw028
   Worsdell WC, 1902, BOT GAZ, V34, P216, DOI 10.1086/328281
   Zhao KM, 2014, BMC PLANT BIOL, V14, DOI 10.1186/1471-2229-14-135
   Zhong R, 2007, PLANT CELL, V19, P2776, DOI 10.1105/tpc.107.053678
   Zhong RQ, 2012, PLANT CELL PHYSIOL, V53, P368, DOI 10.1093/pcp/pcr185
   Zhong RQ, 2011, PLANT CELL PHYSIOL, V52, P1856, DOI 10.1093/pcp/pcr123
   Zhong RQ, 2010, TRENDS PLANT SCI, V15, P625, DOI 10.1016/j.tplants.2010.08.007
   Zhong RQ, 2008, PLANT CELL, V20, P2763, DOI 10.1105/tpc.108.061325
   Zhou JL, 2009, PLANT CELL, V21, P248, DOI 10.1105/tpc.108.063321
NR 79
TC 12
Z9 12
U1 0
U2 32
PU WILEY
PI HOBOKEN
PA 111 RIVER ST, HOBOKEN 07030-5774, NJ USA
SN 0960-7412
EI 1365-313X
J9 PLANT J
JI Plant J.
PD NOV
PY 2018
VL 96
IS 3
BP 532
EP 545
DI 10.1111/tpj.14047
PG 14
WC Plant Sciences
WE Science Citation Index Expanded (SCI-EXPANDED)
SC Plant Sciences
GA GX6OG
UT WOS:000447881200005
PM 30054951
OA Bronze
DA 2023-07-11
ER

PT J
AU Yepes, L
   Chelbi, N
   Vivo, JM
   Franco, M
   Agudelo, A
   Carvajal, M
   Martinez-Ballesta, MD
AF Yepes, Lucia
   Chelbi, Najla
   Vivo, Juana-Maria
   Franco, Manuel
   Agudelo, Agatha
   Carvajal, Micaela
   del Carmen Martinez-Ballesta, Maria
TI Analysis of physiological traits in the response of Chenopodiaceae,
   Amaranthaceae, and Brassicaceae plants to salinity stress
SO PLANT PHYSIOLOGY AND BIOCHEMISTRY
LA English
DT Article
DE Atriplex halimus; Brassica rapa; Cakile maritima; Discriminant Canonical
   Analysis; Salicornia fruticosa; Salinity
ID PLASMA-MEMBRANE LIPIDS; SALT TOLERANCE; CAKILE-MARITIMA; OSMOTIC
   ADJUSTMENT; WATER RELATIONS; GROWTH; HALOPHYTE; ACCUMULATION; L.;
   GLYCINEBETAINE
AB Soil salinity is one of the main factors affecting plant growth. Dissection of plant response to salinity into physiological traits may result a simple approximation than the overall response that may influence many aspects of the plant. In the present study two factors were considered to evaluate the correlation of different physiological variables in the plant response to salinity. The first factor was the species, with four levels (Atriplex halimus, Salicornia fruticosa, Calcite maritima, and Brassica rapa), and the second was the salinity (0, 100, 200, and 300 mM NaCl). Thus, the interrelationships of distinct physiological traits - leaf succulence, minerals (micronutrients and macronutrients), plant water relations (osmotic potential, water potential, and hydraulic conductivity), protein content, catalase, and unsaturated fatty acids - were analyzed by Discriminant Canonical Analysis (DCA). Additional information supplied by the interaction between the variables provided a multivariate response pattern in which the two factors (species x salinity) influenced the relationship between responses rather than affecting a single response. Such analysis allows to establish whether the selected trait was associated to each other for helping to define the best set of parameters in relation to the response of new genotypes to salinity. Thus, plant growth was influenced by leaf succulence adaptation to salt stress whereas it was not determined by water relations. The Na ion prevailed over K as the element with the highest variability in the response to salinity in A. halimus and S. fruticosa, whereas in C. maritima and B. rapa, Ca, S, and P stood out more. Patterns of ion accumulation together with the protein and unsaturated fatty acid ratios could be used in discriminating plant response to salt stress may be positioned in interrelated groups. The results highlight new evidences in the response to salt stress associated to a specific interrelationship of a set of physiological parameters.
C1 [Yepes, Lucia; Carvajal, Micaela; del Carmen Martinez-Ballesta, Maria] CEBAS CSIC, Plant Nutr Dept, Campus Espinardo, Murcia 30100, Spain.
   [Chelbi, Najla] Biotechnol Ctr Borj Cedria, Lab Extremophile Plants, POB 901, Hammam Lif 2050, Tunisia.
   [Agudelo, Agatha] Sakata Seed Iber SL, 6 Bajo, Valencia, Spain.
   [Agudelo, Agatha] Univ Politecn Valencia, Camino Vera S-N, E-46022 Valencia, Spain.
   [Vivo, Juana-Maria; Franco, Manuel] Univ Murcia, Dept Stat & Operat Res, Campus Espinardo, E-30100 Murcia, Spain.
C3 Consejo Superior de Investigaciones Cientificas (CSIC); CSIC - Centro de
   Edafologia y Biologia Aplicada del Segura (CEBAS); Centre de
   Biotechnologie de Borj Cedria; Universitat Politecnica de Valencia;
   University of Murcia
RP Martinez-Ballesta, MD (通讯作者)，CEBAS CSIC, Plant Nutr Dept, Campus Espinardo, Murcia 30100, Spain.
EM mballesta@cebas.csic.es
RI Vivo, Juana-María/K-6480-2014; del Carmen Martinez Ballesta,
   Maria/C-2190-2009; Franco, Manuel/M-3966-2013; Carvajal,
   Micaela/H-8920-2015; Vivo, Juana-Maria/AAE-2933-2019
OI Vivo, Juana-María/0000-0002-1654-3398; del Carmen Martinez Ballesta,
   Maria/0000-0002-4372-5525; Franco, Manuel/0000-0002-9168-7017; Carvajal,
   Micaela/0000-0001-7321-4956; Vivo, Juana-Maria/0000-0002-1654-3398;
   Yepes Molina, Lucia/0000-0001-6158-6955; Agudelo,
   Agatha/0000-0003-2324-6145
FU Spanish Ministry of Science and Innovation; FEDER [RTC-2015-3536-2]
FX This work was partially funded by the Spanish Ministry of Science and
   Innovation. Project "Retos Colaboracion (RTC-2015-3536-2)" FEDER.
CR AEBI H, 1984, METHOD ENZYMOL, V105, P121
   Amanullah, 2015, J PLANT NUTR, V38, P1694, DOI 10.1080/01904167.2015.1017051
   Anjum N. A., 2012, Improving crop resistance to abiotic stress, volume 1 & volume 2, P337
   Anjum NA, 2014, FRONT PLANT SCI, V5, DOI 10.3389/fpls.2014.00662
   Guimaraes FVA, 2011, PLANT GROWTH REGUL, V65, P55, DOI 10.1007/s10725-011-9574-1
   Bajji M, 1998, PLANT SCI, V137, P131, DOI 10.1016/S0168-9452(98)00116-2
   Belkheiri O, 2013, FUNCT PLANT BIOL, V40, P466, DOI 10.1071/FP12245
   Ben Amor N, 2010, ACTA PHYSIOL PLANT, V32, P453, DOI 10.1007/s11738-009-0420-2
   Ben Hamed K, 2005, J PLANT PHYSIOL, V162, P599, DOI 10.1016/j.jplph.2004.11.010
   Bendaly A, 2016, PLANT PHYSIOL BIOCH, V103, P208, DOI 10.1016/j.plaphy.2016.02.037
   Benzarti M, 2014, S AFR J BOT, V95, P70, DOI 10.1016/j.sajb.2014.08.009
   Beritognolo I, 2011, TREE PHYSIOL, V31, P1335, DOI 10.1093/treephys/tpr083
   Boughalleb F, 2009, ACTA PHYSIOL PLANT, V31, P947, DOI 10.1007/s11738-009-0310-7
   BRADFORD MM, 1976, ANAL BIOCHEM, V72, P248, DOI 10.1016/0003-2697(76)90527-3
   Chalbi N, 2015, J PLANT PHYSIOL, V175, P148, DOI 10.1016/j.jplph.2014.12.003
   Chalbi N, 2013, J PLANT NUTR SOIL SC, V176, P138, DOI 10.1002/jpln.201100413
   Clausing G, 2000, MOL ECOL, V9, P1823, DOI 10.1046/j.1365-294x.2000.01083.x
   Cui DZ, 2015, PLOS ONE, V10, DOI 10.1371/journal.pone.0116697
   Das A.B., 2013, MOL STRESS PHYSL PLA, P53, DOI [10.1007/978-81-322-0807-5_3, DOI 10.1007/978-81-322-0807-5_3]
   DAVY AJ, 1985, VEGETATIO, V61, P117, DOI 10.1007/BF00039816
   Debez A, 2006, ENVIRON EXP BOT, V57, P285, DOI 10.1016/j.envexpbot.2005.06.009
   Debez A, 2013, ENVIRON EXP BOT, V92, P64, DOI 10.1016/j.envexpbot.2012.12.002
   Duarte B, 2014, FRONT PLANT SCI, V5, DOI 10.3389/fpls.2014.00746
   Egan TP, 2001, BIOL PLANTARUM, V44, P595, DOI 10.1023/A:1013755007563
   Feng JJ, 2015, BMC PLANT BIOL, V15, DOI 10.1186/s12870-015-0451-3
   FLOWERS TJ, 1991, PLANT CELL ENVIRON, V14, P319, DOI 10.1111/j.1365-3040.1991.tb01507.x
   FOLCH J, 1957, J BIOL CHEM, V226, P497
   Friendly M, 2017, CANDISC VISUALIZING
   Grigore M.N., 2010, MUZ OLTENIEI CRAIOVA, V26, P45
   Himabindu Y, 2016, ENVIRON EXP BOT, V124, P39, DOI 10.1016/j.envexpbot.2015.11.010
   Hoagland D.R., 1938, CIRCULAR CALIFORNIA, V347, P1, DOI DOI 10.1016/S0140-6736(00)73482-9
   Iljin W. S, 1932, BEIH BOT ZBL, V50, P95
   Imai H., 2004, J OLEO SCI, V53, P337, DOI [10.5650/jos.53.337, DOI 10.5650/JOS.53.337]
   Jackson MB, 1996, ANN BOT-LONDON, V77, P17, DOI 10.1006/anbo.1996.0003
   Johnson HE, 2007, METABOLOMICS, V3, P517, DOI 10.1007/s11306-007-0065-3
   Kosova K, 2013, INT J MOL SCI, V14, P6757, DOI 10.3390/ijms14046757
   Koyro H. -W, 1998, SALINITY CONVERSION
   Kulis M. J, 2010, EXTRACTION CHARACTER
   Lesser MP, 2006, ANNU REV PHYSIOL, V68, P253, DOI 10.1146/annurev.physiol.68.040104.110001
   Lopez-Perez L, 2009, PHYTOCHEMISTRY, V70, P492, DOI 10.1016/j.phytochem.2009.01.014
   Megdiche W, 2007, ACTA PHYSIOL PLANT, V29, P375, DOI 10.1007/s11738-007-0047-0
   Mishra A, 2017, FRONT PLANT SCI, V8, DOI 10.3389/fpls.2017.00829
   Moghaieb REA, 2004, PLANT SCI, V166, P1345, DOI 10.1016/j.plantsci.2004.01.016
   Muchate NS, 2016, BOT REV, V82, P371, DOI 10.1007/s12229-016-9173-y
   MUNNS R, 1993, PLANT CELL ENVIRON, V16, P15, DOI 10.1111/j.1365-3040.1993.tb00840.x
   Nedjimi B, 2014, BIOCHEM SYST ECOL, V52, P4, DOI 10.1016/j.bse.2013.10.007
   Nobel PS, 2009, PHYSICOCHEMICAL AND ENVIRONMENTAL PLANT PHYSIOLOGY, 4TH EDITION, P229
   OWNBEY RS, 1983, PHYSIOL PLANTARUM, V57, P189, DOI 10.1111/j.1399-3054.1983.tb00898.x
   Ozgur R, 2013, FUNCT PLANT BIOL, V40, P832, DOI 10.1071/FP12389
   R Core Team, 2021, R LANG ENV STAT COMP
   Redondo-Gomez S, 2006, PHYSIOL PLANTARUM, V128, P116, DOI 10.1111/j.1399-3054.2006.00719.x
   Romero-Aranda R, 1998, PLANT CELL ENVIRON, V21, P1243, DOI 10.1046/j.1365-3040.1998.00349.x
   ROZEMA J, 1987, J EXP BOT, V38, P442, DOI 10.1093/jxb/38.3.442
   ROZEMA J, 1991, AQUAT BOT, V39, P45, DOI 10.1016/0304-3770(91)90021-V
   Rozema J, 2013, ENVIRON EXP BOT, V92, P83, DOI 10.1016/j.envexpbot.2012.08.004
   Salama KHA, 2007, ACTA PHYSIOL PLANT, V29, P351, DOI 10.1007/s11738-007-0044-3
   Samiullah Bano A, 2011, INT J BIOSCI BIOCH B, V1, DOI [10.7763/IJBBB.2011.V1.44, DOI 10.7763/IJBBB.2011.V1.44]
   Shabala S, 2011, ADV BOT RES, V57, P151, DOI 10.1016/B978-0-12-387692-8.00005-9
   Silva C, 2007, J PLANT BIOL, V50, P650, DOI 10.1007/BF03030609
   Souza Filho A.P.S., 2003, Planta daninha, V21, P211, DOI 10.1590/S0100-83582003000200006
   Su JianJie, 2013, American Journal of Plant Sciences, V4, P1911
   Sui N., 2014, J AGR SCI, V6
   Tatsuoka M. M, 1973, REV RES EDUC, V1, P273, DOI [10.3102/0091732X001001273, DOI 10.3102/0091732X001001273]
   Turkan I, 2009, ENVIRON EXP BOT, V67, P2, DOI 10.1016/j.envexpbot.2009.05.008
   TURNER NC, 1988, IRRIGATION SCI, V9, P289, DOI 10.1007/BF00296704
   Ventura Y, 2011, SCI HORTIC-AMSTERDAM, V128, P189, DOI 10.1016/j.scienta.2011.02.001
   Ventura Y, 2014, AOB PLANTS, V6, DOI 10.1093/aobpla/plu053
   Wang DY, 2012, PLANT PHYSIOL BIOCH, V51, P53, DOI 10.1016/j.plaphy.2011.10.009
   Zhao Y, 2014, SCI SIGNAL, V7, DOI 10.1126/scisignal.2005051
   Zhu DY, 2000, EUPHYTICA, V114, P151, DOI 10.1023/A:1003912911792
NR 70
TC 12
Z9 13
U1 1
U2 41
PU ELSEVIER FRANCE-EDITIONS SCIENTIFIQUES MEDICALES ELSEVIER
PI ISSY-LES-MOULINEAUX
PA 65 RUE CAMILLE DESMOULINS, CS50083, 92442 ISSY-LES-MOULINEAUX, FRANCE
SN 0981-9428
EI 1873-2690
J9 PLANT PHYSIOL BIOCH
JI Plant Physiol. Biochem.
PD NOV
PY 2018
VL 132
BP 145
EP 155
DI 10.1016/j.plaphy.2018.08.040
PG 11
WC Plant Sciences
WE Science Citation Index Expanded (SCI-EXPANDED)
SC Plant Sciences
GA HA6GG
UT WOS:000450377400015
PM 30189418
DA 2023-07-11
ER

PT J
AU Esmailbegi, S
   Al-Shehbaz, IA
   Pouch, M
   Mandakova, T
   Mummenhoff, K
   Rahiminejad, MR
   Mirtadzadini, M
   Lysak, MA
AF Esmailbegi, Shokouh
   Al-Shehbaz, Ihsan A.
   Pouch, Milan
   Mandakova, Terezie
   Mummenhoff, Klaus
   Rahiminejad, Mohammad Reza
   Mirtadzadini, Mansour
   Lysak, Martin A.
TI Phylogeny and systematics of the tribe Thlaspideae (Brassicaceae) and
   the recognition of two new genera
SO TAXON
LA English
DT Article
DE Alliaria; chromosome counts; Cruciferae; Didymophysa; Elburzia; Lysakia;
   Mummenhoffia; Parlatoria; phylogeny; taxonomy; Thlaspideae
ID MOLECULAR PHYLOGENY; CHLOROPLAST DNA; TAXONOMIC REVISION; NUCLEAR;
   BIOGEOGRAPHY; EVOLUTION; DIVERSIFICATION; MORPHOLOGY; CHORISPOREAE;
   SPECIATION
AB Thlaspideae is an Old World tribe of Brassicaceae centered in SW Asia. Thirty-seven of 42 species (ca. 88%) in 13 genera of the tribe were analyzed using nuclear ITS and chloroplast trnL-F markers in a family-wide context. Both singlemarker and concatenated phylogenies corroborated Thlaspideae as a well-supported monophyletic clade. With the exception of polyphyletic Alliaria and Parlatoria and paraphyletic Thlaspi and Didymophysa, the remaining genera were monophyletic. Alliaria petiolata comprised diploid and hexaploid populations in two well-resolved clades. The non-weedy diploid and hexaploid populations are restricted to SW Asia, and together with diploid A. taurica (formerly P. taurica), formed a sister clade to well-resolved Sobolewskia (3 spp.) and P. rostrata (now treated as the new monospecific genus Lysakia) clades. By contrast, the European and North American weedy and invasive hexaploid A. petiolata populations clustered with the diploid P. cakiloidea. Polyphyletic Thlaspi formed two distinct clades easily distinguished morphologically, and two of its six species are segregated into the new genus Mummenhoffia. Elburzia is reduced to synonymy of Didymophysa, and the new combinations D. fenestrata, Lysakia rostrata, Mummenhoffia alliacea, and M. oliveri are proposed and a diagnostic key for determination of Thlaspideae genera is presented. Age estimations based only on calibration by the controversial fossil Thlaspi primeavum resulted in unrealistic old age estimates. Chromosome counts are reported for 16 species.
C1 [Esmailbegi, Shokouh; Rahiminejad, Mohammad Reza] Univ Isfahan, Dept Biol, Hezarjarib St, Esfahan 8174673441, Iran.
   [Esmailbegi, Shokouh; Pouch, Milan; Mandakova, Terezie; Lysak, Martin A.] Masaryk Univ, Cent European Inst Technol CEITEC, Kamenice 5, Brno 62500, Czech Republic.
   [Esmailbegi, Shokouh; Pouch, Milan; Mandakova, Terezie; Lysak, Martin A.] Masaryk Univ, Fac Sci, Kamenice 5, Brno 62500, Czech Republic.
   [Al-Shehbaz, Ihsan A.] Missouri Bot Garden, POB 299, St Louis, MO 63166 USA.
   [Mummenhoff, Klaus] Univ Osnabruck, Dept Biol, Bot, Barbarastr 11, D-49076 Osnabruck, Germany.
   [Mirtadzadini, Mansour] Shahid Bahonar Univ Kerman, 22 Bahman Blvd,Afzalipour Sq,POB 76169-133, Kerman, Iran.
C3 University of Isfahan; Masaryk University Brno; Masaryk University Brno;
   Missouri Botanical Gardens; University Osnabruck; Shahid Bahonar
   University of Kerman (SBUK)
RP Lysak, MA (通讯作者)，Masaryk Univ, Cent European Inst Technol CEITEC, Kamenice 5, Brno 62500, Czech Republic.; Lysak, MA (通讯作者)，Masaryk Univ, Fac Sci, Kamenice 5, Brno 62500, Czech Republic.
EM martin.lysak@ceitec.muni.cz
RI Lysak, Martin A/D-7177-2012; Pouch, Milan/D-7629-2012; Esmailbegi
   Kermani, Shokouh/AAD-4253-2022
OI Lysak, Martin A/0000-0003-0318-4194; Esmailbegi Kermani,
   Shokouh/0000-0002-5589-5580; Mandakova, Terezie/0000-0001-6485-0563;
   Mummenhoff, Klaus/0000-0002-8449-1593
FU CEITEC [LQ1601]; Czech Science Foundation [P501/12/G090]; International
   Association for Plant Taxonomy (IAPT); United States National Science
   Foundation (OPUS) [DEB-1252905]
FX The authors acknowledge the CEITEC 2020 (grant no. LQ1601) project and
   the Czech Science Foundation (grant no. P501/12/G090) for the financial
   support of this research. The first author is also grateful to the
   International Association for Plant Taxonomy (IAPT) for supporting her
   research through a grant award in 2017. Travel support for Ihsan
   Al-Shehbaz was provided by United States National Science Foundation
   (OPUS grant DEB-1252905) that supported part of this research. We
   sincerely appreciate Jiri Novacek (Core facility Cryo-Electron
   Microscopy and Tomography, CEITEC, Masaryk University) for SEM of pollen
   and Petra Hlouskova for her help with phylogenetic analyses. We are
   thankful to Dmitry A. German (HEID) for his help and advice in locating
   types in various herbaria, in providing literature and images, and for
   translating label information from Russian. Two anonymous reviewers are
   thanked for their valuable comments on the manuscript, and Alessia
   Guggisberg is thanked for her editorial advice. We also thank Larisa
   Raenko for obtaining images of the Alliaria petiolata type specimen. We
   are grateful to Farideh Attar (TUH), Nicolas Fumeaux (G), Mohammad Reza
   Joharchi and Mahboobeh Zangooei (FUMH), Hossein Maroofi (Sanandaj),
   Sergei Mosyakin (KW), Patrik Mraz (PRC), Germinal Rohan (P), Otakar Sida
   (PR), Ernst Vitek and Johannes Walter (W), and Walter Till (WU) for
   their advice and help during visits to their herbaria. We thank
   Anne-Elisabeth Wolf (Paris), Jalil Noroozi, and Zahra Asgarpour
   (Vienna), Saman A. Ahmad (Iraq), Moslem Doostmohammadi, Majid Moradmand,
   and Kourosh Kavousi (Iran) for help in collecting material of various
   species. Last, but certainly not least, we thank the directors,
   curators, and collection managers of the herbaria cited.
CR AKAIKE H, 1974, IEEE T AUTOMAT CONTR, VAC19, P716, DOI 10.1109/TAC.1974.1100705
   Al-Shehbaz IA, 2006, PLANT SYST EVOL, V259, P89, DOI 10.1007/s00606-006-0415-z
   Al-Shehbaz I. A, 2010, FLORA N AM N MEXICO, V7, P744
   Al-Shehbaz Ihsan A., 2014, Harvard Papers in Botany, V19, P25, DOI 10.3100/hpib.v19iss1.2014.n3
   Al-Shehbaz IA, 2012, TAXON, V61, P931, DOI 10.1002/tax.615002
   Alexander PJ, 2013, SYST BOT, V38, P192, DOI 10.1600/036364413X661917
   Appel O, 2003, FA GE VAS P, V5, P75
   Arias T, 2014, AM J BOT, V101, P86, DOI 10.3732/ajb.1300312
   Bailey CD, 2007, SYST BOT, V32, P140, DOI 10.1600/036364407780360166
   Bailey CD, 2006, MOL BIOL EVOL, V23, P2142, DOI 10.1093/molbev/msl087
   Beilstein MA, 2006, AM J BOT, V93, P607, DOI 10.3732/ajb.93.4.607
   Beilstein MA, 2008, AM J BOT, V95, P1307, DOI 10.3732/ajb.0800065
   Beilstein MA, 2010, P NATL ACAD SCI USA, V107, P18724, DOI 10.1073/pnas.0909766107
   Biomatters, 2012, GEN VERS 8 0 5
   Boissier E, 1849, DIAGNOSES PLANTARU 1, V1
   Bouckaert R, 2014, PLOS COMPUT BIOL, V10, DOI 10.1371/journal.pcbi.1003537
   Brassi Base, 2017, BRASSIBASE TOOLS BIO
   Cacho NI, 2014, MOL PHYLOGENET EVOL, V72, P71, DOI 10.1016/j.ympev.2013.11.018
   Couvreur TLP, 2010, MOL BIOL EVOL, V27, P55, DOI 10.1093/molbev/msp202
   Czerepanov S. K., 1995, VASCULAR PLANTS RUSS
   De Candolle A.P., 1818, REGNI VEGETABILIS SY, V1, DOI [10.5962/bhl.title.59874, DOI 10.5962/BHL.TITLE.59874]
   DeCandolle AP, 1821, MEM MUS HIST NAT, V7, P169
   Doyle J., 1990, FOCUS, V12, P13
   Drummond AJ, 2005, MOL BIOL EVOL, V22, P1185, DOI [10.1093/molbev/msi103, 10.1093/molbev/mss075]
   Durka W, 2005, MOL ECOL, V14, P1697, DOI 10.1111/j.1365-294X.2005.02521.x
   Edger PP, 2015, P NATL ACAD SCI USA, V112, P8362, DOI 10.1073/pnas.1503926112
   Esmailbegi S, 2017, PHYTOTAXA, V313, P117, DOI 10.11646/phytotaxa.313.1.8
   Esmailbegi S, 2017, PHYTOTAXA, V313, P105, DOI 10.11646/phytotaxa.313.1.7
   Firat M, 2014, PHYTOTAXA, V178, P287
   Franzke A, 2016, TRENDS PLANT SCI, V21, P554, DOI 10.1016/j.tplants.2016.01.024
   Franzke A, 2011, TRENDS PLANT SCI, V16, P108, DOI 10.1016/j.tplants.2010.11.005
   Franzke A, 2009, TAXON, V58, P425, DOI 10.1002/tax.582009
   Fuentes-Soriano S, 2013, SYST BOT, V38, P178, DOI 10.1600/036364413X661854
   German DA, 2011, PLANT SYST EVOL, V294, P65, DOI 10.1007/s00606-011-0452-0
   German DA, 2009, PLANT SYST EVOL, V283, P33, DOI 10.1007/s00606-009-0213-5
   Goodson BE, 2011, SYST BOT, V36, P957, DOI 10.1600/036364411X604976
   Greuter W., 1986, MED CHECKLIST, V3, P34
   Guindon S, 2010, SYST BIOL, V59, P307, DOI 10.1093/sysbio/syq010
   Guo XL, 2017, BMC GENOMICS, V18, DOI 10.1186/s12864-017-3584-y
   Hayek A, 1911, BEIH BOT CENTRALBL, V27, P127
   HEDBERG OLOV, 1957, SYMBOLAE BOT UPSALIENSIS, V15, P1
   HEDGE I C, 1969, Notes from the Royal Botanic Garden Edinburgh, V29, P181
   Hedge I. C., 1976, The biology and chemistry of the Cruciferae., P1
   Hedge I. C, 1968, FL IRANICA, V57, P309
   Hohmann N, 2015, PLANT CELL, V27, P2770, DOI 10.1105/tpc.15.00482
   Huang CH, 2016, MOL BIOL EVOL, V33, P394, DOI 10.1093/molbev/msv226
   Jaen-Molina R, 2009, MOL PHYLOGENET EVOL, V53, P972, DOI 10.1016/j.ympev.2009.08.031
   Jalas A., 1996, ATLAS FLORAE EUROPAE, V11
   Jonsell B., 1982, Flora of tropical East Africa
   Jonsell B., 2000, FLORA ETHIOPIA ERITE, V2, P121
   Karl R, 2013, ANN BOT-LONDON, V112, P983, DOI 10.1093/aob/mct165
   Khosravi AR, 2009, BIOCHEM SYST ECOL, V37, P106, DOI 10.1016/j.bse.2009.01.010
   Kiefer M, 2014, PLANT CELL PHYSIOL, V55, DOI 10.1093/pcp/pct158
   Koch M, 2004, SYST BOT, V29, P375, DOI 10.1600/036364404774195566
   Koch M, 2004, AM J BOT, V91, P115, DOI 10.3732/ajb.91.1.115
   Koch M, 1998, CAN J BOT, V76, P382, DOI 10.1139/b98-006
   Koch M, 1999, FLORA, V194, P33, DOI 10.1016/S0367-2530(17)30877-0
   Koch MA, 2012, TAXON, V61, P76, DOI 10.1002/tax.611006
   Lopez L, 2017, FRONT PLANT SCI, V8, DOI 10.3389/fpls.2017.01488
   Mandakova T, 2017, MOL ECOL, V26, P6445, DOI 10.1111/mec.14379
   Mandakova Terezie, 2016, Curr Protoc Plant Biol, V1, P43, DOI 10.1002/cppb.20009
   Marhold K, 2001, NOVON, V11, P189, DOI 10.2307/3393056
   MEYER F K, 1979, Feddes Repertorium, V90, P129
   MEYER F K, 1973, Feddes Repertorium, V84, P449
   Meyer F. K., 2006, ARTEN EUROPAS AFRIKA, V12, P1
   Meyer F. K, 2001, HAUSSKNECHTIA, V8, P3
   Miller MA, 2010, P GATEWAY COMPUTING, P1
   Moazzeni H, 2014, BOT J LINN SOC, V175, P497, DOI 10.1111/boj.12184
   Mohammadin S, 2017, AM J BOT, V104, P1042, DOI 10.3732/ajb.1700091
   Mummenhoff K, 2005, ANN MO BOT GARD, V92, P400
   MUMMENHOFF K, 1994, SYST BOT, V19, P73, DOI 10.2307/2419713
   MUMMENHOFF K, 1991, TAXON, V40, P427, DOI 10.2307/1223220
   Mummenhoff K, 2001, FOLIA GEOBOT, V36, P293, DOI 10.1007/BF02803182
   Mummenhoff K, 1997, BOT J LINN SOC, V125, P183, DOI 10.1006/bojl.1997.0116
   Mummenhoff K, 2009, J EXP BOT, V60, P1503, DOI 10.1093/jxb/ern304
   Ozudogru B, 2017, PLANT SYST EVOL, V303, P329, DOI 10.1007/s00606-016-1374-7
   Posada D, 2004, SYST BIOL, V53, P793, DOI 10.1080/10635150490522304
   Posada D, 2008, MOL BIOL EVOL, V25, P1253, DOI 10.1093/molbev/msn083
   Prantl K., 1891, NATURL PFLANZ, V3, P145
   Ronquist F, 2003, BIOINFORMATICS, V19, P1572, DOI 10.1093/bioinformatics/btg180
   Salariato DL, 2016, BOT J LINN SOC, V181, P543, DOI 10.1111/boj.12430
   Salariato DL, 2015, MOL PHYLOGENET EVOL, V82, P43, DOI 10.1016/j.ympev.2014.09.030
   Salariato DL, 2013, TAXON, V62, P1220, DOI 10.12705/626.6
   SCHULZ O. E., 1933, BOT JAHRB, V66, P91
   Schulz O. E., 1924, PFLANZENR 4, V105, P1
   Schulz OE, 1936, NATURLICHEN PFLANZ B, V17B, P227
   Spaniel S, 2015, PLANT SYST EVOL, V301, P2463, DOI 10.1007/s00606-015-1257-3
   Toro-Nunez O, 2015, PLANT SYST EVOL, V301, P1377, DOI 10.1007/s00606-014-1157-y
   Warwick SI, 2006, PLANT SYST EVOL, V259, P237, DOI 10.1007/s00606-006-0421-1
   Warwick SI, 2004, ANN MO BOT GARD, V91, P99
   Warwick SI, 2006, PL GE BI EV, V1, P219
   Warwick SI, 2007, ANN MO BOT GARD, V94, P56, DOI 10.3417/0026-6493(2007)94[56:PRITTA]2.0.CO;2
   Warwick SI, 2006, CAN J BOT, V84, P269, DOI 10.1139/B05-161
   Warwick SI, 2010, PLANT SYST EVOL, V285, P209, DOI 10.1007/s00606-010-0271-8
   Weiss-Schneeweiss H, 2003, ACTA BIOL CRACOV BOT, V45, P49
   Zunk K, 1996, THEOR APPL GENET, V92, P375, DOI 10.1007/BF00223682
NR 96
TC 12
Z9 13
U1 2
U2 40
PU WILEY
PI HOBOKEN
PA 111 RIVER ST, HOBOKEN 07030-5774, NJ USA
SN 0040-0262
EI 1996-8175
J9 TAXON
JI Taxon
PD MAY
PY 2018
VL 67
IS 2
BP 324
EP 340
DI 10.12705/672.4
PG 17
WC Plant Sciences; Evolutionary Biology
WE Science Citation Index Expanded (SCI-EXPANDED)
SC Plant Sciences; Evolutionary Biology
GA GG9SF
UT WOS:000433040700004
DA 2023-07-11
ER

PT J
AU Mandal, S
   Rajarammohan, S
   Kaur, J
AF Mandal, Sayanti
   Rajarammohan, Sivasubramanian
   Kaur, Jagreet
TI Alternaria brassicae interactions with the model Brassicaceae member
   Arabidopsis thaliana closely resembles those with Mustard (Brassica
   juncea)
SO PHYSIOLOGY AND MOLECULAR BIOLOGY OF PLANTS
LA English
DT Article
DE Alternaria brassicae; Brassicae juncea; Arabidopsis Gre-0; Defense;
   Hydrogen peroxide (H2O2); Cell death
ID NADPH OXIDASES; BOTRYTIS-CINEREA; CELL-DEATH; DIFFERENTIATION;
   PATHOSYSTEM; RESISTANCE; INFECTION; FUNGI; ACID
AB Alternaria leaf blight, a disease of oilseed Brassicas is caused by a necrotrophic phytopathogenic fungus Alternaria brassicae. The details of its pathogenesis and defence responses elicited in the host upon infection have not been thoroughly investigated. Here, Arabidopsis accession Gre-0 was identified to be highly susceptible to A. brassicae. A comparative histopathological analysis for disease progression and plant responses to A. brassicae in Arabidopsis and Brassica juncea revealed significant similarities between the two compatible pathosystems. Interestingly, in both the compatible hosts, ROS accumulation, cell death and callose deposition correlated with the development of the disease. Based on our results we propose that Arabidopsis-Alternaria brassicae can be an apt model pathosystem since it emulates the dynamics of the pathogen interaction with its natural host- Brassicas. The existing genetic diversity in Arabidopsis can be a starting point to screen for variation in responses to Alternaria leaf blight. Furthermore, several tools available for Arabidopsis can facilitate the dissection of genetic and molecular basis of resistance.
C1 [Mandal, Sayanti; Rajarammohan, Sivasubramanian; Kaur, Jagreet] Univ Delhi, Dept Genet, South Campus, New Delhi 110021, India.
C3 University of Delhi
RP Kaur, J (通讯作者)，Univ Delhi, Dept Genet, South Campus, New Delhi 110021, India.
EM sayanti_mandal@yahoo.com; siva.r@south.du.ac.in; jagreet@south.du.ac.in
RI Rajarammohan, Sivasubramanian/AAD-3636-2019
OI Rajarammohan, Sivasubramanian/0000-0002-4686-8361; Kaur,
   Jagreet/0000-0001-7994-7659
FU Science and engineering Research Board [SB/FT/LS-327/2012]; Department
   Of Biotechnology [BT/PR13379/GBD/27/263/2009]; University Grants
   Commission (UGC), Government of India
FX We thank Nottingham Arabidopsis Stock Center (NASC) for distribution of
   Arabidopsis accession. We acknowledge Central Instrument
   Facility-University of Delhi, South Campus and Centre for Genetically
   Modifies Crop Plants, University of Delhi for sharing plant growth
   space. This work was financially supported by the grants from Science
   and engineering Research Board (SB/FT/LS-327/2012) and Department Of
   Biotechnology (BT/PR13379/GBD/27/263/2009) and research fellowship to
   Sayanti Mandal and Sivasubramanian Rajarammohan from University Grants
   Commission (UGC), Government of India.
CR Bartsch M, 2006, PLANT CELL, V18, P1038, DOI 10.1105/tpc.105.039982
   CONN KL, 1990, CAN PLANT DIS SURV, V70, P19
   Dai FM, 2006, J INTEGR PLANT BIOL, V48, P44, DOI 10.1111/j.1744-7909.2006.00181.x-i1
   Glazebrook J, 2005, ANNU REV PHYTOPATHOL, V43, P205, DOI 10.1146/annurev.phyto.43.040204.135923
   Gollner K, 2008, NEW PHYTOL, V177, P725, DOI 10.1111/j.1469-8137.2007.02339.x
   Kabbage M, 2015, PLANT SCI, V233, P53, DOI 10.1016/j.plantsci.2014.12.018
   Kabbage M, 2013, PLOS PATHOG, V9, DOI 10.1371/journal.ppat.1003287
   Kim HJ, 2011, APPL ENVIRON MICROB, V77, P7721, DOI 10.1128/AEM.05472-11
   KOCH E, 1990, PLANT CELL, V2, P437, DOI 10.1105/tpc.2.5.437
   Kubicek CP, 2014, ANNU REV PHYTOPATHOL, V52, P427, DOI 10.1146/annurev-phyto-102313-045831
   Kumar A, 2009, MOL MAPPING GENES CO
   Laluk K., 2010, Arabidopsis Book, V8, pe0136, DOI 10.1199/tab.0136
   Mazumder M, 2013, PLANT PHYSIOL BIOCH, V70, P43, DOI 10.1016/j.plaphy.2013.04.025
   Meur G., 2015, PLANT GENE, V3, P1, DOI [10.1016/j.plgene.2015.06.001, DOI 10.1016/J.PLGENE.2015.06.001]
   Mukherjee AK, 2009, BMC PLANT BIOL, V9, DOI 10.1186/1471-2229-9-31
   Nayanakantha N. M. C., 2016, Tropical Agricultural Research, V27, P123
   O'Connell R, 2004, MOL PLANT MICROBE IN, V17, P272, DOI 10.1094/MPMI.2004.17.3.272
   Parada RY, 2007, PHYSIOL MOL PLANT P, V71, P48, DOI 10.1016/j.pmpp.2007.10.003
   Poonam Goyal, 2013, Annals of Plant Protection Sciences, V21, P322
   Pratibha Sharma, 2014, Plant Pathology Journal (Faisalabad), V13, P100
   Priyanka Giri, 2013, African Journal of Microbiology Research, V7, P4284
   Saharan G.S., 2016, ALTERNARIA DIS CRUCI, DOI 10.1007/978-981-10-0021-8
   Segmuller N, 2008, MOL PLANT MICROBE IN, V21, P808, DOI 10.1094/MPMI-21-6-0808
   Sharma G, 2002, EUPHYTICA, V125, P411, DOI 10.1023/A:1016050631673
   Soylu S, 2004, MYCOPATHOLOGIA, V158, P457, DOI 10.1007/s11046-004-2453-9
   Su'udi M, 2011, MOL CELLS, V31, P593, DOI 10.1007/s10059-011-2203-z
   Takemoto D, 2007, FUNGAL GENET BIOL, V44, P1065, DOI 10.1016/j.fgb.2007.04.011
   ThordalChristensen H, 1997, PLANT J, V11, P1187, DOI 10.1046/j.1365-313X.1997.11061187.x
   van Kan JAL, 2005, ACTA HORTIC, P77, DOI 10.17660/ActaHortic.2005.669.9
   Vogel J, 2000, P NATL ACAD SCI USA, V97, P1897, DOI 10.1073/pnas.030531997
   Willems E, 2008, ANAL BIOCHEM, V379, P127, DOI 10.1016/j.ab.2008.04.036
   Williams B, 2011, PLOS PATHOG, V7, DOI 10.1371/journal.ppat.1002107
NR 32
TC 12
Z9 12
U1 0
U2 7
PU SPRINGER
PI NEW YORK
PA 233 SPRING ST, NEW YORK, NY 10013 USA
SN 0971-5894
EI 0974-0430
J9 PHYSIOL MOL BIOL PLA
JI Physiol. Mol. Biol. Plants
PD FEB
PY 2018
VL 24
IS 1
BP 51
EP 59
DI 10.1007/s12298-017-0486-z
PG 9
WC Plant Sciences
WE Science Citation Index Expanded (SCI-EXPANDED)
SC Plant Sciences
GA FT8LZ
UT WOS:000423405600005
PM 29398838
OA Bronze, Green Published
DA 2023-07-11
ER

PT J
AU Ben Saad, R
   Farhat-Khemekhem, A
   Ben Halima, N
   Ben Hamed, K
   Brini, F
   Saibi, W
AF Ben Saad, Rania
   Farhat-Khemekhem, Ameny
   Ben Halima, Nihed
   Ben Hamed, Karim
   Brini, Faical
   Saibi, Walid
TI The LmSAP gene isolated from the halotolerant Lobularia maritima
   improves salt and ionic tolerance in transgenic tobacco lines
SO FUNCTIONAL PLANT BIOLOGY
LA English
DT Article
DE A20/AN1 zinc finger protein; ionic stress; LmSAP gene; salt stress;
   transgenic tobacco
ID A20/AN1 ZINC-FINGER; PROTEIN SAP GENE; ABIOTIC STRESS TOLERANCE;
   LITTORALIS-ALSAP GENE; CONFERS TOLERANCE; EXPRESSION ANALYSIS;
   AGROBACTERIUM-TUMEFACIENS; SALINITY TOLERANCE; RICE; COLD
AB The A20/AN1 zinc-finger domain-containing proteins of the stress-associated proteins (SAPs) family are fast emerging as potential candidates for biotechnological approaches to improve abiotic stress tolerance in plants. We identified LmSAP, one of the SAPs genes in Lobularia maritima (L.) Desv., a halophyte brassicaceae, through its transcript accumulation in response to salinity and ionic stresses. Sequence homology analysis revealed that LmSAP contains two conserved zinc-finger domains A20 and AN1. Phylogeny analyses showed that LmSAP exhibited high amino acid sequence identity to other plant SAPs. Heterologous expression of LmSAP in yeast increased cell tolerance to salt and osmotic stress. In addition, the overexpression of LmSAP conferred high salt and ionic tolerance to transgenic tobacco plants. Transgenic tobacco seedlings showed higher survival rates and antioxidant activities under salt and ionic stresses. Enhanced antioxidant activities paralleled lower malondialdehyde and superoxide anion O-2(-) levels in the LmSAP transgenic seedlings. Overall, our results suggest that overexpression of LmSAP enhanced salt tolerance by maintaining ionic balance and limiting oxidative and osmotic stresses.
C1 [Ben Saad, Rania; Ben Halima, Nihed; Brini, Faical; Saibi, Walid] Univ Sfax, Ctr Biotechnol Sfax, Biotechnol & Plant Improvement Lab, BP 1177, Sfax 3018, Tunisia.
   [Farhat-Khemekhem, Ameny] Univ Sfax, Ctr Biotechnol Sfax, Lab Microorganisms & Biomol, BP 1177, Sfax 3018, Tunisia.
   [Ben Hamed, Karim] Ctr Biotechnol Borj Cedria, Lab Extremophile Plants, POB 901, Hammam Lif 2050, Tunisia.
C3 Centre de Biotechnologie de Sfax; Universite de Sfax; Centre de
   Biotechnologie de Sfax; Universite de Sfax; Centre de Biotechnologie de
   Borj Cedria
RP Saibi, W (通讯作者)，Univ Sfax, Ctr Biotechnol Sfax, Biotechnol & Plant Improvement Lab, BP 1177, Sfax 3018, Tunisia.
EM saibiwalid@gmail.com
RI Saibi, Walid/L-5361-2019; , karim/AAA-9671-2019; Halima, Nihed
   Ben/R-2310-2017; Ben Hamed, Karim/AAX-8585-2021
OI Halima, Nihed Ben/0000-0002-2318-5947; Ben Hamed,
   Karim/0000-0002-5781-3809; saibi, walid/0000-0002-5626-7084; FARHAT -
   KHEMAKHEM, Ameny/0000-0002-9422-7091
FU Ministry of Higher Education and Scientific Research, Tunisia
FX Special thanks are extended to Emmanuel Guiderdoni (Plant Development
   and Genetic Improvement, CIRAD-UMR AGAP) and Thaura Ghneim Herrera
   (Departamento de Ciencias Biologicas, Universidad Icesi, Cali) for their
   critical review of the manuscript. This work was supported by grants
   from Ministry of Higher Education and Scientific Research, Tunisia.
CR AEBI H, 1984, METHOD ENZYMOL, V105, P121
   ARNON DI, 1949, PLANT PHYSIOL, V24, P1, DOI 10.1104/pp.24.1.1
   BATES LS, 1973, PLANT SOIL, V39, P205, DOI 10.1007/BF00018060
   Ben Saad R, 2012, PLANT CELL ENVIRON, V35, P626, DOI 10.1111/j.1365-3040.2011.02441.x
   Ben Saad R, 2010, PLANT MOL BIOL, V72, P171, DOI 10.1007/s11103-009-9560-4
   Ben-Saad R, 2012, MOL BREEDING, V30, P521, DOI 10.1007/s11032-011-9641-3
   Bhatnagar-Mathur P, 2008, PLANT CELL REP, V27, P411, DOI 10.1007/s00299-007-0474-9
   Bienz M, 2006, TRENDS BIOCHEM SCI, V31, P35, DOI 10.1016/j.tibs.2005.11.001
   Borden KLB, 2000, J MOL BIOL, V295, P1103, DOI 10.1006/jmbi.1999.3429
   Bose J, 2015, ANN BOT-LONDON, V115, P481, DOI 10.1093/aob/mcu219
   BRADFORD MM, 1976, ANAL BIOCHEM, V72, P248, DOI 10.1016/0003-2697(76)90527-3
   Brini F, 2011, PLANT CELL PHYSIOL, V52, P676, DOI 10.1093/pcp/pcr030
   Bussler W, 1972, J PLANT NUTR SOIL SC, V132, P158, DOI DOI 10.1002/JPLN.19721320211
   CHANCE B, 1955, METHOD ENZYMOL, V2, P764, DOI 10.1016/S0076-6879(55)02300-8
   Charrier A, 2013, J PLANT PHYSIOL, V170, P874, DOI 10.1016/j.jplph.2013.01.008
   Charrier A, 2012, PLANTA, V236, P567, DOI 10.1007/s00425-012-1635-9
   CHEN H, 1994, BIOTECHNIQUES, V16, P664
   Choi H, 2012, BIOCHEM BIOPH RES CO, V419, P436, DOI 10.1016/j.bbrc.2012.02.044
   Dansana PK, 2014, PLANT CELL REP, V33, P1425, DOI 10.1007/s00299-014-1626-3
   DELAUNEY AJ, 1993, PLANT J, V4, P215, DOI 10.1046/j.1365-313X.1993.04020215.x
   Dixit AR, 2011, PLOS ONE, V6, DOI 10.1371/journal.pone.0020921
   Duan W, 2000, GENE, V256, P113, DOI 10.1016/S0378-1119(00)00365-6
   ELBLE R, 1992, BIOTECHNIQUES, V13, P18
   FELSENSTEIN J, 1985, EVOLUTION, V39, P783, DOI 10.1111/j.1558-5646.1985.tb00420.x
   Ghneim-Herrera T, 2017, FRONT PLANT SCI, V8, DOI 10.3389/fpls.2017.00994
   Giri J, 2013, BIOESSAYS, V35, P639, DOI 10.1002/bies.201200181
   Giri J, 2011, NEW PHYTOL, V191, P721, DOI 10.1111/j.1469-8137.2011.03740.x
   Gomez-Gomez L, 2002, TRENDS PLANT SCI, V7, P251, DOI 10.1016/S1360-1385(02)02261-6
   Gruber F, 2001, APPL ENVIRON MICROB, V67, P2837, DOI 10.1128/AEM.67.6.2837-2839.2001
   Hammond-Kosack KE, 2003, CURR OPIN BIOTECH, V14, P177, DOI 10.1016/S0958-1669(03)00035-1
   Hishiya A, 2006, EMBO J, V25, P554, DOI 10.1038/sj.emboj.7600945
   HOEKEMA A, 1983, NATURE, V303, P179, DOI 10.1038/303179a0
   Horton P, 2007, NUCLEIC ACIDS RES, V35, pW585, DOI 10.1093/nar/gkm259
   Huang J, 2008, GENE, V420, P135, DOI 10.1016/j.gene.2008.05.019
   Jia HX, 2016, TREE GENET GENOMES, V12, DOI 10.1007/s11295-016-1033-8
   Jin Y, 2007, GENOMICS, V90, P265, DOI 10.1016/j.ygeno.2007.03.019
   Kang MY, 2011, PLANT MOL BIOL, V75, P451, DOI 10.1007/s11103-011-9748-2
   Kanneganti V, 2008, PLANT MOL BIOL, V66, P445, DOI 10.1007/s11103-007-9284-2
   Lata C, 2011, J EXP BOT, V62, P4731, DOI 10.1093/jxb/err210
   Li XX, 2014, J INEQUAL APPL, DOI 10.1186/1029-242X-2014-434
   Liu JY, 2017, MOL BIOL REP, V44, P5, DOI 10.1007/s11033-016-4091-y
   Livak KJ, 2001, METHODS, V25, P402, DOI 10.1006/meth.2001.1262
   Lloret A, 2017, SCI REP-UK, V7, DOI 10.1038/s41598-017-00471-7
   Mare C, 2004, PLANT MOL BIOL, V55, P399, DOI 10.1007/s11103-004-0906-7
   Martin Ruth C, 2012, BMC Res Notes, V5, P66, DOI 10.1186/1756-0500-5-66
   Mittler R, 2002, TRENDS PLANT SCI, V7, P405, DOI 10.1016/S1360-1385(02)02312-9
   Mukhopadhyay A, 2004, P NATL ACAD SCI USA, V101, P6309, DOI 10.1073/pnas.0401572101
   MURASHIGE T, 1962, PHYSIOL PLANTARUM, V15, P473, DOI 10.1111/j.1399-3054.1962.tb08052.x
   Paul A, 2015, PLANT GENE, V1, P1, DOI DOI 10.1016/J.PLGENE.2014.12.003
   Rogers S.O., 1989, PLANT MOL BIOL MANUA, VVolume 10, P73
   Rozen S, 2000, Methods Mol Biol, V132, P365
   SAITOU N, 1987, MOL BIOL EVOL, V4, P406, DOI 10.1093/oxfordjournals.molbev.a040454
   Sayed MA, 2012, BMC GENET, V13, DOI 10.1186/1471-2156-13-61
   Scebba F, 1999, J PLANT PHYSIOL, V155, P762, DOI 10.1016/S0176-1617(99)80094-7
   Sokal RR, 1969, PRINCIPLES PRACTICE
   Solanke AU, 2009, MOL GENET GENOMICS, V282, P153, DOI 10.1007/s00438-009-0455-5
   SONI R, 1993, CURR GENET, V24, P455, DOI 10.1007/BF00351857
   Sreedharan S, 2012, PLANT MOL BIOL, V80, P503, DOI 10.1007/s11103-012-9964-4
   Stroher E, 2009, MOL PLANT, V2, P357, DOI 10.1093/mp/ssn084
   Suetake I, 2004, J BIOL CHEM, V279, P27816, DOI 10.1074/jbc.M400181200
   Sun Z, 2016, SHOCK VIB, V2016, DOI 10.1155/2016/8454567
   Taipale M, 2010, NAT REV MOL CELL BIO, V11, P515, DOI 10.1038/nrm2918
   Tamura K, 2013, MOL BIOL EVOL, V30, P2725, DOI [10.1093/molbev/mst197, 10.1093/molbev/msr121]
   Thomashow MF, 1999, ANNU REV PLANT PHYS, V50, P571, DOI 10.1146/annurev.arplant.50.1.571
   Verdaguer B, 1996, PLANT MOL BIOL, V31, P1129, DOI 10.1007/BF00040830
   Vij S, 2008, FUNCT INTEGR GENOMIC, V8, P301, DOI 10.1007/s10142-008-0078-7
   Vij S, 2006, MOL GENET GENOMICS, V276, P565, DOI 10.1007/s00438-006-0165-1
   Wang YH, 2013, MOL BREEDING, V32, P437, DOI 10.1007/s11032-013-9882-4
   Zouari N, 2007, GENE, V404, P61, DOI 10.1016/j.gene.2007.08.021
   Zuckerkandl E., 1965, EVOLVING GENES PROTE, P97, DOI DOI 10.1016/B978-1-4832-2734-4.50017-6
NR 70
TC 12
Z9 12
U1 1
U2 13
PU CSIRO PUBLISHING
PI CLAYTON
PA UNIPARK, BLDG 1, LEVEL 1, 195 WELLINGTON RD, LOCKED BAG 10, CLAYTON, VIC
   3168, AUSTRALIA
SN 1445-4408
EI 1445-4416
J9 FUNCT PLANT BIOL
JI Funct. Plant Biol.
PY 2018
VL 45
IS 3
BP 378
EP 391
DI 10.1071/FP17202
PG 14
WC Plant Sciences
WE Science Citation Index Expanded (SCI-EXPANDED)
SC Plant Sciences
GA FV7RH
UT WOS:000424782100008
PM 32290960
DA 2023-07-11
ER

PT J
AU Dehghani, M
   Djamali, M
   Gandouin, E
   Akhani, H
AF Dehghani, Mehdi
   Djamali, Morteza
   Gandouin, Emmanuel
   Akhani, Hossein
TI A pollen rain-vegetation study along a 3600 m mountain-desert transect
   in the Irano-Turanian region; implications for the reliability of some
   pollen ratios as moisture indicators
SO REVIEW OF PALAEOBOTANY AND PALYNOLOGY
LA English
DT Article
DE Chenopodiaceae/Artemisia pollen ratio; Desert steppe; Iranian flora;
   Montane steppes; Pollen assemblage; Vegetation
ID CASPIAN HYRCANIAN FORESTS; CO-INERTIA ANALYSIS; QAIDAM BASIN;
   MIDDLE-EAST; LAKE URMIA; RECORD; ALBORZ; MORPHOLOGY; EVOLUTION; HISTORY
AB A set of 42 modern pollen samples has been investigated to determine the relationship between pollen percentages and vegetation composition along a 3600 m elevational mountain-desert transect in central Iran. The studied transect shows three main vegetation groups including a "high altitude zone" (embracing subnival, alpine and montane subzones), a "xerophytic desert steppe zone", and a "halophytic zone", correlated with the groups defined in Correspondence Analysis (CA) of vegetation dataset and Principal Component Analysis (PCA) of pollen dataset. The subnival subzone is characterized by high values of Asteraceae, Brassicaceae and Cyperaceae pollen, while alpine and montane subzones are characterized by the highest pollen diversity with a predominance of grass pollen along the whole transect. The halophytic zone is dominated by Chenopodiaceae pollen while xerophytic desert steppe shows a high occurrence of Artemisia pollen. The comparison of pollen percentages with the corresponding vegetation plots shows a high congruency between pollen and vegetation compositions of alpine subzone and undisturbed xerophytic desert steppe but a weak correlation between those of the subnival and montane subzones and human affected xerophytic desert steppe. In addition, pollen representation of frequently encountered or important plant taxa in the Irano-Turanian region is provided. The widely used Chenopodiaceae/Artemisia = C/A pollen ratio, as an aridity index, is shown to be unreliable in the Irano-Turanian steppes. Our results suggest that a combined graph of all four indices (C/A pollen ratio, Poaceae/Artemisia = P/A, Poaceae/Chenopodiaceae = P/C and (A + C)/P ratios) can represent the vegetation and climate relationships more accurately. In conclusion, surface pollen composition can reflect the actual vegetation zones/subzones in Irano-Turanian steppes. Together, P/A and P/C ratios are more confident to differentiate mesic from arid steppes, while C/A and (A + C)/P ratios provide a useful tool to differentiate halophytic desert vegetation developed in endorheic depressions with saline soils from xerophytic desert steppe developed in well-drained soils. (C) 2017 Elsevier B.V. All rights reserved.
C1 [Dehghani, Mehdi; Akhani, Hossein] Univ Tehran, Halophytes & Plants Res Lab C4, Dept Plant Sci, Sch Biol,Coll Sci, Tehran 141556455, Iran.
   [Djamali, Morteza; Gandouin, Emmanuel] Avignon Univ, IMBE, Aix Marseille Univ, CNRS,IRD, Technopole Arbois Mediterranee,Bat Villemin,BP 80, F-13545 Aix En Provence 04, France.
C3 University of Tehran; Avignon Universite; Centre National de la
   Recherche Scientifique (CNRS); Institut de Recherche pour le
   Developpement (IRD); UDICE-French Research Universities; Aix-Marseille
   Universite
RP Akhani, H (通讯作者)，Univ Tehran, Halophytes & Plants Res Lab C4, Dept Plant Sci, Sch Biol,Coll Sci, Tehran 141556455, Iran.
EM akhani@khayam.ut.ac.ir
RI Gandouin, Emmanuel/AAM-9745-2021; Akhani, Hossein/E-3029-2013; Dehghani,
   Mehdi/AAE-5799-2022
OI Gandouin, Emmanuel/0000-0001-6970-9630; Dehghani,
   Mehdi/0000-0002-7616-6715; Djamali, Morteza/0000-0001-7304-7326
FU Iranian Ministry of Science and Technology; Franco-German ANR-DFG
   [ANR-14-CE35-0026-01]; Iran National Science Foundation [INSF-940087]
FX This paper is part of the Ph.D. thesis of the first author in School of
   Biology, University of Tehran supported by the Iranian Ministry of
   Science and Technology, the Franco-German ANR-DFG project entitled
   "PALEO-PERSEPOLIS" (ANR-14-CE35-0026-01) and the Iran National Science
   Foundation (INSF-940087). The Cultural Service of the French Embassy in
   Iran is acknowledged for facilitating the mobility of the first author
   to France. Furthermore, the improving suggestions by two anonymous
   referees are much appreciated.
CR Akhani H., 2006, Rostaniha, V7, P19
   Akhani H, 2007, INT J PLANT SCI, V168, P931, DOI 10.1086/518263
   Akhani H, 2015, LAZAROA, V36, P61, DOI 10.5209/rev_LAZA.2015.v36.50200
   Akhani H, 2013, FOLIA GEOBOT, V48, P229, DOI 10.1007/s12224-012-9147-8
   Akhani H, 2010, PAK J BOT, V42, P231
   Allen MB, 2003, J STRUCT GEOL, V25, P659, DOI 10.1016/S0191-8141(02)00064-0
   [Anonymous], 2012, R LANG ENV STAT COMP
   Beug HJ., 2004, LEITFADEN POLLENBEST
   Borsch T, 1998, GRANA, V37, P68, DOI 10.1080/00173139809362646
   Borsch T, 1998, GRANA, V37, P129, DOI 10.1080/00173139809362658
   Bortenschlager S., 1967, GRANA, V7, P261
   BOTTEMA S, 1990, MANS ROLE IN THE SHAPING OF THE EASTERN MEDITERRANEAN LANDSCAPE, P231
   BOTTEMA S, 1986, REV PALAEOBOT PALYNO, V47, P241, DOI 10.1016/0034-6667(86)90039-4
   Braun-Blanquet J., 1964, PFLANZENSOZIOLOGIE G, V3
   Byng JW, 2016, BOT J LINN SOC, V181, P1, DOI 10.1111/boj.12385
   Clausnitzer DW, 1999, WEED SCI, V47, P720, DOI 10.1017/S0043174500091396
   Davidson J, 2004, GEOL SOC AM BULL, V116, P16, DOI 10.1130/B25344.1
   Davies CP, 2001, J BIOGEOGR, V28, P1195, DOI 10.1046/j.1365-2699.2001.00630.x
   Davis S. D., 1994, CTR PLANT DIVERSITY
   Djamali M, 2009, REV PALAEOBOT PALYNO, V153, P272, DOI 10.1016/j.revpalbo.2008.08.005
   Djamali M., 2011, Ecologia Mediterranea, V37, P91
   Djamali M, 2009, VEG HIST ARCHAEOBOT, V18, P123, DOI 10.1007/s00334-008-0178-2
   Djamali M, 2008, QUATERNARY RES, V69, P413, DOI 10.1016/j.yqres.2008.03.004
   Djamali M, 2016, VEG HIST ARCHAEOBOT, V25, P255, DOI 10.1007/s00334-015-0545-8
   Djamali M, 2012, REV PALAEOBOT PALYNO, V172, P10, DOI 10.1016/j.revpalbo.2012.01.005
   Djamali M, 2009, J ARCHAEOL SCI, V36, P1364, DOI 10.1016/j.jas.2009.01.022
   DOLEDEC S, 1994, FRESHWATER BIOL, V31, P277, DOI 10.1111/j.1365-2427.1994.tb01741.x
   Dray S, 2003, ECOLOGY, V84, P3078, DOI 10.1890/03-0178
   El-Moslimany A.P., 1983, THESIS
   ELMOSLIMANY AP, 1990, REV PALAEOBOT PALYNO, V64, P343, DOI 10.1016/0034-6667(90)90150-H
   ELMOSLIMANY AP, 1987, VEGETATIO, V72, P131
   Faegri K, 1989, TXB POLLEN ANAL, P4
   Fernandez-Illescas F, 2010, REV PALAEOBOT PALYNO, V161, P127, DOI 10.1016/j.revpalbo.2010.03.006
   FIROUZ E, 1976, Environmental Conservation, V3, P33
   Fowell SJ, 2003, QUATERNARY RES, V59, P353, DOI 10.1016/S0033-5894(02)00020-0
   Grimm EC, 2004, TILIA TGVIEW SOFTWAR
   Hennekens SM, 2001, J VEG SCI, V12, P589, DOI 10.2307/3237010
   Hernandez-Ledesma P, 2015, WILLDENOWIA, V45, P281, DOI 10.3372/wi.45.45301
   Herzschuh U, 2007, J BIOGEOGR, V34, P1265, DOI 10.1111/j.1365-2699.2006.01680.x
   Hill M. O., 1979, ECOLOGY SYSTEMATICS
   KHALILI A, 1973, THEOR APPL CLIMATOL, V21, P215, DOI DOI 10.1007/BF02243729
   Krinsley D. B., 1970, GEOMORPHOLOGICAL PAL
   Li YC, 2005, CHINESE SCI BULL, V50, P1632, DOI 10.1360/04wd0170
   Liu HY, 2006, REV PALAEOBOT PALYNO, V138, P281, DOI 10.1016/j.revpalbo.2006.01.008
   Moore PD, 1991, POLLEN ANAL
   Noroozi J, 2014, APPL VEG SCI, V17, P142, DOI 10.1111/avsc.12031
   Pahlevani AH, 2015, BOT J LINN SOC, V177, P335, DOI 10.1111/boj.12245
   Peter P., 1982, GEOTECH ENG, V29, P249
   Ramezani E, 2008, HOLOCENE, V18, P307, DOI 10.1177/0959683607086768
   Ramezani E, 2013, REV PALAEOBOT PALYNO, V189, P38, DOI 10.1016/j.revpalbo.2012.10.004
   Rechinger K. H., 1976, IRAN J BOT, V1, P23
   Rechinger K. H., 1963, FLORA IRANICA, V1-178
   Reille M, 1992, POLLEN SPORES EUROPE
   Reille M, 1995, POLLEN SPORES EUROPE
   Reille M, 1998, POLLEN SPORES DEUROP
   Thioulouse J., 1995, 4 M E CENTR SO AFR N, P144
   Tichy L, 2002, J VEG SCI, V13, P451, DOI 10.1111/j.1654-1103.2002.tb02069.x
   TZEDAKIS PC, 1994, PHILOS T R SOC B, V345, P403, DOI 10.1098/rstb.1994.0118
   Van Zeist W., 1967, REV PALAEOBOT PALYNO, V2, P301, DOI DOI 10.1016/0034-6667(67)90159-5
   VANCAMPO E, 1993, QUATERNARY RES, V39, P300, DOI 10.1006/qres.1993.1037
   WELTEN MAX, 1957, BER SCHWEIZ BOT GES, V67, P33
   Wendelbo P., 1982, FLORA IRANICA, P31
   White F., 1991, Contributiones selectae ad floram et vegetationem Orientis. Proceedings of the Third Plant Life of Southwest Asia Symposium, Berlin 1990., P229
   WRIGHT HE, 1967, J ECOL, V55, P415, DOI 10.2307/2257886
   Wright HE, 1961, EISZEITALTER GEGENWA, V12, P131
   Yang XP, 2010, QUATERNARY RES, V73, P1, DOI 10.1016/j.yqres.2009.10.011
   Yasuda Y, 2000, QUATERN INT, V73-4, P127, DOI 10.1016/S1040-6182(00)00069-0
   Zeist W. van, 1977, Palaeohistoria, V19, P19
   Zhao Y, 2008, GLOBAL PLANET CHANGE, V62, P107, DOI 10.1016/j.gloplacha.2007.12.003
   Zhao Y, 2012, HOLOCENE, V22, P1385, DOI 10.1177/0959683612449762
   Zhao Y, 2009, VEG HIST ARCHAEOBOT, V18, P245, DOI 10.1007/s00334-008-0201-7
NR 71
TC 12
Z9 13
U1 2
U2 27
PU ELSEVIER
PI AMSTERDAM
PA RADARWEG 29, 1043 NX AMSTERDAM, NETHERLANDS
SN 0034-6667
EI 1879-0615
J9 REV PALAEOBOT PALYNO
JI Rev. Palaeobot. Palynology
PD DEC
PY 2017
VL 247
BP 133
EP 148
DI 10.1016/j.revpalbo.2017.08.004
PG 16
WC Plant Sciences; Paleontology
WE Science Citation Index Expanded (SCI-EXPANDED)
SC Plant Sciences; Paleontology
GA FP5PL
UT WOS:000417671300011
OA Green Submitted, Bronze
DA 2023-07-11
ER

PT J
AU Paule, J
   Gregor, T
   Schmidt, M
   Gerstner, EM
   Dersch, G
   Dressler, S
   Wesche, K
   Zizka, G
AF Paule, Juraj
   Gregor, Thomas
   Schmidt, Marco
   Gerstner, Eva-Maria
   Dersch, Guenther
   Dressler, Stefan
   Wesche, Karsten
   Zizka, Georg
TI Chromosome numbers of the flora of Germany-a new online database of
   georeferenced chromosome counts and flow cytometric ploidy estimates
SO PLANT SYSTEMATICS AND EVOLUTION
LA English
DT Article
DE Chromosome; Database; Estimate; Dysploidy; Flow cytometry; Germany;
   Polyploidy; Ploidy estimate
ID BRASSICACEAE
AB Chromosomal speciation processes gain increasing attention in plant systematics and evolution, and new approaches revealed a high diversity in chromosome numbers even within recognized taxa. Reliable counts linked to known accessions are thus needed yet often hardly available. We present a new online database for chromosome counts and ploidy estimates of the flora of Germany with a detailed documentation of the examined material, and its sampling locality. The chromosome database builds upon a relational database and includes standardized taxon identification, study date, georeferenced locality and additional collection as well as publication details from which the karyological information was extracted. In order to reach the best compatibility with other botanical publications of the study region, taxonomic concepts and nomenclature follow the "Rothmaler", a widely accepted field flora of vascular plants in Germany. Our online database is available at http://chromosomes.senckenberg.de. The site consists of the main page with project information, a search tool, an interactive map display, a contact and a data submission form. The zoomable map shows the localities of the search result, allows to refine the geographic search as well as to select individual data points.
C1 [Paule, Juraj; Gregor, Thomas; Schmidt, Marco; Dressler, Stefan; Zizka, Georg] Senckenberg Res Inst, Dept Bot & Mol Evolut, Senckenberganlage 25, D-60325 Frankfurt, Germany.
   [Paule, Juraj; Gregor, Thomas; Schmidt, Marco; Dressler, Stefan; Zizka, Georg] Nat Hist Museum Frankfurt, Senckenberganlage 25, D-60325 Frankfurt, Germany.
   [Schmidt, Marco; Gerstner, Eva-Maria] Senckenberg Biodivers & Climate Res Ctr BiK F, Data & Modelling Ctr, Senckenberganlage 25, D-60325 Frankfurt, Germany.
   [Dersch, Guenther] Berliner Str 5, D-37120 Bovenden, Germany.
   [Wesche, Karsten] Senckenberg Museum Nat Hist Gorlitz, Dept Bot, POB 300154, D-02806 Gorlitz, Germany.
   [Wesche, Karsten] German Ctr Integrat Biodivers Res iDiv, Deutsch Pl 5e, D-04103 Leipzig, Germany.
   [Zizka, Georg] Goethe Univ, Inst Ecol Evolut & Divers, Dept Divers Evolut & Phylogeny Higher Plants & Li, Max Von Laue Str 13, D-60438 Frankfurt, Germany.
C3 Senckenberg Gesellschaft fur Naturforschung (SGN); Senckenberg
   Biodiversitat & Klima- Forschungszentrum (BiK-F); Senckenberg
   Gesellschaft fur Naturforschung (SGN); Senckenberg Gesellschaft fur
   Naturforschung (SGN); Goethe University Frankfurt
RP Paule, J (通讯作者)，Senckenberg Res Inst, Dept Bot & Mol Evolut, Senckenberganlage 25, D-60325 Frankfurt, Germany.; Paule, J (通讯作者)，Nat Hist Museum Frankfurt, Senckenberganlage 25, D-60325 Frankfurt, Germany.
EM jpaule@senckenberg.de
RI Paule, Juraj/A-2998-2017; Wesche, Karsten/ABG-7299-2021; Schmidt,
   Marco/C-3821-2009
OI Paule, Juraj/0000-0001-5375-7689; Wesche, Karsten/0000-0002-0088-6492;
   Schmidt, Marco/0000-0001-6087-6117; Gregor, Thomas/0000-0001-7692-8348;
   Gerstner, Eva-Maria/0000-0001-9920-4238
FU Deutsche Forschungsgemeinschaft (DFG) [Zi 557/13-1]
FX This work was supported by Deutsche Forschungsgemeinschaft (DFG),
   project "Die karyologische Datenbank zur Flora von Deutschland
   (Gefasspflanzen)" (Zi 557/13-1).
CR AGAPOVA ND, 1993, NUMERI CHROMOSOMATUM
   Agapova ND, 1990, CHROMOSOME NUMBERS F
   Albers F, 1998, STANDARDLISTE FARN B, P562
   [Anonymous], 1950, VARIATION EVOLUTION
   Bareka P, 2008, FLORA MEDITERRANEA, V18, P109
   Bedini G, 2010, CHROBASE IT CHROMOSO
   Belling J, 1921, AM NAT, V55, P573, DOI 10.1086/279843
   Bosch M, 2016, DCDB UPDATED ON LINE
   Botanical Society of the British Isles, 2016, BSBI DAT CYT
   Brautigam S, 1996, FOLIA GEOBOT PHYTOTX, V31, P315, DOI 10.1007/BF02815376
   Buttler KP, 2008, KOCHIA BEIHEFT, V3, P1
   Crow EW, 2002, GENETICS, V160, P1
   Dobes C., 2000, DOCUMENTED CHROMOSOM
   Elling B, 2008, THESIS
   Fedorov An.A., 1969, CHROMOSOME NUMBERS F
   Goldblatt P, 2011, ANN MO BOT GARD, V98, P226, DOI 10.3417/2011027
   HEITZ E., 1926, ZEITSCHR BOT, V18, P625
   Klotz S., 2002, BIOLFLOR DATENBANK B, V38, P1
   Koch MA, 2012, TAXON, V61, P1001, DOI 10.1002/tax.615007
   Kucera J, 2005, BIOLOGIA, V60, P473
   Lipper W, 1988, BER BAYER BOT GES, V59, P13
   Love A, 1961, OPERA BOTANICA LUND, V5, P1
   Love A., 1974, CYTOTAXONOMICAL ATLA
   Marhold K., 2007, CHROMOSOME NUMBER SU
   Mesiek J., 1992, LIST CHROMOSOME NUMB
   MOORE DM, 1982, FLORA EUROPAEA CHECK
   Nageli K, 1842, ENTWICKLUNGSGESCHICH
   REDEI GP, 1974, BIOL ZBL, V93, P385
   Rice A, 2015, NEW PHYTOL, V206, P19, DOI 10.1111/nph.13191
   SCHUHWERK F, 1996, PUBLISHED CHROMOSOME
   Simon J, 2001, BOCCONEA, V13, P281
   Spaniel S, 2015, PLANT SYST EVOL, V301, P2463, DOI 10.1007/s00606-015-1257-3
   Tischler G., 1915, PROG REI BOT, V5, P164
   Tischler G., 1950, CHROMOSOMENZAHLEN GE
   TISCHLER G, 1927, TABULAE BIOL, V4, P1
   van Loon JCH, 1987, CYTOTAXONOMICAL ATLA
   Watanabe W, 2009, INDEX CHROMOSOME NUM
NR 37
TC 12
Z9 17
U1 0
U2 11
PU SPRINGER WIEN
PI WIEN
PA SACHSENPLATZ 4-6, PO BOX 89, A-1201 WIEN, AUSTRIA
SN 0378-2697
EI 1615-6110
J9 PLANT SYST EVOL
JI Plant Syst. Evol.
PD OCT
PY 2017
VL 303
IS 8
BP 1123
EP 1129
DI 10.1007/s00606-016-1362-y
PG 7
WC Plant Sciences; Evolutionary Biology
WE Science Citation Index Expanded (SCI-EXPANDED)
SC Plant Sciences; Evolutionary Biology
GA FJ7YL
UT WOS:000412976200012
DA 2023-07-11
ER

PT J
AU Melicharkova, A
   Spaniel, S
   Briskova, D
   Marhold, K
   Zozomova-Lihova, J
AF Melicharkova, Andrea
   Spaniel, Stanislav
   Briskova, Daniela
   Marhold, Karol
   Zozomova-Lihova, Judita
TI Unravelling allopolyploid origins in the Alyssum montanum-A. repens
   species complex (Brassicaceae): low-copy nuclear gene data complement
   plastid DNA sequences and AFLPs
SO BOTANICAL JOURNAL OF THE LINNEAN SOCIETY
LA English
DT Article
DE Cruciferae; hybridization; phylogeny; polyploid complex; reticulate
   evolution; stenoendemic; Western Europe
ID RETICULATE EVOLUTION; PHYLOGENETIC-RELATIONSHIPS; POLYPLOID FORMATION;
   CHALCONE SYNTHASE; TEXTBOOK EXAMPLE; HYBRIDIZATION; SPECIATION;
   PATTERNS; ARABIDOPSIS; CHARACTERS
AB Reconstructing polyploid origins and reticulate evolution is challenging even if several independent markers are employed. The Alyssum montanum-A. repens group is a species complex comprising multiple polyploids with as yet insufficiently investigated origins. Here we search for the parentage of two related polyploids, A. montanum (s.s.) and A. rhodanense, using sequences of two low-copy nuclear genes and show how these data can complement and strengthen evidence based on plastid DNA and AFLPs. Whereas A. montanum, even in its strict circumscription, represents a complex of diploid and tetraploid lineages distributed from south-western Germany and western Switzerland to the foothills of the Pyrenees, A. rhodanense is a hexaploid stenoendemic from south-eastern France. In both polyploids, we revealed divergent gene copies (homoeologues) that point to their allopolyploid origins and allow the identification of their parental species. The results suggest that tetraploids of A. montanum originated from hybridization between diploids of this species and the Iberian A. fastigiatum and that multiple allopolyploidization events took place. For A. rhodanense, we propose an allopolyploid origin involving A. gmelinii and tetraploids of A. montanum. We illustrate how combined evidence from several markers contributes to more comprehensive and confident inferences about polyploid origins.
C1 [Melicharkova, Andrea; Spaniel, Stanislav; Briskova, Daniela; Marhold, Karol; Zozomova-Lihova, Judita] Slovak Acad Sci, Plant Sci & Biodivers Ctr, Inst Bot, Dubravska Cesta 9, SK-84523 Bratislava, Slovakia.
   [Spaniel, Stanislav; Marhold, Karol] Charles Univ Prague, Fac Sci, Dept Bot, Benatska 2, CZ-12801 Prague, Czech Republic.
C3 Slovak Academy of Sciences; Charles University Prague
RP Zozomova-Lihova, J (通讯作者)，Slovak Acad Sci, Plant Sci & Biodivers Ctr, Inst Bot, Dubravska Cesta 9, SK-84523 Bratislava, Slovakia.
EM judita.zozomova@savba.sk
RI Zozomova-Lihova, Judita/P-3151-2019; Marhold, Karol/B-4699-2011;
   Zozomova-Lihova, Judita/B-5011-2011; Melicharkova, Andrea/G-4491-2016;
   Španiel, Stanislav/G-4341-2011
OI Zozomova-Lihova, Judita/0000-0002-8950-6643; Marhold,
   Karol/0000-0002-7658-0844; Zozomova-Lihova, Judita/0000-0002-8950-6643;
   Melicharkova, Andrea/0000-0003-4986-3774; Španiel,
   Stanislav/0000-0003-4809-4379
FU Grant Agency VEGA, Bratislava, Slovak Republic [2/0004/13]; Slovak
   Research and Development Agency (APVV) [APVV-0139-12]
FX We sincerely thank A. Drescher (Graz) and W. Franz (Klagenfurt) for
   their company and assistance during the field collection of Alyssum
   repens in Austria. This study was financially supported by the Grant
   Agency VEGA, Bratislava, Slovak Republic (grant no. 2/0004/13 to
   J.Z.-L.) and the Slovak Research and Development Agency (APVV; grant no.
   APVV-0139-12 to J.Z.-L.).
CR AKAIKE H, 1974, IEEE T AUTOMAT CONTR, VAC19, P716, DOI 10.1109/TAC.1974.1100705
   Alvarez I, 2003, MOL PHYLOGENET EVOL, V29, P417, DOI 10.1016/S1055-7903(03)00208-2
   Arrigo N, 2016, AM J BOT, V103, P1348, DOI 10.3732/ajb.1500368
   Bendiksby M, 2011, NEW PHYTOL, V191, P1150, DOI 10.1111/j.1469-8137.2011.03753.x
   Bouckaert R, 2014, PLOS COMPUT BIOL, V10, DOI 10.1371/journal.pcbi.1003537
   Brassac J, 2015, SYST BIOL, V64, P792, DOI 10.1093/sysbio/syv035
   Brassac J, 2012, PLOS ONE, V7, DOI 10.1371/journal.pone.0033808
   Bussell JD, 2005, PERSPECT PLANT ECOL, V7, P3, DOI 10.1016/j.ppees.2004.07.001
   Chifman J, 2015, J THEOR BIOL, V374, P35, DOI 10.1016/j.jtbi.2015.03.006
   Chifman J, 2014, BIOINFORMATICS, V30, P3317, DOI 10.1093/bioinformatics/btu530
   Clement M, 2000, MOL ECOL, V9, P1657, DOI 10.1046/j.1365-294x.2000.01020.x
   Cronn R, 2002, THEOR APPL GENET, V104, P482, DOI 10.1007/s001220100741
   Dao TTH, 2011, PHYTOCHEM REV, V10, P397, DOI 10.1007/s11101-011-9211-7
   Darriba D, 2012, NAT METHODS, V9, P772, DOI 10.1038/nmeth.2109
   Lifante ZD, 2009, BOT J LINN SOC, V159, P477, DOI 10.1111/j.1095-8339.2009.00951.x
   Ekenas C, 2012, MOL PHYLOGENET EVOL, V64, P261, DOI 10.1016/j.ympev.2012.02.032
   Feliner GN, 2012, PLANT GENOME DIVERSI, V1, P171, DOI DOI 10.1007/978-3-7091-1130-7_12
   Fowler NL, 2016, AM J BOT, V103, P1236, DOI 10.3732/ajb.1500407
   Frajman B, 2007, MOL PHYLOGENET EVOL, V43, P140, DOI 10.1016/j.ympev.2006.11.003
   Frajman B, 2009, SYST BIOL, V58, P328, DOI 10.1093/sysbio/syp030
   Franzke A, 2011, TRENDS PLANT SCI, V16, P108, DOI 10.1016/j.tplants.2010.11.005
   Gaeta RT, 2010, NEW PHYTOL, V186, P18, DOI 10.1111/j.1469-8137.2009.03089.x
   Greiner R, 2013, ANN BOT-LONDON, V111, P1109, DOI 10.1093/aob/mct075
   Guggisberg A, 2009, SYST BIOL, V58, P55, DOI 10.1093/sysbio/syp010
   Hegarty MJ, 2005, NEW PHYTOL, V165, P411, DOI 10.1111/j.1469-8137.2004.01253.x
   Huelsenbeck JP, 2001, BIOINFORMATICS, V17, P754, DOI 10.1093/bioinformatics/17.8.754
   Husband BC, 2004, NEW PHYTOL, V161, P703, DOI 10.1046/j.1469-8137.2004.00998.x
   Jakob SS, 2010, MOL PHYLOGENET EVOL, V55, P650, DOI 10.1016/j.ympev.2009.10.021
   Joly S, 2009, AM NAT, V174, pE54, DOI 10.1086/600082
   Joly S, 2009, MOL PHYLOGENET EVOL, V51, P365, DOI 10.1016/j.ympev.2009.02.015
   Jones G, 2017, J MATH BIOL, V74, P447, DOI 10.1007/s00285-016-1034-0
   Katoh K, 2002, NUCLEIC ACIDS RES, V30, P3059, DOI 10.1093/nar/gkf436
   Kim ST, 2008, P NATL ACAD SCI USA, V105, P12370, DOI 10.1073/pnas.0805141105
   Koch MA, 2000, MOL BIOL EVOL, V17, P1483, DOI 10.1093/oxfordjournals.molbev.a026248
   Krak K, 2013, HEREDITY, V110, P138, DOI 10.1038/hdy.2012.100
   Kucera J, 2010, TAXON, V59, P148, DOI 10.1002/tax.591015
   Kuittinen H, 2002, MOL ECOL NOTES, V2, P258, DOI 10.1046/j.1471-8286.2002.00210.x
   Kuzmanovic N, 2013, TAXON, V62, P458, DOI 10.12705/623.13
   Lee JY, 2002, P NATL ACAD SCI USA, V99, P16835, DOI 10.1073/pnas.242415399
   Lihova J, 2006, MOL PHYLOGENET EVOL, V39, P759, DOI 10.1016/j.ympev.2006.01.027
   Linder CR, 2004, AM J BOT, V91, P1700, DOI 10.3732/ajb.91.10.1700
   Ma JX, 2010, BMC EVOL BIOL, V10, DOI 10.1186/1471-2148-10-100
   Maddison WP, 1997, SYST BIOL, V46, P523, DOI 10.2307/2413694
   Magauer M, 2014, BOT J LINN SOC, V176, P486, DOI 10.1111/boj.12214
   Mandakova T, 2014, NEW PHYTOL, V201, P982, DOI 10.1111/nph.12567
   Mandakova T, 2013, PLANT CELL, V25, P3280, DOI 10.1105/tpc.113.114405
   Martinez-Ortega MM, 2004, SYST BOT, V29, P965, DOI 10.1600/0363644042451071
   Meudt HM, 2007, TRENDS PLANT SCI, V12, P106, DOI 10.1016/j.tplants.2007.02.001
   Meudt HM, 2011, INT J PLANT SCI, V172, P220, DOI 10.1086/657657
   Miller MA, 2010, P GATEWAY COMPUTING, P1
   Mraz P, 2012, MOL PHYLOGENET EVOL, V62, P612, DOI 10.1016/j.ympev.2011.11.006
   Munzbergova Z, 2013, HEREDITY, V110, P123, DOI 10.1038/hdy.2012.87
   MUMMENHOFF K, 1995, BOT ACTA, V108, P449, DOI 10.1111/j.1438-8677.1995.tb00520.x
   Otto SP, 2000, ANNU REV GENET, V34, P401, DOI 10.1146/annurev.genet.34.1.401
   PEPPER A, 1994, CELL, V78, P109, DOI 10.1016/0092-8674(94)90577-0
   Ramsey J, 1998, ANNU REV ECOL SYST, V29, P467, DOI 10.1146/annurev.ecolsys.29.1.467
   Resetnik I, 2016, AM J BOT, V103, P1300, DOI 10.3732/ajb.1500506
   Resetnik I, 2013, MOL PHYLOGENET EVOL, V69, P772, DOI 10.1016/j.ympev.2013.06.026
   Roelofs D, 1997, MOL ECOL, V6, P641, DOI 10.1046/j.1365-294X.1997.00225.x
   Rousseau-Gueutin M, 2009, MOL PHYLOGENET EVOL, V51, P515, DOI 10.1016/j.ympev.2008.12.024
   Shimizu-Inatsugi R, 2017, MOL ECOL, V26, P193, DOI 10.1111/mec.13738
   Shimizu-Inatsugi R, 2009, MOL ECOL, V18, P4024, DOI 10.1111/j.1365-294X.2009.04329.x
   Simmons MP, 2000, SYST BIOL, V49, P369, DOI 10.1093/sysbio/49.2.369
   Small RL, 2004, AUST SYST BOT, V17, P145, DOI 10.1071/SB03015
   Soltis DE, 2004, NEW PHYTOL, V161, P173, DOI 10.1046/j.1469-8137.2003.00948.x
   Soltis DE, 2014, AM J BOT, V101, P1057, DOI 10.3732/ajb.1400178
   Soltis PS, 2009, ANNU REV PLANT BIOL, V60, P561, DOI 10.1146/annurev.arplant.043008.092039
   Spaniel S, 2015, PLANT SYST EVOL, V301, P2463, DOI 10.1007/s00606-015-1257-3
   Spaniel S, 2012, BOT J LINN SOC, V169, P378, DOI 10.1111/j.1095-8339.2012.01225.x
   Spaniel S, 2011, AM J BOT, V98, P1887, DOI 10.3732/ajb.1100147
   Swofford D.L., 2002, PAUP PHYLOGENETIC AN
   Swofford DL, 2017, PAUP PHYLOGENETIC AN
   Symonds VV, 2010, EVOLUTION, V64, P1984, DOI [10.1111/j.1558-5646.2010.00978-x, 10.1111/j.1558-5646.2010.00978.x]
   Vallejo-Marin M, 2015, EVOLUTION, V69, P1487, DOI 10.1111/evo.12678
   Weiss-Schneeweiss H, 2013, CYTOGENET GENOME RES, V140, P137, DOI 10.1159/000351727
   Weitemier K, 2014, APPL PLANT SCI, V2, DOI 10.3732/apps.1400042
   Willyard A, 2009, MOL PHYLOGENET EVOL, V52, P498, DOI 10.1016/j.ympev.2009.02.011
   Xia XH, 2003, MOL PHYLOGENET EVOL, V26, P1, DOI 10.1016/S1055-7903(02)00326-3
   Xia XH, 2013, MOL BIOL EVOL, V30, P1720, DOI 10.1093/molbev/mst064
   Xia XH, 2009, PHYLOGENETIC HANDBOOK: A PRACTICAL APPROACH TO PHYLOGENETIC ANALYSIS AND HYPOTHESIS TESTING, 2ND EDITION, P615
   Ye J, 2012, BMC BIOINFORMATICS, V13, DOI 10.1186/1471-2105-13-134
   Young ND, 2003, BMC BIOINFORMATICS, V4, DOI 10.1186/1471-2105-4-6
   Zaveska E, 2016, MOL PHYLOGENET EVOL, V100, P303, DOI 10.1016/j.ympev.2016.04.017
   Zozomova-Lihova J, 2014, TAXON, V63, P562, DOI 10.12705/633.18
   Zozomova-Lihova J, 2014, ANN BOT-LONDON, V113, P817, DOI 10.1093/aob/mcu012
   Zwickl D. J., 2006, GENETIC ALGORITHM AP
NR 86
TC 12
Z9 12
U1 0
U2 11
PU OXFORD UNIV PRESS
PI OXFORD
PA GREAT CLARENDON ST, OXFORD OX2 6DP, ENGLAND
SN 0024-4074
EI 1095-8339
J9 BOT J LINN SOC
JI Bot. J. Linnean Soc.
PD AUG
PY 2017
VL 184
IS 4
BP 485
EP 502
DI 10.1093/botlinnean/box039
PG 18
WC Plant Sciences
WE Science Citation Index Expanded (SCI-EXPANDED)
SC Plant Sciences
GA FC6IJ
UT WOS:000406943300005
DA 2023-07-11
ER

PT J
AU Yu, CY
   Dong, JG
   Hu, SW
   Xu, AX
AF Yu, Cheng-Yu
   Dong, Jun-Gang
   Hu, Sheng-Wu
   Xu, Ai-Xia
TI Exposure to trace amounts of sulfonylurea herbicide tribenuron-methyl
   causes male sterility in 17 species or subspecies of cruciferous plants
SO BMC PLANT BIOLOGY
LA English
DT Article
DE Brassicaceae; Male sterility; Gametocide; Sulfonylurea;
   Tribenuron-methyl
ID CYTOPLASMIC MALE-STERILITY; BRASSICA-JUNCEA; L.; INHIBITION; CABBAGE;
   ANTHER; NAPUS
AB Background: For most cruciferous plants, which are known as important crops and a number of weeds, hybrid breeding is hampered by the unavailability of a pollination control system. Male sterility induced by a gametocide can be useful for the utilization of plant heterosis.
   Results: The gametocidal effect of sulfonylurea herbicide tribenuron-methyl was tested across seventeen cruciferous species or subspecies including Brassica juncea, B. carinata, B. oleracea ssp. capitata, B. oleracea ssp. acephala, B. rapa ssp. pekinensis, B. rapa ssp. chinensis, B. rapa ssp. parachinensis, B. nigra, Orychophragmus violaceus, Matthiola incana, Raphanus sativa, Sisymbrium altissimum, Eruca sativa, Sinapis alba, Sinapis arvensis, Capsella bursa-pastoris and Camelina sativa. The plants of 23 cultivars in these species or subspecies were foliar sprayed with 10 ml of 0.2 or 0.4 mg/L of tribenuron-methyl before the vacuolated microspore formed in the largest flower buds; the application was repeated ten to twelve days afterwards. Tribenuron-methyl exposure significantly changed the flowering phenology and reproductive function. The treated plants demonstrated a one to four day delay in flowering time and a shortened duration of flowering, as well as other slight phytotoxic effects including a reduction in plant height and floral organ size. Approximately 80% to 100% male sterility, which was estimated by both pollen staining and selfing seed-set rate, was induced in the plants. As a result, plants were rendered functionally able to out-cross, with an average 87% and 54% manually pollinated seed-set rate compared to the corresponding controls at the 0.2 mg/L and 0.4 mg/L doses, respectively.
   Conclusions: The results suggested that male reproductive function was much more sensitive to tribenuron-methyl exposure than female function. This sulfonylurea herbicide has a promising use as the gametocide for hybrid production in cruciferous plants.
C1 [Yu, Cheng-Yu; Dong, Jun-Gang; Hu, Sheng-Wu; Xu, Ai-Xia] Northwest A&F Univ, Coll Agron, 3 Taicheng Rd, Yangling 712100, Shaanxi, Peoples R China.
C3 Northwest A&F University - China
RP Yu, CY (通讯作者)，Northwest A&F Univ, Coll Agron, 3 Taicheng Rd, Yangling 712100, Shaanxi, Peoples R China.
EM yu1009@nwafu.edu.cn
RI Yu, Chengyu/GRN-9131-2022; Hu, Shengwu/ABD-5969-2021
OI Yu, Chengyu/0000-0002-7132-1149; 
FU National Key R& D Program of China [2016YFD0101300]; China Agriculture
   Research System [CARS-13]; Shaanxi Sci-Tech Innovation Project
   [2016KTCQ02-03]; Yangling Sci- Tech Plan [2016NY-04]
FX This work was financially supported by the projects from the National
   Key R& D Program of China (2016YFD0101300), the China Agriculture
   Research System (CARS-13), the Shaanxi Sci-Tech Innovation Project
   (2016KTCQ02-03), and the Yangling Sci-Tech Plan (2016NY-04).
CR Amiripour H, 2016, ACTA PHYSIOL PLANT, V38, DOI 10.1007/s11738-016-2262-z
   Bhat SR, 2006, PLANT BREEDING, V125, P150, DOI 10.1111/j.1439-0523.2006.01184.x
   Cao JS, 2006, PLANT CELL REP, V24, P715, DOI 10.1007/s00299-005-0020-6
   Chakrabarty SK, 2015, PLANT BREEDING, V134, P333, DOI 10.1111/pbr.12267
   Cheng YF, 2013, PLOS ONE, V8, DOI 10.1371/journal.pone.0080191
   Feng H, 2009, THEOR APPL GENET, V119, P333, DOI 10.1007/s00122-009-1042-1
   Guan C. Y., 1998, Cruciferae Newsletter, P55
   Kaur G, 2004, EUPHYTICA, V138, P271, DOI 10.1023/B:EUPH.0000047098.33909.b7
   Ke G. L., 1992, Acta Horticulturae Sinica, V19, P333
   Li H.-S., 2009, J SAFETY SCI TECHNOL, V2009-06, P1, DOI DOI 10.1016/J.JHAZMAT.2009.02.025.19297092
   Li HT, 2015, THEOR APPL GENET, V128, P107, DOI 10.1007/s00122-014-2415-7
   Londo JP, 2014, BMC PLANT BIOL, V14, DOI 10.1186/1471-2229-14-70
   Lou P, 2007, PLANT SCI, V172, P111, DOI 10.1016/j.plantsci.2006.07.015
   Nothnagel T, 2016, THEOR APPL GENET, V129, P331, DOI 10.1007/s00122-015-2630-x
   Qian HF, 2015, ECOTOXICOLOGY, V24, P163, DOI 10.1007/s10646-014-1369-5
   Singh V, 2003, PLANT BREEDING, V122, P421, DOI 10.1046/j.1439-0523.2003.00880.x
   Tang QY, 2013, INSECT SCI, V20, P254, DOI 10.1111/j.1744-7917.2012.01519.x
   Yu C, 2006, PLANT BREEDING, V125, P61, DOI 10.1111/j.1439-0523.2006.01180.x
   Yu C, 2007, P 12 GCIRC C MON JUN, VI, P130
   Yu C, 2009, Patent: China Patent, Patent No. [CN200910023162.6, 2009100231626]
   Yu CY, 2009, PLANT BREEDING, V128, P538, DOI 10.1111/j.1439-0523.2008.01594.x
   Yu ChengYu, 2014, Acta Agronomica Sinica, V40, P264
   Yu CY, 2009, THESIS, P1
   [赵彩霞 Zhao Caixia], 2013, [中国油料作物学报, Chinese Journal of Oil Crop Sciences], V35, P394
   Zhao L, 2015, MOL PLANT, V8, P1710, DOI 10.1016/j.molp.2015.08.009
   Zhou Q, 2007, PESTIC BIOCHEM PHYS, V89, P89, DOI 10.1016/j.pestbp.2007.04.004
   Zou J, 2014, THEOR APPL GENET, V127, P1593, DOI 10.1007/s00122-014-2321-z
NR 27
TC 12
Z9 13
U1 1
U2 16
PU BMC
PI LONDON
PA CAMPUS, 4 CRINAN ST, LONDON N1 9XW, ENGLAND
SN 1471-2229
J9 BMC PLANT BIOL
JI BMC Plant Biol.
PD JUN 1
PY 2017
VL 17
AR 95
DI 10.1186/s12870-017-1019-1
PG 11
WC Plant Sciences
WE Science Citation Index Expanded (SCI-EXPANDED)
SC Plant Sciences
GA EY3NS
UT WOS:000403879500001
PM 28571580
OA gold, Green Published
DA 2023-07-11
ER

PT J
AU Imaizumi, T
   Auge, G
   Donohue, K
AF Imaizumi, Toshiyuki
   Auge, Gabriela
   Donohue, Kathleen
TI Photoperiod throughout the maternal life cycle, not photoperiod during
   seed imbibition, influences germination in Arabidopsis thaliana
SO AMERICAN JOURNAL OF BOTANY
LA English
DT Article
DE Brassicaceae; dormancy; germination; maternal effect; phenotypic
   plasticity; photoperiod; seasonal cues; secondary dormancy
ID DAY LENGTH; DORMANCY; TEMPERATURE; SELECTION; POPULATION; ADAPTATION;
   RESPONSES; PLANTS; MATURATION; PHENOLOGY
AB PREMISE OF THE STUDY: Plants adjust their phenology in response to seasonal cues experienced both by their parents and by themselves, and coordinating responses to these cues is necessary for expressing adaptive phenology. We investigated how cues are integrated across time to influence an important progeny phenotype, i.e., seed germination.
   METHODS: We used Arabidopsis thaliana to investigate how the photoperiod experienced by maternal parents and by progeny influences seed germination. We examined when maternal photoperiod effects on germination are imposed and how long they persist in progeny. KEY
   RESULTS: The photoperiod experienced by maternal plants more strongly influenced germination than the photoperiod experienced during seed imbibition. In addition, the photoperiod experienced at the prereproductive stage frequently influenced germination as strongly as that experienced during reproduction. In general, seeds from plants grown under short days had higher seed germination percentages than seeds from plants grown in longer days. These maternal effects diminished with after-ripening, but reappeared in seeds induced into secondary dormancy.
   CONCLUSIONS: We found no evidence that the effect of photoperiod systematically attenuates in proportion to the time that elapsed between the cue and the timing of seed germination. Moreover, more recently experienced cues did not override the effects of cues experienced previously. Instead, specific sequences of photoperiods experienced at the prereproductive and reproductive stages appear to influence germination behavior.
C1 [Imaizumi, Toshiyuki; Auge, Gabriela; Donohue, Kathleen] Duke Univ, Dept Biol, Box 90338, Durham, NC 27708 USA.
C3 Duke University
RP Imaizumi, T (通讯作者)，Natl Agr & Food Res Org, 2-1-18 Kannon Dai, Tsukuba, Ibaraki 3058666, Japan.
EM toima@affrc.go.jp
RI Auge, Gabriela/ABG-6648-2021
OI Auge, Gabriela/0000-0002-6797-5668; Imaizumi,
   Toshiyuki/0000-0003-0511-785X
FU [NSF-IOS-11-46383]; Grants-in-Aid for Scientific Research [16K18646]
   Funding Source: KAKEN
FX The authors thank Brianne Edwards, Logan Blair, and Daniel Moore for
   technical assistance, and the staff of the Duke University Phytotron for
   excellent care of the plants. The manuscript benefitted greatly from
   discussions with Logan Blair, Daniel Moore, Brianne Edwards, and Lindsay
   Leverett. We also thank two anonymous reviewers and the Associate Editor
   for useful comments to improve the manuscript. This work was funded by
   grant NSF-IOS-11-46383 to KD.
CR Akiyama R, 2014, J EVOLUTION BIOL, V27, P193, DOI 10.1111/jeb.12293
   [Anonymous], 1998, AM J PHYS ANTHR
   [Anonymous], 2016, R LANGUAGE ENV STAT
   Auge G., 2016, ANN BOT
   Auge GA, 2015, SEED SCI RES, V25, P230, DOI 10.1017/S0960258514000440
   Baskin CC, 2014, SEEDS: ECOLOGY, BIOGEOGRAPHY, AND EVOLUTION OF DORMANCY AND GERMINATION, 2ND EDITION, P1, DOI 10.1016/B978-0-12-416677-6.00001-9
   BASKIN JM, 1983, BOT GAZ, V144, P540, DOI 10.1086/337408
   BASKIN JM, 1972, CAN J BOTANY, V50, P353, DOI 10.1139/b72-049
   Bewley JD, 1997, PLANT CELL, V9, P1055, DOI 10.1105/tpc.9.7.1055
   Burghardt LT, 2016, NEW PHYTOL, V209, P1301, DOI 10.1111/nph.13685
   Chen M, 2014, P NATL ACAD SCI USA, V111, P18787, DOI 10.1073/pnas.1412274111
   Chuine I, 2010, PHILOS T R SOC B, V365, P3149, DOI 10.1098/rstb.2010.0142
   DeWitt TJ, 1998, TRENDS ECOL EVOL, V13, P77, DOI 10.1016/S0169-5347(97)01274-3
   Donohue K, 1998, MATERNAL EFFECTS AS ADAPTATIONS, P137
   Donohue K, 2005, EVOLUTION, V59, P758, DOI 10.1111/j.0014-3820.2005.tb01751.x
   Donohue K, 2010, ANNU REV ECOL EVOL S, V41, P293, DOI 10.1146/annurev-ecolsys-102209-144715
   Donohue K, 2009, PHILOS T R SOC B, V364, P1059, DOI 10.1098/rstb.2008.0291
   Footitt S, 2014, NEW PHYTOL, V202, P929, DOI 10.1111/nph.12694
   Footitt S, 2013, PLANT J, V74, P1003, DOI 10.1111/tpj.12186
   Footitt S, 2011, P NATL ACAD SCI USA, V108, P20236, DOI 10.1073/pnas.1116325108
   Gutterman Y., 1978, Journal of Arid Environments, V1, P141
   Gutterman Y., 2000, Seeds: the ecology of regeneration in plant communities, P59, DOI 10.1079/9780851994321.0059
   Gutterman Y, 1996, J ARID ENVIRON, V33, P439, DOI 10.1006/jare.1996.0079
   GUTTERMAN Y, 1975, PHYSIOL PLANTARUM, V34, P30, DOI 10.1111/j.1399-3054.1975.tb01851.x
   Herman JJ, 2011, FRONT PLANT SCI, V2, DOI 10.3389/fpls.2011.00102
   Holdsworth MJ, 2008, NEW PHYTOL, V179, P33, DOI 10.1111/j.1469-8137.2008.02437.x
   Huang XQ, 2010, MOL ECOL, V19, P1335, DOI 10.1111/j.1365-294X.2010.04557.x
   KALISZ S, 1986, EVOLUTION, V40, P479, DOI 10.1111/j.1558-5646.1986.tb00501.x
   Kendall S, 2012, SEED SCI RES, V22, pS23, DOI 10.1017/S0960258511000390
   Kendall SL, 2011, PLANT CELL, V23, P2568, DOI 10.1105/tpc.111.087643
   Kronholm I, 2012, EVOLUTION, V66, P2287, DOI 10.1111/j.1558-5646.2012.01590.x
   Menzel A, 2006, GLOBAL ECOL BIOGEOGR, V15, P498, DOI 10.1111/j.1466-822x.2006.00247.x
   Michaels SD, 2003, P NATL ACAD SCI USA, V100, P10102, DOI 10.1073/pnas.1531467100
   Montesinos-Navarro A, 2012, EVOLUTION, V66, P3417, DOI 10.1111/j.1558-5646.2012.01689.x
   Mousseau T, 1998, MATERNAL EFFECTS ADA
   Munir J, 2001, AM J BOT, V88, P1240, DOI 10.2307/3558335
   Parmesan C, 2006, ANNU REV ECOL EVOL S, V37, P637, DOI 10.1146/annurev.ecolsys.37.091305.110100
   Postma FM, 2016, ANN BOT-LONDON, V117, P249, DOI 10.1093/aob/mcv171
   RATCLIFFE D, 1976, Arabidopsis Information Service, V13, P34
   Ratcliffe D, 1965, AR RES INT S GOTT, P37
   Ream T S, 2012, Cold Spring Harb Symp Quant Biol, V77, P105, DOI 10.1101/sqb.2013.77.014449
   ROACH DA, 1987, ANNU REV ECOL SYST, V18, P209, DOI 10.1146/annurev.ecolsys.18.1.209
   Sharbel TF, 2000, MOL ECOL, V9, P2109, DOI 10.1046/j.1365-294X.2000.01122.x
   Sheldon CC, 2008, P NATL ACAD SCI USA, V105, P2214, DOI 10.1073/pnas.0711453105
   Snell-Rood EC, 2013, ANIM BEHAV, V85, P1004, DOI 10.1016/j.anbehav.2012.12.031
   Sung SB, 2004, CURR OPIN PLANT BIOL, V7, P4, DOI 10.1016/j.pbi.2003.11.010
   THOMPSON L, 1994, J ECOL, V82, P63, DOI 10.2307/2261386
   Vleeshouwers LM, 1995, J ECOL, V83, P1031, DOI 10.2307/2261184
   Walther GR, 2002, NATURE, V416, P389, DOI 10.1038/416389a
   Willis CG, 2008, P NATL ACAD SCI USA, V105, P17029, DOI 10.1073/pnas.0806446105
NR 50
TC 12
Z9 12
U1 6
U2 30
PU WILEY
PI HOBOKEN
PA 111 RIVER ST, HOBOKEN 07030-5774, NJ USA
SN 0002-9122
EI 1537-2197
J9 AM J BOT
JI Am. J. Bot.
PD APR
PY 2017
VL 104
IS 4
BP 516
EP 526
DI 10.3732/ajb.1600389
PG 11
WC Plant Sciences
WE Science Citation Index Expanded (SCI-EXPANDED)
SC Plant Sciences
GA ES9JT
UT WOS:000399873500003
PM 28411210
OA Bronze
DA 2023-07-11
ER

PT J
AU Ozudogru, B
   Al-Shehbaz, IA
   Mummenhoff, K
AF Ozudogru, Baris
   Al-Shehbaz, Ihsan A.
   Mummenhoff, Klaus
TI Tribal assignment of Heldreichia Boiss. (Brassicaceae): evidence from
   nuclear ITS and plastidic ndhF markers
SO PLANT SYSTEMATICS AND EVOLUTION
LA English
DT Article
DE Biscutelleae; Brassicaceae; Heldreichia; ITS; ndhF; Turkey
ID PHYLOGENETIC-RELATIONSHIPS; EVOLUTION; CRUCIFERAE
AB Heldreichia Boiss. is a monospecific genus mainly distributed in Anatolia and the Lebanon. Although morphological variation and infrageneric phylogenetic relationships were recently studied in detail, Heldreichia remained as one of the few orphan genera that have not yet been assigned to any tribe. In the current study, we used sequence data from the nuclear ITS and chloroplast ndhF regions of Heldreichia and representatives of main Brassicaceae lineages and tribes to determine its tribal affiliation. Bayesian-based phylogenetic analyses clearly show with high support that Heldreichia is a member of the recently expanded tribe Biscutelleae. Furthermore, we characterize the tribe Biscutelleae morphologically and provide a determination key for all its genera.
C1 [Ozudogru, Baris] Hacettepe Univ, Dept Biol, Fac Sci, Ankara, Turkey.
   [Al-Shehbaz, Ihsan A.] Missouri Bot Garden, POB 299, St Louis, MO 63166 USA.
   [Mummenhoff, Klaus] Univ Osnabruck, Dept Biol Bot, Barbarastr 11, D-49076 Osnabruck, Germany.
C3 Hacettepe University; Missouri Botanical Gardens; University Osnabruck
RP Ozudogru, B (通讯作者)，Hacettepe Univ, Dept Biol, Fac Sci, Ankara, Turkey.
EM barisoz@hacettepe.edu.tr
RI özüdoğru, barış/AAV-3761-2021; ÖZÜDOĞRU, BARIŞ/G-9173-2013
OI özüdoğru, barış/0000-0002-8855-5718; ÖZÜDOĞRU,
   BARIŞ/0000-0002-8855-5718; Mummenhoff, Klaus/0000-0002-8449-1593
CR Al-Shehbaz IA, 2006, PLANT SYST EVOL, V259, P89, DOI 10.1007/s00606-006-0415-z
   Al-Shehbaz IA, 2012, TAXON, V61, P931, DOI 10.1002/tax.615002
   ALSHEHBAZ IA, 1986, J ARNOLD ARBORETUM, V67, P265, DOI 10.5962/bhl.part.27392
   Bailey CD, 2006, MOL BIOL EVOL, V23, P2142, DOI 10.1093/molbev/msl087
   Beilstein MA, 2006, AM J BOT, V93, P607, DOI 10.3732/ajb.93.4.607
   Beilstein MA, 2008, AM J BOT, V95, P1307, DOI 10.3732/ajb.0800065
   Beilstein MA, 2010, P NATL ACAD SCI USA, V107, P18724, DOI 10.1073/pnas.0909766107
   Busch A, 2012, MOL BIOL EVOL, V29, P1241, DOI 10.1093/molbev/msr297
   Chen Hongliang, 2016, Plant Diversity, V38, P171, DOI 10.1016/j.pld.2016.04.004
   Couvreur TLP, 2010, MOL BIOL EVOL, V27, P55, DOI 10.1093/molbev/msp202
   Degnan JH, 2009, TRENDS ECOL EVOL, V24, P332, DOI 10.1016/j.tree.2009.01.009
   Drummond AJ, 2005, MOL BIOL EVOL, V22, P1185, DOI [10.1093/molbev/msi103, 10.1093/molbev/mss075]
   Franzke A, 2016, TRENDS PLANT SCI, V21, P554, DOI 10.1016/j.tplants.2016.01.024
   Franzke A, 2011, TRENDS PLANT SCI, V16, P108, DOI 10.1016/j.tplants.2010.11.005
   Franzke A, 2009, TAXON, V58, P425, DOI 10.1002/tax.582009
   German DA, 2015, TURCZANINOWIA, V17, P17, DOI 10.14258/turczaninowia.17.4.3
   German DA, 2009, PLANT SYST EVOL, V283, P33, DOI 10.1007/s00606-009-0213-5
   Graeber K, 2014, P NATL ACAD SCI USA, V111, pE3571, DOI 10.1073/pnas.1403851111
   Guo YL, 2009, P NATL ACAD SCI USA, V106, P5246, DOI 10.1073/pnas.0808012106
   Hanikenne M, 2008, NATURE, V453, P391, DOI 10.1038/nature06877
   Huang CH, 2016, MOL BIOL EVOL, V33, P394, DOI 10.1093/molbev/msv226
   Khosravi AR, 2009, BIOCHEM SYST ECOL, V37, P106, DOI 10.1016/j.bse.2009.01.010
   Kiefer M, 2014, PLANT CELL PHYSIOL, V55, DOI 10.1093/pcp/pct158
   Koch M. A., 2009, BIOL BREEDING CRUCIF, P1, DOI DOI 10.1201/9781420086096.CH1
   Koch MA, 2007, MOL BIOL EVOL, V24, P63, DOI 10.1093/molbev/msl130
   Koch MA, 2012, TAXON, V61, P1001, DOI 10.1002/tax.615007
   Massatti R, 2016, AM J BOT, V103, P337, DOI 10.3732/ajb.1500315
   Ozudogru B, 2015, TAXON, V64, P727, DOI 10.12705/644.5
   Parolly G, 2010, TAXON, V59, P187, DOI 10.1002/tax.591018
   Resetnik I, 2013, MOL PHYLOGENET EVOL, V69, P772, DOI 10.1016/j.ympev.2013.06.026
   Salariato DL, 2013, PLANT SYST EVOL, V299, P305, DOI 10.1007/s00606-012-0722-5
   SCHULZ O. E., 1936, NATURLICHEN PFLANZ B, V17B
   Tamura K, 2013, MOL BIOL EVOL, V30, P2725, DOI [10.1093/molbev/mst197, 10.1093/molbev/msr121]
   Warwick SI, 2010, PLANT SYST EVOL, V285, P209, DOI 10.1007/s00606-010-0271-8
   Warwick SI, 2009, BOTANY, V87, P961, DOI 10.1139/B09-051
   Yu WB, 2013, PLOS ONE, V8, DOI 10.1371/journal.pone.0074828
NR 36
TC 12
Z9 12
U1 0
U2 2
PU SPRINGER WIEN
PI WIEN
PA SACHSENPLATZ 4-6, PO BOX 89, A-1201 WIEN, AUSTRIA
SN 0378-2697
EI 1615-6110
J9 PLANT SYST EVOL
JI Plant Syst. Evol.
PD MAR
PY 2017
VL 303
IS 3
BP 329
EP 335
DI 10.1007/s00606-016-1374-7
PG 7
WC Plant Sciences; Evolutionary Biology
WE Science Citation Index Expanded (SCI-EXPANDED)
SC Plant Sciences; Evolutionary Biology
GA EM7VC
UT WOS:000395519400005
DA 2023-07-11
ER

PT J
AU Noreen, H
   Farman, M
   McCullagh, JSO
AF Noreen, Hafiza
   Farman, Muhammad
   McCullagh, James S. O.
TI Bioassay-guided isolation of cytotoxic flavonoids from aerial parts of
   Coronopus didymus
SO JOURNAL OF ETHNOPHARMACOLOGY
LA English
DT Article
DE Coronopus didymus; Cytotoxicity; HeLa and LN18 cell lines; Anticancer
   activity; Flavones
ID CANCER; APOPTOSIS
AB Ethnopharmacological relevance:: Coronopus didymus Linn. (Brassicaceae) is a medicinal plant used traditionally as antipyretic, expectorant, to purify blood and for alleviating symptoms of pain, inflammations, malaria, wounds and cancer.
   Aim of the study:: The present study was designed to isolate and identify the cytotoxic compounds responsible for anticancer activity from this traditionally useful medicinal plant.
   Materials and methods:: Bioassay-guided fractionation of the ethanolic extract of aerial parts of C. didymus allowed the isolation of compounds responsible for anticancer activity. Their structures were elucidated by UV Spectroscopy (with shift reagents), ESI-MS and NMR spectral data. Preliminary anticancer activity of ethanolic extract, different fractions and isolated compounds was assessed through MTT in vitro cytotoxicity assay in a dose dependent manner against human cancer cell lines (HeLa and LN18) and normal 293T cells.
   Results:: Three flavonoids namely 5,7,4'-trihydroxy-3'-methoxyflavone-4'-O-beta-D-glucoside (1), 5,7,4'-trihydroxy-3'-methoxyflavone-4'-O-(6 ''-acetyl)-beta-D-glucoside (2) and 5,7,4'-trihydroxy-3'-methoxy flavone (3), were isolated from aerial parts. Compound 1 was identified for the first time from the genus Coronopus. All the compounds 1-3 showed promising activity against HeLa cells with IC50 values of 43.50, 0.63 and 3.67 mu M, respectively. Significant result was also obtained with compound 3 against LN18 cells with IC50 value of 46.63 mu M.
   Conclusion:: The cytotoxic activity of the crude extract and fractions which may largely be due to its major isolated constituents, flavonoids 1-3, against both HeLa and LN18 cells provides a scientific basis for the ethnopharmacological use of C. didymus as anticancer agent.
C1 [Noreen, Hafiza; Farman, Muhammad] Quaid I Azam Univ, Dept Chem, Islamabad 45320, Pakistan.
   [Noreen, Hafiza; McCullagh, James S. O.] Univ Oxford, Dept Chem, Chem Res Lab, Mansfield Rd, Oxford OX1 3TA, England.
C3 Quaid I Azam University; RLUK- Research Libraries UK; University of
   Oxford
RP Farman, M (通讯作者)，Quaid I Azam Univ, Dept Chem, Islamabad 45320, Pakistan.
EM farman@qau.edu.pk
RI McCullagh, James/AAD-2669-2022
OI McCullagh, James/0000-0003-4733-1205; Farman,
   Muhammad/0000-0002-3938-2603
FU Higher Education Commission of Pakistan; Cancer Research UK [16466]
   Funding Source: researchfish
FX We thank Higher Education Commission of Pakistan for Indigenous (Ph. D
   Fellowship for 5000 Scholars-Phase II) and International Research
   Support Initiative Program (IRSIP) and Quaid-i-Azam University
   (URF/2015). We thank Dr. James Wickens from the Mass Spectrometry
   Research Laboratory (Department of Chemistry, University of Oxford, UK)
   for his kind help with mass spectrometric analyses and Dr. Barbara Odell
   from the NMR Research Facility (Department of Chemistry, University of
   Oxford, UK) and Prof. Dr. Shahid Hameed from Department of Chemistry,
   Quaid-i-Azan University, Islamabad, Pakistan for aiding in NMR data
   interpretation.
CR [Anonymous], 2002, B WORLD HEALTH ORGAN, V80, P610
   Benavente-Garcia O, 2008, J AGR FOOD CHEM, V56, P6185, DOI 10.1021/jf8006568
   Benavente-Garcia O, 2007, CURR CANCER DRUG TAR, V7, P795
   Brusselmans K, 2005, J BIOL CHEM, V280, P5636, DOI 10.1074/jbc.M408177200
   Cardenas M, 2006, BIOORGAN MED CHEM, V14, P2966, DOI 10.1016/j.bmc.2005.12.021
   De Ruiz Rosa E. I., 1994, Fitoterapia, V65, P181
   Huang N, 1999, J AM SOC MASS SPECTR, V10, P1166, DOI 10.1016/S1044-0305(99)00089-6
   Luo HT, 2010, CANCER CELL INT, V10, DOI 10.1186/1475-2867-10-16
   Mabry T.J., 1970, SYSTEMATIC IDENTIFIC, P12
   Mishra B, 2003, BIOORGAN MED CHEM, V11, P2677, DOI 10.1016/S0968-0896(03)00232-3
   Newman DJ, 2016, J NAT PROD, V79, P629, DOI 10.1021/acs.jnatprod.5b01055
   Noreen H., 2016, ASIAN J CHEM, V28, P1007
   Busnardo TCPM, 2010, J ETHNOPHARMACOL, V128, P519, DOI 10.1016/j.jep.2009.12.017
   Park Y, 2007, MAGN RESON CHEM, V45, P1072, DOI 10.1002/mrc.2063
   Prabhakar KR, 2002, PHARM BIOL, V40, P490, DOI 10.1076/phbi.40.7.490.14684
   Sarker S. D., 2006, NATURAL PRODUCTS ISO, P202, DOI DOI 10.1385/1-59259-955-9:1
   SCAMBIA G, 1994, INT J CANCER, V57, P211, DOI 10.1002/ijc.2910570214
   Schmidt F, 2008, ONCOL REP, V19, P1061
   So FV, 1996, NUTR CANCER, V26, P167, DOI 10.1080/01635589609514473
   Stewart B, 2014, WORLD CANC REPORT
   Phan T, 2011, J SURG RES, V170, P84, DOI 10.1016/j.jss.2011.03.064
   Vidya Priyadarsini R, 2010, Eur J Pharmacol, V649, P84, DOI 10.1016/j.ejphar.2010.09.020
   Walle T, 2007, BIOCHEM PHARMACOL, V73, P1288, DOI 10.1016/j.bcp.2006.12.028
   Wen X, 2006, XENOBIOTICA, V36, P387, DOI 10.1080/00498250600630636
   Williams RJ, 2004, FREE RADICAL BIO MED, V36, P838, DOI 10.1016/j.freeradbiomed.2004.01.001
   World Health Organization, 2012, REP TECHN CONS H5N1, p[2, 54]
   Yang SF, 2008, J DENT RES, V87, P401, DOI 10.1177/154405910808700413
NR 27
TC 12
Z9 13
U1 1
U2 10
PU ELSEVIER IRELAND LTD
PI CLARE
PA ELSEVIER HOUSE, BROOKVALE PLAZA, EAST PARK SHANNON, CO, CLARE, 00000,
   IRELAND
SN 0378-8741
EI 1872-7573
J9 J ETHNOPHARMACOL
JI J. Ethnopharmacol.
PD DEC 24
PY 2016
VL 194
BP 971
EP 980
DI 10.1016/j.jep.2016.10.074
PG 10
WC Plant Sciences; Chemistry, Medicinal; Integrative & Complementary
   Medicine; Pharmacology & Pharmacy
WE Science Citation Index Expanded (SCI-EXPANDED)
SC Plant Sciences; Pharmacology & Pharmacy; Integrative & Complementary
   Medicine
GA EG5IF
UT WOS:000391076800102
PM 27989879
OA Green Submitted
DA 2023-07-11
ER

PT J
AU Katsarou, D
   Omirou, M
   Liadaki, K
   Tsikou, D
   Delis, C
   Garagounis, C
   Krokida, A
   Zambounis, A
   Papadopoulou, KK
AF Katsarou, Dimitra
   Omirou, Michalis
   Liadaki, Kalliopi
   Tsikou, Daniela
   Delis, Costas
   Garagounis, Constantine
   Krokida, Afrodite
   Zambounis, Antonis
   Papadopoulou, Kalliope K.
TI Glucosinolate biosynthesis in Eruca sativa
SO PLANT PHYSIOLOGY AND BIOCHEMISTRY
LA English
DT Article
DE Glucosinolates; Biosynthesis; Cancer cells; Cytotoxicity; Plant
   nutrition; Brassicaceae
ID BRASSICA-OLERACEA; SALAD ROCKET; WILD ROCKET; SULFUR; AUXIN; NITROGEN;
   PLANT; IDENTIFICATION; PATHWAY; INTACT
AB Glucosinolates (GSLs) are a highly important group of secondary metabolites in the Caparalles order, both due to their significance in plant-biome interactions and to their chemoprotective properties. This study identified genes involved in all steps of aliphatic and indolic GSL biosynthesis in Eruca sativa, a cultivated plant closely related to Arabidopsis thaliana with agronomic and nutritional value. The impact of nitrogen (N) and sulfur (S) availability on GSL biosynthetic pathways at a transcriptional level, and on the final GSL content of plant leaf and root tissues, was investigated. N and S supply had a significant and interactive effect on the GSL content of leaves, in a structure-specific and tissue-dependent manner; the metabolites levels were significantly correlated with the relative expression of the genes involved in their biosynthesis. A more complex effect was observed in roots, where aliphatic and indolic GSLs and related biosynthetic genes responded differently to the various nutritional treatments suggesting that nitrogen and sulfur availability are important factors that control plant GSL content at a transcriptional level. The biological activity of extracts derived from these plants grown under the specific nutritional schemes was examined. N and S availability were found to significantly affect the cytotoxicity of E. sativa extracts on human cancer cells, supporting the notion that carefully designed nutritional schemes can promote the accumulation of chemoprotective substances in edible plants. (C) 2016 Elsevier Masson SAS. All rights reserved.
C1 [Katsarou, Dimitra; Liadaki, Kalliopi; Tsikou, Daniela; Delis, Costas; Garagounis, Constantine; Krokida, Afrodite; Zambounis, Antonis; Papadopoulou, Kalliope K.] Univ Thessaly, Dept Biochem & Biotechnol, Larisa, Greece.
   [Omirou, Michalis] Agr Res Inst, Minist Agr Nat Resources & Environm, Nicosia, Cyprus.
C3 University of Thessaly
RP Papadopoulou, KK (通讯作者)，Univ Thessaly, Dept Biochem & Biotechnol, Biopolis, Larisa 41500, Greece.
EM kalpapad@bio.uth.gr
RI Delis, Costas/AAT-4424-2020; Garagounis, Constantine/AAE-8747-2019;
   Tsikou, Daniela/AAT-3646-2021; Omirou, Michalis/V-8495-2019
OI Delis, Costas/0000-0003-1940-004X; Tsikou, Daniela/0000-0001-6295-4860;
   Krokida, Afroditi/0000-0002-0228-0224; Papadopoulou,
   Kalliope/0000-0001-7731-1825
FU Department of Biochemistry and Biotechnology, University of Thessaly
   [3817, 3439]
FX This work was partially supported by the Postgraduate Programs 3817 &
   3439 of the Department of Biochemistry and Biotechnology, University of
   Thessaly, to KKP and KL
CR Araki R, 2013, PLANT BIOTECHNOL J, V11, P1017, DOI 10.1111/pbi.12095
   BARTEL B, 1994, P NATL ACAD SCI USA, V91, P6649, DOI 10.1073/pnas.91.14.6649
   Bennett RN, 2007, J AGR FOOD CHEM, V55, P67, DOI 10.1021/jf061997d
   Bennett RN, 2006, J AGR FOOD CHEM, V54, P4005, DOI 10.1021/jf052756t
   Budnowski J, 2015, J AGR FOOD CHEM, V63, P8418, DOI 10.1021/acs.jafc.5b02948
   de Kraker JW, 2011, PLANT CELL, V23, P38, DOI 10.1105/tpc.110.079269
   de Vos M, 2008, PLANT PHYSIOL, V146, P916, DOI 10.1104/pp.107.112185
   Fahey JW, 2001, PHYTOCHEMISTRY, V56, P5, DOI 10.1016/S0031-9422(00)00316-2
   Falkenberg B, 2008, J EXP BOT, V59, P2831, DOI 10.1093/jxb/ern144
   Fuentes E, 2014, NUTRIENTS, V6, P5839, DOI 10.3390/nu6125839
   Gigolashvili T, 2009, PLANT CELL, V21, P1813, DOI 10.1105/tpc.109.066399
   Graser G, 2000, ARCH BIOCHEM BIOPHYS, V378, P411, DOI 10.1006/abbi.2000.1812
   Grubb CD, 2014, PLANT J, V79, P92, DOI 10.1111/tpj.12541
   Hansen BG, 2007, PLANT J, V50, P902, DOI 10.1111/j.1365-313X.2007.03101.x
   Harborne JB, 2000, PHYTOCHEMISTRY, V55, P481, DOI 10.1016/S0031-9422(00)00235-1
   Hayes JD, 2008, EUR J NUTR, V47, P73, DOI 10.1007/s00394-008-2009-8
   Hirai M, 2004, PLANT CELL PHYSIOL, V45, pS122
   Hirai MY, 2004, J EXP BOT, V55, P1871, DOI 10.1093/jxb/erh184
   Hubberten HM, 2012, PLANT J, V72, P625, DOI 10.1111/j.1365-313X.2012.05105.x
   Ioannides C, 2015, DRUG METAB REV, V47, P356, DOI 10.3109/03602532.2015.1058819
   Jin J, 2009, J AGR FOOD CHEM, V57, P5227, DOI 10.1021/jf9002973
   Khoobchandani M, 2011, FITOTERAPIA, V82, P647, DOI 10.1016/j.fitote.2011.02.004
   Khoobchandani M, 2010, FOOD CHEM, V120, P217, DOI 10.1016/j.foodchem.2009.10.011
   Kiba T, 2011, J EXP BOT, V62, P1399, DOI 10.1093/jxb/erq410
   Kliebenstein DJ, 2001, PLANT PHYSIOL, V126, P811, DOI 10.1104/pp.126.2.811
   Kopsell DA, 2007, J AGR FOOD CHEM, V55, P10628, DOI 10.1021/jf072793f
   Lampe JW, 2009, GUT, V58, P900, DOI 10.1136/gut.2008.166694
   Levy M, 2005, PLANT J, V43, P79, DOI 10.1111/j.1365-313X.2005.02435.x
   Li GY, 2002, GENETICS, V162, P1937
   Li J, 2008, PLANT PHYSIOL, V148, P1721, DOI 10.1104/pp.108.125757
   Malitsky S, 2008, PLANT PHYSIOL, V148, P2021, DOI 10.1104/pp.108.124784
   Marconett CN, 2011, CARCINOGENESIS, V32, P1315, DOI 10.1093/carcin/bgr116
   Maruyama-Nakashita A, 2006, PLANT CELL, V18, P3235, DOI 10.1105/tpc.106.046458
   Melchini A, 2009, FOOD CHEM TOXICOL, V47, P1430, DOI 10.1016/j.fct.2009.03.024
   Mikkelsen MD, 2004, PLANT J, V37, P770, DOI 10.1111/j.1365-313X.2004.02002.x
   Mikkelsen MD, 2002, AMINO ACIDS, V22, P279, DOI 10.1007/s007260200014
   Naur P, 2003, PLANT PHYSIOL, V133, P63, DOI 10.1104/pp.102.019240
   Nour-Eldin HH, 2009, PHYTOCHEM REV, V8, P53, DOI 10.1007/s11101-008-9110-8
   Okino ST, 2009, CANCER PREV RES, V2, P251, DOI 10.1158/1940-6207.CAPR-08-0146
   Omirou M, 2012, PLANT SOIL, V354, P347, DOI 10.1007/s11104-011-1071-9
   Omirou MD, 2009, J AGR FOOD CHEM, V57, P9408, DOI 10.1021/jf901440n
   Pedras MSC, 2002, PHYTOCHEMISTRY, V59, P611, DOI 10.1016/S0031-9422(02)00026-2
   Pfaffl MW, 2001, NUCLEIC ACIDS RES, V29, DOI 10.1093/nar/29.9.e45
   Piotrowski M, 2004, J BIOL CHEM, V279, P50717, DOI 10.1074/jbc.M407681200
   Qiu D, 2009, PLANT CELL REP, V28, P649, DOI 10.1007/s00299-008-0661-3
   Razis AFA, 2010, TOXICOLOGY, V277, P74, DOI 10.1016/j.tox.2010.08.080
   Razis AFA, 2011, ARCH TOXICOL, V85, P919, DOI 10.1007/s00204-010-0629-2
   Schonhof I, 2007, J PLANT NUTR SOIL SC, V170, P65, DOI 10.1002/jpln.200620639
   SCUDIERO DA, 1988, CANCER RES, V48, P4827
   Sonderby IE, 2010, TRENDS PLANT SCI, V15, P283, DOI 10.1016/j.tplants.2010.02.005
   Sonderby IE, 2007, PLOS ONE, V2, DOI 10.1371/journal.pone.0001322
   Sonderby IE, 2010, PLANT PHYSIOL, V153, P348, DOI 10.1104/pp.109.149286
   Stoner G, 2002, CARCINOGENESIS, V23, P1769, DOI 10.1093/carcin/23.10.1769
   Sugawara S, 2009, P NATL ACAD SCI USA, V106, P5430, DOI 10.1073/pnas.0811226106
   Traka MH, 2014, DRUG DISCOV TODAY, V19, P1488, DOI 10.1016/j.drudis.2014.07.007
   Wagner AE, 2013, OXID MED CELL LONGEV, V2013, DOI 10.1155/2013/964539
   Wathelet J. P., 2004, AGROINDUSTRIA, V3, P257
   Yang B, 2010, SPAN J AGRIC RES, V8, P662, DOI 10.5424/sjar/2010083-1263
   Yaniv Z, 1998, ECON BOT, V52, P394, DOI 10.1007/BF02862069
   Yatusevich R, 2010, PLANT J, V62, P1, DOI 10.1111/j.1365-313X.2009.04118.x
   Yoshida M, 2004, CARCINOGENESIS, V25, P2257, DOI 10.1093/carcin/bgh225
   Zang YX, 2009, FEBS J, V276, P3559, DOI 10.1111/j.1742-4658.2009.07076.x
NR 62
TC 12
Z9 12
U1 0
U2 36
PU ELSEVIER FRANCE-EDITIONS SCIENTIFIQUES MEDICALES ELSEVIER
PI ISSY-LES-MOULINEAUX
PA 65 RUE CAMILLE DESMOULINS, CS50083, 92442 ISSY-LES-MOULINEAUX, FRANCE
SN 0981-9428
J9 PLANT PHYSIOL BIOCH
JI Plant Physiol. Biochem.
PD DEC
PY 2016
VL 109
BP 452
EP 466
DI 10.1016/j.plaphy.2016.10.024
PG 15
WC Plant Sciences
WE Science Citation Index Expanded (SCI-EXPANDED)
SC Plant Sciences
GA EE2BW
UT WOS:000389389700047
PM 27816826
DA 2023-07-11
ER

PT J
AU Ali, T
   Runge, F
   Dutbayev, A
   Schmuker, A
   Solovyeva, I
   Nigrelli, L
   Buch, AK
   Xia, XJ
   Ploch, S
   Orren, O
   Kummer, V
   Paule, J
   Celik, A
   Vakhrusheva, L
   Gabrielyan, I
   Thines, M
AF Ali, Tahir
   Runge, Fabian
   Dutbayev, Ayan
   Schmuker, Angelika
   Solovyeva, Irina
   Nigrelli, Lisa
   Buch, Ann-Katrin
   Xia, Xiaojuan
   Ploch, Sebastian
   Orren, Ouria
   Kummer, Volker
   Paule, Juraj
   Celik, Ali
   Vakhrusheva, Ljudmila
   Gabrielyan, Ivan
   Thines, Marco
TI Microthlaspi erraticum (Jord.) T. Ali et Thines has a wide distribution,
   ranging from the Alps to the Tien Shan
SO FLORA
LA English
DT Article
DE Biogeography; Coluteocarpeae; Noccaea; Phylogeny; Species complex;
   Thlaspi perfoliatum
ID ARABIS-ALPINA; BRASSICACEAE
AB Microthlaspi is a predominantly Eurasian genus which also occurs in the northernmost parts of Africa (Maghreb). The most widespread species of the genus is M. perfoliatum, which can be found from Sweden to Algeria and from Portugal to China. The other species are thought to have much more confined distribution ranges, often covering only a few hundred kilometres. This is also believed for the diploid M. erraticum, which was recently re-appraised as a taxon independent from the tetra- to hexaploid M. perfoliatum. Previously, M. erraticum was believed to be present only in Central Europe, from the East of France to Slovenia. In order to gain a deeper understanding of the ecology, evolution and migration history of Microthlaspi it was the focus of the current study to investigate, if M. erraticum is present in habitats outside Central Europe, but with microclimates similar to Central Europe. It is demonstrated that M. erraticum is much more widespread than previously thought, while other lineages apart from M. perfoliatum s.str. and M. erraticum seem to have restricted distribution ranges. The latter species was observed from the Alps and their foreland, the Balkans, the mountainous areas around the Black Sea, Southern Siberia, as well as the Altai and Tien Shan mountains. This demonstrates a widespread occurrence of this easily-overlooked species. (C) 2016 Elsevier GmbH. All rights reserved.
C1 [Ali, Tahir; Dutbayev, Ayan; Nigrelli, Lisa; Buch, Ann-Katrin; Xia, Xiaojuan; Thines, Marco] Goethe Univ, Inst Ecol Evolut & Div, Dept Biol, Campus Riedberg,Max von Laue Str 13, 0-60439 Frankfurt, Germany.
   [Ali, Tahir; Runge, Fabian; Dutbayev, Ayan; Solovyeva, Irina; Nigrelli, Lisa; Xia, Xiaojuan; Ploch, Sebastian; Paule, Juraj; Thines, Marco] Senckenberg Gesell Nat Forsch, Biodivers & Climate Res Ctr, Senckenberganlage 25, D-60325 Frankfurt, Germany.
   [Schmuker, Angelika] Univ Hohenheim, Inst Bot 210, D-70593 Stuttgart, Germany.
   [Ploch, Sebastian] Univ Dusseldorf, Inst Populat Genet, Univ Str 1, D-40225 Dusseldorf, Germany.
   [Orren, Ouria] Neot Kedumim, POB 1007, IL-71100 Lod, Israel.
   [Kummer, Volker] Univ Potsdam, Inst Biochem & Biol, Maulbeerallee 1, D-14469 Potsdam, Germany.
   [Paule, Juraj; Celik, Ali] Senckenberg Gesell Nat Forsch, Dept Bot & Mol Evolut, Senckenberganlage 25, D-60325 Frankfurt, Germany.
   [Celik, Ali; Vakhrusheva, Ljudmila] Pamukkale Univ, Sci & Arts Fac, Dept Biol, TR-20017 Kinikli, Denizli, Turkey.
   [Vakhrusheva, Ljudmila; Gabrielyan, Ivan] Taurida Natl VI Vernadsky Univ, 4 Vernadskogo Ave, UA-295007 Simferopol, Republic Of Cri, Ukraine.
   [Gabrielyan, Ivan] Natl Acad Sci Armenia, Inst Bot, Dept Systemat & Plant Geog, Acharyan Str 1, Yerevan 0063, Armenia.
C3 Goethe University Frankfurt; Senckenberg Gesellschaft fur Naturforschung
   (SGN); University Hohenheim; Heinrich Heine University Dusseldorf;
   University of Potsdam; Senckenberg Gesellschaft fur Naturforschung
   (SGN); Pamukkale University; Ministry of Education & Science of Ukraine;
   Taurida National V.I.Vernadsky University; VI Vernadsky Crimean Federal
   University; National Academy of Sciences of Armenia; Institute of Botany
   after A.L. Takhtajyan - NAS RA
RP Thines, M (通讯作者)，Goethe Univ, Inst Ecol Evolut & Div, Dept Biol, Campus Riedberg,Max von Laue Str 13, 0-60439 Frankfurt, Germany.
EM marco.thines@senckenberg.de
RI Ali, Tahir/S-2043-2016; Paule, Juraj/A-2998-2017; Ploch,
   Sebastian/AAF-2369-2020
OI Ali, Tahir/0000-0003-2371-0884; Paule, Juraj/0000-0001-5375-7689; Ploch,
   Sebastian/0000-0002-7129-4523; Dutbayev, Ayan/0000-0002-3064-6051
CR Al-Shehbaz I.A., 2011, BRASSICACEAE MUSTARD
   Ali T, 2016, TAXON, V65, P79, DOI 10.12705/651.6
   Ansell SW, 2011, ANN BOT-LONDON, V108, P241, DOI 10.1093/aob/mcr134
   Appel O, 2003, FA GE VAS P, V5, P75
   Fern K, 1997, PLANTS FUTURE EDIBLE
   Hansen LB, 2003, HEREDITY, V91, P276, DOI 10.1038/sj.hdy.6800335
   Hedge I. C., 1976, The biology and chemistry of the Cruciferae., P1
   Karl R, 2012, AM J BOT, V99, P778, DOI 10.3732/ajb.1100447
   Katoh K, 2008, BRIEF BIOINFORM, V9, P286, DOI 10.1093/bib/bbn013
   Katoh K, 2013, MOL BIOL EVOL, V30, P772, DOI 10.1093/molbev/mst010
   Koch M, 2004, AM J BOT, V91, P115, DOI 10.3732/ajb.91.1.115
   Korkmaz EM, 2014, J BIOGEOGR, V41, P1793, DOI 10.1111/jbi.12332
   Meusel H., 1965, VERGLEICHENDE CHOROL, P179
   MEYER F K, 1979, Feddes Repertorium, V90, P129
   MEYER F K, 1973, Feddes Repertorium, V84, P449
   MEYER F. K., 2003, HAUSSKNECHTIA, V9, P3
   Mishra B, 2014, MYCOL PROG, V13, P1255, DOI 10.1007/s11557-014-1010-2
   Mummenhoff K, 1997, CAN J BOT, V75, P469, DOI 10.1139/b97-051
   MUMMENHOFF K, 1991, TAXON, V40, P427, DOI 10.2307/1223220
   Randall R.P., 2012, GLOBAL COMPENDIUM WE
   Rich TCG, 1998, BIODIVERS CONSERV, V7, P915, DOI 10.1023/A:1008825203722
   Stamatakis A, 2014, BIOINFORMATICS, V30, P1312, DOI 10.1093/bioinformatics/btu033
   TABERLET P, 1991, PLANT MOL BIOL, V17, P1105, DOI 10.1007/BF00037152
   Tamura K, 2011, MOL BIOL EVOL, V28, P2731, DOI 10.1093/molbev/msr121
   White T.J., 1990, PCR PROTOCOLS GUIDE, P315, DOI [10.1016/B978, DOI 10.1016/B978-0-12-372180-8.50042-1]
   Zunk K, 1996, THEOR APPL GENET, V92, P375, DOI 10.1007/BF00223682
NR 26
TC 12
Z9 14
U1 0
U2 5
PU ELSEVIER GMBH
PI MUNICH
PA HACKERBRUCKE 6, 80335 MUNICH, GERMANY
SN 0367-2530
EI 1618-0585
J9 FLORA
JI Flora
PD NOV
PY 2016
VL 225
BP 76
EP 81
DI 10.1016/j.flora.2016.09.008
PG 6
WC Plant Sciences; Ecology
WE Science Citation Index Expanded (SCI-EXPANDED)
SC Plant Sciences; Environmental Sciences & Ecology
GA EI5UT
UT WOS:000392562000009
DA 2023-07-11
ER

PT J
AU Salvagnin, U
   Carlin, S
   Angeli, S
   Vrhovsek, U
   Anfora, G
   Malnoy, M
   Martens, S
AF Salvagnin, Umberto
   Carlin, Silvia
   Angeli, Sergio
   Vrhovsek, Urska
   Anfora, Gianfranco
   Malnoy, Mickael
   Martens, Stefan
TI Homologous and heterologous expression of grapevine
   E-(beta)-caryophyllene synthase (VvGwECar2)
SO PHYTOCHEMISTRY
LA English
DT Article
DE Vitis vinifera Vitaceae; Grapevine; Sesquiterpene(s); TPS; Terpene
   synthase; E-(beta)-Caryophyllene; Arabidopsis thaliana Brassicaceae;
   VOC(s); Genetic transformation
ID MOTH LOBESIA-BOTRANA; TERPENOID METABOLISM; VOLATILES; GENES;
   BIOSYNTHESIS; DEFENSE; PCR; IDENTIFICATION; MANAGEMENT; SEQUENCE
AB E(beta)-caryophyllene is a sesquiterpene volatile emitted by plants and involved in many ecological interactions within and among trophic levels and it has a kairomonal activity for many insect species. In grapevine it is a key compound for host-plant recognition by the European grapevine moth, Lobesia botrana, together with other two sesquiterpenes. In grapevine E-(beta)-caryophyllene synthase is coded by the VvGwECar2 gene, although complete characterization of the corresponding protein has not yet been achieved. Here we performed the characterization of the enzyme after heterologous expression in E. coil, which resulted to produce in vitro also minor amounts of the isomer a-humulene and of germacrene D. The pH optimum was estimated to be 7.8, and the K-m and K-cat values for farnesyl pyrophosphate were 31.4 mu M and 0.19 s(-1) respectively. Then, we overexpressed the gene in the cytoplasm of two plant species, Arabidopsis thaliana and the native host Vitis vinifera. In Arabidopsis the enzyme changed the plant head space release, showing a higher selectivity for E-(beta)-caryophyllene, but also the production of thujopsene instead of germacrene D. Overall plants increased the E-(beta)-caryophyllene emission in the headspace collection by 8-fold compared to Col-0 control plants. In grapevine VvGwECar2 overexpression resulted in higher E-(beta)-caryophyllene emissions, although there was no clear correlation between gene activity and sesquiterpene quantity, suggesting a key role by the plant regulation machinery. (C) 2016 Elsevier Ltd. All rights reserved.
C1 [Salvagnin, Umberto; Angeli, Sergio] Free Univ Bozen Bolzano, Fac Sci & Technol, Piazza Univ 5, I-39100 Bolzano, Italy.
   [Salvagnin, Umberto; Carlin, Silvia; Vrhovsek, Urska; Anfora, Gianfranco; Malnoy, Mickael; Martens, Stefan] Fdn Edmund Mach, Res & Innovat Ctr, Via E Mach 1, I-38010 San Michele All Adige, TN, Italy.
C3 Free University of Bozen-Bolzano; Fondazione Edmund Mach
RP Salvagnin, U (通讯作者)，Free Univ Bozen Bolzano, Fac Sci & Technol, Piazza Univ 5, I-39100 Bolzano, Italy.
EM umberto.salvagnin@fmach.it; silvia.carlin@fmach.it;
   Sergio.Angeli@unibz.it; urska.vrhovsek@fmach.it;
   gianfranco.anfora@fmach.it; mickael.malnoy@fmach.it;
   stefan.martens@fmach.it
RI Malnoy, Mickael/AAO-5431-2021; Martens, Stefan/B-7659-2011; malnoy,
   mickael/C-5007-2012; Carlin, Silvia/E-9184-2011; Martens,
   Stefan/N-4322-2017; Carlin, Silvia/AAP-2414-2021; Angeli,
   Sergio/A-7720-2008
OI Malnoy, Mickael/0000-0002-5158-534X; Martens,
   Stefan/0000-0001-9913-4882; malnoy, mickael/0000-0002-5158-534X; Carlin,
   Silvia/0000-0003-0398-6947; Martens, Stefan/0000-0001-9913-4882; Carlin,
   Silvia/0000-0003-0398-6947; Angeli, Sergio/0000-0002-8463-7476; ANFORA,
   Gianfranco/0000-0003-2545-1409
FU Autonomous Province of Trento through Fondazione Edmund Mach; Free
   University of Bolzano
FX We thanks prof. Bohlmann's laboratory for providing us the coding
   sequence of VvGwEcar2 into pET28b+ vector. This work was funded by the
   Autonomous Province of Trento through Fondazione Edmund Mach and by the
   Free University of Bolzano.
CR Abraham J, 2014, B INSECTOL, V67, P21
   Aharoni A, 2003, PLANT CELL, V15, P2866, DOI 10.1105/tpc.016253
   Anfora G, 2009, J CHEM ECOL, V35, P1054, DOI 10.1007/s10886-009-9686-5
   Arimura G, 2000, NATURE, V406, P512, DOI 10.1038/35020072
   Bohlmann J, 2008, PLANT J, V54, P656, DOI 10.1111/j.1365-313X.2008.03449.x
   Boland W., 1984, ANAL VOLATILES, P371
   BRADFORD MM, 1976, ANAL BIOCHEM, V72, P248, DOI 10.1016/0003-2697(76)90527-3
   Bruce TJA, 2005, TRENDS PLANT SCI, V10, P269, DOI 10.1016/j.tplants.2005.04.003
   Bruce TJA, 2015, SCI REP-UK, V5, DOI 10.1038/srep11183
   Cai Y, 2002, PHYTOCHEMISTRY, V61, P523, DOI 10.1016/S0031-9422(02)00265-0
   Cattaneo AM, 2014, PHYSIOL ENTOMOL, V39, P229, DOI 10.1111/phen.12067
   Chen F, 2011, PLANT J, V66, P212, DOI 10.1111/j.1365-313X.2011.04520.x
   Clough SJ, 1998, PLANT J, V16, P735, DOI 10.1046/j.1365-313x.1998.00343.x
   Croteau R., 2000, BIOCH MOL BIOL PLANT, P1250, DOI DOI 10.1201/B11003-3
   Dalla Costa L, 2014, PLANT CELL TISS ORG, V118, P471, DOI 10.1007/s11240-014-0499-z
   Ditengou FA, 2015, NAT COMMUN, V6, DOI 10.1038/ncomms7279
   Drew DP, 2016, J EXP BOT, V67, P799, DOI 10.1093/jxb/erv491
   Dudareva N, 2000, PLANT PHYSIOL, V122, P627, DOI 10.1104/pp.122.3.627
   FERMAUD M, 1989, PHYTOPATHOLOGY, V79, P651, DOI 10.1094/Phyto-79-651
   Fredslund J, 2007, BMC BIOINFORMATICS, V8, DOI 10.1186/1471-2105-8-369
   Hasegawa M, 2010, MOL PLANT MICROBE IN, V23, P1000, DOI 10.1094/MPMI-23-8-1000
   Heiling S, 2010, PLANT CELL, V22, P273, DOI 10.1105/tpc.109.071449
   Hellemans J, 2007, GENOME BIOL, V8, DOI 10.1186/gb-2007-8-2-r19
   Ioriatti C, 2011, J ECON ENTOMOL, V104, P1125, DOI 10.1603/EC10443
   Kappers IF, 2005, SCIENCE, V309, P2070, DOI 10.1126/science.1116232
   Karimi M, 2007, PLANT PHYSIOL, V145, P1144, DOI 10.1104/pp.107.106989
   Keurentjes JJB, 2008, GENOME BIOL, V9, DOI 10.1186/gb-2008-9-8-r129
   Lucker J, 2004, PHYTOCHEMISTRY, V65, P2649, DOI 10.1016/j.phytochem.2004.08.017
   Martin DM, 2010, BMC PLANT BIOL, V10, DOI 10.1186/1471-2229-10-226
   Matarese F, 2014, PHYTOCHEMISTRY, V105, P12, DOI 10.1016/j.phytochem.2014.06.007
   Reid KE, 2006, BMC PLANT BIOL, V6, DOI 10.1186/1471-2229-6-27
   Rohmer M, 1999, NAT PROD REP, V16, P565, DOI 10.1039/a709175c
   Schwabt W, 2015, J AGR FOOD CHEM, V63, P10591, DOI 10.1021/acs.jafc.5b04398
   Shatkay H, 2007, BIOINFORMATICS, V23, P1410, DOI 10.1093/bioinformatics/btm115
   Tasin M, 2006, NATURWISSENSCHAFTEN, V93, P141, DOI 10.1007/s00114-005-0077-7
   Tasin M, 2005, J CHEM ECOL, V31, P77, DOI 10.1007/s10886-005-0975-3
   Turlings TCJ, 2006, CURR OPIN PLANT BIOL, V9, P421, DOI 10.1016/j.pbi.2006.05.010
   Unsicker SB, 2009, CURR OPIN PLANT BIOL, V12, P479, DOI 10.1016/j.pbi.2009.04.001
   Zhu BQ, 2014, INT J MOL SCI, V15, P21992, DOI 10.3390/ijms151221992
   Zwenger S., 2008, Biotechnology and Molecular Biology Reviews, V3, P001
NR 40
TC 12
Z9 13
U1 1
U2 37
PU PERGAMON-ELSEVIER SCIENCE LTD
PI OXFORD
PA THE BOULEVARD, LANGFORD LANE, KIDLINGTON, OXFORD OX5 1GB, ENGLAND
SN 0031-9422
J9 PHYTOCHEMISTRY
JI Phytochemistry
PD NOV
PY 2016
VL 131
BP 76
EP 83
DI 10.1016/j.phytochem.2016.08.002
PG 8
WC Biochemistry & Molecular Biology; Plant Sciences
WE Science Citation Index Expanded (SCI-EXPANDED)
SC Biochemistry & Molecular Biology; Plant Sciences
GA DZ2SR
UT WOS:000385692000008
PM 27561253
DA 2023-07-11
ER

PT J
AU Yasin, M
   Andreasen, C
AF Yasin, Muhammad
   Andreasen, Christian
TI Effect of reduced oxygen concentration on the germination behavior of
   vegetable seeds
SO HORTICULTURE ENVIRONMENT AND BIOTECHNOLOGY
LA English
DT Article
DE horticultural crops; hydroponic cultivation; olericulture; oxygen
   deficiency; oxygen stress; seed physiology
ID ANAEROBIC METABOLISM; TEMPERATURE; SENSITIVITY; RESPIRATION; RESPONSES;
   DORMANCY; HYPOXIA; GROWTH; PLANTS
AB Oxygen (O-2) in the soil is necessary for the germination of seeds, but it can be reduced by excessive water contents, compaction, compression, and hard surfaces. Reduced O-2 concentrations may change the germination success (proportion of seeds germinated; d) and speed (time to reach 50% germination; t (50)) of seeds. Independent laboratory experiments tested the germination of nine economically valuable vegetable species at five O-2 concentrations (20.9, 15, 10, 5, and 2.5%). Members of the Asteraceae (butterhead lettuce and iceberg lettuce) and Brassicaceae (broccoli and white cabbage) families germinated best at 20.9% O-2 and 15% O-2, but were also able to germinate at 5-2.5% O-2. Members of the Apiaceae (carrot, celeriac, and parsley) were sensitive to 5-2.5% O-2 concentrations, which reduced their d and increased their t50. The germination rate of Swiss chard (Amaranthaceae) consistently declined as O-2 concentrations reduced from 20.9% O-2 to 2.5% O-2. There was a slight variation in the germination response to O-2 concentration between the morphotypes of Brassica oleracea, (white cabbage, broccoli and cauliflower), although it was unclear whether this was related to seed age, genetic variation, or the conditions experienced during seed production or storage. The seeds of the Brassicaceae (broccoli and white cabbage) and Asteraceae (butterhead lettuce and iceberg lettuce) were less sensitive to reduced O-2 concentrations and therefore may be more suitable for soils suffering from low O-2 concentrations, such as compacted soils with hard surfaces or waterlogged soils.
C1 [Yasin, Muhammad; Andreasen, Christian] Univ Copenhagen, Dept Plant & Environm Sci, Fac Sci, Hoejbakkegaard Alle 13, DK-2630 Taastrup, Denmark.
   [Yasin, Muhammad] Univ Sargodha, Univ Coll Agr, Dept Agron, PK-40100 Sargodha, Pakistan.
C3 University of Copenhagen; Bahauddin Zakariya University
RP Yasin, M (通讯作者)，Univ Copenhagen, Dept Plant & Environm Sci, Fac Sci, Hoejbakkegaard Alle 13, DK-2630 Taastrup, Denmark.; Yasin, M (通讯作者)，Univ Sargodha, Univ Coll Agr, Dept Agron, PK-40100 Sargodha, Pakistan.
EM agrarianyasin@gmail.com
RI Yasin, Muhammad/C-5785-2015
OI Yasin, Muhammad/0000-0002-5195-9524
FU University of Copenhagen, Denmark; University of Sargodha, Pakistan
FX We are thankful to Rijk Zwaan Seed Company (De Lier, The Netherlands),
   who donated seeds for this research. We also thank the University of
   Copenhagen, Denmark for providing research support and facilities for
   the experiments and the University of Sargodha, Pakistan for awarding a
   Faculty Development Program (FDP) scholarship for doctorate study to
   Muhammad Yasin.
CR ALANI A, 1985, PLANT PHYSIOL, V79, P885, DOI 10.1104/pp.79.3.885
   Andreasen C, 2014, HORTSCIENCE, V49, P538, DOI 10.21273/HORTSCI.49.5.538
   AOSA [Association of Official Seed Analysts], 2009, RUL TEST SEEDS
   BOTHA FC, 1992, PLANT GROWTH REGUL, V11, P211, DOI 10.1007/BF00024560
   Bradford KJ, 2007, SEED SCI RES, V17, P33, DOI 10.1017/S0960258507657389
   Bradford KJ, 2002, WEED SCI, V50, P248, DOI 10.1614/0043-1745(2002)050[0248:AOHTTQ]2.0.CO;2
   Christensen J, 2015, HORTSCIENCE, V50, P363, DOI 10.21273/HORTSCI.50.3.363
   CORBINEAU F, 1995, SEED SCI RES, V5, P129, DOI 10.1017/S0960258500002749
   CORBINEAU F, 1994, ACTA HORTIC, V354, P9
   Finch-Savage WE, 2005, PLANT SCI, V169, P753, DOI 10.1016/j.plantsci.2005.05.026
   GAY C, 1991, ENVIRON EXP BOT, V31, P193, DOI 10.1016/0098-8472(91)90070-5
   Geigenberger P, 2003, CURR OPIN PLANT BIOL, V6, P247, DOI 10.1016/S1369-5266(03)00038-4
   Grzesiak MT, 2015, J AGRON CROP SCI, V201, P330, DOI 10.1111/jac.12104
   ISTA, 2011, INT RUL SEED TEST, P5
   KENNEDY RA, 1992, PLANT PHYSIOL, V100, P1, DOI 10.1104/pp.100.1.1
   Klaring HP, 2009, SCI HORTIC-AMSTERDAM, V122, P17, DOI 10.1016/j.scienta.2009.03.029
   Ozbingol N, 1998, SEED SCI RES, V8, P377, DOI 10.1017/S096025850000430X
   Platenius H, 1943, PLANT PHYSIOL, V18, P671, DOI 10.1104/pp.18.4.671
   Ritz C, 2005, J STAT SOFTW, V12, P1
   Ritz C, 2013, EUR J AGRON, V45, P1, DOI 10.1016/j.eja.2012.10.003
   RUMPHO ME, 1981, PLANT PHYSIOL, V68, P165, DOI 10.1104/pp.68.1.165
   Thomas M, 1925, BIOCHEM J, V19, P927, DOI 10.1042/bj0190927
   Topp GC, 2000, CAN J SOIL SCI, V80, P33, DOI 10.4141/S99-037
   van Dongen JT, 2015, ANNU REV PLANT BIOL, V66, P345, DOI 10.1146/annurev-arplant-043014-114813
   Yasin M, 2015, PLANT GROWTH REGUL, V77, P307, DOI 10.1007/s10725-015-0065-7
NR 25
TC 12
Z9 12
U1 3
U2 47
PU KOREAN SOC HORTICULTURAL SCIENCE
PI JEOLLABUK-DO
PA C/O NATL INST HORTICULTURAL & HERBAL SCIENCE, 100, NONGSAENGMYEONG-RO,
   ISEO-MYEON, WANJU-GUN, JEOLLABUK-DO, 565-852, SOUTH KOREA
SN 2211-3452
EI 2211-3460
J9 HORTIC ENVIRON BIOTE
JI Hortic. Environ. Biotechnol.
PD OCT
PY 2016
VL 57
IS 5
BP 453
EP 461
DI 10.1007/s13580-016-0170-1
PG 9
WC Horticulture
WE Science Citation Index Expanded (SCI-EXPANDED)
SC Agriculture
GA EB1DY
UT WOS:000387090100005
DA 2023-07-11
ER

PT J
AU Shannon, RWR
   Felix, AE
   Poppy, GM
   Newland, PL
   van Dam, NM
   Hanley, ME
AF Shannon, Roger W. R.
   Felix, Anne-Emmanuelle
   Poppy, Guy M.
   Newland, Philip L.
   van Dam, Nicole M.
   Hanley, Mick E.
TI Something in the air? The impact of volatiles on mollusc attack of
   oilseed rape seedlings
SO ANNALS OF BOTANY
LA English
DT Article
DE Brassica napus L.; Brassicaceae; crop protection; food security; green
   leaf volatiles; Helix aspersa Muller; monoterpenes; plant volatiles;
   seedling herbivory; solid-phase microextraction
ID SLUG DEROCERAS-RETICULATUM; BRASSICA-NAPUS; FIELD SLUG;
   ARABIDOPSIS-THALIANA; PLANTAGO-LANCEOLATA; HOST LOCATION; HERBIVORY;
   IDENTIFICATION; ATTRACTION; DEFENSE
AB Methods The feeding preferences of the mollusc Helix aspersa were determined for several oilseed rape (Brassica napus) cultivars and a rank order of acceptability was established. This was compared with glucosinolate concentrations and volatile organic compound (VOC) profiles to determine whether seedling acceptability to molluscs was linked to either form of defence.
   Key Results While VOC profiles for each oilseed rape cultivar could be separated by canonical discriminant analysis and associated with mollusc feeding preferences, glucosinolate profiles were unrelated to snail feeding behaviour. A mixture of monoterpenes (alpha-pinene, beta-myrcene and delta-3-carene) was identified as a putative attractant, while a blend of the green leaf volatiles 3-hexen-1-ol, 3-hexen-1-ol acetate and the monoterpene alpha-terpinene was identified as a putative repellent mix. Added to the VOC profile of oilseed rape seedlings, the 'repellent' mix reduced mollusc selection, while the 'attractant' mix had no effect.
   Conclusions Despite the widespread assumption that seedling selection by generalist herbivores is governed by chemical defence and taste, we show that olfactory cues may be more important. Oilseed rape may be atypical of wild plants, but our ability to identify repellent volatile organic compounds that can influence snail olfactory selection points to new methods for crop protection using modified VOC profiles during the vulnerable seedling stage.
C1 [Shannon, Roger W. R.; Felix, Anne-Emmanuelle; Hanley, Mick E.] Univ Plymouth, Sch Biol Sci, Plymouth PL4 8AA, Devon, England.
   [Shannon, Roger W. R.; Poppy, Guy M.; Newland, Philip L.] Univ Southampton, Ctr Biol Sci, Southampton SO17 1BJ, Hants, England.
   [van Dam, Nicole M.] German Ctr Integrat Biodivers Res iDiv, Deutsch Pl 5e, D-04103 Leipzig, Germany.
   [van Dam, Nicole M.] Univ Jena, Inst Ecol, Dornburger Str 159, D-07743 Jena, Germany.
   [van Dam, Nicole M.] Radboud Univ Nijmegen, Mol Interact Ecol, Inst Water & Wetland Res, POB 9010, NL-6500 GL Nijmegen, Netherlands.
C3 University of Plymouth; University of Southampton; Friedrich Schiller
   University of Jena; Radboud University Nijmegen
RP Hanley, ME (通讯作者)，Univ Plymouth, Sch Biol Sci, Plymouth PL4 8AA, Devon, England.
EM mehanley@plymouth.ac.uk
RI van Dam, Nicole M./B-3281-2008; Poppy, Guy m/D-7513-2012
OI van Dam, Nicole M./0000-0003-2622-5446; Newland,
   Philip/0000-0003-4124-8507
FU Leverhulme Trust [RPG-083]; Seale-Hayne Educational Trust
FX We thank Jane Akerman, Chelsea White-Hall, Mike Cotton and Sebastian
   Krosse for technical assistance, Dr Inka Lusebrink and Dr Robbie Girling
   for invaluable advice, Senova Ltd, LS Plant Breeding Ltd and Grainseed
   Ltd for generously donating oilseed rape seeds, and two anonymous
   referees for comments on an earlier version of the manuscript. This work
   was supported by the Leverhulme Trust (grant number RPG-083 to M.E.H.,
   P.L.N. and G.M.P.) and the Seale-Hayne Educational Trust (to M.E.H.).
CR Ache BW, 2005, NEURON, V48, P417, DOI 10.1016/j.neuron.2005.10.022
   Alyokhin A, 2015, PEST MANAG SCI, V71, P343, DOI 10.1002/ps.3826
   Barlow SE, 2013, ANN BOT-LONDON, V112, P721, DOI 10.1093/aob/mct086
   Barton KE, 2013, ANN BOT-LONDON, V112, P643, DOI 10.1093/aob/mct139
   Barton KE, 2013, ANN BOT-LONDON, V112, P711, DOI 10.1093/aob/mct083
   Bebber DP, 2013, NAT CLIM CHANGE, V3, P985, DOI [10.1038/NCLIMATE1990, 10.1038/nclimate1990]
   Birkett MA, 2004, J CHEM ECOL, V30, P563, DOI 10.1023/B:JOEC.0000018629.58425.18
   Bleeker PM, 2009, PLANT PHYSIOL, V151, P925, DOI 10.1104/pp.109.142661
   Blight MM, 1997, J CHEM ECOL, V23, P1715, DOI 10.1023/B:JOEC.0000006446.21160.c1
   Boege K, 2005, TRENDS ECOL EVOL, V20, P441, DOI 10.1016/j.tree.2005.05.001
   Brown PD, 2003, PHYTOCHEMISTRY, V62, P471, DOI 10.1016/S0031-9422(02)00549-6
   Bruce TJA, 2014, ANN APPL BIOL, V164, P348, DOI 10.1111/aab.12128
   Bruce TJA, 2005, TRENDS PLANT SCI, V10, P269, DOI 10.1016/j.tplants.2005.04.003
   BUCHNER R, 1987, GLUCOSINOLATES RAPES, P50, DOI DOI 10.1007/978-94-009-3615-7
   Carroll MJ, 2008, J CHEM ECOL, V34, P291, DOI 10.1007/s10886-007-9414-y
   Carroll MJ, 2006, J CHEM ECOL, V32, P1911, DOI 10.1007/s10886-006-9117-9
   CHASE R, 1982, J COMP PHYSIOL, V148, P225, DOI 10.1007/BF00619129
   Clark SJ, 1997, ANN APPL BIOL, V130, P379, DOI 10.1111/j.1744-7348.1997.tb06841.x
   COLE RA, 1980, J SCI FOOD AGR, V31, P549, DOI 10.1002/jsfa.2740310606
   Cook SM, 2007, ANNU REV ENTOMOL, V52, P375, DOI 10.1146/annurev.ento.52.110405.091407
   DEFRA, 2014, STRUCT AGR IND ENGL
   DEFRA, 2012, AGR UK 2012
   Elger A, 2009, OIKOS, V118, P767, DOI 10.1111/j.1600-0706.2009.17206.x
   Falk KL, 2014, MOL ECOL, V23, P1188, DOI 10.1111/mec.12610
   Fenner M, 1999, FUNCT ECOL, V13, P546, DOI 10.1046/j.1365-2435.1999.00346.x
   Fink P, 2006, J CHEM ECOL, V32, P1867, DOI 10.1007/s10886-006-9115-y
   Frank T, 2002, ANN APPL BIOL, V141, P93, DOI 10.1111/j.1744-7348.2002.tb00200.x
   Friedrich A, 1998, J COMP PHYSIOL A, V183, P247, DOI 10.1007/s003590050252
   Furstenau B, 2012, J CHEM ECOL, V38, P378, DOI 10.1007/s10886-012-0110-1
   Garthwaite D. G. S., 2013, PESTICIDE USAGE SURV
   GIAMOUSTARIS A, 1995, ANN APPL BIOL, V126, P347, DOI 10.1111/j.1744-7348.1995.tb05371.x
   GLEN DM, 1990, ANN APPL BIOL, V117, P197, DOI 10.1111/j.1744-7348.1990.tb04207.x
   Godfray HCJ, 2010, SCIENCE, V327, P812, DOI 10.1126/science.1185383
   Gols R, 2008, J CHEM ECOL, V34, P132, DOI 10.1007/s10886-008-9429-z
   Hanley ME, 2007, PLANT CELL ENVIRON, V30, P812, DOI 10.1111/j.1365-3040.2007.01671.x
   Hanley ME, 2013, ANN BOT-LONDON, V112, P671, DOI 10.1093/aob/mct003
   Hanley ME, 2012, WEED RES, V52, P252, DOI 10.1111/j.1365-3180.2012.00910.x
   Hanley ME, 2009, ANN BOT-LONDON, V103, P1347, DOI 10.1093/aob/mcp081
   Hanley ME, 2004, NEW PHYTOL, V163, P61, DOI 10.1111/j.1469-8137.2004.01094.x
   Hanley ME, 2004, PLANT ECOL, V170, P35, DOI 10.1023/B:VEGE.0000019022.48043.56
   Hanley ME, 2001, OECOLOGIA, V126, P409, DOI 10.1007/s004420000538
   Hanley ME, 1995, THESIS U SOUTHAMPTON
   Hanley ME, 2007, PERSPECT PLANT ECOL, V8, P157, DOI 10.1016/j.ppees.2007.01.001
   Hanley ME, 2011, PLANT ECOL, V212, P727, DOI 10.1007/s11258-010-9845-3
   Iglesias J, 1999, J MOLLUS STUD, V65, P411, DOI 10.1093/mollus/65.4.411
   Kergunteuil A, 2015, J CHEM ECOL, V41, P330, DOI 10.1007/s10886-015-0575-9
   Kombrink E, 2012, PLANTA, V236, P1351, DOI 10.1007/s00425-012-1705-z
   LEATHER SR, 1987, ENTOMOL EXP APPL, V43, P295, DOI 10.1007/BF00343565
   McEwan M, 1998, CLIN EXP ALLERGY, V28, P332
   Moens R, 2002, TERRESTRIAL MOLLUSCS, P425
   Moshgani M, 2014, BASIC APPL ECOL, V15, P607, DOI 10.1016/j.baae.2014.08.011
   Moyes CL, 2000, J CHEM ECOL, V26, P2625, DOI 10.1023/A:1005549115751
   Newland PL, 1998, J COMP PHYSIOL A, V183, P313, DOI 10.1007/s003590050258
   Nicholls C., 2014, HGCA RES REV, V79, P1
   Oerke EC, 2006, J AGR SCI-CAMBRIDGE, V144, P31, DOI 10.1017/S0021859605005708
   Pherobase, 2014, PHER DAT PHER SEM
   Renwick JAA, 1999, ENTOMOL EXP APPL, V91, P51, DOI 10.1023/A:1003693005761
   ROTHSCHILD M, 1975, PROC R SOC SER B-BIO, V190, P1, DOI 10.1098/rspb.1975.0076
   Scala A, 2013, INT J MOL SCI, V14, P17781, DOI 10.3390/ijms140917781
   Schiestl FP, 2014, FRONTIERS ECOLOGY EV, V2, P1
   Shiojiri K, 2006, P NATL ACAD SCI USA, V103, P16672, DOI 10.1073/pnas.0607780103
   Stewart-Jones A, 2006, J CHEM ECOL, V32, P845, DOI 10.1007/s10886-006-9039-6
   Strauss SY, 2009, ECOLOGY, V90, P419, DOI 10.1890/07-1533.1
   SYLVESTERBRADLE.R, 1985, ASPECTS APPLIED BIOL, V10, P395
   USDA (United States Department of Agriculture), 2014, OILS WORLD MARK TRAD
   van Dam NM, 2008, PLANT BIOLOGY, V10, P29, DOI 10.1055/s-2007-964961
   van Dam NM, 2004, NEW PHYTOL, V161, P801, DOI 10.1111/j.1469-8137.2004.00984.x
   Wang JL, 2009, NAT PROD RES, V23, P1080, DOI 10.1080/14786410802267759
   Webster B, 2008, J CHEM ECOL, V34, P1153, DOI 10.1007/s10886-008-9510-7
   Whitehorn PR, 2012, SCIENCE, V336, P351, DOI 10.1126/science.1215025
   Wittstock U, 2000, IUBMB LIFE, V49, P71, DOI 10.1080/152165400306395
NR 71
TC 12
Z9 12
U1 2
U2 39
PU OXFORD UNIV PRESS
PI OXFORD
PA GREAT CLARENDON ST, OXFORD OX2 6DP, ENGLAND
SN 0305-7364
EI 1095-8290
J9 ANN BOT-LONDON
JI Ann. Bot.
PD MAY
PY 2016
VL 117
IS 6
BP 1073
EP 1082
DI 10.1093/aob/mcw032
PG 10
WC Plant Sciences
WE Science Citation Index Expanded (SCI-EXPANDED)
SC Plant Sciences
GA DM9AJ
UT WOS:000376655400012
PM 27009912
OA Green Published, Bronze
DA 2023-07-11
ER

PT J
AU Marshall, DL
   Evans, AS
AF Marshall, Diane L.
   Evans, Ann S.
TI Can selection on a male mating character result in evolutionary change?
   A selection experiment on California wild radish, Raphanus sativus
SO AMERICAN JOURNAL OF BOTANY
LA English
DT Article
DE nonrandom mating; pollen competition; sexual selection; selection
   experiment; Brassicaceae; Raphanus sativus; wild radish
ID POLLEN-TUBE GROWTH; SOIL-PHOSPHORUS AVAILABILITY; MALE GAMETOPHYTE
   DEVELOPMENT; PETAL COLOR VARIANTS; SEXUAL SELECTION; COMPETITIVE
   ABILITY; PROGENY PERFORMANCE; MULTIPLE PATERNITY; CUCURBITA-PEPO;
   MYCORRHIZAL INFECTION
AB PREMISE OF THE STUDY: Whenever more pollen grains arrive on stigmas than necessary to fertilize ovules, sexual selection is possible. However, the role of sexual selection remains controversial, in part because of lack of evidence on genetic bases of traits and the response of relevant characters to selection.
   METHODS: In an experiment with Raphanus sativus, we selected on tendency to sire seeds in the stylar or basal regions of fruits. This character is likely related to pollen tube growth rate, and seed position affects rates of abortion and seed predation. We measured differences among families in seed siring and related characters and evaluated responses to selection.
   KEY RESULTS: All replicates showed strong effects of pollen donor family on proportion of seeds sired per fruit in mixed pollinations. Most also showed effects of pollen donor family on number of pollen grains per flower and pollen diameter. Two of four replicates showed a response to selection on position of seeds sired. In responding replicates, we found trade-offs in pollen grain size and number; plants with larger pollen grains sired more seeds in the basal region.
   CONCLUSIONS: Our data suggest a genetic basis for pollen donor ability to sire seeds in competition. The significant response to selection in two replicates shows that position of seeds sired can respond to selection. Thus, all components for sexual selection to occur and affect traits are present. Variation in results among replicates might be due to changes in greenhouse conditions. Environmental effects may contribute to the maintenance of variation in these fitness-related characters.
C1 [Marshall, Diane L.] Univ New Mexico, Dept Biol, MSC03-2020,1 Univ New Mexico, Albuquerque, NM 87131 USA.
   [Evans, Ann S.] Thomas Nelson Community Coll, Dept Biol, 99 Thomas Nelson Dr, Hampton, VA 23666 USA.
C3 University of New Mexico
RP Marshall, DL (通讯作者)，Univ New Mexico, Dept Biol, MSC03-2020,1 Univ New Mexico, Albuquerque, NM 87131 USA.
EM marshall@unm.edu
FU NSF [BSR 8958233, DEB 9509184, DEB 9807337]
FX The authors thank K. Flies and P. Gegick for organizing, supervising,
   and conducting greenhouse and laboratory work for this study. They also
   thank J. Avritt for maintaining plants and assisting with the
   experiments and the numerous undergraduates who were essential to the
   completion of the project. This work was supported by NSF Grants BSR
   8958233, DEB 9509184, and DEB 9807337. The suggestions of reviewers were
   very helpful in improving the focus and clarity of the manuscript.
CR Agrawal AA, 1999, EVOLUTION, V53, P1093, DOI 10.2307/2640814
   Andersson Malte, 1994
   [Anonymous], 1998, SPERM COMPETITION SE
   Arunkumar R, 2013, MOL BIOL EVOL, V30, P2475, DOI 10.1093/molbev/mst149
   ASHMAN TL, 1993, OECOLOGIA, V96, P102, DOI 10.1007/BF00318036
   Avila-Sakar G, 2003, INT J PLANT SCI, V164, P395, DOI 10.1086/374196
   BARNES D. K., 1963, CROP SCI, V3, P295, DOI 10.2135/cropsci1963.0011183X000300040005x
   BARNES D. K., 1963, CROP SCI, V3, P291, DOI 10.2135/cropsci1963.0011183X000300040004x
   Barrett SCH, 1996, PHILOS T R SOC B, V351, P1271, DOI 10.1098/rstb.1996.0110
   Barrett SCH, 1996, TRENDS ECOL EVOL, V11, P73, DOI 10.1016/0169-5347(96)81046-9
   Bernasconi G, 2004, PERSPECT PLANT ECOL, V6, P149, DOI 10.1078/1433-8319-00075
   Bernasconi G, 2004, SCIENCE, V303, P971, DOI 10.1126/science.1092180
   BERTIN RI, 1990, AM MIDL NAT, V124, P153, DOI 10.2307/2426088
   BJORKMAN T, 1995, EUPHYTICA, V83, P47, DOI 10.1007/BF01677860
   BJORKMAN T, 1995, EUPHYTICA, V82, P235, DOI 10.1007/BF00029566
   Borg M, 2010, BIOCHEM SOC T, V38, P577, DOI 10.1042/BST0380577
   Borg M, 2009, J EXP BOT, V60, P1465, DOI 10.1093/jxb/ern355
   Carlson AL, 2013, PLANT REPROD, V26, P317, DOI 10.1007/s00497-013-0228-5
   Carlson AL, 2011, PLANT PHYSIOL, V157, P1956, DOI 10.1104/pp.111.187542
   Charlesworth D., 1992, Angiosperm pollen and ovules., P401
   Charlesworth D, 1987, EVOLUTION SEX ITS CO, P317
   CHARNOV EL, 1979, P NATL ACAD SCI USA, V76, P2480, DOI 10.1073/pnas.76.5.2480
   CRUZAN MB, 1990, EVOLUTION, V44, P843, DOI [10.2307/2409550, 10.1111/j.1558-5646.1990.tb03809.x]
   Dai C, 2013, J EVOLUTION BIOL, V26, P2622, DOI 10.1111/jeb.12254
   Delph LF, 1997, ECOLOGY, V78, P1632, DOI 10.1890/0012-9658(1997)078[1632:HEFAPP]2.0.CO;2
   Demchik SM, 1996, AM J BOT, V83, P573, DOI 10.2307/2445915
   deNettancourt D, 1997, SEX PLANT REPROD, V10, P185, DOI 10.1007/s004970050087
   DEVLIN B, 1990, AM NAT, V136, P87, DOI 10.1086/285083
   Diggle PK, 2010, ANN BOT-LONDON, V106, P309, DOI 10.1093/aob/mcq110
   ELLSTRAND NC, 1986, EVOLUTION, V40, P837, DOI 10.1111/j.1558-5646.1986.tb00543.x
   ELLSTRAND NC, 1989, P NATL ACAD SCI USA, V86, P9044, DOI 10.1073/pnas.86.22.9044
   ELLSTRAND NC, 1985, AM NAT, V126, P606, DOI 10.1086/284442
   ELLSTRAND NC, 1984, AM NAT, V123, P819, DOI 10.1086/284241
   Etterson JR, 2002, AM J BOT, V89, P1899, DOI 10.3732/ajb.89.12.1899
   Falconer D. S., 1989, Introduction to quantitative genetics.
   Fisher R. A, 1958, GENETICAL THEORY NAT
   Galen C, 2003, AM J BOT, V90, P724, DOI 10.3732/ajb.90.5.724
   Galen C, 2000, AM NAT, V156, P72, DOI 10.1086/303373
   Galloway LF, 2001, AM J BOT, V88, P832, DOI 10.2307/2657035
   Goodwillie C, 2005, ANNU REV ECOL EVOL S, V36, P47, DOI 10.1146/annurev.ecolsys.36.091704.175539
   Gossmann TI, 2014, MOL BIOL EVOL, V31, P574, DOI 10.1093/molbev/mst226
   GRANT V, 1995, P NATL ACAD SCI USA, V92, P1247, DOI 10.1073/pnas.92.5.1247
   HAIG D, 1989, AM NAT, V134, P147, DOI 10.1086/284971
   Haig D., 1988, Plant reproductive ecology: patterns and strategies, P60
   Harth JE, 2016, AM J BOT, V103, P577, DOI 10.3732/ajb.1500165
   HAVENS K, 1994, AM J BOT, V81, P161, DOI 10.1002/j.1537-2197.1994.tb15425.x
   HAVENS K, 1995, AM J BOT, V82, P726, DOI 10.2307/2445611
   Hedhly A, 2005, J EVOLUTION BIOL, V18, P1494, DOI 10.1111/j.1420-9101.2005.00939.x
   Heredia SM, 2014, AM J BOT, V101, P2043, DOI 10.3732/ajb.1400036
   Hersch EI, 2006, ECOLOGY, V87, P2026, DOI 10.1890/0012-9658(2006)87[2026:FDTPPI]2.0.CO;2
   HILL JP, 1986, EVOLUTION, V40, P1328, DOI 10.1111/j.1558-5646.1986.tb05755.x
   Hinata K., 1980, Brassica crops and wild allies. [II]., P223
   Hiscock SJ, 2008, NEW PHYTOL, V179, P286, DOI 10.1111/j.1469-8137.2008.02457.x
   Hiscock SJ, 2003, TRENDS PLANT SCI, V8, P606, DOI 10.1016/j.tplants.2003.10.007
   HOLSINGER KE, 1992, ECOLOGY AND EVOLUTION OF PLANT REPRODUCTION, P169
   Honys D, 2004, GENOME BIOL, V5, DOI 10.1186/gb-2004-5-11-r85
   HORMAZA JI, 1992, THEOR APPL GENET, V83, P663, DOI 10.1007/BF00226682
   KARRON JD, 1990, THEOR APPL GENET, V79, P457, DOI 10.1007/BF00226152
   Lamborn E, 2005, NEW PHYTOL, V167, P289, DOI 10.1111/j.1469-8137.2005.01403.x
   Lankinen A, 2002, EVOL ECOL RES, V4, P687
   Lankinen A, 2015, AOB PLANTS, V7, DOI 10.1093/aobpla/plv008
   LAU TC, 1993, AM J BOT, V80, P763, DOI 10.2307/2445596
   LAU TC, 1994, SEX PLANT REPROD, V7, P215, DOI 10.1007/BF00232740
   Lee TD, 1986, BIOTECHNOLOGY ECOLOG, P417
   Lehtila K, 1999, ECOLOGY, V80, P116, DOI 10.1890/0012-9658(1999)080[0116:EOFHOM]2.0.CO;2
   LYONS EE, 1989, AM NAT, V134, P409, DOI 10.1086/284988
   Madjidian JA, 2012, ANN BOT-LONDON, V110, P91, DOI 10.1093/aob/mcs084
   MARSHALL D L, 1990, Plant Species Biology, V5, P143, DOI 10.1111/j.1442-1984.1990.tb00199.x
   Marshall D. L., 1988, ANN BOT, V42, P1256
   Marshall DL, 2007, EVOLUTION, V61, P1925, DOI 10.1111/j.1558-5646.2007.00167.x
   Marshall DL, 2007, AM J BOT, V94, P409, DOI 10.3732/ajb.94.3.409
   Marshall DL, 2010, SEX PLANT REPROD, V23, P325, DOI 10.1007/s00497-010-0146-8
   MARSHALL DL, 1994, AM J BOT, V81, P439, DOI 10.2307/2445493
   Marshall DL, 1998, AM J BOT, V85, P1389, DOI 10.2307/2446397
   MARSHALL DL, 1985, AM NAT, V126, P596, DOI 10.1086/284441
   MARSHALL DL, 1991, AM J BOT, V78, P1404, DOI 10.2307/2445279
   MARSHALL DL, 1988, AM NAT, V131, P739, DOI 10.1086/284816
   MARSHALL DL, 1986, AM NAT, V127, P446, DOI 10.1086/284494
   MARSHALL DL, 1991, ANNU REV ECOL SYST, V22, P37, DOI 10.1146/annurev.es.22.110191.000345
   Marshall DL, 1996, EVOLUTION, V50, P1842, DOI 10.1111/j.1558-5646.1996.tb03570.x
   Marshall DL, 2001, AM J BOT, V88, P2232, DOI 10.2307/3558385
   Marshall DL, 2001, AM J BOT, V88, P242, DOI 10.2307/2657015
   MARSHALL DL, 1992, ECOLOGY AND EVOLUTION OF PLANT REPRODUCTION, P91
   MASCARENHAS JP, 1990, ANNU REV PLANT PHYS, V41, P317, DOI 10.1146/annurev.pp.41.060190.001533
   Mazer SJ, 1996, EVOLUTION, V50, P44, DOI 10.1111/j.1558-5646.1996.tb04471.x
   MAZER SJ, 1986, AM J BOT, V73, P500, DOI 10.2307/2444254
   MAZER SJ, 1991, EVOLUTION, V45, P1888, DOI 10.1111/j.1558-5646.1991.tb02694.x
   Mazer SJ, 2010, PERSPECT PLANT ECOL, V12, P31, DOI 10.1016/j.ppees.2009.06.005
   McCallum B, 2016, AM J BOT, V103, P460, DOI 10.3732/ajb.1500211
   McKenna M. A., 1986, BIOTECHNOLOGY ECOLOG, P435
   Mitchell RJ, 1998, AM J BOT, V85, P48, DOI 10.2307/2446553
   Moore JC, 2011, CURR BIOL, V21, pR176, DOI 10.1016/j.cub.2010.12.035
   Mulcahy D. L., 1975, GAMETE COMPETITION P, P227
   MULCAHY DL, 1971, SCIENCE, V171, P1155, DOI 10.1126/science.171.3976.1155
   MULCAHY DL, 1974, NATURE, V249, P491, DOI 10.1038/249491a0
   MULCAHY DL, 1979, SCIENCE, V206, P20, DOI 10.1126/science.206.4414.20
   MULCAHY DL, 1975, THEOR APPL GENET, V46, P277, DOI 10.1007/BF00281149
   OTTAVIANO E, 1989, ADV GENET, V26, P1
   PALMER TM, 1994, OIKOS, V69, P80, DOI 10.2307/3545286
   Pasonen HL, 2002, THEOR APPL GENET, V105, P465, DOI 10.1007/s00122-002-0944-y
   Pendleton RL, 2000, INT J PLANT SCI, V161, P683, DOI 10.1086/314281
   Pfahler P. L., 1974, Fertilization in higher plants. Pollen genetics., P15
   Poulton JL, 2002, NEW PHYTOL, V154, P255, DOI 10.1046/j.1469-8137.2002.00366.x
   Poulton JL, 2001, PLANT CELL ENVIRON, V24, P841, DOI 10.1046/j.0016-8025.2001.00735.x
   Poulton JL, 2001, AM J BOT, V88, P1786, DOI 10.2307/3558354
   PUNDIR NS, 1983, PHYTON-INT J EXP BOT, V43, P127
   QUELLER DC, 1983, NATURE, V305, P706, DOI 10.1038/305706a0
   Queller DC, 1987, SEXUAL SELECTION TES, P165
   QUESADA M, 1995, ECOLOGY, V76, P437, DOI 10.2307/1941202
   QUESADA M, 1993, AM NAT, V142, P694, DOI 10.1086/285564
   QUESADA M, 1991, SEX PLANT REPROD, V4, P208, DOI 10.1007/BF00190007
   RAO GU, 1992, ANN BOT-LONDON, V69, P193, DOI 10.1093/oxfordjournals.aob.a088329
   Richards A. J., 1986, PLANT BREEDING SYSTE
   RIGNEY LP, 1993, EVOLUTION, V47, P915, DOI [10.2307/2410194, 10.1111/j.1558-5646.1993.tb01244.x]
   RIGNEY LP, 1995, AM J BOT, V82, P578, DOI 10.2307/2445416
   ROCHA OJ, 1990, AM J BOT, V77, P1320, DOI 10.2307/2444592
   ROCHA OJ, 1991, EVOLUTION, V45, P1198, DOI [10.2307/2409727, 10.1111/j.1558-5646.1991.tb04386.x]
   ROSELLINI D, 1994, CROP SCI, V34, P933, DOI 10.2135/cropsci1994.0011183X003400040017x
   Ruane LG, 2009, EVOL ECOL RES, V11, P1031
   SARIGORLA M, 1975, THEOR APPL GENET, V46, P289, DOI 10.1007/BF00281151
   SARIGORLA M, 1992, HEREDITY, V69, P423, DOI 10.1038/hdy.1992.146
   Sarkissian TS, 2001, J EVOLUTION BIOL, V14, P456, DOI 10.1046/j.1420-9101.2001.00285.x
   SCHLICHTING CD, 1990, EVOLUTION, V44, P1358, DOI [10.2307/2409295, 10.1111/j.1558-5646.1990.tb05238.x]
   Shaner MGM, 2007, AM J BOT, V94, P266, DOI 10.3732/ajb.94.2.266
   SHARMA PN, 1990, PLANT SOIL, V124, P221, DOI 10.1007/BF00009263
   Skogsmyr I, 2002, BIOL REV, V77, P537, DOI 10.1017/S1464793102005973
   SNOW AA, 1994, AM NAT, V144, pS69, DOI 10.1086/285653
   SNOW AA, 1991, AM J BOT, V78, P1419, DOI 10.2307/2445280
   SNOW AA, 1986, AM J BOT, V73, P139, DOI 10.1002/j.1537-2197.1986.tb09689.x
   Snow AA, 1996, EVOLUTION, V50, P1866, DOI 10.1111/j.1558-5646.1996.tb03573.x
   SNOW AA, 1988, EVOLUTION, V42, P1065, DOI 10.1111/j.1558-5646.1988.tb02524.x
   SNOW AA, 1990, AM NAT, V136, P742, DOI 10.1086/285129
   Sprague GF, 1933, P NATL ACAD SCI USA, V19, P838, DOI 10.1073/pnas.19.9.838
   STANTON ML, 1988, AM J BOT, V75, P528, DOI 10.2307/2444218
   STANTON ML, 1987, AM J BOT, V74, P188, DOI 10.2307/2444020
   STANTON ML, 1992, ECOLOGY AND EVOLUTION OF PLANT REPRODUCTION, P62
   STANTON ML, 1987, AM J BOT, V74, P178, DOI 10.2307/2444019
   Stephenson A.G., 1988, SEXUAL REPROD HIGHER, P333
   Stephenson A.G., 1983, Pollinat. Biol, V109, P149
   Stephenson AG, 2003, PHILOS T R SOC B, V358, P1009, DOI 10.1098/rstb.2003.1290
   Strauss SY, 2001, AM NAT, V158, P496, DOI 10.1086/323116
   Swallow JG, 2009, EXPERIMENTAL EVOLUTION: CONCEPTS, METHODS, AND APPLICATIONS OF SELECTION EXPERIMENTS, P301
   Swanson RJ, 2016, AM J BOT, V103, P498, DOI 10.3732/ajb.1500172
   Taylor ML, 2012, SEX PLANT REPROD, V25, P83, DOI 10.1007/s00497-012-0183-6
   Valdivia ER, 2007, PLOS ONE, V2, DOI 10.1371/journal.pone.0000154
   Waller Donald M., 1993, P97
   WALSH NE, 1992, Q REV BIOL, V67, P19, DOI 10.1086/417446
   WESTOBY M, 1982, EVOLUTION, V36, P713, DOI 10.1111/j.1558-5646.1982.tb05437.x
   WILLING RP, 1988, THEOR APPL GENET, V75, P751, DOI 10.1007/BF00265600
   Willson M. F., 1983, PERSPECTIVES PLANT P, P261
   Willson M. F., 1983, MATE CHOICE PLANTS
   WILLSON MF, 1982, AM NAT, V119, P579, DOI 10.1086/283934
   WILLSON MF, 1990, TRENDS ECOL EVOL, V5, P210, DOI 10.1016/0169-5347(90)90133-X
   WILLSON MF, 1979, AM NAT, V113, P777, DOI 10.1086/283437
   WINSOR JA, 1987, AM NAT, V129, P643, DOI 10.1086/284664
   YOUNG HJ, 1994, HEREDITY, V73, P298, DOI 10.1038/hdy.1994.137
   YOUNG HJ, 1990, SCIENCE, V248, P1631, DOI 10.1126/science.248.4963.1631
   YOUNG HJ, 1990, ECOLOGY, V71, P536, DOI 10.2307/1940307
NR 158
TC 12
Z9 13
U1 1
U2 40
PU WILEY
PI HOBOKEN
PA 111 RIVER ST, HOBOKEN 07030-5774, NJ USA
SN 0002-9122
EI 1537-2197
J9 AM J BOT
JI Am. J. Bot.
PD MAR
PY 2016
VL 103
IS 3
BP 553
EP 567
DI 10.3732/ajb.1500171
PG 15
WC Plant Sciences
WE Science Citation Index Expanded (SCI-EXPANDED)
SC Plant Sciences
GA DH1DP
UT WOS:000372524900017
PM 26872491
OA Bronze
DA 2023-07-11
ER

PT J
AU McClosky, DD
   Wang, B
   Chen, G
   Anderson, CT
AF McClosky, Daniel D.
   Wang, Bo
   Chen, Gong
   Anderson, Charles T.
TI The click-compatible sugar 6-deoxy-alkynyl glucose metabolically
   incorporates into Arabidopsis root hair tips and arrests their growth
SO PHYTOCHEMISTRY
LA English
DT Article
DE Click chemistry; Arabidopsis thaliana; Brassicaceae; Cell wall; Root
   hair; Glycan; Glucose
ID CELL; XYLOGLUCAN; CELLULOSE; CHEMISTRY; SYNTHASE; CALLOSE
AB Plant cell walls are dynamic structures whose polysaccharide components are rearranged and recycled during growth and morphogenesis. Covalent fluorescent tagging of these polysaccharides following a metabolic labeling approach can help elucidate these changes. Herein reported are the synthesis and seedling-incorporation of a plant polysaccharide chemical reporter, 6-deoxy-alkynyl glucose (6dAG), that is modeled on D-glucose. Whereas fucose-alkyne, a previously reported chemical reporter for pectin, incorporates diffusely throughout growing cell walls, 6dAG incorporated specifically into root hair tips. This incorporation occurs in a time- and concentration-dependent manner. 6dAG exposure both induces and colocalizes with callose deposition in this tissue, and arrests both root hair and root growth. These results show that plants can incorporate an additional alkynyl-modified sugar analog into their metabolism, and into a discrete subcellular location. (C) 2016 Elsevier Ltd. All rights reserved.
C1 [McClosky, Daniel D.; Anderson, Charles T.] Penn State Univ, Dept Biol, University Pk, PA 16802 USA.
   [McClosky, Daniel D.; Wang, Bo; Chen, Gong; Anderson, Charles T.] Penn State Univ, Ctr Lignocellulose Struct & Format, University Pk, PA 16802 USA.
   [Wang, Bo; Chen, Gong] Penn State Univ, Dept Chem, University Pk, PA 16802 USA.
C3 Pennsylvania Commonwealth System of Higher Education (PCSHE);
   Pennsylvania State University; Pennsylvania State University -
   University Park; Pennsylvania Commonwealth System of Higher Education
   (PCSHE); Pennsylvania State University; Pennsylvania State University -
   University Park; Pennsylvania Commonwealth System of Higher Education
   (PCSHE); Pennsylvania State University; Pennsylvania State University -
   University Park
RP Anderson, CT (通讯作者)，Penn State Univ, Dept Biol, University Pk, PA 16802 USA.
EM ddm190@psu.edu; bzw102@psu.edu; guc11@psu.edu; cta3@psu.edu
RI Chen, Gong/A-8063-2013
OI Chen, Gong/0000-0002-5067-9889; Anderson, Charles/0000-0001-7481-3571
FU Center for Lignocellulose Structure and Formation, Energy Frontier
   Research Center - U.S. Department of Energy, Office of Science, Basic
   Energy Sciences [DE-SC0001090]
FX This work was supported as part of The Center for Lignocellulose
   Structure and Formation, an Energy Frontier Research Center funded by
   the U.S. Department of Energy, Office of Science, Basic Energy Sciences
   under Award # DE-SC0001090.
CR Dumont M., 2015, PLANT J
   Favery B, 2001, GENE DEV, V15, P79, DOI 10.1101/gad.188801
   Feingold D. S., 1982, Encyclopedia of plant physiology. New series. Volume 13 A. Plant carbohydrates.I. Intracellular carbohydrates [Loewus, R.A.; Tanner, W. (Editors)], P3
   Fry SC, 2004, NEW PHYTOL, V161, P641, DOI 10.1111/j.1469-8137.2004.00980.x
   Galway ME, 2011, PLANTA, V233, P985, DOI 10.1007/s00425-011-1355-6
   Hong ZL, 2001, PLANT CELL, V13, P755, DOI 10.1105/tpc.13.4.755
   Hsu TL, 2007, P NATL ACAD SCI USA, V104, P2614, DOI 10.1073/pnas.0611307104
   Kennedy DC, 2011, J AM CHEM SOC, V133, P17993, DOI 10.1021/ja2083027
   Kolb HC, 2001, ANGEW CHEM INT EDIT, V40, P2004, DOI 10.1002/1521-3773(20010601)40:11<2004::AID-ANIE2004>3.0.CO;2-5
   Laughlin ST, 2009, P NATL ACAD SCI USA, V106, P12, DOI 10.1073/pnas.0811481106
   LELOIR LF, 1949, ARCH BIOCHEM, V24, P65
   Lerouxel O, 2006, CURR OPIN PLANT BIOL, V9, P621, DOI 10.1016/j.pbi.2006.09.009
   MURASHIGE T, 1962, PHYSIOL PLANTARUM, V15, P473, DOI 10.1111/j.1399-3054.1962.tb08052.x
   Nahrwold M, 2010, ORG LETT, V12, P1064, DOI 10.1021/ol1000473
   Nelson M.L., 1964, J APPL POLYM SCI, V8, P1325, DOI [10.1002/app.1964.070080323, DOI 10.1002/APP.1964.070080322, DOI 10.1002/APP.1964.070080323]
   Park S, 2011, NAT CELL BIOL, V13, P973, DOI 10.1038/ncb2294
   Sletten EM, 2009, ANGEW CHEM INT EDIT, V48, P6974, DOI 10.1002/anie.200900942
   Somerville C, 2004, SCIENCE, V306, P2206, DOI 10.1126/science.1102765
   STONE BA, 1984, PROTOPLASMA, V122, P191, DOI 10.1007/BF01281696
   SUTHERLAND EW, 1949, J BIOL CHEM, V180, P1285
   Thevenaz P, 2007, MICROSC RES TECHNIQ, V70, P135, DOI 10.1002/jemt.20393
   Thiele K, 2009, PLANT J, V58, P13, DOI 10.1111/j.1365-313X.2008.03760.x
   Vissenberg K, 2001, PLANT PHYSIOL, V127, P1125, DOI 10.1104/pp.010295
   Worden N, 2012, J INTEGR PLANT BIOL, V54, P875, DOI 10.1111/j.1744-7909.2012.01179.x
NR 24
TC 12
Z9 12
U1 3
U2 28
PU PERGAMON-ELSEVIER SCIENCE LTD
PI OXFORD
PA THE BOULEVARD, LANGFORD LANE, KIDLINGTON, OXFORD OX5 1GB, ENGLAND
SN 0031-9422
EI 1873-3700
J9 PHYTOCHEMISTRY
JI Phytochemistry
PD MAR
PY 2016
VL 123
BP 16
EP 24
DI 10.1016/j.phytochem.2016.01.007
PG 9
WC Biochemistry & Molecular Biology; Plant Sciences
WE Science Citation Index Expanded (SCI-EXPANDED); Index Chemicus (IC)
SC Biochemistry & Molecular Biology; Plant Sciences
GA DG3AT
UT WOS:000371942600002
PM 26833385
OA Bronze
DA 2023-07-11
ER

PT J
AU Hichri, AO
   Mosbah, H
   Majouli, K
   Hlila, MB
   Ben Jannet, H
   Flamini, G
   Aouni, M
   Selmi, B
AF Hichri, Amel Omri
   Mosbah, Habib
   Majouli, Kaouther
   Hlila, Malek Besbes
   Ben Jannet, Hichem
   Flamini, Guido
   Aouni, Mahjoub
   Selmi, Boulbaba
TI Chemical composition and biological activities of Eruca vesicaria subsp
   longirostris essential oils
SO PHARMACEUTICAL BIOLOGY
LA English
DT Article
DE Antimicrobial activity; anti-oxidant activity; Brassicaceae; chemical
   compounds identification
ID BETA-ELEMENE; ANTIOXIDANT ACTIVITY; SATIVA L.; CONSTITUENTS; ROCKET;
   IDENTIFICATION; GLUCOSINOLATE; ANTIBACTERIAL; BRASSICACEAE; LEAVES
AB Context To date, there are no reports to validate the Tunisian traditional and folklore claims of Eruca vesicaria (L) Cav. subsp. longirostris (Brassicaceae) for the treatment of disease.
   Objective Investigation of the chemical composition antimicrobial and antioxidant activity of essential oils from Eruca longirostris leaves, stems, roots and fruits.
   Materials and methods The essential oils of E. longirostris from leaves, stems, roots and fruits were obtained after 4 h of hydrodistillation. Chemical compositions were determined using a combination of GC/FID and GC/MS. The in vitro antimicrobial activity of the volatile constituents of E. longirostris was performed in sterile 96-well microplates against three Gram-positive, four Gram-negative bacteria and one strain as yeast. The minimum inhibitory concentration (MIC) and minimum bactericidal concentration values were reported. Furthermore, the antioxidant activity was evaluated by DPPH and ABTS assays.
   Results The main compound for fruits, stems and roots was the erucin (96.6%, 85.3% and 83.7%, respectively), while beta-elemene (35.7%), hexahydrofarnesylacetone (23.9%), (E)-beta-damascone (15.4%), erucin (10.6%) and alpha-longipinene (9.6%) constituted the major compounds in the essential oil of the leaves. The experimental results showed that in all tests, essential oil of fruits showed the better antioxidant activity than the others. On the other hand, the oils of stems, fruits and roots showed significant antimicrobial activity with MIC values ranging from 0.125 to 0.31 mg/mL against Candida species, Gram-positive and Gram-negative bacteria, mainly Salmonella enterica.
   Conclusions The present results indicate that essential oils of E. longirostris can be used as a source of erucin.
C1 [Hichri, Amel Omri; Hlila, Malek Besbes; Aouni, Mahjoub] Fac Pharm, Lab Malad Transmissibles & Subst Biologiquement A, Monastir, Tunisia.
   [Mosbah, Habib; Selmi, Boulbaba] Univ Monastir, Inst Super Biotechnol Monastir, Lab Bioressources Biol Integrat & Valorisat BIOLI, Monastir, Tunisia.
   [Majouli, Kaouther] Univ Monastir, Fac Med Monastir, Lab Biochim Mecanismes Mol & Malad, Monastir, Tunisia.
   [Ben Jannet, Hichem] Univ Monastir, Fac Sci Monastir, Lab Chim Heterocycl Prod Nat & React, Equipe Chim Med & Prod Nat, Monastir, Tunisia.
   [Flamini, Guido] Dipartimento Farm, Via Bonanno, Pisa, Italy.
C3 Universite de Monastir; Universite de Monastir; Universite de Monastir;
   Universite de Monastir
RP Mosbah, H (通讯作者)，Inst Super Biotechnol Monastir, Ave Taher Hadded BP 74, Monastir 5000, Tunisia.
EM mosbah_habib@yahoo.fr
RI Flamini, Guido/A-7988-2011; Ben Jannet, hichem/ABA-6598-2021
OI Flamini, Guido/0000-0003-2418-9349; Ben Jannet,
   hichem/0000-0001-5858-1803; Majouli, Kaouther/0000-0002-5169-3623
CR Adams RP., 2004, IDENTIFICATION ESSEN, P804
   ALAPETITE P, 1981, FLORE TUNISIE ANGIOS
   Auddy B, 2003, J ETHNOPHARMACOL, V84, P131, DOI 10.1016/S0378-8741(02)00322-7
   Bassole IHN, 2012, MOLECULES, V17, P3989, DOI 10.3390/molecules17043989
   Bennett RN, 2002, PHYTOCHEMISTRY, V61, P25, DOI 10.1016/S0031-9422(02)00203-0
   Bogani Paola, 2007, World Rev Nutr Diet, V97, P162, DOI 10.1159/000097915
   Boulos L, 1983, MED PLANTS N AFRICA
   Burt S, 2004, INT J FOOD MICROBIOL, V94, P223, DOI 10.1016/j.ijfoodmicro.2004.03.022
   Cavaiuolo M, 2014, NUTRIENTS, V6, P1519, DOI 10.3390/nu6041519
   Cuendet M, 1997, HELV CHIM ACTA, V80, P1144, DOI 10.1002/hlca.19970800411
   DAVIES NW, 1990, J CHROMATOGR, V503, P1, DOI 10.1016/S0021-9673(01)81487-4
   Edris AE, 2007, PHYTOTHER RES, V21, P308, DOI 10.1002/ptr.2072
   Germano MP, 2002, J AGR FOOD CHEM, V50, P1168, DOI 10.1021/jf010678d
   HATANO T, 1988, CHEM PHARM BULL, V36, P2090
   Heber David, 2004, J Postgrad Med, V50, P145
   Higdon JV, 2007, PHARMACOL RES, V55, P224, DOI 10.1016/j.phrs.2007.01.009
   Jennings W., 1980, QUALITATIVE ANAL FLA, DOI [10.1021/ed058pA381.1, DOI 10.1021/ED058PA381.1, DOI 10.1016/B978-0-12-384250-3.50004-0]
   Kahriman N, 2012, REC NAT PROD, V6, P49
   Kaur R, 2011, JPBCS, V3, P218
   Khoobchandani M, 2010, FOOD CHEM, V120, P217, DOI 10.1016/j.foodchem.2009.10.011
   Kim SJ, 2004, BIOSCI BIOTECH BIOCH, V68, P2444, DOI 10.1271/bbb.68.2444
   Li QQ, 2010, BASIC CLIN PHARMACOL, V107, P868, DOI 10.1111/j.1742-7843.2010.00592.x
   Lopes-Lutz D, 2008, PHYTOCHEMISTRY, V69, P1732, DOI 10.1016/j.phytochem.2008.02.014
   Martinez-Sanchez A, 2008, J AGR FOOD CHEM, V56, P2330, DOI 10.1021/jf072975+
   Martinez-Sanchez A, 2007, J AGR FOOD CHEM, V55, P1356, DOI 10.1021/jf063474b
   Massada Y, 1976, ANAL ESSENTIAL OILS
   Mata AT, 2007, FOOD CHEM, V103, P778, DOI 10.1016/j.foodchem.2006.09.017
   Miyazawa M, 2002, FLAVOUR FRAG J, V17, P187, DOI 10.1002/ffj.1079
   Nazemiyeh H, 2011, REC NAT PROD, V5, P184
   Pasini F, 2011, J SCI FOOD AGR, V91, P2858, DOI 10.1002/jsfa.4535
   Passos GF, 2007, J ETHNOPHARMACOL, V110, P323, DOI 10.1016/j.jep.2006.09.032
   Perry LM, 1978, MED PLANTS SE ASIA A
   Re R, 1999, FREE RADICAL BIO MED, V26, P1231, DOI 10.1016/S0891-5849(98)00315-3
   RiceEvans CA, 1997, TRENDS PLANT SCI, V2, P152, DOI 10.1016/S1360-1385(97)01018-2
   Satyajit D., 2007, METHODS, V42, P321, DOI DOI 10.1016/j.ymeth.2007.01.006
   Schaffer S, 2005, J Physiol Pharmacol, V56 Suppl 1, P115
   Sela SS, 2013, LIFE SCI, V10, P1450
   Stenhagen E, 1974, REGISTRY MASS SPECTR
   Swigar AA, 1981, MONOTERPENES
   Viuda-Martos M, 2008, FOOD CONTROL, V19, P1130, DOI 10.1016/j.foodcont.2007.12.003
   Wang G, 2005, CELL MOL LIFE SCI, V62, P881, DOI 10.1007/s00018-005-5017-3
   Yaniv Z, 1998, ECON BOT, V52, P394, DOI 10.1007/BF02862069
   Yao YQ, 2008, CANCER LETT, V264, P127, DOI 10.1016/j.canlet.2008.01.049
   Ziaei A, 2011, PHYTOTHER RES, V25, P557, DOI 10.1002/ptr.3289
NR 44
TC 12
Z9 12
U1 2
U2 12
PU TAYLOR & FRANCIS LTD
PI ABINGDON
PA 2-4 PARK SQUARE, MILTON PARK, ABINGDON OR14 4RN, OXON, ENGLAND
SN 1388-0209
EI 1744-5116
J9 PHARM BIOL
JI Pharm. Biol.
PY 2016
VL 54
IS 10
BP 2236
EP 2243
DI 10.3109/13880209.2016.1151445
PG 8
WC Plant Sciences; Medical Laboratory Technology; Pharmacology & Pharmacy
WE Science Citation Index Expanded (SCI-EXPANDED)
SC Plant Sciences; Medical Laboratory Technology; Pharmacology & Pharmacy
GA DZ7JP
UT WOS:000386041500032
PM 26983675
OA Bronze
DA 2023-07-11
ER

PT J
AU Limera, C
   Wang, K
   Xu, L
   Wang, Y
   Zhu, X
   Feng, H
   Sha, Y
   Gong, Y
   Liu, L
AF Limera, C.
   Wang, K.
   Xu, L.
   Wang, Y.
   Zhu, X.
   Feng, H.
   Sha, Y.
   Gong, Y.
   Liu, L.
TI Induction of autotetraploidy using colchicine and its identification in
   radish (Raphanus sativus L.)
SO JOURNAL OF HORTICULTURAL SCIENCE & BIOTECHNOLOGY
LA English
DT Article
DE radish; tetraploid; colchicine; DMSO; ploidy identification; RT-qPCR
ID POLYPLOID INDUCTION; GENE-EXPRESSION; PLANTS; MECHANISMS; DISCOVERY;
   KINESIN
AB Radish (Raphanus sativus L.) is an important root vegetable in the family Brassicaceae, and is popular worldwide, especially in East Asia. Colchicine was used to induce autotetraploidy in four advanced inbred lines of radish. A combination of 0.1% (w/v) colchicine in 0, 0.1%, 0.2%, or 0.4% (v/v) dimethyl sulphoxide (DMSO) was applied to the apical meristem of young seedlings. A preliminary screening for putative tetraploids was conducted based on morphological traits including flower size, the number of chloroplasts in guard cells, stomatal size, and stomata! density. Plants with significantly larger stomata, with more chloroplasts in their guard cells, were selected for further analysis by chromosome counting. Only one tetraploid genotype, 'Nau-dy13', was successfully induced using 0.1% (w/v) colchicine plus 0.2% (v/v) DMSO, with a tetraploid induction rate of 20%. Application of the above concentrations of colchicine and DMSO to the apical meristem of 'Nau-dy13' seedlings was found to be an efficient method to induce polyploidy in radish. The tetraploid plants had larger flowers, stomata, and pollen grains and a chromosome number of 4x = 36. In contrast, the rate of pollen germination (19.24%) in the tetraploid genotype was lower than in the diploid line (55.80%). Levels of expression of six genes controlling meiosis, MER3/RCK, ATK1, ATK5, DMC1, TTN8, and MPS1, were measured using real-time reverse transcription quantitative PCR (RT-qPCR). Expression of MPS1 was downregulated 0.6-fold in autotetraploid plants compared to diploid plants. An efficient method for the induction of tetraploids in radish has been established. This will facilitate the manipulation of ploidy level when developing novel elite germplasm and allow further analysis of the mechanism of polyploidy in radish.
C1 [Limera, C.; Wang, K.; Xu, L.; Wang, Y.; Feng, H.; Sha, Y.; Gong, Y.; Liu, L.] Nanjing Agr Univ, Coll Hort, Natl Key Lab Crop Genet & Germplasm Enhancement, 1 Weigang, Nanjing 210095, Jiangsu, Peoples R China.
   [Zhu, X.] N Dakota State Univ, Dept Plant Sci, Fargo, ND 58105 USA.
C3 Nanjing Agricultural University; North Dakota State University Fargo
RP Liu, L (通讯作者)，Nanjing Agr Univ, Coll Hort, Natl Key Lab Crop Genet & Germplasm Enhancement, 1 Weigang, Nanjing 210095, Jiangsu, Peoples R China.
EM nauliulw@njau.edu.cn
FU National Key Technologies Research & Development Programme of P. R.
   China [2012BAD02B01]; Key Technology Research & Development Program of
   Jiangsu Province [BE2013429]; Jiangsu Agricultural Science and
   Technology Innovation Fund [JASTIF] [CX (12)2006, CX(13)2007]; Priority
   Academic Programme Development of Jiangsu Province (PAPD)
FX This work was supported, in part, by funds from the National Key
   Technologies Research & Development Programme of P. R. China (Project
   No. 2012BAD02B01), the Key Technology Research & Development Program of
   Jiangsu Province (Project No. BE2013429), the Jiangsu Agricultural
   Science and Technology Innovation Fund [JASTIF; Project Nos. CX
   (12)2006, and CX(13)2007], and the Priority Academic Programme
   Development of Jiangsu Province (PAPD).
CR Ambrose JC, 2007, PLANT CELL, V19, P226, DOI 10.1105/tpc.106.047613
   Ambrose JC, 2005, MOL BIOL CELL, V16, P1584, DOI 10.1091/mbc.E04-10-0935
   Bradshaw HD, 2003, NATURE, V426, P176, DOI 10.1038/nature02106
   Callaway DJ, 2000, BREEDING ORNAMENTAL
   Chen CB, 2010, BMC PLANT BIOL, V10, DOI 10.1186/1471-2229-10-280
   Chen ZJ, 2010, TRENDS PLANT SCI, V15, P57, DOI 10.1016/j.tplants.2009.12.003
   Cohen H, 2013, BMC PLANT BIOL, V13, DOI 10.1186/1471-2229-13-173
   Cui GuangRong, 2010, Acta Prataculturae Sinica, V19, P184
   Dhooghe E, 2011, PLANT CELL TISS ORG, V104, P359, DOI 10.1007/s11240-010-9786-5
   Escandon AS, 2007, SCI HORTIC-AMSTERDAM, V115, P56, DOI 10.1016/j.scienta.2007.07.006
   Gallone A, 2014, SCI HORTIC-AMSTERDAM, V179, P59, DOI 10.1016/j.scienta.2014.09.014
   Gilliland WD, 2005, CURR BIOL, V15, P672
   Hebert CJ, 2010, HORTSCIENCE, V45, P801, DOI 10.21273/HORTSCI.45.5.801
   Ines O. D., 2013, PLOS GENET, V47, P905
   Ishida M, 2012, BREEDING SCI, V62, P63, DOI 10.1270/jsbbs.62.63
   Jing P, 2012, FOOD CHEM, V133, P1569, DOI 10.1016/j.foodchem.2012.02.051
   Lavania UC, 2012, PLANT J, V71, P539, DOI 10.1111/j.1365-313X.2012.05006.x
   Liu GF, 2007, EUPHYTICA, V157, P145, DOI 10.1007/s10681-007-9406-6
   Livak KJ, 2001, METHODS, V25, P402, DOI 10.1006/meth.2001.1262
   Mishra BK, 2010, S AFR J BOT, V76, P447, DOI 10.1016/j.sajb.2010.02.090
   Otto SP, 2000, ANNU REV GENET, V34, P401, DOI 10.1146/annurev.genet.34.1.401
   Ramsey J, 1998, ANNU REV ECOL SYST, V29, P467, DOI 10.1146/annurev.ecolsys.29.1.467
   Riddle NC, 2006, THEOR APPL GENET, V114, P101, DOI 10.1007/s00122-006-0414-z
   Riddle NC, 2010, THEOR APPL GENET, V120, P341, DOI 10.1007/s00122-009-1113-3
   Schutz AR, 1998, MOL BIOL CELL, V9, P759, DOI 10.1091/mbc.9.4.759
   Schwartz BM, 2013, HORTSCIENCE, V48, P1424, DOI 10.21273/HORTSCI.48.12.1424
   [陶抵辉 TAO Di-hui], 2009, [生命科学研究, Life Science Research], V13, P453
   Urwin N. A. R., 2014, EUPHYTICA, V180, P150
   Xing S. H., 2011, J BIOMED BIOTECHNOL, V50, P60
   Xu YY, 2012, BIOCHEM BIOPH RES CO, V424, P398, DOI 10.1016/j.bbrc.2012.06.119
   Zahedi AA, 2014, BOT STUD, V55, DOI 10.1186/1999-3110-55-22
   [张红亮 ZHANG Hongliang], 2008, [南京农业大学学报, Journal of Nanjing Agricultural University], V31, P47
NR 32
TC 12
Z9 14
U1 1
U2 37
PU TAYLOR & FRANCIS LTD
PI ABINGDON
PA 2-4 PARK SQUARE, MILTON PARK, ABINGDON OR14 4RN, OXON, ENGLAND
SN 1462-0316
EI 2380-4084
J9 J HORTIC SCI BIOTECH
JI J. Horticult. Sci. Biotechnol.
PD JAN
PY 2016
VL 91
IS 1
BP 63
EP 70
DI 10.1080/14620316.2015.1110993
PG 8
WC Horticulture
WE Science Citation Index Expanded (SCI-EXPANDED)
SC Agriculture
GA DF7TA
UT WOS:000371559300008
DA 2023-07-11
ER

PT J
AU Zang, YX
   Zheng, WW
   He, Y
   Hong, SB
   Zhu, ZJ
AF Zang, Yunxiang
   Zheng, Weiwei
   He, Yong
   Hong, Seung-Beom
   Zhu, Zhujun
TI Global analysis of transcriptional response of Chinese cabbage to methyl
   jasmonate reveals JA signaling on enhancement of secondary metabolism
   pathways
SO SCIENTIA HORTICULTURAE
LA English
DT Article
DE Brassica rapa; Transcriptome; Methyl jasmonate; Secondary metabolism;
   RNA-Seq
ID PLANT STRESS-RESPONSE; BRASSICA-RAPA; GENE-EXPRESSION; GLUCOSINOLATE
   BIOSYNTHESIS; ARABIDOPSIS-THALIANA; DUPLICATED GENES; ACID; ROOT;
   ACTIVATION; DEFENSE
AB Methyl jasmonate (MeJA) is known to increase multiple resistance and secondary metabolism pathways in Brassicaceae (Cruciferae). However, the mechanisms of regulation at the transcriptomic level were not well studied. So, we conducted a RNA-Seq analysis of MeJA-treated Chinese cabbage leaf transcriptome. Among 27,461 detected genes, 1451 genes were up-regulated and 991 genes were down-regulated as differentially expressed genes (DEGs) (log(2) of the fold change in gene expression >= 1, false discovery rate <= 0.001). More than 90% of the DEGs were between 2.0- and 8.0-fold changes. The most highly represented pathways by 1674 annotated DEGs were related to "metabolic pathways" (333 members). Fourteen genes involved in JA biosynthesis pathway were up-regulated. Forty genes for glucosinolate biosynthesis were induced, and the level of indole glucosinolate was highly increased by MeJA treatment. Several selected genes involved in JA signaling and indole glucosinolate synthesis pathways were validated by quantitative RT-PCR. The results expand our understanding of the complex molecular events on JA-induced plant resistance and accumulation of secondary metabolites. (C) 2015 Elsevier B.V. All rights reserved.
C1 [Zang, Yunxiang; Zheng, Weiwei; He, Yong; Zhu, Zhujun] Zhejiang A&F Univ, Coll Agr & Food Sci, Key Lab Qual Improvement Agr Prod Zhejiang Prov, Linan 311300, Zhejiang, Peoples R China.
   [Hong, Seung-Beom] Univ Houston Clear Lake, Dept Biotechnol, Houston, TX 77058 USA.
C3 Zhejiang A&F University; University of Houston System; University of
   Houston; University of Houston Clear Lake
RP Zhu, ZJ (通讯作者)，Zhejiang A&F Univ, Coll Agr & Food Sci, Key Lab Qual Improvement Agr Prod Zhejiang Prov, Linan 311300, Zhejiang, Peoples R China.
EM zhuzj@zafu.edu.cn
RI Hong, Seung-Beom/GOH-2144-2022; Zhu, Zhujun/HKF-3955-2023; He,
   Yong/GZH-2225-2022; Hong, Seung-Beom (Dennis)/C-1118-2014
OI Zhu, Zhujun/0000-0001-8551-7751; He, Yong/0000-0002-9408-2937; Hong,
   Seung-Beom (Dennis)/0000-0001-8004-9047
FU National Natural Science Foundation of China [31000916, 30871718,
   31201585]; Zhejiang Provincial Natural Science Foundation of China
   [LY14C150005, LZ14C150001, Y3090538]; Scientific Research Starting
   Foundation for the Returned Overseas Chinese Scholars from the Ministry
   of Education of China; Climbing Program for Young Academic Leaders in
   Universities of Zhejiang Province [pd2013230]; Fund for Zhejiang
   Innovative Research Team in University [T200916]; Qianjiang Talent
   Project of Zhejiang Province [qjd0902010]; Breeding of New Variety in
   Agriculture of Zhejiang Province [2012C12903-6-3]; Key Sci-Technology
   Project of Zhejiang Province [2010C12004]
FX We are very grateful to BGI-Shenzhen for their collaboration and support
   in annotation of the transcriptome. This work was supported by the
   National Natural Science Foundation of China (31000916, 30871718, and
   31201585), Zhejiang Provincial Natural Science Foundation of China
   (LY14C150005, LZ14C150001, Y3090538), the Scientific Research Starting
   Foundation for the Returned Overseas Chinese Scholars from the Ministry
   of Education of China to Yunxiang Zang and Weiwei Zheng, the Climbing
   Program for Young Academic Leaders in Universities of Zhejiang Province
   (pd2013230), the Fund for Zhejiang Innovative Research Team in
   University (T200916), Qianjiang Talent Project of Zhejiang Province
   (qjd0902010), Breeding of New Variety in Agriculture of Zhejiang
   Province (2012C12903-6-3), and the Key Sci-Technology Project of
   Zhejiang Province (2010C12004).
CR Appel HM, 2012, NEW PHYTOL, V195, P419, DOI 10.1111/j.1469-8137.2012.04171.x
   Audic S, 1997, GENOME RES, V7, P986, DOI 10.1101/gr.7.10.986
   Balbi V, 2008, NEW PHYTOL, V177, P301, DOI 10.1111/j.1469-8137.2007.02292.x
   Chen YZ, 2011, J PLANT PHYSIOL, V168, P995, DOI 10.1016/j.jplph.2011.01.018
   Chini A, 2007, NATURE, V448, P666, DOI 10.1038/nature06006
   Chini A, 2009, PLANT J, V59, P77, DOI 10.1111/j.1365-313X.2009.03852.x
   Chung HS, 2008, PLANT PHYSIOL, V146, P952, DOI 10.1104/pp.107.115691
   Conesa A, 2005, BIOINFORMATICS, V21, P3674, DOI 10.1093/bioinformatics/bti610
   Dixon RA, 2002, MOL PLANT PATHOL, V3, P371, DOI 10.1046/j.1364-3703.2002.00131.x
   Ellis C, 2002, MOL PLANT MICROBE IN, V15, P1025, DOI 10.1094/MPMI.2002.15.10.1025
   Farmer EE, 2003, CURR OPIN PLANT BIOL, V6, P372, DOI 10.1016/S1369-5266(03)00045-1
   Frerigmann H, 2014, MOL PLANT, V7, P814, DOI 10.1093/mp/ssu004
   Fritz VA, 2010, HORTSCIENCE, V45, P1188, DOI 10.21273/HORTSCI.45.8.1188
   Garber M, 2011, NAT METHODS, V8, P469, DOI [10.1038/nmeth.1613, 10.1038/NMETH.1613]
   Halkier BA, 2006, ANNU REV PLANT BIOL, V57, P303, DOI 10.1146/annurev.arplant.57.032905.105228
   Henkes GJ, 2008, PLANT CELL ENVIRON, V31, P1229, DOI 10.1111/j.1365-3040.2008.01828.x
   Jung C, 2007, PLANT CELL REP, V26, P1053, DOI 10.1007/s00299-007-0311-1
   Kanehisa M, 2004, NUCLEIC ACIDS RES, V32, pD277, DOI 10.1093/nar/gkh063
   Kanehisa M, 2008, NUCLEIC ACIDS RES, V36, pD480, DOI 10.1093/nar/gkm882
   Kastell A, 2013, APPL BIOCHEM BIOTECH, V169, P624, DOI 10.1007/s12010-012-0017-x
   Kawaguchi M, 2013, J EXP ZOOL PART B, V320B, P140, DOI 10.1002/jez.b.22490
   Kempema LA, 2007, PLANT PHYSIOL, V143, P849, DOI 10.1104/pp.106.090662
   Lee SC, 2008, MOL CELLS, V26, P595
   Li L, 2002, P NATL ACAD SCI USA, V99, P6416, DOI 10.1073/pnas.072072599
   Li RQ, 2009, BIOINFORMATICS, V25, P1966, DOI 10.1093/bioinformatics/btp336
   Liang YS, 2006, PHYTOCHEMISTRY, V67, P2503, DOI 10.1016/j.phytochem.2006.08.018
   Livak KJ, 2001, METHODS, V25, P402, DOI 10.1006/meth.2001.1262
   Mazid M., 2011, Biology and Medicine, V3, P232
   Mewis I, 2005, PLANT PHYSIOL, V138, P1149, DOI 10.1104/pp.104.053389
   Mun JH, 2009, GENOME BIOL, V10, DOI 10.1186/gb-2009-10-10-r111
   Pauwels L, 2009, TRENDS PLANT SCI, V14, P87, DOI 10.1016/j.tplants.2008.11.005
   Pauwels L, 2008, P NATL ACAD SCI USA, V105, P1380, DOI 10.1073/pnas.0711203105
   Reinbothe C, 2009, FEBS J, V276, P4666, DOI 10.1111/j.1742-4658.2009.07193.x
   Roitsch T, 2004, TRENDS PLANT SCI, V9, P606, DOI 10.1016/j.tplants.2004.10.009
   Sasaki Y, 2001, DNA RES, V8, P153, DOI 10.1093/dnares/8.4.153
   Sasaki-Sekimoto Y, 2005, PLANT J, V44, P653, DOI 10.1111/j.1365-313X.2005.02560.x
   Schweizer F, 2013, PLANT CELL, V25, P3117, DOI 10.1105/tpc.113.115139
   Sheard LB, 2010, NATURE, V468, P400, DOI 10.1038/nature09430
   STASWICK PE, 1992, P NATL ACAD SCI USA, V89, P6837, DOI 10.1073/pnas.89.15.6837
   Taki N, 2005, PLANT PHYSIOL, V139, P1268, DOI 10.1104/pp.105.067058
   Tytgat TOG, 2013, PLOS ONE, V8, DOI 10.1371/journal.pone.0065502
   van Dam NM, 2008, PLANT SIGNAL BEHAV, V3, P91, DOI 10.4161/psb.3.2.5220
   Wang XW, 2011, NAT GENET, V43, P1035, DOI 10.1038/ng.919
   Wasternack C, 2007, ANN BOT-LONDON, V100, P681, DOI 10.1093/aob/mcm079
   Wasternack C, 2013, ANN BOT-LONDON, V111, P1021, DOI 10.1093/aob/mct067
   Wasternack C, 2002, PROG NUCLEIC ACID RE, V72, P165, DOI 10.1016/S0079-6603(02)72070-9
   Wiesner M, 2013, INT J MOL SCI, V14, P14996, DOI 10.3390/ijms140714996
   Xiang CB, 2001, PLANT PHYSIOL, V126, P564, DOI 10.1104/pp.126.2.564
   Yang DL, 2012, P NATL ACAD SCI USA, V109, pE1192, DOI 10.1073/pnas.1201616109
   Ye J, 2006, NUCLEIC ACIDS RES, V34, pW293, DOI 10.1093/nar/gkl031
   Zang YX, 2008, MOL CELLS, V25, P231
NR 51
TC 12
Z9 14
U1 3
U2 54
PU ELSEVIER SCIENCE BV
PI AMSTERDAM
PA PO BOX 211, 1000 AE AMSTERDAM, NETHERLANDS
SN 0304-4238
EI 1879-1018
J9 SCI HORTIC-AMSTERDAM
JI Sci. Hortic.
PD JUN 25
PY 2015
VL 189
BP 159
EP 167
DI 10.1016/j.scienta.2015.04.008
PG 9
WC Horticulture
WE Science Citation Index Expanded (SCI-EXPANDED)
SC Agriculture
GA CJ4ZB
UT WOS:000355496100020
DA 2023-07-11
ER

PT J
AU Asberg, SE
   Bones, AM
   Overby, A
AF Asberg, Signe E.
   Bones, Atle M.
   Overby, Anders
TI Allyl isothiocyanate affects the cell cycle of Arabidopsis thaliana
SO FRONTIERS IN PLANT SCIENCE
LA English
DT Article
DE Arabidopsis thaliana; isothiocyanates; cell cycle; plant defense; Allyl
   isothiocyanate
ID CANCER CHEMOPREVENTION; DEGRADATION-PRODUCTS; DISEASE RESISTANCE;
   STOMATAL CLOSURE; IMMUNE-RESPONSE; MYROSIN CELLS; PLANT; PROTEINS;
   GROWTH; MICROTUBULES
AB Isothiocyanates (ITCs) are degradation products of glucosinolates present in members of the Brassicaceae family acting as herbivore repellents and antimicrobial compounds. Recent results indicate that allyl ITC (AITC) has a role in defense responses such as glutathione depletion, ROS generation and stomatal closure. In this study we show that exposure to non-lethal concentrations of AITC causes a shift in the cell cycle distribution of Arabidopsis thaliana leading to accumulation of cells in S-phases and a reduced number of cells in non-replicating phases. Furthermore, transcriptional analysis revealed an AITC-induced up-regulation of the gene encoding cyclin-dependent kinase A while several genes encoding mitotic proteins were down-regulated, suggesting an inhibition of mitotic processes. Interestingly, visualization of DNA synthesis indicated that exposure to AITC reduced the rate of DNA replication. Taken together, these results indicate that non-lethal concentrations of AITC induce cells of A. thaliana to enter the cell cycle and accumulate in S-phases, presumably as a part of a defensive response. Thus, this study suggests that AITC has several roles in plant defense and add evidence to the growing data supporting a multifunctional role of glucosinolates and their degradation products in plants.
C1 [Asberg, Signe E.; Bones, Atle M.; Overby, Anders] Norwegian Univ Sci & Technol, Dept Biol, N-7491 Trondheim, Norway.
C3 Norwegian University of Science & Technology (NTNU)
RP Bones, AM (通讯作者)，Norwegian Univ Sci & Technol, Dept Biol, Hogskoleringen 5, N-7491 Trondheim, Norway.
EM atle.bones@ntnu.no; anders.overby@ntnu.no
RI Bones, Atle M/C-6202-2014
OI Bones, Atle M/0000-0003-0544-7437
FU Norwegian Research Council [184146]; Norwegian University of Science and
   Technology
FX The authors wish to thank Kristin Grendstad Saeterbo (NTNU, Department
   of Physics) for technical guidance on flow cytometric analyses, Ragni
   Adelsten Stokland for technical assistance on qPCR, Bjornar Sporsheim
   for assistance on confocal microscope, and Arne Asberg and Endre Gruner
   Ofstad for their statistical guidances. This study was supported by The
   Norwegian Research Council project 184146 "a systems biology approach
   for modeling of plant signaling and host defense" and a PhD grant from
   The Norwegian University of Science and Technology to AO.
CR Bao ZL, 2013, P NATL ACAD SCI USA, V110, P2407, DOI 10.1073/pnas.1217024110
   Bednarek P, 2009, SCIENCE, V323, P101, DOI 10.1126/science.1163732
   Bednarek P, 2009, SCIENCE, V324, P746, DOI 10.1126/science.1171661
   Beemster GTS, 2002, PLANT PHYSIOL, V129, P854, DOI 10.1104/pp.002923
   BIALY Z, 1990, PLANT SOIL, V129, P277, DOI 10.1007/BF00032423
   BONES A, 1985, ISRAEL J BOT, V34, P351
   Bones AM, 1996, PHYSIOL PLANTARUM, V97, P194, DOI [10.1034/j.1399-3054.1996.970128.x, 10.1111/j.1399-3054.1996.tb00497.x]
   BONES AM, 1991, J EXP BOT, V42, P1541, DOI 10.1093/jxb/42.12.1541
   Bones AM, 2006, PHYTOCHEMISTRY, V67, P1053, DOI 10.1016/j.phytochem.2006.02.024
   Boudolf V, 2004, PLANT CELL, V16, P2683, DOI 10.1105/tpc.104.024398
   Boudolf V, 2006, TRENDS PLANT SCI, V11, P474, DOI 10.1016/j.tplants.2006.08.009
   Cheung KL, 2010, AAPS J, V12, P87, DOI 10.1208/s12248-009-9162-8
   Clay NK, 2009, SCIENCE, V323, P95, DOI 10.1126/science.1164627
   Dixon RA, 2001, NATURE, V411, P843, DOI 10.1038/35081178
   Francis D, 2007, NEW PHYTOL, V174, P261, DOI 10.1111/j.1469-8137.2007.02038.x
   Francis D, 2011, ANN BOT-LONDON, V107, P1065, DOI 10.1093/aob/mcr055
   Galbraith DW, 2009, CYTOM PART A, V75A, P692, DOI 10.1002/cyto.a.20760
   GALBRAITH DW, 1991, PLANT PHYSIOL, V96, P985, DOI 10.1104/pp.96.3.985
   Halkier BA, 2006, ANNU REV PLANT BIOL, V57, P303, DOI 10.1146/annurev.arplant.57.032905.105228
   Hara M, 2013, PLANT GROWTH REGUL, V69, P71, DOI 10.1007/s10725-012-9748-5
   Hara M, 2010, J PLANT PHYSIOL, V167, P643, DOI 10.1016/j.jplph.2009.11.006
   Hossain MS, 2013, BIOSCI BIOTECH BIOCH, V77, P977, DOI 10.1271/bbb.120928
   Inze D, 2006, ANNU REV GENET, V40, P77, DOI 10.1146/annurev.genet.40.110405.090431
   Islam MM, 2009, PLANT CELL PHYSIOL, V50, P1171, DOI 10.1093/pcp/pcp066
   Khokon MAR, 2011, PLANT CELL ENVIRON, V34, P1900, DOI 10.1111/j.1365-3040.2011.02385.x
   Kissen R, 2009, J CHEM ECOL, V35, P958, DOI 10.1007/s10886-009-9677-6
   Kissen R, 2009, PHYTOCHEM REV, V8, P69, DOI 10.1007/s11101-008-9109-1
   Kissen R, 2009, J BIOL CHEM, V284, P12057, DOI 10.1074/jbc.M807500200
   Kliebenstein DJ, 2005, PLANT J, V44, P25, DOI 10.1111/j.1365-313X.2005.02508.x
   Kong XY, 2012, PHYTOCHEMISTRY, V84, P7, DOI 10.1016/j.phytochem.2012.08.004
   Koroleva OA, 2000, PLANT PHYSIOL, V124, P599, DOI 10.1104/pp.124.2.599
   Lammens T, 2008, P NATL ACAD SCI USA, V105, P14721, DOI 10.1073/pnas.0806510105
   Liu B, 2011, FRONT PLANT SCI, V2, DOI 10.3389/fpls.2011.00027
   Navarro SL, 2011, FOOD FUNCT, V2, P579, DOI 10.1039/c1fo10114e
   Norsworthy JK, 2005, WEED SCI, V53, P884, DOI 10.1614/WS-05-056R.1
   Overby A, 2015, FRONT PLANT SCI, V6, DOI 10.3389/fpls.2015.00277
   Overby A, 2015, FRONT PLANT SCI, V6, DOI 10.3389/fpls.2015.00006
   Skirycz A, 2011, PLANT CELL, V23, P1876, DOI 10.1105/tpc.111.084160
   Stals H, 2001, TRENDS PLANT SCI, V6, P359, DOI 10.1016/S1360-1385(01)02016-7
   Ueda K, 1999, PROTOPLASMA, V206, P201, DOI 10.1007/BF01279267
   Verkest A, 2005, PLANT PHYSIOL, V139, P1099, DOI 10.1104/pp.105.069906
   Wittstock U., 2010, Arabidopsis Book, V8, pe0134, DOI 10.1199/tab.0134
   WOLF RB, 1984, WEED SCI, V32, P612, DOI 10.1017/S004317450005966X
   YAMANE A, 1992, J CHEM ECOL, V18, P1941, DOI 10.1007/BF00981918
   Zhang YS, 2003, MOL CANCER THER, V2, P1045
   Zhang YS, 2012, CARCINOGENESIS, V33, P2, DOI 10.1093/carcin/bgr255
NR 46
TC 12
Z9 13
U1 0
U2 25
PU FRONTIERS MEDIA SA
PI LAUSANNE
PA AVENUE DU TRIBUNAL FEDERAL 34, LAUSANNE, CH-1015, SWITZERLAND
SN 1664-462X
J9 FRONT PLANT SCI
JI Front. Plant Sci.
PD MAY 19
PY 2015
VL 6
AR 364
DI 10.3389/fpls.2015.00364
PG 11
WC Plant Sciences
WE Science Citation Index Expanded (SCI-EXPANDED)
SC Plant Sciences
GA CL4XX
UT WOS:000356961900002
PM 26042144
OA Green Published, Green Accepted, gold
DA 2023-07-11
ER

PT J
AU Wang, RW
   Kobayashi, Y
   Lin, Y
   Rauwald, HW
   Fang, L
   Qiao, HX
   Kuchta, K
AF Wang, Ruwei
   Kobayashi, Yuta
   Lin, Yu
   Rauwald, Hans Wilhelm
   Fang, Ling
   Qiao, Hongxiang
   Kuchta, Kenny
TI A phytosterol enriched refined extract of Brassica campestris L. pollen
   significantly improves benign prostatic hyperplasia (BPH) in a rat model
   as compared to the classical TCM pollen preparation Qianlie Kang Pule'an
   Tablets
SO PHYTOMEDICINE
LA English
DT Article
DE Brassica campestris L; Brassicaceae; Pollen; TCM; Phytosterols; Benign
   prostatic hyperplasia
ID BLIND CLINICAL-TRIAL; BETA-SITOSTEROL; IN-VITRO; CELL-GROWTH; APOPTOSIS;
   5-ALPHA-REDUCTASE; ESTROGENS; CERNILTON
AB In Qinghai Province, the Brassica campestris L. pollen preparation Qianlie Kang Pule'an Tablet (QKPT) is traditionally used for BPH therapy. However, in QKPT the content of supposedly active phytosterols is relatively low at 2.59%, necessitating high doses for successful therapy. Therefore, a phytosterol enriched (4.54%) refined extract of B. campestris pollen (PE) was developed and compared with QKPT in a BPH rat model. Six groups of rats (n=8 each), namely sham-operated distilled water control, castrated distilled water control, castrated QKPT 2.0g/kg, castrated PE 0.1g/kg, castrated PE 0.2g/kg, and castrated PE 0.4g/kg, were intragastrically treated with the respective daily doses. Testosterone propionate (0.3mg/day) was administered to all castrated rats, while the sham-operated group received placebo injections. After 30 days, the animals were sacrificed and prostates as well as seminal vesicles excised and weighted in order to calculate prostate volume index (PVI) as well as prostate index (PI) and seminal vesicle index (SVI), defined as organ weight in g per 100g body weight. Compared with sham-operated controls, PI (p<0.01), PVI (p<0.01), and SVI (p<0.01) were all significantly increased in all castrated, testosterone treated rats. After treatment with PE at 0.4 and 0.2g/kg or QKPT at 2.0g/kg per day, both indices were significantly reduced (p<0.01) as compared to the castrated distilled water control. For PE at 0.1g/kg per day only PI was significantly reduced (p<0.05). At the highest PE concentration of 0.4g/kg per day both PI and SVI were also significantly reduced when compared to the QKPT group (p<0.05). Both PE and QKPT demonstrated curative effects against BPH in the applied animal model. In its highest dose at 0.4g/kg per day, PE was clearly superior to QKPT. (C) 2014 Elsevier GmbH. All rights reserved.
C1 [Wang, Ruwei; Fang, Ling; Qiao, Hongxiang] Zhejiang CONBA Pharmaceut & Drug Res Dev Corp, Hangzhou 310052, Zhejiang, Peoples R China.
   [Wang, Ruwei; Fang, Ling; Qiao, Hongxiang] Zhejiang Key Lab Tradit Chinese Med, Hangzhou 310052, Zhejiang, Peoples R China.
   [Kobayashi, Yuta] Shimane Univ, Fac Med, Izumo, Shimane 6938501, Japan.
   [Lin, Yu] Med Corp Soujikai, Chuo Ku, Osaka 5410046, Japan.
   [Rauwald, Hans Wilhelm; Kuchta, Kenny] Univ Leipzig, Dept Pharmaceut Biol, D-04103 Leipzig, Germany.
   [Kuchta, Kenny] Sanyo Gakuen Univ Coll, Dept Food & Nutr, Naka Ku, Okayama 7038501, Japan.
C3 Shimane University; Leipzig University
RP Kuchta, K (通讯作者)，Sanyo Gakuen Univ Coll, Dept Food & Nutr, Naka Ku, Hirai 1-14-1, Okayama 7038501, Japan.
EM kkuchta@rz.uni-leipzig.de
CR Awad AB, 2000, ANTICANCER RES, V20, P821
   Becker H., 1988, UROLOGE B, V28, P301
   BERGES RR, 1995, LANCET, V345, P1529, DOI 10.1016/S0140-6736(95)91085-9
   Berges RR, 2000, BJU INT, V85, P842, DOI 10.1046/j.1464-410x.2000.00672.x
   Bisson JF, 2007, J MED FOOD, V10, P628, DOI 10.1089/jmf.2006.242
   Breu W., 1992, ARZNEIMITTELFORSCH, V42, P547
   BUCK AC, 1990, BRIT J UROL, V66, P398, DOI 10.1111/j.1464-410X.1990.tb14962.x
   Cabeza M, 2003, P W PHARMACOL SOC, V46, P153
   Cai H.F., 1997, APICULTURE CHINA, V4, P4
   Chen SC, 2009, LIPIDS, V44, P273, DOI 10.1007/s11745-008-3278-y
   Chrubasik JE, 2007, PHYTOMEDICINE, V14, P568, DOI 10.1016/j.phymed.2007.03.014
   Di Silverio F, 1998, PROSTATE, V37, P77, DOI 10.1002/(SICI)1097-0045(19981001)37:2<77::AID-PROS3>3.0.CO;2-I
   Dreikorn K, 2002, WORLD J UROL, V19, P426, DOI 10.1007/s00345-002-0247-6
   Du X. W., 2007, CHINESE COMMUNITY DO, V2, P31
   Dumbre RK, 2014, PHARMACOGN RES, V6, P127, DOI 10.4103/0974-8490.129031
   [高建 Gao Jian], 2006, [中国新药杂志, Chinese Journal New Drugs], V15, P1749
   Gutendorf B, 2001, TOXICOLOGY, V166, P79, DOI 10.1016/S0300-483X(01)00437-1
   Han HY, 2007, PHYTOMEDICINE, V14, P338, DOI 10.1016/j.phymed.2006.09.005
   Hayakawa T, 1998, TOHOKU J EXP MED, V186, P193, DOI 10.1620/tjem.186.193
   Huang Q., 2001, STRAIT PHARM J, V3, P125
   Ifere GO, 2009, CANCER DETECT PREV, V32, P319, DOI 10.1016/j.cdp.2008.12.002
   Juzyszyn Z, 1997, PHYTOMEDICINE, V4, P315, DOI 10.1016/S0944-7113(97)80039-6
   Klippel KF, 1997, BRIT J UROL, V80, P427, DOI 10.1046/j.1464-410X.1997.t01-1-00362.x
   LOSCHEN G, 1991, ARZNEIMITTEL-FORSCH, V41-1, P162
   Mellanen P, 1996, TOXICOL APPL PHARM, V136, P381, DOI 10.1006/taap.1996.0046
   Prager N, 2002, J ALTERN COMPLEM MED, V8, P143
   Preuss Harry G., 2001, International Urology and Nephrology, V33, P217, DOI 10.1023/A:1015227604041
   Racette SB, 2010, AM J CLIN NUTR, V91, P32, DOI 10.3945/ajcn.2009.28070
   Scholtysek C, 2009, BIOCHEM BIOPH RES CO, V379, P795, DOI 10.1016/j.bbrc.2008.11.114
   SCHWARTZKOPFF W, 1978, MUNCHEN MED WOCHEN, V120, P1575
   Shenouda NS, 2007, ENDOCRINE, V31, P72, DOI 10.1007/s12020-007-0014-y
   Tikkanen MJ, 2001, AM J CARDIOL, V88, P1157, DOI 10.1016/S0002-9149(01)02053-7
   Wagenlehner FME, 2009, EUR UROL, V56, P544, DOI 10.1016/j.eururo.2009.05.046
   Wagner H, 2006, PHYTOMEDICINE, V13, P122, DOI 10.1016/j.phymed.2006.03.021
   Wagner H, 1994, Phytomedicine, V1, P213, DOI 10.1016/S0944-7113(11)80068-1
   WEIHRAUCH JL, 1978, J AM DIET ASSOC, V73, P39
   Wright AS, 1999, ENDOCRINOLOGY, V140, P4509, DOI 10.1210/en.140.10.4509
   Wu Guo-xin, 2003, Zhongguo Zhongyao Zazhi, V28, P643
   Wu YD, 2007, PHARMAZIE, V62, P392, DOI 10.1691/ph.2007.5.6660
   Xie H.B., 1988, CHIN J NEW DRUGS CLI, V1, P15
   Yan X.X., 2008, CHIN J MOD APPL PHAR, V25, P767
   [杨必成 YANG Bi-cheng], 2009, [中草药, Chinese Traditional and Herbal Drugs], V40, P144
   Zhao YH, 2009, J AGR FOOD CHEM, V57, P5211, DOI 10.1021/jf803878n
NR 43
TC 12
Z9 18
U1 3
U2 30
PU ELSEVIER GMBH
PI MUNICH
PA HACKERBRUCKE 6, 80335 MUNICH, GERMANY
SN 0944-7113
EI 1618-095X
J9 PHYTOMEDICINE
JI Phytomedicine
PD JAN 15
PY 2015
VL 22
IS 1
BP 145
EP 152
DI 10.1016/j.phymed.2014.10.001
PG 8
WC Plant Sciences; Chemistry, Medicinal; Integrative & Complementary
   Medicine; Pharmacology & Pharmacy
WE Science Citation Index Expanded (SCI-EXPANDED)
SC Plant Sciences; Pharmacology & Pharmacy; Integrative & Complementary
   Medicine
GA CA2SS
UT WOS:000348758300021
PM 25636883
DA 2023-07-11
ER

PT J
AU Dunn, BL
   Goad, C
AF Dunn, Bruce L.
   Goad, Carla
TI Effect of Foliar Nitrogen and Optical Sensor Sampling Method and
   Location for Determining Ornamental Cabbage Fertility Status
SO HORTSCIENCE
LA English
DT Article
DE Brassicaceae; SPAD; atLEAF; controlled-release fertilizer; greenhouse;
   plant growth
ID CHLOROPHYLL METER; LEAF CHLOROPHYLL; EXTRACTABLE CHLOROPHYLL; SPAD-502
   METER; PHOTOSYNTHESIS; VALUES; AGE; POSITION; QUALITY; LEAVES
AB Leaf nitrogen (N) and contact optical sensor sampling methods vary in the literature. Thus, the objective of this study was to determine the best sampling procedure for correlating leaf N concentration to contact optical sensor readings. To investigate this, fertilizer rates of 0, 5, 10, or 15 g of 16N-9P-12K were applied as a topdress application on ornamental cabbage (Brassica oleracea L.) 'Tokyo Red'. Soil plant analysis development (SPAD) and atLEAF chlorophyll meters were used every week for 5 weeks starting 30 days after planting. For each pot, SPAD and atLEAF measurements were taken from a single mature leaf from the middle to upper level of the plant at the leaf tip, blade, or base of the leaf not including the midrib. Weekly leaf foliar analysis consisted of collecting either fully developed leaves from a single plant, five plants, or 10 plants per, using only the tip, blade, or base of three leaves for total leaf N concentration per treatment. A significant position affect was seen in both SPAD and atLEAF sensors. For SPAD, sensor readings taken from the tip and blade of a leaf were not significantly different from each other but were significantly different from the base of the leaf. All three positions for atLEAF were significantly different from each other. This indicates that sensor sampling location within a leaf will affect readings. A significant difference was observed among leaf sampling methods. Taking leaf samples from the tip and base had the highest leaf N concentrations and were not significantly different from each other but were significantly different from all other sampling methods, which were not significantly different from each other. Significant correlations were seen among all combinations of sensor positions and leaf N sampling methods except SPAD readings taken from the tip and leaf sampling from a single plant. Highest correlations (r = 0.7 to 0.8) were seen when SPAD readings were taken from the base of the leaf irrespective of leaf sampling method. Based on this experiment, either sensor could be used for correlating leaf N; however, growers should consistently collect sensor readings from the same location on a leaf to achieve consistent values and correlations.
C1 [Dunn, Bruce L.] Oklahoma State Univ, Dept Hort & Landscape Architecture, Stillwater, OK 74078 USA.
   [Goad, Carla] Oklahoma State Univ, Dept Stat, Stillwater, OK 74078 USA.
C3 Oklahoma State University System; Oklahoma State University -
   Stillwater; Oklahoma State University System; Oklahoma State University
   - Stillwater
RP Dunn, BL (通讯作者)，Oklahoma State Univ, Dept Hort & Landscape Architecture, 358 Ag Hall, Stillwater, OK 74078 USA.
EM bruce.dunn@okstate.edu
OI Dunn, Bruce/0000-0002-3287-1906
CR Anderson D., 1993, IL FERT C P 4 SEPT 2
   Azia F, 2001, J PLANT NUTR, V24, P961, DOI 10.1081/PLN-100103784
   Barton CVM, 2001, TREE PHYSIOL, V21, P789, DOI 10.1093/treephys/21.12-13.789
   Bonneville MC, 2006, COMMUN SOIL SCI PLAN, V37, P525, DOI 10.1080/00103620500449385
   Campbell C.R., 2000, SO COOP SER B, V394, P115
   Dunn B.L., 2014, J PLANT NUTR
   EVANS JR, 1983, PLANT PHYSIOL, V72, P297, DOI 10.1104/pp.72.2.297
   Gibson J. L., 2000, N CAROLINA STATE U S, V143, P1
   Gibson JL, 2003, HORTSCIENCE, V38, P1381, DOI 10.21273/HORTSCI.38.7.1381
   Gond V, 1999, TREE PHYSIOL, V19, P673
   Hamblin J, 2014, PLOS ONE, V9, DOI 10.1371/journal.pone.0092529
   Lea-Cox J, 2000, P S NURSERY ASS RES, V45, P77
   Lizaso JI, 2003, FIELD CROP RES, V80, P1, DOI 10.1016/S0378-4290(02)00151-X
   Loh FCW, 2002, HORTTECHNOLOGY, V12, P682, DOI 10.21273/HORTTECH.12.4.682
   McAvoy R.J., 1994, CONN GREENHOUSE NWSL, P13
   Mickelbart MV, 2010, HORTSCIENCE, V45, P428, DOI 10.21273/HORTSCI.45.3.428
   Mielke MS, 2012, PHOTOSYNTHETICA, V50, P343, DOI 10.1007/s11099-012-0038-2
   MONJE OA, 1992, HORTSCIENCE, V27, P69, DOI 10.21273/HORTSCI.27.1.69
   Naus J, 2010, PHOTOSYNTH RES, V105, P265, DOI 10.1007/s11120-010-9587-z
   REEVES DW, 1993, J PLANT NUTR, V16, P781, DOI 10.1080/01904169309364574
   Ristvey A., 2001, P S NURSERY ASS RES, V46, P101
   Rodriguez IR, 2000, HORTSCIENCE, V35, P751, DOI 10.21273/HORTSCI.35.4.751
   SEEMANN JR, 1987, PLANT PHYSIOL, V84, P796, DOI 10.1104/pp.84.3.796
   Senger E, 2014, IND CROP PROD, V58, P204, DOI 10.1016/j.indcrop.2014.04.003
   Sibley JL, 1996, HORTSCIENCE, V31, P468, DOI 10.21273/HORTSCI.31.3.468
   Smith T, 2004, FLOWERING CABBAGE KA
   Wang QB, 2004, J PLANT NUTR, V27, P557, DOI 10.1081/PLN-120028878
   Wang YW, 2012, HORTSCIENCE, V47, P45, DOI 10.21273/HORTSCI.47.1.45
   Westerveld SM, 2003, ACTA HORTIC, P259, DOI 10.17660/ActaHortic.2003.627.33
   WIEDENFELD RP, 1986, HORTSCIENCE, V21, P236
   WILSON D, 1969, NEW PHYTOL, V68, P645, DOI 10.1111/j.1469-8137.1969.tb06468.x
   Zhang SB, 2008, ACTA PHYSIOL PLANT, V30, P381, DOI 10.1007/s11738-008-0135-9
   Zhu JJ, 2012, CAN J SOIL SCI, V92, P645, DOI [10.4141/cjss2011-100, 10.4141/CJSS2011-100]
NR 33
TC 12
Z9 12
U1 0
U2 9
PU AMER SOC HORTICULTURAL SCIENCE
PI ALEXANDRIA
PA 113 S WEST ST, STE 200, ALEXANDRIA, VA 22314-2851 USA
SN 0018-5345
EI 2327-9834
J9 HORTSCIENCE
JI Hortscience
PD JAN
PY 2015
VL 50
IS 1
BP 74
EP 77
DI 10.21273/HORTSCI.50.1.74
PG 4
WC Horticulture
WE Science Citation Index Expanded (SCI-EXPANDED)
SC Agriculture
GA CA0SF
UT WOS:000348626100011
OA gold
DA 2023-07-11
ER

PT J
AU Jankowski, KJ
   Kijewski, L
   Krzebietke, S
   Budzynski, WS
AF Jankowski, K. J.
   Kijewski, L.
   Krzebietke, S.
   Budzynski, W. S.
TI The effect of sulphur fertilization on macronutrient concentrations in
   the post-harvest biomass of mustard
SO PLANT SOIL AND ENVIRONMENT
LA English
DT Article
DE Brassicaceae crops; Sinapis alba; Brassica juncea; mineral composition
ID OILSEED RAPE PLANTS; BRASSICA-NAPUS L.; INDIAN MUSTARD; COPPER CONTENT;
   SINAPIS-ALBA; OIL CAKE; NITROGEN; YIELD; ZINC; FLUCTUATION
AB The aim of this study was to determine the effect of sulphur (S) fertilization on macronutrient concentrations in the roots, straw and oil cake of white mustard and Indian mustard. The experiment was conducted in northeastern Poland (2006-2008). The highest content of N, P, K, Mg and S was noted in the oil cake of both mustard species. Sulphur fertilization increased S concentrations and had no effect on Mg concentrations in the roots of white mustard and Indian mustard. Sulphur fertilizers applied to soil significantly increased the content of N, K and Ca in the roots of Indian mustard, whereas they had no significant effect on the content of N, P and Ca, and decreased K concentrations in the roots of white mustard. Sulphur fertilization led to a significant decrease in N content, and an increase in the content of K and Ca in the straw of both mustard species. Sulphur fertilization significantly decreased P concentrations and increased S concentrations in the oil cake of both mustard species. In response to S fertilization, the content of N and K decreased in the oil cake of Indian mustard, but did not change significantly in the oil cake of white mustard. Therefore, S fertilization significantly differentiated the fertilizing value of post-harvest residues and the feeding value of white mustard and Indian mustard seeds.
C1 [Jankowski, K. J.; Kijewski, L.; Budzynski, W. S.] Univ Warmia & Mazury, Dept Agrotechnol Agr Prod Management & Agribusine, PL-10719 Olsztyn, Poland.
   [Krzebietke, S.] Univ Warmia & Mazury, Dept Agr Chem & Environm Protect, PL-10719 Olsztyn, Poland.
C3 University of Warmia & Mazury; University of Warmia & Mazury
RP Jankowski, KJ (通讯作者)，Univ Warmia & Mazury, Dept Agrotechnol, Agr Prod Management & Agribusiness, Oczapowskiego 8-117, PL-10719 Olsztyn, Poland.
EM krzysztof.jankowski@uwm.edu.pl
RI Krzebietke, Sławomir/R-7738-2016
OI Krzebietke, Sławomir/0000-0003-4777-5551; Jankowski,
   Krzysztof/0000-0002-6725-6292
FU Polish Ministry of Higher Education and Science [N310 031 32/167]
FX Supported by the Polish Ministry of Higher Education and Science,
   Project No. N310 031 32/167.
CR [Anonymous], 2006, WORLD REF BAS SOIL R
   [Anonymous], [No title captured]
   [Anonymous], [No title captured]
   Balik J, 2006, PLANT SOIL ENVIRON, V52, P301, DOI 10.17221/3445-PSE
   Balik J, 2007, PLANT SOIL ENVIRON, V53, P143, DOI 10.17221/2309-PSE
   Balik J, 2009, ECOL CHEM ENG A, V16, P515
   Barczak B, 2011, J CENT EUR AGRIC, V12, P380, DOI 10.5513/JCEA01/12.2.926
   Blaylock MJ, 1997, ENVIRON SCI TECHNOL, V31, P860, DOI 10.1021/es960552a
   Chlopecka A, 1996, J ENVIRON QUAL, V25, P69, DOI 10.2134/jeq1996.00472425002500010009x
   Cui YS, 2004, PLANT SOIL, V261, P181, DOI 10.1023/B:PLSO.0000035551.22918.01
   Dybczynski R, 1998, FRESEN J ANAL CHEM, V360, P384, DOI 10.1007/s002160050718
   FAOSTAT [Food and agriculture organization of the United Nations statistic Division], 2014, FAOST AGR DAT
   FILIPEK-MAZUR B., 2005, ACTA AGROPH, V6, P343
   Grant CA, 2012, FIELD CROP RES, V128, P119, DOI 10.1016/j.fcr.2011.12.018
   Jakubus M, 2006, WODA SRODOWISKO OBSZ, V6, P87
   Jankowski KJ, 2014, PLANT SOIL ENVIRON, V60, P364, DOI 10.17221/225/2014-PSE
   Jankowski K, 2014, J ELEMENTOL, V19, P433, DOI 10.5601/jelem.2013.18.4.552
   Jankowski KJ, 2015, AGRON J, V107, P1377, DOI 10.2134/agronj14.0386
   Jankowski KJ, 2015, ENERGY, V81, P674, DOI 10.1016/j.energy.2015.01.012
   Kulhanek M, 2011, PLANT SOIL ENVIRON, V57, P553, DOI 10.17221/348/2011-PSE
   Malhi SS, 2007, AGRON J, V99, P570, DOI 10.2134/agronj2006.0269
   Markiewicz K., 2000, POLISH J NATURAL SCI, V20, P45
   Pietka T., 2010, Rosliny Oleiste, V31, P177
   Ray K, 2015, PLANT SOIL ENVIRON, V61, P6, DOI 10.17221/860/2014-PSE
   Ryant P., 2007, POL J CHEM TECHNOL, V9, P83
   Skwierawska M, 2014, J ELEMENTOL, V19, P299, DOI 10.5601/jelem.2014.19.1.458
   Smulikowska Stefania, 2006, Wiadomosci Zootechniczne, V44, P22
   Spiak Z., 2007, ZESZYTY NAUKOWE UP W, V553, P93
   StatSoft Inc, 2011, STAT DAT AN SOFTW SY
   Szczebiot M., 2002, FRAGM AGRON, V2, P198
   Tripathi M. K., 2011, Journal of Crop and Weed, V7, P104
   Zukalova H, 2002, ROST VYROBA, V48, P175
NR 32
TC 12
Z9 12
U1 0
U2 12
PU CZECH ACADEMY AGRICULTURAL SCIENCES
PI PRAGUE
PA TESNOV 17, PRAGUE, 117 05, CZECH REPUBLIC
SN 1214-1178
EI 1805-9368
J9 PLANT SOIL ENVIRON
JI Plant Soil Environ.
PY 2015
VL 61
IS 6
BP 266
EP 272
DI 10.17221/119/2015-PSE
PG 7
WC Agronomy
WE Science Citation Index Expanded (SCI-EXPANDED)
SC Agriculture
GA CM6AJ
UT WOS:000357769800005
OA gold
DA 2023-07-11
ER

PT J
AU Michalak, M
   Plitta-Michalak, BP
   Chmielarz, P
AF Michalak, M.
   Plitta-Michalak, B. P.
   Chmielarz, P.
TI Desiccation tolerance and cryopreservation of wild apple (Malus
   sylvestris) seeds
SO SEED SCIENCE AND TECHNOLOGY
LA English
DT Article
ID ORTHODOX SEEDS; WATER-CONTENT; L. MILL.; TEMPERATURE; LONGEVITY;
   BRASSICACEAE; SENSITIVITY; PHYSIOLOGY; DIVERSITY; VIABILITY
AB Mains sylvestris is a rare species, native to nearly all European countries. Due to its poor ability to compete against other species, it is listed as endangered. An effective method for the long-term preservation of the genetic diversity of this species is needed. The present study focused on characterising the rate of drying and tolerance to desiccation and exposure to ultra-low temperature (liquid nitrogen (LN), -196 degrees C) of M. sylvestris seeds. The drying rates on a laboratory bench and over silica gel were similar during the first 18 hours of drying. Silica gel, however, was needed to achieve a water content (WC) lower than 0.09 g g(-1) dm (dry weight basis). M. sylvestris seeds did not tolerate severe drying, below a WC of 0.05 g g(-1). A range of WCs from 0.06-0.24 g g(-1) was determined to be a safe range for cryopreservation. There was no reduction in seedling emergence after two years of storage in LN contrary to a 31% decrease in seedling emergence observed for seeds stored for two years at 3 degrees C. Based on the results, Mains sylvestris seeds were classified in the intermediate seed storage category. The present study demonstrates the feasibility of long-term cryopreservation of wild apple seeds.
C1 [Michalak, M.; Plitta-Michalak, B. P.; Chmielarz, P.] Polish Acad Sci, Inst Dendrol, Parkowa 5, PL-62035 Kornik, Poland.
C3 Polish Academy of Sciences
RP Michalak, M (通讯作者)，Polish Acad Sci, Inst Dendrol, Parkowa 5, PL-62035 Kornik, Poland.
EM michalak_marcin81@wp.pl
RI Chmielarz, Paweł/AAF-9689-2020; Michalak, Marcin/AAB-8712-2019
OI Chmielarz, Paweł/0000-0003-3280-3353; Plitta-Michalak,
   Beata/0000-0002-2643-5120; Michalak, Marcin/0000-0003-1907-9719
FU National Science Center, Poland [2011/01/B/NZ9/02864]; General
   Directorate of State Forests in Warsaw, Poland [OR-2717-2112]; Institute
   of Dendrology of the Polish Academy of Sciences
FX We thank Mrs. Eabieta Drzewiecka-Pienictna and Mrs. Magdalena Sobczak
   for providing technical assistance during the experiments conducted in
   Kornik. We would like to thank Dr. Jan Suszka for providing the seeds,
   and an anonymous reviewer for important suggestions which allowed us to
   improve our manuscript. This work was partly supported by a grant from
   the National Science Center, Poland, grant No. 2011/01/B/NZ9/02864, the
   General Directorate of State Forests in Warsaw, Poland (grant 2012-2016)
   No OR-2717-2112, and the Institute of Dendrology of the Polish Academy
   of Sciences.
CR [Anonymous], 1993, ISTA INT RULES SEED, DOI DOI 10.15258/ISTARULES.2015.F
   Ballesteros D, 2011, PLANT J, V68, P607, DOI 10.1111/j.1365-313X.2011.04711.x
   Chmielarz P, 2010, ACTA BIOL HUNG, V61, P224, DOI 10.1556/ABiol.61.2010.2.10
   Chmielarz P, 2010, ACTA PHYSIOL PLANT, V32, P591, DOI 10.1007/s11738-009-0437-6
   Chmielarz P, 2010, CRYOLETTERS, V31, P139
   Coart E, 2006, MOL ECOL, V15, P2171, DOI 10.1111/j.1365-294X.2006.02924.x
   Coart E, 2003, MOL ECOL, V12, P845, DOI 10.1046/j.1365-294X.2003.01778.x
   Ellis RH, 2006, ANN BOT-LONDON, V97, P785, DOI 10.1093/aob/mcl035
   ELLIS RH, 1990, J EXP BOT, V41, P1167, DOI 10.1093/jxb/41.9.1167
   FAO, 2014, GENEBANK STANDARDS P
   Forte A.V., 2002, HORTICULTURAL REV, V29, P1
   Gordon A.G., 1982, FORESTRY COMMISSION, V59
   Grzeskowiak K.H., 1983, ARBORETUM KORNICKIE, V28, P261
   Keller ERJ, 2008, CRYOLETTERS, V29, P53
   Kleinschmit J., 2006, WILD FRUIT TREES PRU
   Michalak M, 2013, ANN APPL BIOL, V163, P351, DOI 10.1111/aab.12059
   Michalak M, 2015, EUR J FOREST RES, V134, P53, DOI 10.1007/s10342-014-0832-4
   Michalak M, 2013, PLOS ONE, V8, DOI 10.1371/journal.pone.0070693
   Mira S, 2015, PLANT BIOLOGY, V17, P153, DOI 10.1111/plb.12183
   Noiton DAM, 1996, J AM SOC HORTIC SCI, V121, P773, DOI 10.21273/JASHS.121.5.773
   Pammenter NW, 1999, SEED SCI RES, V9, P13, DOI 10.1017/S0960258599000033
   Perez-Garcia F, 2007, SEED SCI TECHNOL, V35, P143, DOI 10.15258/sst.2007.35.1.13
   Plitta BP, 2013, SYLWAN, V157, P723
   Popova E. V., 2012, CryoLetters, V33, P219
   Reed Barbara M., 2008, P3, DOI 10.1007/978-0-387-72276-4_1
   Reed BM, 2001, HORTSCIENCE, V36, P1121, DOI 10.21273/HORTSCI.36.6.1121
   Richards CM, 2009, TREE GENET GENOMES, V5, P339, DOI 10.1007/s11295-008-0190-9
   ROBERTS E H, 1973, Seed Science and Technology, V1, P499
   SOLOVEVA MA, 1966, SOV SCI 17 INT C HOR, P258
   Stephane B.R., 2003, EUFROGEN TECHNICAL G
   Suszka B, 1990, DZIKIE DRZEWA OWOCOW, P321
   Suszka B., 1989, ARBORETUM KORNICKIE, V34, P101
   Veiga-Barbosa L, 2013, SEED SCI TECHNOL, V41, P89, DOI 10.15258/sst.2013.41.1.08
   Walters C, 2007, S AFR J BOT, V73, P495, DOI 10.1016/j.sajb.2007.04.035
   Walters C, 2004, CRYOBIOLOGY, V48, P229, DOI 10.1016/j.cryobiol.2004.01.007
   Walters C, 1998, SEED SCI RES, V8, P3
   Walters C, 2013, SCIENCE, V339, P915, DOI 10.1126/science.1230935
   Yao X, 2014, CRYOLETTERS, V35, P162
   Zhou ZQ, 2000, GENET RESOUR CROP EV, V47, P353, DOI 10.1023/A:1008740819941
NR 39
TC 12
Z9 12
U1 0
U2 25
PU ISTA-INT SEED TESTING ASSOC
PI BASSERSDORF
PA ZUERICHSTR 50, PO BOX 308, CH-8303 BASSERSDORF, SWITZERLAND
SN 0251-0952
EI 1819-5717
J9 SEED SCI TECHNOL
JI Seed Sci. Technol.
PY 2015
VL 43
IS 3
BP 480
EP 491
PG 12
WC Agronomy; Plant Sciences; Horticulture
WE Science Citation Index Expanded (SCI-EXPANDED)
SC Agriculture; Plant Sciences
GA DC2KD
UT WOS:000369044700012
DA 2023-07-11
ER

PT J
AU Schwinghamer, MW
   Schilg, MA
   Walsh, JA
   Bambach, RW
   Cossu, RM
   Bambridge, JM
   Hind-Lanoiselet, TL
   McCorkell, BE
   Cross, P
AF Schwinghamer, Mark W.
   Schilg, Mark A.
   Walsh, John A.
   Bambach, Rodney W.
   Cossu, Rosa M.
   Bambridge, Judith M.
   Hind-Lanoiselet, Tamrika L.
   McCorkell, Bruce E.
   Cross, Peter
TI Turnip mosaic virus: potential for crop losses in the grain belt of New
   South Wales, Australia
SO AUSTRALASIAN PLANT PATHOLOGY
LA English
DT Article
DE Beet western yellows virus; Field crop; Fodder; Hirschfeldia; Oilseed
   rape; Pulse; Rapistrum; Tissue blot immunoassay; Turnip yellows virus
ID WINTER OILSEED RAPE; BRASSICA-NAPUS; MOLECULAR CHARACTERIZATION;
   RESISTANCE; INFECTION; CANOLA; STRAIN; WEST; IDENTIFICATION; CHICKPEA
AB The potential of Turnip mosaic virus (TuMV) to infect and damage cool season crops in the grain belt of New South Wales, Australia, was investigated by serological tests on 24,689 dicot weed, grain, and forage specimens from 1999 to 2007 and infectivity/pathogenicity tests with six isolates. Natural infection by TuMV was common in Brassicaceae weeds. Infected grain crops included mustard (Brassica juncea), field pea (Pisum sativum), chickpea (Cicer arietinum), and coriander (Coriandrum sativum). Forage (turnip, Brassica rapa) was also infected. None of 9,816 canola (Brassica napus, at least 19 cultivars) or 1,967 faba bean (Vicia faba, three cultivars) plants were infected. Six isolates from weeds, mustard, and chickpea were inoculated on a range of weed and crop species including four B. napus pathotype differential lines. Inoculated Brassicaceae weeds, mustard, field pea cv. 'Cressy Blue', coriander, Chinese cabbage (B. rapa), and forage turnip (B. rapa) were usually infected. Field pea cv. Dundale and radishes (Raphanus sativus) were infected infrequently. Symptoms were severe in mustard, forage turnip, chickpea, and field pea. The reportedly susceptible canola cv. 'Outback' displayed only variable infectivity and mild symptoms for five isolates and no infectivity for one isolate. Faba bean, field pea cv. 'Excell', and two B. napus differentials appeared to be non-hosts. The results suggest that TuMV strains naturalised in Brassicaceae weeds in NSW in 1999-2007 could damage mustard, field pea, and forage turnip, but not canola or faba bean. These NSW strains appeared to be distinct from strains that damage canola in Europe, North America, and Asia.
C1 [Schwinghamer, Mark W.; Schilg, Mark A.; Bambach, Rodney W.; McCorkell, Bruce E.] Tamworth Agr Inst, New South Wales Dept Primary Ind, Tamworth, NSW 2340, Australia.
   [Walsh, John A.; Cossu, Rosa M.; Bambridge, Judith M.] Univ Warwick, Sch Life Sci, Wellesbourne CV35 9EF, Warwick, England.
   [Hind-Lanoiselet, Tamrika L.] Wagga Wagga Agr Inst, New South Wales Dept Primary Ind, Wagga Wagga, NSW 2650, Australia.
   [Cross, Peter] Dept Primary Ind Pk Water & Environm, New Town Res Labs, Newtown, Tas 7008, Australia.
C3 NSW Department of Primary Industries; University of Warwick; NSW
   Department of Primary Industries
RP Schwinghamer, MW (通讯作者)，Tamworth Agr Inst, New South Wales Dept Primary Ind, 4 Marsden Pk Rd, Tamworth, NSW 2340, Australia.
EM schwinm2@bigpond.com
RI Walsh, John A/K-9791-2015
FU New South Wales Department of Primary Industries (NSW DPI); Grains
   Research & Development Corporation (GRDC) [DAN 00023]; GRDC [DAN 00068,
   DAN 444, DAN 00053]; BBSRC [BB/E00668X/1] Funding Source: UKRI;
   Biotechnology and Biological Sciences Research Council [BB/E00668X/1]
   Funding Source: researchfish
FX The authors acknowledge the following contributions: Gordon Murray,
   Kerry Wratten, and Fleur Lewington who planned and carried out crop
   sampling the southern canola survey; Steve Moore for sowing and managing
   the field pea natural infection experiment; Steven Harden for help with
   statistical analysis of the pea natural infection experiment; and John
   Holland for critical reading of this manuscript and designing mustard
   and canola evaluation trials that were sampled as part of this work.
   Funding was primarily by New South Wales Department of Primary
   Industries (NSW DPI) and Grains Research & Development Corporation
   (GRDC) funding for project DAN 00023. Funding for canola surveys was
   from GRDC project DAN 00068, and canola and mustard field trials sampled
   in surveys were funded through GRDC projects DAN 444 and DAN 00053
   conducted by NSW DPI.
CR [Anonymous], 1989, MONOGRAPHS STAT APPL, DOI DOI 10.1007/978-1-4899-3242-6
   Astier S., 2007, PRINCIPLES PLANT VIR
   Australian Bureau of Agricultural and Resource Economics, 2012, AGR COMM STAT 2012
   Ayres L, 2002, FORAGE BRASSICAS QUA
   Benson DA, 2011, NUCLEIC ACIDS RES, V39, pD32, DOI [10.1093/nar/gkq1079, 10.1093/nar/gks1195, 10.1093/nar/gkt1030, 10.1093/nar/gkw1070, 10.1093/nar/gkr1202, 10.1093/nar/gkx1094, 10.1093/nar/gkp1024, 10.1093/nar/gkn723]
   CONROY R. J., 1959, JOUR AUSTRALIAN INST AGRIC SCI, V25, P64
   Coutts BA, 2000, AUST J AGR RES, V51, P925, DOI 10.1071/AR00014
   Coutts BA, 2007, AUST J AGR RES, V58, P67, DOI 10.1071/AR06096
   Cowling WA, 2007, FIELD CROP RES, V104, P103, DOI 10.1016/j.fcr.2006.12.014
   Dikova Bistra A., 2008, Acta Phytopathologica et Entomologica Hungarica, V43, P93, DOI 10.1556/APhyt.43.2008.1.11
   Edwardson JR, 1991, CRC HDB VIRUSES INFE, P167
   Edwardson JR, 1991, MONOGRAPH U FLORIDA, V16, P973
   Farzadfar S, 2009, EUR J PLANT PATHOL, V124, P45, DOI 10.1007/s10658-008-9390-2
   Gibbs AJ, 2008, ARCH VIROL, V153, P1411, DOI 10.1007/s00705-008-0134-6
   Gilmour A., 2008, ASREML USER GUIDE RE
   Graham R, 2006, P WILD RAD OTH CRUC, P1
   Graichen K, 1996, Z PFLANZENK PFLANZEN, V103, P233
   Hammond J, 1990, SEROLOGICAL METHODS, P237
   HARDWICK NV, 1994, PLANT PATHOL, V43, P1045, DOI 10.1111/j.1365-3059.1994.tb01656.x
   Hertel K, 2004, VIRUS DIS CANOLA MUS
   HSU HT, 1991, PLANT DIS, V75, P292, DOI 10.1094/PD-75-0292
   Hu WQ, 1996, PLANT PATHOL, V45, P843, DOI 10.1111/j.1365-3059.1996.tb02894.x
   Inouye T, 1964, NOGAKU KENKYU, V50, P51
   Jenner CE, 1999, PLANT PATHOL, V48, P101, DOI 10.1046/j.1365-3059.1999.00309.x
   Jenner CE, 1996, PLANT PATHOL, V45, P848, DOI 10.1111/j.1365-3059.1996.tb02895.x
   JORDAN R, 1991, J GEN VIROL, V72, P25, DOI 10.1099/0022-1317-72-1-25
   Kehoe MA, 2010, PLANT DIS, V94, P1290, DOI 10.1094/PDIS-12-09-0841
   Kirkegaard JA, 2008, AUST J AGR RES, V59, P291, DOI 10.1071/AR07285
   Korkmaz S, 2008, PLANT PATHOL, V57, P1155, DOI 10.1111/j.1365-3059.2008.01902.x
   Latham LJ, 2003, AUSTRALAS PLANT PATH, V32, P387, DOI 10.1071/AP03031
   Letham D. B., 1975, Agricultural Gazette of New South Wales, V86, P52
   LIN NS, 1990, PHYTOPATHOLOGY, V80, P824, DOI 10.1094/Phyto-80-824
   Makkouk KM, 2001, CROP PROT, V20, P433, DOI 10.1016/S0261-2194(00)00169-1
   MAKKOUK KM, 1994, EUR J PLANT PATHOL, V100, P71, DOI 10.1007/BF01871967
   MARTIN RJ, 1988, AUST J EXP AGR, V28, P499, DOI 10.1071/EA9880499
   McLean G. D., 1984, Technical Bulletin, Western Australian Department of Agriculture
   Moody T, 2011, AGR GRAINS OILSEEDS
   Murison J, 2006, CABBAGE GROWING PRIM
   Oram RN, 2005, AUST J AGR RES, V56, P581, DOI 10.1071/AR04295
   Osten VA, 2007, AUST J EXP AGR, V47, P57, DOI 10.1071/EA05141
   Parsons WT, 2001, NOXIOUS WEEDS AUSTR
   PROCHAZKOVA Z, 1980, BIOL PLANTARUM, V22, P341, DOI 10.1007/BF02908979
   PROVVIDENTI R, 1978, PLANT DIS REP, V62, P482
   Rew LJ, 2005, AUST J EXP AGR, V45, P711, DOI 10.1071/EA03273
   Schwinghamer M, 2003, VIRUS SITUATION CHIC
   Schwinghamer MW, 2007, AUSTRALAS PLANT DIS, V2, P41, DOI 10.1071/DN07020
   Schwinghamer MW, 2010, AUSTRALAS PLANT PATH, V39, P551, DOI 10.1071/AP10032
   Segundo E., 2003, Plant Disease, V87, P103, DOI 10.1094/PDIS.2003.87.1.103
   Shahraeen N, 2003, J PHYTOPATHOL, V151, P614, DOI 10.1046/j.0931-1785.2003.00774.x
   Shattuck V. I., 1992, Horticultural Reviews, V14, P199
   SHUKLA D D, 1973, Acta Phytopathologica Academiae Scientiarum Hungaricae, V8, P127
   Simpfendorfer S, 2010, GRDC UPDATE PAPERS
   STOBBS LW, 1989, PLANT DIS, V73, P208, DOI 10.1094/PD-73-0208
   Tomimura K, 2004, VIROLOGY, V330, P408, DOI 10.1016/j.virol.2004.09.040
   TOMLINSON JA, 1987, ANN APPL BIOL, V110, P661, DOI 10.1111/j.1744-7348.1987.tb04187.x
   TOMLINSON JA, 1978, ANN APPL BIOL, V89, P61, DOI 10.1111/j.1744-7348.1978.tb02568.x
   Twardowicz-Jakusz A, 1979, ZESZYTY PROBL POSTEP, V226, P71
   van Leur J., 2014, GRDC UPDATE PAPERS
   van Leur JAG, 2013, AUSTRALAS PLANT DIS, V8, P49, DOI 10.1007/s13314-013-0093-y
   van Leur J.A.G., 2006, P INT WORKSH FAB BEA, P129
   Wade S, 2005, VEGETABLE GROWING CE, V56
   Walsh JA, 2002, MOL PLANT PATHOL, V3, P289, DOI 10.1046/j.1364-3703.2002.00132.x
   WALSH JA, 1985, ANN APPL BIOL, V107, P485, DOI 10.1111/j.1744-7348.1985.tb03165.x
   Wilson CR, 2012, AUSTRALAS PLANT PATH, V41, P311, DOI 10.1007/s13313-011-0114-2
   ZINK FW, 1969, J AM SOC HORTIC SCI, V94, P403
NR 65
TC 12
Z9 12
U1 2
U2 42
PU SPRINGER
PI DORDRECHT
PA VAN GODEWIJCKSTRAAT 30, 3311 GZ DORDRECHT, NETHERLANDS
SN 0815-3191
EI 1448-6032
J9 AUSTRALAS PLANT PATH
JI Austral. Plant Pathol.
PD NOV
PY 2014
VL 43
IS 6
BP 663
EP 678
DI 10.1007/s13313-014-0304-9
PG 16
WC Plant Sciences
WE Science Citation Index Expanded (SCI-EXPANDED)
SC Plant Sciences
GA AT6UJ
UT WOS:000345074400008
DA 2023-07-11
ER

PT J
AU Lata, B
AF Lata, Barbara
TI Variability in enzymatic and non-enzymatic antioxidants in red and
   green-leafy kale in relation to soil type and.N-level
SO SCIENTIA HORTICULTURAE
LA English
DT Article
DE Brassica oleracea L. var. acephala; N-fertilization;
   Ascorbate-glutathione redox state; Antioxidative enzyme activity;
   Phenolics; FRAP-assay
ID PHENOLIC METABOLISM; NUTRITIONAL QUALITY; HARVEST DATE; VITAMIN-C;
   NITROGEN; STORAGE; STRESS; BRASSICACEAE; TEMPERATURE; VEGETABLES
AB The main objectives of this study were: (i) to determine the differences between guide values concerning soil N-level for yielding and the content of health-promoting compounds; (ii) to evaluate the positive/negative relationships between the enzymatic and non-enzymatic antioxidants and the increasing N-fertility; (iii) finally, to assess the degree to which genotype and soil type may modify the N-dependent response. Two kale genotypes, Redbor F-1 and Winterbor F-1 characterized by red and green colour of leaves, and two types of soil, mud and lessive soil, were selected to test these interrelationships.
   The best yield and internal quality of kale plants was obtained at the N range between 100 and 200 mg N dm(-3). Of these two, the lower N-level should rather be recommended for the red-leafy kale and in the case of the mud soil. Compared to control, there was no clear negative impact of increasing N-level (in the range 100-300 mg N dm(-3)) on non-enzymatic antioxidants determined in both kale genotypes in this study. N-fertility considerably affected glutathione reductase in both cultivars, whereas ascorbate peroxidase and catalase activity remained relatively stable. In general, kale plants grown on the lessive soil expressed significantly higher antioxidative enzyme activity as well as ascorbate, thiols and dry matter content as compared to mud soil. Green-leafy kale was characterized by a considerably higher yield and total ascorbate and glutathione contents, whereas red-leafy Redbor F-1 expressed significantly higher concentration of global phenolics and total antioxidant ability (FRAP-assay). There were no substantial differences between cultivars in N-dependent response of the examined bioactives. (C) 2014 Elsevier B.V. All rights reserved.
C1 Warsaw Univ Life Sci, Fac Hort Biotechnol & Landscape Architecture, Lab Basic Res Hort, PL-02766 Warsaw, Poland.
C3 Warsaw University of Life Sciences
RP Lata, B (通讯作者)，Warsaw Univ Life Sci, Fac Hort Biotechnol & Landscape Architecture, Lab Basic Res Hort, Nowoursynowska 159, PL-02766 Warsaw, Poland.
EM barbara_lata@sggw.pl
RI Lata, Barbara/N-9596-2018
OI Lata, Barbara/0000-0001-7128-7377
FU Faculty of Horticulture, Biotechnology and Landscape Architecture,
   Warsaw University of Life Sciences
FX This research was financed by Faculty of Horticulture, Biotechnology and
   Landscape Architecture, Warsaw University of Life Sciences.
CR Benard C, 2009, J AGR FOOD CHEM, V57, P4112, DOI 10.1021/jf8036374
   Benzie IFF, 1999, METHOD ENZYMOL, V299, P15
   Biesiada A., 2012, Vegetable Crops Research Bulletin, V76, P55, DOI 10.2478/v10032-012-0004-3
   Bjorkman M, 2011, PHYTOCHEMISTRY, V72, P538, DOI 10.1016/j.phytochem.2011.01.014
   Cartea ME, 2011, MOLECULES, V16, P251, DOI 10.3390/molecules16010251
   Dangour AD, 2009, AM J CLIN NUTR, V90, P680, DOI 10.3945/ajcn.2009.28041
   Dominguez-Perles R., 2013, FOOD SCI NUTR, V2011
   Flores P, 2004, J SCI FOOD AGR, V84, P569, DOI 10.1002/jsfa.1694
   Gill SS, 2010, PLANT PHYSIOL BIOCH, V48, P909, DOI 10.1016/j.plaphy.2010.08.016
   Giorgi A, 2009, FOOD CHEM, V114, P204, DOI 10.1016/j.foodchem.2008.09.039
   Hagen SF, 2009, POSTHARVEST BIOL TEC, V51, P36, DOI 10.1016/j.postharvbio.2008.04.001
   Heimler D, 2006, FOOD CHEM, V99, P464, DOI 10.1016/j.foodchem.2005.07.057
   Jaspers P, 2010, PHYSIOL PLANTARUM, V138, P405, DOI 10.1111/j.1399-3054.2009.01321.x
   Jeffery EH, 2003, J FOOD COMPOS ANAL, V16, P323, DOI 10.1016/S0889-1575(03)00045-0
   Korus A, 2009, POL J ENVIRON STUD, V18, P235
   Korus A, 2011, INT J FOOD PROP, V14, P1069, DOI 10.1080/10942910903580926
   Kovacik J, 2007, PLANT SOIL, V297, P255, DOI 10.1007/s11104-007-9346-x
   Lata B, 2005, J AGR FOOD CHEM, V53, P8970, DOI 10.1021/jf051503x
   Lata B., 1999, Folia Horticulturae, V11, P13
   Lata B., 2004, ROCZ AR POZNAN 356, V37, P143
   Lata B, 2008, SCI HORTIC-AMSTERDAM, V117, P45, DOI 10.1016/j.scienta.2008.03.011
   Li J, 2008, J PLANT NUTR, V31, P1642, DOI 10.1080/01904160802244860
   Lisiewska Z, 1996, FOOD CHEM, V57, P267, DOI 10.1016/0308-8146(95)00218-9
   Logan BA, 1999, PLANTA, V209, P213, DOI 10.1007/s004250050625
   Lovdal T, 2010, PHYTOCHEMISTRY, V71, P605, DOI 10.1016/j.phytochem.2009.12.014
   Mazza G, 1999, J AGR FOOD CHEM, V47, P4009, DOI 10.1021/jf990449f
   Mittler R, 2002, TRENDS PLANT SCI, V7, P405, DOI 10.1016/S1360-1385(02)02312-9
   Moreno DA, 2003, SCI HORTIC-AMSTERDAM, V97, P121, DOI 10.1016/S0304-4238(02)00147-4
   Neeteson JJ, 2001, ACTA HORTIC, P21, DOI 10.17660/ActaHortic.2001.563.1
   Neugart S, 2012, FOOD CHEM, V133, P1456, DOI 10.1016/j.foodchem.2012.02.034
   Olsen H, 2010, J AGR FOOD CHEM, V58, P11346, DOI 10.1021/jf102131g
   Pitura K, 2012, ACTA SCI POL-HORTORU, V11, P145
   Poiroux-Gonord F, 2010, J AGR FOOD CHEM, V58, P12065, DOI 10.1021/jf1037745
   Rembialkowska E, 2007, J SCI FOOD AGR, V87, P2757, DOI 10.1002/jsfa.3000
   Rios-Gonzalez K, 2002, PLANT SCI, V162, P923, DOI 10.1016/S0168-9452(02)00040-7
   Sikora E, 2013, ACTA SCI POLON-TECHN, V12, P91
   Singh J, 2007, J FOOD COMPOS ANAL, V20, P106, DOI 10.1016/j.jfca.2006.08.002
   Soengas P, 2012, FOOD CHEM, V134, P725, DOI 10.1016/j.foodchem.2012.02.169
   Stefanelli D, 2010, FOOD RES INT, V43, P1833, DOI 10.1016/j.foodres.2010.04.022
   Stewart AJ, 2001, PLANT CELL ENVIRON, V24, P1189, DOI 10.1046/j.1365-3040.2001.00768.x
   Tiwari U, 2013, FOOD RES INT, V50, P497, DOI 10.1016/j.foodres.2011.09.007
   Vilar M, 2008, EUPHYTICA, V159, P153, DOI 10.1007/s10681-007-9468-5
   Zhou KQ, 2006, LWT-FOOD SCI TECHNOL, V39, P1155, DOI 10.1016/j.lwt.2005.07.015
   Zietz M, 2010, J AGR FOOD CHEM, V58, P2123, DOI 10.1021/jf9033909
NR 44
TC 12
Z9 12
U1 0
U2 19
PU ELSEVIER
PI AMSTERDAM
PA RADARWEG 29, 1043 NX AMSTERDAM, NETHERLANDS
SN 0304-4238
EI 1879-1018
J9 SCI HORTIC-AMSTERDAM
JI Sci. Hortic.
PD MAR 26
PY 2014
VL 168
BP 38
EP 45
DI 10.1016/j.scienta.2014.01.009
PG 8
WC Horticulture
WE Science Citation Index Expanded (SCI-EXPANDED)
SC Agriculture
GA AG0MC
UT WOS:000335108600006
DA 2023-07-11
ER

PT J
AU Loebers, A
   Muller-Uri, F
   Kreis, W
AF Loebers, Andreas
   Mueller-Uri, Frieder
   Kreis, Wolfgang
TI A young root-specific gene (ArMY2) from horseradish encoding a MYR II
   myrosinase with kinetic preference for the root-specific glucosinolate
   gluconasturtiin
SO PHYTOCHEMISTRY
LA English
DT Article
DE Armoracia rusticana; Brassicaceae; Horseradish; Glucosinolate;
   Myrosinase; Enzyme kinetics
ID BRASSICA-NAPUS; ASCORBIC-ACID; SINAPIS-ALBA; ARABIDOPSIS-THALIANA;
   PURIFICATION; EXPRESSION; MACHINERY; DIVERSITY; LEAVES
AB The pungent taste of horseradish is caused by isothiocyanates which are released from glucosinolates by myrosinases. These enzymes are encoded by genes belonging to one of two subfamilies, termed MYR I and MYR II, respectively. A MYR II-type myrosinase gene was identified for the first time in horseradish. The gene termed ArMY2 was only expressed in young roots. A full-length cDNA encoding a myrosinase termed ArMy2 was isolated and heterologously expressed in Pichia pastoris. The recombinant His-tagged enzyme was characterized biochemically. Substrate affinity was 5 times higher towards gluconasturtiin than towards sinigrin. Gluconasturtiin was found to be the most abundant glucosinolate in young horseradish roots while sinigrin dominated in storage roots and leaves. This indicates that a specialized glucosinolate-myrosinase defense system might be active in young roots. (C) 2013 Elsevier Ltd. All rights reserved.
C1 [Loebers, Andreas; Mueller-Uri, Frieder; Kreis, Wolfgang] Univ Erlangen Nurnberg, Dept Biol, D-91058 Erlangen, Germany.
   [Kreis, Wolfgang] Univ Erlangen Nurnberg, ECROPS, Erlangen Ctr Plant Sci, D-91054 Erlangen, Germany.
C3 University of Erlangen Nuremberg; University of Erlangen Nuremberg
RP Kreis, W (通讯作者)，Univ Erlangen Nurnberg, Dept Biol, Staudtstr 5, D-91058 Erlangen, Germany.
EM wkreis@biologie.uni-erlangen.de
FU Schamel Meerrettich GmbH & Co. KG, Baiersdorf, Germany
FX The financial support of Schamel Meerrettich GmbH & Co. KG, Baiersdorf,
   Germany is acknowledged. We thank Josef Hofbauer and Carola Nietsch from
   the Amt fur Ernahrung, Landwirtschaft und Forsten, Furth (Germany) for
   providing the horseradish clones used in this study. We also thank the
   reviewers for their valuable comments and suggestions. Finally we
   acknowledge the linguistic advice of Barbara White.
CR Agerbirk N, 2012, PHYTOCHEMISTRY, V77, P16, DOI 10.1016/j.phytochem.2012.02.005
   Andersson D, 2009, PHYTOCHEMISTRY, V70, P1345, DOI 10.1016/j.phytochem.2009.07.036
   [Anonymous], 1999, NUCL ACIDS S SERIES
   Bednarek P, 2009, SCIENCE, V323, P101, DOI 10.1126/science.1163732
   Bernardi R, 2003, J AGR FOOD CHEM, V51, P2737, DOI 10.1021/jf020796g
   BJORKMAN R, 1972, BIOCHIM BIOPHYS ACTA, V276, P508, DOI 10.1016/0005-2744(72)91011-X
   BJORKMAN R, 1973, BIOCHIM BIOPHYS ACTA, V327, P121, DOI 10.1016/0005-2744(73)90109-5
   Bones AM, 1996, PHYSIOL PLANTARUM, V97, P194, DOI [10.1034/j.1399-3054.1996.970128.x, 10.1111/j.1399-3054.1996.tb00497.x]
   BRADFORD MM, 1976, ANAL BIOCHEM, V72, P248, DOI 10.1016/0003-2697(76)90527-3
   Burmeister WP, 1997, STRUCTURE, V5, P663, DOI 10.1016/S0969-2126(97)00221-9
   Canistro D, 2004, MUTAT RES-FUND MOL M, V545, P23, DOI 10.1016/j.mrfmmm.2003.08.001
   Dinkova-Kostova AT, 2012, TRENDS MOL MED, V18, P337, DOI 10.1016/j.molmed.2012.04.003
   DURHAM PL, 1989, PLANT PHYSIOL, V90, P48, DOI 10.1104/pp.90.1.48
   Gorecka K., 1992, HIGH TECH MICROPROPA, P58, DOI [10.1007/978-3-662-07770-2_4, DOI 10.1007/978-3-662-07770-2_4]
   Green MR, 2012, MOL CLONING
   Halkier BA, 1997, TRENDS PLANT SCI, V2, P425, DOI 10.1016/S1360-1385(97)01128-X
   Halkier BA, 2006, ANNU REV PLANT BIOL, V57, P303, DOI 10.1146/annurev.arplant.57.032905.105228
   Hara M, 2008, FOOD SCI TECHNOL RES, V14, P389, DOI 10.3136/fstr.14.389
   Hartel FV, 2002, PROTEIN EXPRES PURIF, V24, P221, DOI 10.1006/prep.2001.1562
   HENRISSAT B, 1995, P NATL ACAD SCI USA, V92, P7090, DOI 10.1073/pnas.92.15.7090
   JAMES DC, 1991, PHYSIOL PLANTARUM, V82, P163
   Kiefer Florian, 2009, Nucleic Acids Res, V37, pD387, DOI 10.1093/nar/gkn750
   Kissen R, 2009, PHYTOCHEM REV, V8, P69, DOI 10.1007/s11101-008-9109-1
   Kleinwachter M, 2004, J BIOCHEM BIOPH METH, V59, P253, DOI 10.1016/j.jbbm.2004.03.005
   Kushad MM, 1999, J AGR FOOD CHEM, V47, P1541, DOI 10.1021/jf980985s
   LAEMMLI UK, 1970, NATURE, V227, P680, DOI 10.1038/227680a0
   Li X, 2005, PLANT PHYSIOL BIOCH, V43, P503, DOI 10.1016/j.plaphy.2005.03.015
   Li X, 2004, J AGR FOOD CHEM, V52, P6950, DOI 10.1021/jf0401827
   Li X, 2007, PLANT SCI, V172, P1095, DOI 10.1016/j.plantsci.2007.03.007
   Liu YG, 2007, BIOTECHNIQUES, V43, P649, DOI 10.2144/000112601
   MACLEOD AJ, 1986, PHYTOCHEMISTRY, V25, P1047, DOI 10.1016/S0031-9422(00)81551-4
   Mithen R, 2010, PHYTOCHEMISTRY, V71, P2074, DOI 10.1016/j.phytochem.2010.09.017
   MURASHIGE T, 1962, PHYSIOL PLANTARUM, V15, P473, DOI 10.1111/j.1399-3054.1962.tb08052.x
   Nong H, 2010, J INTEGR PLANT BIOL, V52, P879, DOI 10.1111/j.1744-7909.2010.00988.x
   Petersen TN, 2011, NAT METHODS, V8, P785, DOI 10.1038/nmeth.1701
   Rask L, 2000, PLANT MOL BIOL, V42, P93, DOI 10.1023/A:1006380021658
   Shikita M, 1999, BIOCHEM J, V341, P725, DOI 10.1042/0264-6021:3410725
   Thompson JD, 1997, NUCLEIC ACIDS RES, V25, P4876, DOI 10.1093/nar/25.24.4876
   Travers-Martin N, 2008, PLANT PHYSIOL BIOCH, V46, P506, DOI 10.1016/j.plaphy.2008.02.008
   van Dam NM, 2009, PHYTOCHEM REV, V8, P171, DOI 10.1007/s11101-008-9101-9
   Wang M, 2009, PLANT SCI, V177, P716, DOI 10.1016/j.plantsci.2009.09.013
   Wang M, 2009, PLANT SCI, V177, P371, DOI 10.1016/j.plantsci.2009.06.003
   Xu ZW, 2004, PLANT MOL BIOL, V55, P343, DOI 10.1007/s11103-004-0790-1
   Zhou CH, 2012, PLANT SCI, V191, P82, DOI 10.1016/j.plantsci.2012.02.004
NR 44
TC 12
Z9 12
U1 0
U2 39
PU PERGAMON-ELSEVIER SCIENCE LTD
PI OXFORD
PA THE BOULEVARD, LANGFORD LANE, KIDLINGTON, OXFORD OX5 1GB, ENGLAND
SN 0031-9422
J9 PHYTOCHEMISTRY
JI Phytochemistry
PD MAR
PY 2014
VL 99
BP 26
EP 35
DI 10.1016/j.phytochem.2013.11.008
PG 10
WC Biochemistry & Molecular Biology; Plant Sciences
WE Science Citation Index Expanded (SCI-EXPANDED)
SC Biochemistry & Molecular Biology; Plant Sciences
GA AC0NO
UT WOS:000332192200003
PM 24333031
DA 2023-07-11
ER

PT J
AU Barnaud, A
   Kalwij, JM
   Berthouly-Salazar, C
   McGeoch, MA
   van Vuuren, BJ
AF Barnaud, A.
   Kalwij, J. M.
   Berthouly-Salazar, C.
   McGeoch, M. A.
   van Vuuren, B. Jansen
TI Are road verges corridors for weed invasion? Insights from the
   fine-scale spatial genetic structure of Raphanus raphanistrum
SO WEED RESEARCH
LA English
DT Article
DE Brassicaceae; SSR; gene flow; colonisation; SGS; South Africa; landscape
   genetics; wild radish
ID MULTILOCUS GENOTYPE DATA; RAPE BRASSICA-NAPUS; WILD RADISH; OILSEED
   RAPE; PLANT-POPULATIONS; SEED DISPERSAL; SOUTH-AFRICA; SOFTWARE;
   DISTANCE; FLOW
AB Raphanus raphanistrum (Brassicaceae) is considered amongst the world's worst agricultural weeds. We address critical issues in its management by studying the pathway of colonisation at local scales. For this, we assessed the small-scale spatial genetic structure of 231 samples collected from three different sites across the Cape Floristic Region, South Africa, using 11 nuclear microsatellite markers. Although natural pollen and seed dispersal were expected to be restricted, we found no significant relationship between genetic and geographical distance within sites. Instead, our results suggest that R.raphanistrum had colonised new habitats via jump dispersal, rather than through natural diffusive dispersal at local scales. We did not find evidence for road verges as dispersal corridors, as evidenced by a lack of isolation-by-distance at local scales. Instead, the absence of spatial genetic structure suggests that R.raphanistrum had rapidly spread throughout its current range, possibly facilitated by human-mediated actions. Management plans addressing containment or suppression of the weedy species R.raphanistrum (and possibly other weedy species) should take the high degree of connectivity between distant geographical localities into account.
C1 [Barnaud, A.] Univ Stellenbosch, Dept Bot & Zool, Ctr Invas Biol, ZA-7600 Stellenbosch, South Africa.
   [Kalwij, J. M.] Univ Tartu, Inst Ecol & Earth Sci, EE-50090 Tartu, Estonia.
   [Kalwij, J. M.; van Vuuren, B. Jansen] Univ Johannesburg, Dept Zool, Ctr Invas Biol, Johannesburg, South Africa.
   [Berthouly-Salazar, C.] Joint Res Unit Divers Adaptat & Dev Plants UMR DI, Montpellier, France.
   [McGeoch, M. A.] Monash Univ, Sch Biol Sci, Ctr Invas Biol, Melbourne, Vic 3004, Australia.
C3 Stellenbosch University; University of Tartu; Tartu University Institute
   of Ecology & Earth Sciences; University of Johannesburg; Monash
   University
RP van Vuuren, BJ (通讯作者)，Univ Johannesburg, Dept Zool, Johannesburg, South Africa.
EM bettinevv@uj.ac.za
RI Berthouly-Salazar, Cecile/J-3204-2016; Kalwij, Jesse M/H-2571-2012;
   Jansen van Vuuren, Bettine/E-6227-2013; Kalwij, Jesse/AAC-8439-2019;
   McGeoch, Melodie A/F-8353-2011
OI Berthouly-Salazar, Cecile/0000-0002-0685-6745; Kalwij, Jesse
   M/0000-0002-8685-9603; Jansen van Vuuren, Bettine/0000-0002-5334-5358;
   Kalwij, Jesse/0000-0002-8685-9603; McGeoch, Melodie
   A/0000-0003-3388-2241; barnaud, adeline/0000-0001-9896-1210
FU Centre for Invasion Biology postdoctoral fellowship; European Regional
   Development Fund (Centre of Excellence FIBIR)
FX AB was funded through a Centre for Invasion Biology postdoctoral
   fellowship, JMK is supported by the European Regional Development Fund
   (Centre of Excellence FIBIR). Sampling assistance by Stephane Bottalico
   and Celine Born is gratefully acknowledged. Jenifer Honing is
   acknowledged for assistance with DNA extractions. Genotyping was
   performed by the Central Analytical Facility at Stellenbosch University.
   Two reviewers provided valuable comments on an earlier draft.
CR Albrecht M, 2009, PLOS ONE, V4, DOI 10.1371/journal.pone.0006751
   Ammitzboll Henriette, 2006, Environmental Biosafety Research, V5, P3, DOI 10.1051/ebr:2006010
   [Anonymous], 1996, GENETIX 4 05 LOGICIE
   Aper J, 2012, WEED RES, V52, P421, DOI 10.1111/j.1365-3180.2012.00928.x
   Barnaud A, 2013, BIOL INVASIONS, DOI 10.1007/s10530-013-0465-4
   Borger CPD, 2012, WEED RES, V52, P564, DOI 10.1111/j.1365-3180.2012.00950.x
   Bossdorf O, 2005, OECOLOGIA, V144, P1, DOI 10.1007/s00442-005-0070-z
   Chevre AM, 2007, THEOR APPL GENET, V114, P209, DOI 10.1007/s00122-006-0424-x
   Cousens R, 2008, OECOLOGIA, V158, P437, DOI 10.1007/s00442-008-1150-7
   Devos Y, 2009, ENVIRON MONIT ASSESS, V149, P303, DOI 10.1007/s10661-008-0204-y
   Dong SK, 2008, WEED RES, V48, P282, DOI 10.1111/j.1365-3180.2008.00640.x
   ELLSTRAND NC, 1989, P NATL ACAD SCI USA, V86, P9044, DOI 10.1073/pnas.86.22.9044
   Evanno G, 2005, MOL ECOL, V14, P2611, DOI 10.1111/j.1365-294X.2005.02553.x
   Excoffier L, 2005, EVOL BIOINFORM, V1, P47, DOI 10.1177/117693430500100003
   Falush D, 2003, GENETICS, V164, P1567
   Gressel J., 2005, CROP FERALITY VOLUNT
   Gueritaine G, 2002, MOL ECOL, V11, P1419, DOI 10.1046/j.1365-294X.2002.01540.x
   Hardy OJ, 2006, MOL ECOL, V15, P559, DOI 10.1111/j.1365-294X.2005.02785.x
   Hardy OJ, 2002, MOL ECOL NOTES, V2, P618, DOI 10.1046/j.1471-8286.2002.00305.x
   Hardy OJ, 1999, HEREDITY, V83, P145, DOI 10.1046/j.1365-2540.1999.00558.x
   Kalwij JM, 2008, LANDSCAPE ECOL, V23, P439, DOI 10.1007/s10980-008-9201-3
   Kercher S, 1996, AM J BOT, V83, P1416, DOI 10.2307/2446096
   Lavergne S, 2007, P NATL ACAD SCI USA, V104, P3883, DOI 10.1073/pnas.0607324104
   Levin SA, 2003, ANNU REV ECOL EVOL S, V34, P575, DOI 10.1146/annurev.ecolsys.34.011802.132428
   LOISELLE BA, 1995, AM J BOT, V82, P1420, DOI 10.2307/2445869
   McGeoch MA, 2009, S AFR J SCI, V105, P109
   Pimentel D, 2000, BIOSCIENCE, V50, P53, DOI 10.1641/0006-3568(2000)050[0053:EAECON]2.3.CO;2
   Pritchard JK, 2000, GENETICS, V155, P945
   Pysek P, 2005, ECOSCIENCE, V12, P302, DOI 10.2980/i1195-6860-12-3-302.1
   Pysek P, 2010, P NATL ACAD SCI USA, V107, P12157, DOI 10.1073/pnas.1002314107
   Rahlao SJ, 2010, WEED RES, V50, P537, DOI 10.1111/j.1365-3180.2010.00801.x
   RAYMOND M, 1995, J HERED, V86, P248, DOI 10.1093/oxfordjournals.jhered.a111573
   REEVES TG, 1981, AUST J EXP AGR, V21, P524, DOI 10.1071/EA9810524
   Ridley CE, 2008, AM J BOT, V95, P1437, DOI 10.3732/ajb.0800119
   Sahli HF, 2008, GENETICS, V180, P945, DOI 10.1534/genetics.107.085084
   Schmid R., 1997, NATURAL HIST DISTRIB, V11, P633, DOI 10.2307/1224058
   Simberloff D, 2009, ANNU REV ECOL EVOL S, V40, P81, DOI 10.1146/annurev.ecolsys.110308.120304
   Smit JJ, 2001, WEED RES, V41, P41, DOI 10.1046/j.1365-3180.2001.00216.x
   THUNBERG C.P., 1807, FLORA CAPENSIS
   Van Oosterhout C, 2004, MOL ECOL NOTES, V4, P535, DOI 10.1111/j.1471-8286.2004.00684.x
   Vekemans X, 2004, MOL ECOL, V13, P921, DOI 10.1046/j.1365-294X.2004.02076.x
   Von der Lippe M, 2007, CONSERV BIOL, V21, P986, DOI 10.1111/j.1523-1739.2007.00722.x
   Warwick SI, 2005, CAN J PLANT SCI, V85, P709, DOI 10.4141/P04-120
   Wilson JRU, 2009, TRENDS ECOL EVOL, V24, P136, DOI 10.1016/j.tree.2008.10.007
NR 44
TC 12
Z9 12
U1 3
U2 71
PU WILEY-BLACKWELL
PI HOBOKEN
PA 111 RIVER ST, HOBOKEN 07030-5774, NJ USA
SN 0043-1737
EI 1365-3180
J9 WEED RES
JI Weed Res.
PD OCT
PY 2013
VL 53
IS 5
BP 362
EP 369
DI 10.1111/wre.12033
PG 8
WC Agronomy; Plant Sciences
WE Science Citation Index Expanded (SCI-EXPANDED)
SC Agriculture; Plant Sciences
GA 210MV
UT WOS:000323838800008
DA 2023-07-11
ER

PT J
AU Tatsuzawa, F
   Ito, S
   Sato, M
   Muraoka, H
   Kato, K
   Takahata, Y
   Ogawa, S
AF Tatsuzawa, Fumi
   Ito, Shun
   Sato, Motoki
   Muraoka, Hiroki
   Kato, Kazuhisa
   Takahata, Yoshihito
   Ogawa, Satoshi
TI A tetra-acylated cyanidin 3-sophoroside-5-glucoside from the
   purple-violet flowers of Moricandia arvensis (L.) DC. (Brassicaceae)
SO PHYTOCHEMISTRY LETTERS
LA English
DT Article
DE Moricandia arvensis (L.) DC.; Brassicaceae; Purple-violet flower color;
   Tetra-acylated cyanidin 3-sophoroside-5-glucoside
ID BLUE FLOWERS; PELARGONIDIN 3-SAMBUBIOSIDE-5-GLUCOSIDES; GLYCOSIDES;
   ANTHOCYANINS; FLAVONOIDS; CULTIVARS
AB A novel tetra-acylated cyanidin 3-sophoroside-5-glucoside was isolated from the purple-violet flowers of Moricandia arvensis (L.) DC. (Family: Brassicaceae), and determined to be cyanidin 3-O-[2-O-(2-O-(4-O-(6-O-(4-O-(beta-glucopyranosyl)-trans-caffeoyl)-beta-glucopyranosyl)-trans-caffeoyl)-beta-glucopyranosyl)-6-O-(trans-caffeoyl)-beta-glucopyranoside]-5-O-[ 6-O-(malonyl)-beta-glucopyranoside] by chemical and spectroscopic methods. (C) 2013 Phytochemical Society of Europe. Published by Elsevier B. V. All rights reserved.
C1 [Tatsuzawa, Fumi; Ito, Shun; Sato, Motoki; Kato, Kazuhisa; Takahata, Yoshihito] Iwate Univ, Fac Agr, Morioka, Iwate 0208550, Japan.
   [Muraoka, Hiroki; Ogawa, Satoshi] Iwate Univ, Fac Engn, Morioka, Iwate 0208551, Japan.
C3 Iwate University; Iwate University
RP Tatsuzawa, F (通讯作者)，Iwate Univ, Fac Agr, Morioka, Iwate 0208550, Japan.
EM fumi@iwate-u.ac.jp
RI Takahata, Yoshihito/B-1375-2012
OI Kato, Kazuhisa/0000-0002-2712-6880
FU Society for the Promotion of Science (JSPS) [22580024]; Grants-in-Aid
   for Scientific Research [23880001, 22580024] Funding Source: KAKEN
FX This work was supported in part by a Grant-in-Aid for Science Research
   (C) [No. 22580024, to F. T.] from the Japan Society for the Promotion of
   Science (JSPS).
CR Andersen O. M., 2006, Flavonoids: chemistry, biochemistry and applications, P471
   Braham H, 2005, J NAT PROD, V68, P517, DOI 10.1021/np049581m
   Harborne J.B., 1967, COMP BIOCH FLAVONOID
   Harborne JB., 1984, PHYTOCHEMICAL METHOD
   HARBORNE JB, 1999, HDB NATURAL FLAVONOI, V2
   Honda T, 2005, PHYTOCHEMISTRY, V66, P1844, DOI 10.1016/j.phytochem.2005.05.026
   Honda T, 2002, HETEROCYCLES, V56, P633, DOI 10.3987/REV-01-SR(K)2
   SAITO N, 1995, PHYTOCHEMISTRY, V40, P1283, DOI 10.1016/0031-9422(95)00369-I
   SAITO N, 1995, PHYTOCHEMISTRY, V38, P1027, DOI 10.1016/0031-9422(94)00659-H
   Saito N, 1996, PHYTOCHEMISTRY, V41, P1613, DOI 10.1016/0031-9422(95)00824-1
   Saito N, 2008, PHYTOCHEMISTRY, V69, P3139, DOI 10.1016/j.phytochem.2008.04.010
   Saito N, 2011, PHYTOCHEMISTRY, V72, P2219, DOI 10.1016/j.phytochem.2011.07.020
   Tatsuzawa F, 2008, PHYTOCHEMISTRY, V69, P1029, DOI 10.1016/j.phytochem.2007.08.031
   Tatsuzawa F, 2008, DYES PIGMENTS, V79, P83, DOI 10.1016/j.dyepig.2008.01.009
   Tatsuzawa F, 2007, HETEROCYCLES, V71, P1117, DOI 10.3987/COM-07-11034
   Tatsuzawa F, 2006, PHYTOCHEMISTRY, V67, P1287, DOI 10.1016/j.phytochem.2006.05.001
   Tatsuzawa F, 2012, BIOCHEM SYST ECOL, V44, P374, DOI 10.1016/j.bse.2012.06.001
   Tatsuzawa F, 2012, J JPN SOC HORTIC SCI, V81, P275, DOI 10.2503/jjshs1.81.275
   Tatsuzawa F, 2012, PHYTOCHEMISTRY, V76, P73, DOI 10.1016/j.phytochem.2011.12.019
   Tatsuzawa F, 2012, J JPN SOC HORTIC SCI, V81, P91, DOI 10.2503/jjshs1.81.91
   Tatsuzawa F, 2010, J JPN SOC HORTIC SCI, V79, P84, DOI 10.2503/jjshs1.79.84
   Tatsuzawa F, 2009, PHYTOCHEMISTRY, V70, P672, DOI 10.1016/j.phytochem.2009.03.005
   Veitch NC, 2008, NAT PROD REP, V25, P555, DOI 10.1039/b718040n
   Veitch NC, 2011, NAT PROD REP, V28, P1626, DOI 10.1039/c1np00044f
NR 24
TC 12
Z9 12
U1 0
U2 15
PU ELSEVIER SCIENCE BV
PI AMSTERDAM
PA PO BOX 211, 1000 AE AMSTERDAM, NETHERLANDS
SN 1874-3900
EI 1876-7486
J9 PHYTOCHEM LETT
JI Phytochem. Lett.
PD MAY
PY 2013
VL 6
IS 2
BP 170
EP 173
DI 10.1016/j.phytol.2012.12.007
PG 4
WC Plant Sciences; Chemistry, Medicinal
WE Science Citation Index Expanded (SCI-EXPANDED)
SC Plant Sciences; Pharmacology & Pharmacy
GA 135EU
UT WOS:000318271400004
DA 2023-07-11
ER

PT J
AU Hameister, S
   Nutt, P
   Theissen, G
   Neuffer, B
AF Hameister, Steffen
   Nutt, Pia
   Theissen, Guenter
   Neuffer, Barbara
TI Mapping a floral trait in Shepherds purse - 'Stamenoid petals' in
   natural populations of Capsella bursa-pastoris (L.) Medik
SO FLORA
LA English
DT Article
DE Brassicaceae; Natural floral variation; Homeosis; Linkage mapping; SCAR
   marker; Flowering time
ID MADS-BOX GENES; ARABIDOPSIS-THALIANA; FLOWER DEVELOPMENT; SALTATIONAL
   EVOLUTION; HOPEFUL MONSTERS; GENOME ANALYSIS; ORGAN IDENTITY; MODEL
   SYSTEM; BRASSICACEAE; RUBELLA
AB Striking feature of angiosperm diversity is the huge number of variations in corolla morphology including complex innovations like variations in symmetry or the identity and number of floral organs. Throughout the Brassicaceae, the disymmetric flower structure is highly conserved. Still, quite a few floral alterations occur like a variant of Common Shepherds purse (Capsella bursa-pastoris), in which all petals have been transformed into additional stamens. This "decandric" phenotype has been reported for the first time about 200 years ago. In some of the original locations the variant has been recovered recently. The long term persistence indicates the establishment of an evolutionary novelty in wild populations in sympatric occurrence with wild-type plants. Due to this fact the floral variant has become an interesting model for evolutionary studies. The phenotype is heritable and just a single locus, termed "Stamenoid petals" (Spe), is assumed to be involved in the molecular origin. To unravel the chromosomal localization of this locus, a linkage map analysis was carried out using molecular markers (AFLPs, RAPDs). The final map includes 15 linkage groups and the floral trait was integrated on linkage group 12 (CBP12) including six AFLP markers. Out of these, five markers were successfully sequenced and revealed sequence identities with chromosome IV of the A. thaliana genome. Interestingly, AGAMOUS is located on this chromosome, the only class C floral organ identity gene in the A. thaliana genome, which is compatible with the assumption that Spe is an allele of AGAMOUS rather than a regulator of that gene. (C) 2013 Elsevier GmbH. All rights reserved.
C1 [Hameister, Steffen] Univ Nat Resources & Life Sci, Dept Integrat Biol & Biodivers Res, Inst Bot, A-1180 Vienna, Austria.
   [Nutt, Pia; Theissen, Guenter] Univ Jena, Dept Genet, D-07743 Jena, Germany.
   [Neuffer, Barbara] Univ Osnabruck, Dept Bot, D-49076 Osnabruck, Germany.
C3 University of Natural Resources & Life Sciences, Vienna; Friedrich
   Schiller University of Jena; University Osnabruck
RP Hameister, S (通讯作者)，Univ Nat Resources & Life Sci, Dept Integrat Biol & Biodivers Res, Inst Bot, Gregor Mendel Str 33, A-1180 Vienna, Austria.
EM steffen.hameister@boku.ac.at
FU Deutsche Forschungsgemeinschaft DFG [NE314/7-1, NE314/7-2, TH417/4-1,
   TH417/4-2]
FX The authors wish to thank U. Coja and R. Grupe for technical assistance.
   We are grateful to Janine Ziermann for helpful discussion on unpublished
   data and H. Hurka for valuable comments on the manuscript. Financial
   support by the Deutsche Forschungsgemeinschaft DFG (NE314/7-1 and -2;
   TH417/4-1 and -2) is gratefully acknowledged.
CR Acarkan A, 2000, PLANT J, V23, P55, DOI 10.1046/j.1365-313x.2000.00790.x
   Al-Shehbaz I.A., 1986, J ARNOLD ARBORETUM, V62, P211
   Almquist EB, 1923, ACTA HORI BERGIANI, V7, P41
   Appel O, 2003, FA GE VAS P, V5, P75
   BASKIN JM, 1989, WEED RES, V29, P205, DOI 10.1111/j.1365-3180.1989.tb00860.x
   Becker J., 1828, FLORA GEGEND FRANKFU, DOI 10.5962/bhl.title.6692
   Beckhaus K., 1893, FLORA WESTFALEN PROV
   Boivin K, 2004, PLANT PHYSIOL, V135, P735, DOI 10.1104/pp.104.040030
   BOWMAN JL, 1991, DEVELOPMENT, V112, P1
   Bradshaw HD, 2003, NATURE, V426, P176, DOI 10.1038/nature02106
   Bradshaw HD, 1998, GENETICS, V149, P367
   COEN ES, 1991, NATURE, V353, P31, DOI 10.1038/353031a0
   COLOMBO L, 1995, PLANT CELL, V7, P1859, DOI 10.1105/tpc.7.11.1859
   Comes HP, 1998, J HERED, V89, P54, DOI 10.1093/jhered/89.1.54
   Dahlgren K.V.O., 1919, SVENSK BOT TIDSKRIFT, V13, P48
   DOEBLEY J, 1995, GENETICS, V141, P333
   Endress P.K., 1992, INT J PLANT SCI, V153, P106
   FORD VS, 1992, NATURE, V358, P671, DOI 10.1038/358671a0
   Foxe JP, 2009, P NATL ACAD SCI USA, V106, P5241, DOI 10.1073/pnas.0807679106
   Fray MJ, 1997, THEOR APPL GENET, V94, P731, DOI 10.1007/s001220050472
   Hameister S., 2013, ABSCHLUSSBERICHT PRO
   Hameister S, 2009, MOL ECOL, V18, P2659, DOI 10.1111/j.1365-294X.2009.04216.x
   Hintz M, 2006, J EXP BOT, V57, P3531, DOI 10.1093/jxb/erl158
   Hurka H, 1997, PLANT SYST EVOL, V206, P295, DOI 10.1007/BF00987954
   Hurka H., 1984, POPULATION BIOL EVOL, P183
   Hurka H, 2005, NOVA ACT LC, V92, P113
   Hurka H, 2012, MOL ECOL, V21, P1223, DOI 10.1111/j.1365-294X.2012.05460.x
   Jack T, 1997, PLANT J, V11, P825, DOI 10.1046/j.1365-313X.1997.11040825.x
   Koch MA, 2005, AM J BOT, V92, P761, DOI 10.3732/ajb.92.4.761
   Krizek BA, 2005, NAT REV GENET, V6, P688, DOI 10.1038/nrg1675
   Kuittinen H, 2004, GENETICS, V168, P1575, DOI 10.1534/genetics.103.022343
   LANDER E S, 1987, Genomics, V1, P174, DOI 10.1016/0888-7543(87)90010-3
   Lincoln S, 1992, CONSTRUCTING GENETIC
   Linde M, 2004, THEOR APPL GENET, V109, P1261, DOI 10.1007/s00122-004-1735-4
   Linde M, 2001, ANN BOT-LONDON, V87, P91, DOI 10.1006/anbo.2000.1308
   MEYEROWITZ EM, 1989, DEVELOPMENT, V106, P209
   MIZUKAMI Y, 1992, CELL, V71, P119, DOI 10.1016/0092-8674(92)90271-D
   Murbeck S.V., 1918, LUNDS U ARSSKRIFT, V14
   Neuffer B, 1999, MOL ECOL, V8, P1667, DOI 10.1046/j.1365-294x.1999.00752.x
   NEUFFER B, 1989, OECOLOGIA, V81, P521, DOI 10.1007/BF00378963
   Neuffer B, 2011, FLORA, V206, P107, DOI 10.1016/j.flora.2010.03.001
   Nutt P, 2006, PLANT SYST EVOL, V259, P217, DOI 10.1007/s00606-006-0420-2
   Opiz P.M., 1821, FLORA, V4, P436
   Paetsch M, 2006, HEREDITY, V97, P283, DOI 10.1038/sj.hdy.6800854
   PARAN I, 1993, THEOR APPL GENET, V85, P985, DOI 10.1007/BF00215038
   Pelaz S, 2000, NATURE, V405, P200, DOI 10.1038/35012103
   Pinyopich A, 2003, NATURE, V424, P85, DOI 10.1038/nature01741
   Reichert Hans, 1998, Hessische Floristische Briefe, V47, P53
   Schlechtendal D.E.L., 1823, FLORA BEROLINENSIS
   Slotte T, 2006, AM J BOT, V93, P1714, DOI 10.3732/ajb.93.11.1714
   Theissen G, 2006, THEOR BIOSCI, V124, P349, DOI 10.1016/j.thbio.2005.11.002
   Theissen Guenter, 2010, Palaeodiversity, P131
   Theissen G, 2009, THEOR BIOSCI, V128, P43, DOI 10.1007/s12064-009-0058-z
   Trattinnick L., 1821, FLORA, V4, P623
   VOS P, 1995, NUCLEIC ACIDS RES, V23, P4407, DOI 10.1093/nar/23.21.4407
   Wiegmann A.F., 1823, FLORA, V19, P297
   Ziermann J, 2009, PLANTA, V230, P1239, DOI 10.1007/s00425-009-1018-z
NR 57
TC 12
Z9 12
U1 0
U2 17
PU ELSEVIER GMBH, URBAN & FISCHER VERLAG
PI JENA
PA OFFICE JENA, P O BOX 100537, 07705 JENA, GERMANY
SN 0367-2530
EI 1618-0585
J9 FLORA
JI Flora
PY 2013
VL 208
IS 10-12
BP 641
EP 647
DI 10.1016/j.flora.2013.09.008
PG 7
WC Plant Sciences; Ecology
WE Science Citation Index Expanded (SCI-EXPANDED)
SC Plant Sciences; Environmental Sciences & Ecology
GA 275FV
UT WOS:000328662600011
DA 2023-07-11
ER

PT J
AU Toneatto, F
   Hauser, TP
   Nielsen, JK
   Orgaard, M
AF Toneatto, Fiorello
   Hauser, Thure P.
   Nielsen, Jens Kvist
   Orgaard, Marian
TI Genetic diversity and similarity in the Barbarea vulgaris complex
   (Brassicaceae)
SO NORDIC JOURNAL OF BOTANY
LA English
DT Article
ID PHYLOGENETIC-RELATIONSHIPS; AFLP; SYSTEMATICS; CRUCIFERAE; RESISTANCE;
   EVOLUTION; BIOLOGY
AB Two subspecies of Barbarea vulgaris are taxonomically recognized as ssp. vulgaris and ssp. arcuata. In addition, two types of Barbarea vulgaris ssp. arcuata occurs in Denmark. The G-type is resistant to an herbivorous flea beetle (Phyllotreta nemorum) whereas the P-type is susceptible. A previous study suggested that the P-type evolved by a loss of resistance from a resistant progenitor. We analyzed the genetic relatedness among eight Barbarea taxa: B. vulgaris spp. vulgaris, B. vulgaris ssp. arcuata G- and P-types, hybrids between the types, B. verna, B. intermedia, B. stricta, B. orthoceras and B. australis, using AFLP and SSR markers. A clear distinction between the G- and P-types was revealed. Both were distinct from B. vulgaris ssp. vulgaris, the G-type less so than the P-type. Barbarea verna and B. intermedia formed unambiguous clusters, whereas the remaining taxa produced less discrete groupings. Possible evolutionary scenarios for flea-beetle resistance and susceptibility are discussed, including lineage sorting from a polymorphic ancestral population, and de novo loss of resistance in the P-type of B. vulgaris ssp. arcuata.
C1 [Toneatto, Fiorello; Hauser, Thure P.; Nielsen, Jens Kvist; Orgaard, Marian] Univ Copenhagen, Dept Agr & Ecol, DK-1958 Frederiksberg, Denmark.
C3 University of Copenhagen
RP Toneatto, F (通讯作者)，Univ Copenhagen, Dept Agr & Ecol, Rolighedsvej 21, DK-1958 Frederiksberg, Denmark.
EM moe@life.ku.dk
RI Hauser, Thure Pavlo/A-8754-2011; Orgaard, Marian/I-3014-2014
OI Hauser, Thure Pavlo/0000-0001-9833-9579; Orgaard,
   Marian/0000-0002-0067-3913
FU Faculty of Life Sciences, Univ. of Copenhagen; Danish Council for
   Independent Research, Natural Sciences [21-02-534]; Danish Council for
   Independent Research, Technology and Production Sciences [274-08-0462]
FX Karen R. Munk is thanked for laboratory assistance with the AFLP. Ib
   Linde-Laursen is thanked for critical comments. This research has been
   financially supported by a PhD grant to FT from the Royal Veterinary and
   Agricultural University (now Faculty of Life Sciences, Univ. of
   Copenhagen), and by grants from the Danish Council for Independent
   Research, Natural Sciences (21-02-534) and Technology and Production
   Sciences (274-08-0462).
CR Agerbirk N, 2003, PHYTOCHEMISTRY, V63, P69, DOI 10.1016/S0031-9422(02)00750-1
   Agerbirk N, 2001, PHYTOCHEMISTRY, V58, P91, DOI 10.1016/S0031-9422(01)00151-0
   Al-Shehbaz IA, 2006, PLANT SYST EVOL, V259, P89, DOI 10.1007/s00606-006-0415-z
   Al-Shehbaz IA, 2000, BOT BULL ACAD SINICA, V41, P237
   Allen GC, 2006, NAT PROTOC, V1, P2320, DOI 10.1038/nprot.2006.384
   ALSHEHBAZ IA, 1988, J ARNOLD ARBORETUM, V69, P85, DOI 10.5962/bhl.part.2391
   Ball P.W., 1993, FLORA EUROPAEA, P342
   Bryant D, 2004, MOL BIOL EVOL, V21, P255, DOI 10.1093/molbev/msh018
   Bush N.A., 1939, FLORA SSSR, V8, P99
   Couvreur TLP, 2010, MOL BIOL EVOL, V27, P55, DOI 10.1093/molbev/msp202
   Gort G, 2006, BIOMETRICS, V62, P1107, DOI 10.1111/j.1541-0420.2006.00613.x
   Guillot G, 2008, BIOINFORMATICS, V24, P1406, DOI 10.1093/bioinformatics/btn136
   Hegi G., 1958, ILLUSTRIERTE FLORA M
   Hennig C., 2008, PRABCLUS FUNCTIONS C, P1
   Hewson HJ., 1982, FLORA AUSTR, V8, P231
   Huson DH, 2006, MOL BIOL EVOL, V23, P254, DOI 10.1093/molbev/msj030
   Ihaka R., 1996, J COMPUT GRAPH STAT, V5, P299, DOI [10.2307/1390807, 10.1080/10618600.1996.10474713]
   Jensen J., 1985, DANSK FELTFLORA, P225
   Karrenberg S, 2008, EVOLUTION, V62, P763, DOI 10.1111/j.1558-5646.2008.00330.x
   Koch M, 2003, ANN MO BOT GARD, V90, P151, DOI 10.2307/3298580
   KRUSKAL JB, 1964, PSYCHOMETRIKA, V29, P1, DOI 10.1007/BF02289565
   Kuzina V, 2011, PHYTOCHEMISTRY, V72, P188, DOI 10.1016/j.phytochem.2010.11.007
   Kuzina V, 2009, PLANT PHYSIOL, V151, P1977, DOI 10.1104/pp.109.136952
   Lyshede O., 2012, DANSK FLORA, P421
   Mabberly D.J., 1997, PLANT BOOK
   MACDONALD MA, 1991, CAN J PLANT SCI, V71, P149, DOI 10.4141/cjps91-016
   Marhold K, 2006, PLANT SYST EVOL, V259, P143, DOI 10.1007/s00606-006-0417-x
   Milne RI, 2008, MOL ECOL, V17, P1108, DOI 10.1111/j.1365-294X.2007.03643.x
   Mueller UG, 1999, TRENDS ECOL EVOL, V14, P389, DOI 10.1016/S0169-5347(99)01659-6
   Orgaard M, 2008, HEREDITAS, V145, P215, DOI 10.1111/j.1601-5223.2008.02063.x
   Orgaard M, 2007, HEREDITAS, V144, P159, DOI 10.1111/j.2007.0018-0661.01987.x
   RAYMOND M, 1995, J HERED, V86, P248, DOI 10.1093/oxfordjournals.jhered.a111573
   Rich T. C. G., 1991, CRUCIFERS GREAT BRIT
   Rieseberg LH, 1997, ANNU REV ECOL SYST, V28, P359, DOI 10.1146/annurev.ecolsys.28.1.359
   SAITOU N, 1987, MOL BIOL EVOL, V4, P406, DOI 10.1093/oxfordjournals.molbev.a040454
   Smouse PE, 1999, HEREDITY, V82, P561, DOI 10.1038/sj.hdy.6885180
   Stace C., 1997, NEW FLORA BRIT ISLES, P243
   Teulat B, 2000, THEOR APPL GENET, V100, P764, DOI 10.1007/s001220051350
   Toneatto F, 2010, MOL ECOL, V19, P3456, DOI 10.1111/j.1365-294X.2010.04760.x
   VOS P, 1995, NUCLEIC ACIDS RES, V23, P4407, DOI 10.1093/nar/23.21.4407
   Warwick SI, 2006, PLANT SYST EVOL, V259, P237, DOI 10.1007/s00606-006-0421-1
   Warwick SI, 2005, CAN J BOT, V83, P467, DOI [10.1139/B05-021, 10.1139/b05-021]
   Warwick SI, 2008, BOTANY, V86, P315, DOI 10.1139/B08-013
   Warwick SI, 2007, ANN MO BOT GARD, V94, P56, DOI 10.3417/0026-6493(2007)94[56:PRITTA]2.0.CO;2
   Warwick SI, 2010, PLANT SYST EVOL, V285, P209, DOI 10.1007/s00606-010-0271-8
NR 45
TC 12
Z9 12
U1 0
U2 25
PU WILEY
PI HOBOKEN
PA 111 RIVER ST, HOBOKEN 07030-5774, NJ USA
SN 0107-055X
EI 1756-1051
J9 NORD J BOT
JI Nord. J. Bot.
PY 2012
VL 30
IS 4
BP 506
EP 512
DI 10.1111/j.1756-1051.2012.01546.x
PG 7
WC Plant Sciences
WE Science Citation Index Expanded (SCI-EXPANDED)
SC Plant Sciences
GA 994LQ
UT WOS:000307932700018
DA 2023-07-11
ER

PT J
AU Ackroyd, VJ
   Ngouajio, M
AF Ackroyd, Victoria J.
   Ngouajio, Mathieu
TI Brassicaceae Cover Crops Affect Seed Germination and Seedling
   Establishment in Cucurbit Crops
SO HORTTECHNOLOGY
LA English
DT Article
DE allelopathy; bioassay; biofumigation; oilseed radish; mustard; cropping
   systems; phytotoxicity; stand; vegetable crops
ID GLUCOSINOLATE-PROFILES; HAIRY VETCH; ISOTHIOCYANATES; MUSTARD; L.;
   SUPPRESSION; VOLATILES; PRODUCTS; EXTRACTS; RADISH
AB Field and laboratory bioassay studies were conducted to determine the impact of Brassicaceae cover crops on cucurbit germination percentages and stand counts. A 2-year field study in southwestern Michigan examined the effect of oilseed radish (Raphanus sativus var. oleiferus), oriental mustard (Brassica juncea), and yellow mustard (Sinapis alba) green manures on muskmelon (Cucumis melo Group reticulatus) stand. All three cover crops reduced direct-seeded muskmelon stand count as well as transplant survival. Stand count for direct- seeded muskmelon was greater than 85% for control and methyl bromide treatments and less than 41% for cover crop treatments. Oilseed radish had the greatest effect with 0% muskmelon stand in both years. The use of transplants improved muskmelon stand establishment. However, stand count (less than 45% to 50%) was still unacceptable. In bioassays, muskmelon, cucumber (Cucumis sativus), and honeydew melon (Cucumis ludo Group inodorus) seeds were exposed to either non-lyophilized or lyophilized root and shoot aqueous extracts of oilseed radish. Germination percentages and radicle elongation measurements showed both extracts impacted all three crops to varying degrees. Muskmelon germination was least sensitive to the extracts, followed by cucumber, then honeydew. Cucumber and muskmelon root growth was equally inhibited by non-lyophilized shoot extract, while honeydew growth was mildly stimulated at 5% and 12.5% concentrations. Overall, non-lyophilized root extract showed stronger inhibition on seed germination than non-lyophilized shoot extract, while the reverse was true of lyophilized extracts. In general, non-lyophilized extracts had far greater impact on germination percentages and radicle elongation than lyophilized extracts. These results suggest species and tissue dependent toxicity of the cover crops as well as differential susceptibility of the cucurbit crops tested. Therefore, a plant-back period longer than the 8 days used in this study should be observed after cover crop incorporation before cucurbit seeding or transplanting.
C1 [Ackroyd, Victoria J.; Ngouajio, Mathieu] Michigan State Univ, Dept Hort, E Lansing, MI 48824 USA.
C3 Michigan State University
RP Ngouajio, M (通讯作者)，Michigan State Univ, Dept Hort, Plant & Soil Sci Bldg, E Lansing, MI 48824 USA.
EM ngouajio@msu.edu
RI Ngouajio, Mathieu/G-5592-2012
FU U.S. Department of Agriculture [2006-51102-03565]
FX This work was partially funded by the U.S. Department of Agriculture
   Methyl Bromide Transitions Program (Grant no. 2006-51102-03565).
CR BIALY Z, 1990, PLANT SOIL, V129, P277, DOI 10.1007/BF00032423
   Bird G, 2009, MICHIGAN STATE U E E, V312
   Brown PD, 1996, PLANT SOIL, V181, P307, DOI 10.1007/BF00012065
   Cohen MF, 2006, PLANT SOIL, V286, P75, DOI 10.1007/s11104-006-9027-1
   Haramoto ER, 2005, WEED SCI, V53, P695, DOI 10.1614/WS-04-162R.1
   Hill E.C, 2006, THESIS MICHIGAN STAT
   Hill EC, 2006, HORTSCIENCE, V41, P695, DOI 10.21273/HORTSCI.41.3.695
   Hill EC, 2007, WEED TECHNOL, V21, P437, DOI 10.1614/WT-06-167.1
   Hoagland L, 2008, SOIL BIOL BIOCHEM, V40, P1689, DOI 10.1016/j.soilbio.2008.02.003
   Kirkegaard JA, 1998, PLANT SOIL, V201, P71, DOI 10.1023/A:1004364713152
   KJAER A, 1978, AGR BIOL CHEM TOKYO, V42, P1715, DOI 10.1080/00021369.1978.10863235
   MASONSEDUN W, 1988, PLANT SOIL, V107, P69, DOI 10.1007/BF02371546
   Mazzola M, 2001, PHYTOPATHOLOGY, V91, P673, DOI 10.1094/PHYTO.2001.91.7.673
   MUTCH DR, 2003, MICHIGAN STATE U E E, V2884
   Norsworthy JK, 2006, WEED BIOL MANAG, V6, P131, DOI 10.1111/j.1445-6664.2006.00208.x
   Norsworthy JK, 2005, WEED SCI, V53, P884, DOI 10.1614/WS-05-056R.1
   Norsworthy JK, 2005, WEED SCI, V53, P515, DOI 10.1614/WS-04-208R
   OLESZEK W, 1987, PLANT SOIL, V102, P271, DOI 10.1007/BF02370715
   SANG JP, 1984, CAN J PLANT SCI, V64, P77, DOI 10.4141/cjps84-011
   Sarwar M, 1998, PLANT SOIL, V201, P103, DOI 10.1023/A:1004381129991
   Turk MA, 2003, CROP PROT, V22, P673, DOI 10.1016/S0261-2194(02)00241-7
   Turk MA., 2002, PAK J AGR SCI, V1, P28, DOI DOI 10.3923/ja.2002.28.30
   U.S. Department of Agriculture, 2008, US STAND GRAD CANT, P21
   Wang GY, 2010, J SUSTAIN AGR, V34, P2, DOI 10.1080/10440040903396516
NR 24
TC 12
Z9 12
U1 0
U2 35
PU AMER SOC HORTICULTURAL SCIENCE
PI ALEXANDRIA
PA 113 S WEST ST, STE 200, ALEXANDRIA, VA 22314-2851 USA
SN 1063-0198
EI 1943-7714
J9 HORTTECHNOLOGY
JI HortTechnology
PD OCT
PY 2011
VL 21
IS 5
BP 525
EP 532
DI 10.21273/HORTTECH.21.5.525
PG 8
WC Horticulture
WE Science Citation Index Expanded (SCI-EXPANDED)
SC Agriculture
GA 836JN
UT WOS:000296108100003
OA Bronze
DA 2023-07-11
ER

PT J
AU Ferrie, AMR
   Bethune, TD
AF Ferrie, A. M. R.
   Bethune, T. D.
TI A microspore embryogenesis protocol for Camelina sativa, a multi-use
   crop
SO PLANT CELL TISSUE AND ORGAN CULTURE
LA English
DT Article
DE Camelina sativa; Doubled haploidy; Haploids; Microspore culture;
   Microspore embryogenesis
ID BRASSICA-CARINATA; ISOLATED POLLEN; HAPLOID PLANTS; CULTURE; INDUCTION;
   GENOTYPES; QUALITY; L.
AB Camelina [Camelina sativa (L.) Crantz], a member of the Brassicaceae family, has a unique oil profile that has potential both for biofuels and as a food crop. It is essential to have a doubled haploidy protocol in order to enhance breeding of this crop for prairie conditions as well as improve the yield and quality characteristics. Microspore-derived embryos have been produced from Camelina sativa. Buds 1-3 mm in length were selected for culture. The microspores were isolated and purified in full-strength B5 extraction medium and cultured in NLN medium with 12.5% sucrose and 12.5% polyethylene glycol 4000 (PEG) without glutamine, at a density of 10,000 microspores per mL. Glutamine was added to the cultures 72 h after extraction to give a final concentration of 0.8 g/L. The microspore cultures were maintained at 24A degrees C in the dark. After 28 days embryos were observed and these were regenerated to plants and selfed seed was produced. The highest embryogenic frequency achieved was 38 microspore-derived embryos from 100,000 microspores.
C1 [Ferrie, A. M. R.; Bethune, T. D.] CNR, Inst Plant Biotechnol, Saskatoon, SK S7N 0W9, Canada.
RP Ferrie, AMR (通讯作者)，CNR, Inst Plant Biotechnol, 110 Gymnasium Pl, Saskatoon, SK S7N 0W9, Canada.
EM alison.ferrie@nrc-cnrc.gc.ca
CR Barro F, 1999, PLANT BREEDING, V118, P79, DOI 10.1046/j.1439-0523.1999.118001079.x
   Buchsenschutz-Nothdurft A, 1998, IND CROP PROD, V7, P291, DOI 10.1016/S0926-6690(97)00060-5
   Chu CC, 1978, P S PLANT TISS CULT, P43
   CONN KL, 1988, PLANT SCI, V56, P21, DOI 10.1016/0168-9452(88)90180-X
   FAN Z, 1988, PROTOPLASMA, V147, P191, DOI 10.1007/BF01403347
   Ferrie AMR, 2007, IN VITRO CELL DEV-PL, V43, P348, DOI 10.1007/s11627-007-9053-6
   Ferrie AMR, 2011, PLANT CELL TISS ORG, V104, P375, DOI 10.1007/s11240-010-9831-4
   FERRIE AMR, 1995, PLANT CELL REP, V14, P580, DOI 10.1007/BF00231942
   Ferrie AMR., 2003, DOUBLED HAPLOID PROD
   GAMBORG OL, 1968, EXP CELL RES, V50, P151, DOI 10.1016/0014-4827(68)90403-5
   Gugel RK, 2006, CAN J PLANT SCI, V86, P1047, DOI 10.4141/P04-081
   Hansen LN, 1998, EUPHYTICA, V104, P173, DOI 10.1023/A:1018604919488
   Jiang JJ, 2009, PLANT CELL TISS ORG, V99, P91, DOI 10.1007/s11240-009-9579-x
   Kernan Z, 2006, PLANT CELL REP, V25, P274, DOI 10.1007/s00299-005-0064-7
   Kuginuki Y, 1999, BREEDING SCI, V49, P251, DOI 10.1270/jsbbs.49.251
   KUHLMANN U, 1989, PLANT CELL REP, V8, P78, DOI 10.1007/BF00716843
   KYO M, 1986, PLANTA, V168, P427, DOI 10.1007/BF00392260
   KYO M, 1985, PLANT PHYSIOL, V79, P90, DOI 10.1104/pp.79.1.90
   LICHTER R, 1981, Z PFLANZENPHYSIOL, V103, P229, DOI 10.1016/S0044-328X(81)80155-9
   Lionneton E, 2001, PLANT CELL REP, V20, P126, DOI 10.1007/s002990000292
   NARASIMHULU SB, 1994, PLANT CELL REP, V13, P657, DOI 10.1007/BF00232940
   NITSCH JP, 1969, SCIENCE, V163, P85, DOI 10.1126/science.163.3862.85
   PHIPPEN C, 1990, THEOR APPL GENET, V79, P33, DOI 10.1007/BF00223783
   Salisbury P. A., 1987, Cruciferae Newsletter, P90
   Schuster A, 1998, IND CROP PROD, V7, P297, DOI 10.1016/S0926-6690(97)00061-7
   Sigareva MA, 1999, THEOR APPL GENET, V98, P164, DOI 10.1007/s001220051053
   Tattersall A, 1998, PLANT CELL TISS ORG, V55, P147, DOI 10.1023/A:1006132407886
   Thomas W. T. B., 2003, DOUBLED HAPLOID PROD, P337, DOI [10.1007/978-94-017-1293-4_47, DOI 10.1007/978-94-017-1293-4_47]
   Touraev A, 2003, DOUBLED HAPLOID PROD, P223, DOI DOI 10.1007/978-94-017-1293-4_33
   Vollmann J, 1997, FETT-LIPID, V99, P357, DOI 10.1002/lipi.19970991004
   Zubr J, 1997, IND CROP PROD, V6, P113, DOI 10.1016/S0926-6690(96)00203-8
NR 31
TC 12
Z9 13
U1 1
U2 14
PU SPRINGER
PI DORDRECHT
PA VAN GODEWIJCKSTRAAT 30, 3311 GZ DORDRECHT, NETHERLANDS
SN 0167-6857
EI 1573-5044
J9 PLANT CELL TISS ORG
JI Plant Cell Tissue Organ Cult.
PD SEP
PY 2011
VL 106
IS 3
BP 495
EP 501
DI 10.1007/s11240-011-9948-0
PG 7
WC Biotechnology & Applied Microbiology; Plant Sciences
WE Science Citation Index Expanded (SCI-EXPANDED)
SC Biotechnology & Applied Microbiology; Plant Sciences
GA 812BB
UT WOS:000294261600015
OA Green Submitted
DA 2023-07-11
ER

PT J
AU Kharenko, OA
   Zaharia, LI
   Giblin, M
   Cekic, V
   Taylor, DC
   Palmer, CD
   Abrams, SR
   Loewen, MC
AF Kharenko, Olesya A.
   Zaharia, L. Irina
   Giblin, Michael
   Cekic, Vera
   Taylor, David C.
   Palmer, C. Don
   Abrams, Suzanne R.
   Loewen, Michele C.
TI Abscisic acid metabolism and lipid accumulation of a cell suspension
   culture of Lesquerella fendleri
SO PLANT CELL TISSUE AND ORGAN CULTURE
LA English
DT Article
DE Lesquerella fendleri; Suspension cell culture; Lipid profiles; Abscisic
   acid (ABA)
ID MICROSPORE-DERIVED EMBRYOS; BRASSICA-NAPUS; (+)-ABSCISIC ACID;
   GENE-EXPRESSION; TRIACYLGLYCEROL BIOSYNTHESIS; OILSEED RAPE;
   FATTY-ACIDS; OIL; INDUCTION; PROTEINS
AB Lesquerella fendleri (commonly known as "Fendler's bladderpod" or "yellowtop") is a member of the Brassicaceae and is an important seed oil-producing plant. The lipid profile of L. fendleri seed indicates potential for producing a high quality replacement for castor oil. In this work, characterization of the lipid content of a suspension cell culture, derived from seedlings of L. fendleri, is provided. Under the described suspension cell culture conditions, 16:0, 18:1 Delta 9, 18:2 Delta 9, Delta 12 and 18:3 Delta 9, Delta 12, Delta 15 fatty acids were found to accumulate in the cells, while 16:0, 26:0 and 28:0 fatty acids were predominant in the culture medium. Subsequently, the effect of application of abscisic acid (ABA), which modulates lipid accumulation, was assessed. Exogenously applied ABA was taken up by the cells and metabolized via the conjugation pathway, resulting in the accumulation of ABA-glucose ester. Preliminary tests demonstrate the cell line is responsive to exogenous ABA, resulting in increased cellular lipid content and increased accumulation of lipids in the culture medium. This novel L. fendleri suspension culture presents a valuable model system for efficient characterization of mechanisms associated with ABA-induced accumulation of lipids.
C1 [Kharenko, Olesya A.; Zaharia, L. Irina; Giblin, Michael; Cekic, Vera; Taylor, David C.; Palmer, C. Don; Abrams, Suzanne R.; Loewen, Michele C.] Natl Res Council Canada, Inst Plant Biotechnol, Saskatoon, SK S7N 0W9, Canada.
C3 National Research Council Canada
RP Loewen, MC (通讯作者)，Natl Res Council Canada, Inst Plant Biotechnol, 110 Gymnasium Rd, Saskatoon, SK S7N 0W9, Canada.
EM Michele.Loewen@nrc-cnrc.gc.ca
RI Kharenko, Olesya A./AAC-5873-2019
OI Kharenko, Olesya A./0000-0003-4710-3886
FU National Research Council of Canada-Genomic Health Initiative
FX We gratefully acknowledge critical reading of this manuscript by Drs.
   Mark Smith and Jitao Zou of the National Research Council of Canada
   Plant Biotechnology Institute. This work was funded by a National
   Research Council of Canada-Genomic Health Initiative grant to M. C. L
   and S. R. A. This manuscript represents NRCC # 50157.
CR Aly MAM, 2008, PLANT CELL TISS ORG, V93, P107, DOI 10.1007/s11240-008-9348-2
   ATTREE SM, 1992, PLANTA, V187, P395, DOI 10.1007/BF00195664
   Balsevich J, 1996, CAN J CHEM, V74, P238, DOI 10.1139/v96-027
   BALSEVICH JJ, 1994, PLANT PHYSIOL, V106, P135, DOI 10.1104/pp.106.1.135
   Biesaga-Koscielniak J, 2008, PLANT CELL TISS ORG, V94, P139, DOI 10.1007/s11240-008-9397-6
   BROWSE J, 1986, ANAL BIOCHEM, V152, P141, DOI 10.1016/0003-2697(86)90132-6
   CARLSON KD, 1990, J AM OIL CHEM SOC, V67, P438, DOI 10.1007/BF02638957
   Cui XH, 2010, PLANT CELL TISS ORG, V103, P7, DOI 10.1007/s11240-010-9747-z
   Davoren JD, 2002, PLANT PHYSIOL BIOCH, V40, P719, DOI 10.1016/S0981-9428(02)01433-X
   DYKINGA J, 1999, AG RES MAGAZINE, V47, P14
   FINKELSTEIN R, 1989, PLANT SCI, V61, P213, DOI 10.1016/0168-9452(89)90227-6
   GAMBORG OL, 1968, EXP CELL RES, V50, P151, DOI 10.1016/0014-4827(68)90403-5
   Gunstone FD, 2001, EUR J LIPID SCI TECH, V103, P447, DOI 10.1002/1438-9312(200107)103:7<447::AID-EJLT447>3.0.CO;2-Q
   HAMPSON CR, 1992, PHYTOCHEMISTRY, V31, P2645, DOI 10.1016/0031-9422(92)83603-V
   HOLBROOK LA, 1992, PLANT SCI, V84, P99, DOI 10.1016/0168-9452(92)90213-6
   HOLBROOK LA, 1991, PLANT PHYSIOL, V97, P1051, DOI 10.1104/pp.97.3.1051
   Huang DQ, 2008, J EXP BOT, V59, P2991, DOI 10.1093/jxb/ern155
   Jiang JJ, 2009, PLANT CELL TISS ORG, V99, P91, DOI 10.1007/s11240-009-9579-x
   MURASHIGE T, 1962, PHYSIOL PLANTARUM, V15, P473, DOI 10.1111/j.1399-3054.1962.tb08052.x
   Priest DM, 2005, FEBS LETT, V579, P4454, DOI 10.1016/j.febslet.2005.06.084
   Qi QG, 1998, PLANT PHYSIOL, V117, P979, DOI 10.1104/pp.117.3.979
   Reed DW, 1997, PLANT PHYSIOL, V114, P63, DOI 10.1104/pp.114.1.63
   RODRIGUEZSOTRES R, 1994, PLANTA, V192, P9
   Rose PA, 1997, BIOORG MED CHEM LETT, V7, P2543, DOI 10.1016/S0960-894X(97)10015-4
   Scarth R, 2006, CROP SCI, V46, P1225, DOI 10.2135/cropsci2005.08-0245
   Sholi NJY, 2009, PLANT CELL TISS ORG, V99, P133, DOI 10.1007/s11240-009-9585-z
   Skarjinskaia M, 2003, TRANSGENIC RES, V12, P115, DOI 10.1023/A:1022110402302
   Taylor DC, 2009, BOTANY, V87, P533, DOI 10.1139/B08-101
   TAYLOR DC, 1990, PLANTA, V181, P18, DOI 10.1007/BF00202320
   VAUGHAN GT, 1984, J EXP BOT, V35, P110, DOI 10.1093/jxb/35.1.110
   WALKERSIMMONS MK, 1994, PLANT PHYSIOL, V106, P1279, DOI 10.1104/pp.106.4.1279
   Weber N, 1992, Adv Biochem Eng Biotechnol, V45, P99
   Weselake RJ, 1998, J EXP BOT, V49, P33, DOI 10.1093/jexbot/49.318.33
   WESELAKE RJ, 1993, PLANT PHYSIOL, V102, P565, DOI 10.1104/pp.102.2.565
   Weselake RJ, 2000, IN VITRO CELL DEV-PL, V36, P338, DOI 10.1007/s11627-000-0061-z
   WILEN RW, 1990, PLANT PHYSIOL, V94, P875, DOI 10.1104/pp.94.3.875
   Zaharia LI, 2005, J PLANT GROWTH REGUL, V24, P274, DOI 10.1007/s00344-005-0066-2
   Zaharia LI, 2005, J LABELLED COMPD RAD, V48, P435, DOI 10.1002/jlcr.939
   Zhou R, 2004, PLANT PHYSIOL, V134, P361, DOI 10.1104/pp.103.030734
   ZOU JT, 1995, PLANT PHYSIOL, V108, P563, DOI 10.1104/pp.108.2.563
NR 40
TC 12
Z9 14
U1 0
U2 19
PU SPRINGER
PI DORDRECHT
PA VAN GODEWIJCKSTRAAT 30, 3311 GZ DORDRECHT, NETHERLANDS
SN 0167-6857
EI 1573-5044
J9 PLANT CELL TISS ORG
JI Plant Cell Tissue Organ Cult.
PD JUN
PY 2011
VL 105
IS 3
BP 415
EP 422
DI 10.1007/s11240-010-9881-7
PG 8
WC Biotechnology & Applied Microbiology; Plant Sciences
WE Science Citation Index Expanded (SCI-EXPANDED)
SC Biotechnology & Applied Microbiology; Plant Sciences
GA 768NT
UT WOS:000290942500015
OA Green Submitted
DA 2023-07-11
ER

PT J
AU Clark, VR
   Barker, NP
   Mucina, L
AF Clark, V. R.
   Barker, N. P.
   Mucina, L.
TI A phytogeographic assessment of the Nuweveldberge, South Africa
SO SOUTH AFRICAN JOURNAL OF BOTANY
LA English
DT Article
DE Endemism; Floristics; Great Escarpment; Hantam-Roggeveld Centre of
   Endemism; Nama-Karoo; Nuweveldberge; Sneeuberg
ID FABACEAE; CROTALARIEAE; PATTERNS; KAROO
AB The Nuweveldberge forms the central and most arid component to the southern Great Escarpment in South Africa. Situated between the Sneeuberg in the east and the Hantam-Roggeveld in the west, the Nuweveldberge has elements of both the Succulent Karoo and Grassland Biomes. The Nuweveldberge has low endemism (0.5%) compared to the adjacent Sneeuberg (2.3%) and Roggeveldberge (ca. 8%). Following an extensive floristic survey of the Nuweveldberge, a contribution of 473 taxa is provided. Together with the flora by Rubin et al., 2001 for the Karoo National Park this provides a total flora of 1139 taxa for the Nuweveldberge. Numerous range extensions of (previous) Sneeuberg endemics and Drakensberg nearendemics onto the Nuweveldberge are recorded. Although the Nuweveldberge may have been a corridor facilitating the movement of species from the Cape Floristic Region via the Komsberg through the Nuweveldberge onto the Sneeuberg (and of Drakensberg elements westwards from the Sneeuberg) there is currently little evidence of such connectivity. This is postulated to be due to aridification of the Nuweveldberge since the Last Glacial Maximum, and also likely explains the low endemism on the Nuweveldberge. (C) 2010 SAAB. Published by Elsevier B.V. All rights reserved.
C1 [Clark, V. R.; Barker, N. P.] Rhodes Univ, Dept Bot, ZA-6140 Grahamstown, South Africa.
   [Mucina, L.] Curtin Univ Technol, Dept Environm & Aquat Sci, Perth, WA 6845, Australia.
C3 Rhodes University; Curtin University
RP Clark, VR (通讯作者)，Rhodes Univ, Dept Bot, ZA-6140 Grahamstown, South Africa.
EM vincentralph.clark@gmail.com
RI Clark, Vincent/HPF-6097-2023; Mucina, Laco/H-5490-2014; Barker, Nigel
   P/D-1312-2012; Mucina, Ladislav/M-8875-2019; Clark,
   Vincent/AAG-6068-2019; Mucina, Ladislav/A-6275-2019; Mucina,
   Ladislav/B-6278-2012
OI Mucina, Laco/0000-0003-0317-8886; Mucina, Ladislav/0000-0003-0317-8886;
   Mucina, Ladislav/0000-0003-0317-8886; Mucina,
   Ladislav/0000-0003-0317-8886; Barker, Nigel/0000-0002-4612-1399; Clark,
   Vincent Ralph/0000-0001-5058-0742
FU National Geographic Society; Committee for Research and Exploration
   [8521-08]; National Research Foundation (NRF) [GUN 2069059]; South
   African Biosystematics Initiative (SABI); Cape Tercentenary Foundation;
   Buk'Indalo Consultancy cc (Durban)
FX The farming community of the Nuweveldberge has been extremely generous
   with their permissions to access private properties, and with local
   knowledge, time and hospitality. We would like to deeply thank Gerald
   Minnaar (Matjiesvlei), Leon Trutter (Dundee), Colin de Villiers
   (Badhoek), Tom Terblanche (Rcnosterfontein), Gordon Vcrhoef (Highland
   Cape Colony Private Game Reserve), Richard Wilmot (Grootvlei), Gerald
   Wesson (Banksgatc), Dirk and Elarise Olivier (Puntkraal), Pierre de Wit
   (De Hoek), Konrad van Wyk (Ratelfontein), the Van Wyk brothers of
   Ayersfontein, Dr Ronnie van der Merwe (Klipkraal), Thomas Marais
   (Steenkampsvlakte), Bennie Blom (Kromkolk), Kobus and Anna-Marie Oliver
   (De Vlei) and Ria Hcin (Bok-se-Plaas). The identification and
   confirmation of numerous specimens was very kindly undertaken by Ihsan
   AlShehbaz (Brassicaceae), Kevin Balkwill (Polygalaceae), Pieter Bestcr
   (Apocynaceae), Estelle Brink (various), Priscilla Burgoyne
   (Mcsembryanthemaceae), Chris Cupido (Campanulaceae), Tony Dold
   (various), Lyn Fish (Poaceae), Befit Gehrke (Carex), Bruce Bayer
   (Haworthia), Glynis Goodman-Cron (Cineraria), Dave Gwynne-Evans
   (Hermannia), John Manning, Graham Duncan and Dec Snijman (petaloid
   monocots), Robert McKenzie (Arctotis and Berkheya), Bertil Nordenstam
   (Euryops and Othonna), Brian Schrire (Indigofera), Andor Venter
   (Lycium), Elizabeth Retief (Boraginaceae and Rubiaccae), Rodney Moffett
   (Searsia), Stephen Boatwright, Anna Moteetee and Ben-Erik van Wyk
   (Fabaceae), Chris Whitehouse (Cliffortia), John and Sandie Burrows
   (Asparagus and Pteridophytes), Pieter Winter (Apiaceae), Gerhard
   Jakubowsky (Cotula), Muasya Muthuma (Cyperaceac), Syd Ramdhani
   (Kniphofia), Kenneth Obcrlander (Oxalis), Miguel Garcia (Thesium), Kim
   Steiner (Nemesia and Diascia), Tim Lowrey (Pteronia) and Yashica Singh
   (Hypoxis). Without these taxonomists gracious help it would have been
   impossible to produce a reliable floristic contribution for the
   Nuweveldberge. This paper forms a product from a PhD, the financial
   viability of which was made possible through by the National Research
   Foundation (NRF) in the form of grant GUN 2069059, a free-standing South
   African Biosystematics Initiative (SABI) grant from 2006-2009, and the
   Cape Tercentenary Foundation. The financial support of Buk'Indalo
   Consultancy cc (Durban) from 2005-2007 and the whole-hearted support of
   its CEO, Edgar Lee, is very deeply appreciated. The National Geographic
   Society generously sponsored the 2008-2009 summer field season through a
   Committee for Research and Exploration Grant (8521-08). Permits were
   granted by SANParks for the Karoo National Park, and Hugo Bezuidenhout
   and Johan de Klerk graciously assisted in this regard. Permits for the
   sections of the Nuweveldberge in both the Western and Northern Cape
   Provinces were kindly issued by CapeNature and Northern Cape
   Conservation respectively. The Albany Museum and the Curator of the
   Selmar Schonland Herbarium are deeply thanked for kindly providing
   working and specimen storage space in the Herbarium for the duration of
   the project. Sven Kaehler (Rhodes University Department of Zoology)
   kindly allowed the use of his 4 x 4 research vehicle on several of the
   fieldtrips. Able and enjoyable field assistance was supplied by Chris
   Kelly, Syd Ramdhani, Rosa Ccrros and John Midgley. The first author
   would like to thank the Lord for protection and for the productive
   ficldtrips.
CR Acocks JPH., 1988, MEMOIRS BOT SURVEY S, V57, P1, DOI DOI 10.2307/212246
   BESTER SP, COMMUNICATION
   Boardman J, 2003, CATENA, V50, P165, DOI 10.1016/S0341-8162(02)00144-3
   BOATWRIGHT SJ, COMMUNICATION
   BOLUS HML, 1934, NOTES MESEMBRIANTH 2, P430
   Born J, 2007, J BIOGEOGR, V34, P147, DOI 10.1111/j.1365-2699.2006.01595.x
   Branch WR., 1998, FIELD GUIDE SNAKES O
   BREMER K, 1976, BOT NOTISER, V129, P97
   Bruyns P.V., 2005, STAPELIADS SO AFRICA, V2
   Bruyns PV, 2005, STAPELIADS SO AFRICA, V1
   Burgess N., 2004, Terrestrial ecoregions of Africa and Madagascar: a conservation assessment
   BURGOYNE P, COMMUNICATION
   BURROWS S, COMMUNICATION
   Carbutt C, 2006, S AFR J BOT, V72, P105, DOI 10.1016/j.sajb.2005.06.001
   Chase BM, 2007, EARTH-SCI REV, V84, P103, DOI 10.1016/j.earscirev.2007.06.002
   Clark VR, 2009, S AFR J BOT, V75, P196, DOI 10.1016/j.sajb.2008.10.010
   CLARK VR, S AFRICAN J BO UNPUB
   Clark VR, 2010, THESIS
   CODD L. E., 1968, Bothalia, V9, P363
   CODD LE, 1985, FLORA SO AFRICA 4, V28
   Cowling RM, 2002, DIVERS DISTRIB, V8, P163, DOI 10.1046/j.1472-4642.2002.00143.x
   CRON G, COMMUNICATION
   *CSIR, 2009, SAT IM S AFR
   DAHLGREN R, 1988, FLORA SO AFRICA FA 3, V16
   DECANDOLLE AP, 1836, PRODROMUS SYSTEMATIS, V5, P356
   Du Toit A. L., 1920, T GEOLOGICAL SOC S A, V23, P1
   Esler KJ, 2006, KAROO VELD ECOLOGY M
   GERBAULET M, 1992, Botanische Jahrbuecher fuer Systematik Pflanzengeschichte und Pflanzengeographie, V113, P477
   GERMISHUIZEN G, 1992, BOTHALIA, V22, P189, DOI 10.4102/abc.v22i2.839
   Goldblatt P., 1998, GLADIOLUS SO AFRICA
   Hartmann H.E.K, 2001, ILLUSTRATED HDB SUCC
   Hilliard O. M., 1994, MANULEAE TRIBE SCROP
   Hilliard O. M., 1999, TRIBE SELAGINEAE SCR
   HILLIARD OM, 1983, FLORA SO AFRICA AS 7, V33
   HILTONTAYLOR C, 1987, KAROO BIOME PRELIM 2
   HOFFMAN MT, 1987, KAROO BIOME PRELIM 2
   HOOPER SS, 1959, H ICONES PLANTARUM 1, V7, P1
   Levyns M. R., 1954, J S AFRICAN BOT S, V2, P1
   Low A. B., 1996, VEGETATION S AFRICA
[truncated: 3,172,241 more chars]
