# Supplementary material for: Research progress on Brassicaceae plants: a bibliometrics analysis
Source: Front Plant Sci. 2024 Jan 31;15:1285050. doi: 10.3389/fpls.2024.1285050 (PMC10864531; doi:10.3389/fpls.2024.1285050)
Supplement: Supplementary file 1 [file DataSheet_1.zip › input/download-2001-2500.txt]

FN Clarivate Analytics Web of Science
VR 1.0
PT J
AU Donmez, AA
   Aydin, ZU
   Koch, MA
AF Donmez, Ali A.
   Aydin, Zubeyde Ugurlu
   Koch, Marcus A.
TI Aubrieta alshehbazii (Brassicaceae), a new species from Central Turkey
SO PHYTOTAXA
LA English
DT Article
DE Botany; Cruciferae; new taxon; taxonomy
ID CRUCIFERAE; PHYLOGENY
AB Aubrieta alshehbazii is described as a new species that was collected from rocky steppe of Central Turkey. The new species is sympatric and most similar to A. pinardii, but differs by leaf shape, leaf margin, petiole, indumentum and inflorescence. A detailed morphological description, figures and comparisons with potentially closely allied species are provided herein. The new species is assigned to CR threat category of the IUCN. Beside this, due to further studies on type material of various Aubrieta taxa, A. anamasica is proposed as a new synonym of A. pinardii
C1 [Donmez, Ali A.; Aydin, Zubeyde Ugurlu] Hacettepe Univ, Dept Biol, Fac Sci, TR-06800 Ankara, Turkey.
   [Koch, Marcus A.] Heidelberg Univ, Ctr Organismal Studies COS Heidelberg, Dept Biodivers & Plant Systemat, D-69120 Heidelberg, Germany.
C3 Hacettepe University; Ruprecht Karls University Heidelberg
RP Donmez, AA (通讯作者)，Hacettepe Univ, Dept Biol, Fac Sci, TR-06800 Ankara, Turkey.
EM donmez@hacettepe.edu.tr
RI Koch, Marcus A/A-4924-2011
OI Koch, Marcus A/0000-0002-1693-6829; ugurlu aydin,
   zubeyde/0000-0002-1113-3074
FU TUBITAK-TBAG [100 T 125]; EU-Synthesis grant [GB-TAF-849]
FX The specimens were collected during the field trips for a project
   supported by a grant from TUBITAK-TBAG 1958 (100 T 125) to AAD. Further
   support comes from an EU-Synthesis grant [GB-TAF-849] to MAK. The author
   thanks Dimitry A. German for comments on the manuscript.
CR Akeroyd J.R., 1993, FLORA EUROPAEA, V1, P356
   Al-Shehbaz IA, 2006, PLANT SYST EVOL, V259, P89, DOI 10.1007/s00606-006-0415-z
   Al-Shehbaz I.A., 2010, FLORA N AM N MEXICO, V7, P231
   Al-Shehbaz Ihsan A., 2007, Turkish Journal of Botany, V31, P327
   Al-Shehbaz IA, 2012, TAXON, V61, P931, DOI 10.1002/tax.615002
   Ancev Minco, 2009, Phytologia Balcanica, V15, P43
   Appel O, 2003, FA GE VAS P, V5, P75
   Cullen J., 1965, FLORA TURKEY E AEGEA, V1, P444
   Franzke A, 2011, TRENDS PLANT SCI, V16, P108, DOI 10.1016/j.tplants.2010.11.005
   Franzke A, 2009, TAXON, V58, P425, DOI 10.1002/tax.582009
   Hohmann N, 2015, PLANT CELL, V27, P2770, DOI 10.1105/tpc.15.00482
   IUCN, 2016, RED LIST CAT VERS 3
   Karl R, 2013, ANN BOT-LONDON, V112, P983, DOI 10.1093/aob/mct165
   Kiefer M, 2014, PLANT CELL PHYSIOL, V55, DOI 10.1093/pcp/pct158
   Koch MA, 2006, PLANT SYST EVOL, V259, P121, DOI 10.1007/s00606-006-0416-y
   Mattfield J, 1939, B ALPINE GARDEN SOC, V7, P157
   Meyer FK, 2011, THURINGISCHE BOTANIS, P1
   Mouterde P., 1986, NOUVELLE FLORE LIBAN, V2, P140
   Mutlu B., 2012, TURKIYE BITKILERI LI, P246
   Mutlu B, 2015, TURK J BOT, V39, P325, DOI 10.3906/bot-1404-28
   PESMEN H, 1978, Notes from the Royal Botanic Garden Edinburgh, V36, P35
   Phitos D, 2002, FLORA HELLENICA, V2, P192
   Rechinger K.H., 1968, FLORA IRANICA, V57, P219
   Rechinger KH., 1943, FLORA AEGEA FLORA IN
   Strid A., 1996, Annalen des Naturhistorischen Museums in Wien Serie B Botanik und Zoologie, V98, P279
   Townsend C.C., 1980, FLORA IRAQ BIGNONIAC, V4, P1014
   Yuzbasioglu S, 2015, PLANT SYST EVOL, V301, P2043, DOI 10.1007/s00606-015-1212-3
NR 27
TC 7
Z9 7
U1 0
U2 4
PU MAGNOLIA PRESS
PI AUCKLAND
PA PO BOX 41383, AUCKLAND, ST LUKES 1030, NEW ZEALAND
SN 1179-3155
EI 1179-3163
J9 PHYTOTAXA
JI Phytotaxa
PD MAR 17
PY 2017
VL 299
IS 1
BP 103
EP 110
DI 10.11646/phytotaxa.299.1.8
PG 8
WC Plant Sciences
WE Science Citation Index Expanded (SCI-EXPANDED)
SC Plant Sciences
GA EQ3DW
UT WOS:000397952400008
DA 2023-07-11
ER

PT J
AU Gibot-Leclerc, S
   Perronne, R
   Dessaint, F
   Reibel, C
   Le corre, V
AF Gibot-Leclerc, S.
   Perronne, R.
   Dessaint, F.
   Reibel, C.
   Le corre, V.
TI Assessment of phylogenetic signal in the germination ability of
   Phelipanche ramosa on Brassicaceae hosts
SO WEED RESEARCH
LA English
DT Article
DE branched broomrape; agroecology; biotic interactions; parasitic plant;
   phylogenetic signal; oilseed rape; pathovars
ID BRANCHED BROOMRAPE; OILSEED RAPE; L. POMEL; OROBANCHE; TRAITS; NAPUS;
   DIVERSITY; PLANTS; RANGE
AB Phelipanche ramosa is a generalist parasitic weed known to cause yield losses in various crops, especially in winter oilseed rape, its new preferred host in France. This parasitic plant is also able to complete its life cycle on many Brassicaceae weeds, which are thus important alternative hosts. We studied a set of 14 common Brassicaceae weeds and characterised their ability to induce the germination of three genetically distinct pathovars of P.ramosa, based on invitro experiments. We then investigated whether phylogenetic relatedness among Brassicaceae weeds could inform on their ability to induce germination of P.ramosa by testing for a phylogenetic signal in the germination rate of the parasite. In the presence of some phylogenetic signal, phylogenetic distances among species might be used as a surrogate to predict the ability to induce germination of potential additional Brassicaceae hosts. The three pathovars studied showed different germination patterns. Moreover, we found substantial variation in the germination rate of P.ramosa among the different Brassicaceae species, with a significant effect of the clustering of species into two ancient phylogenetic lineages. However, no significant phylogenetic signal was detected overall, that is we could not exclude that germination rates were randomly distributed over the phylogeny. We suggest that further analyses should be conducted across wider sets of potential hosts to better characterise the existence of a phylogenetic signal of the ability of weeds to induce the germination of P.ramosa.
C1 [Gibot-Leclerc, S.; Perronne, R.; Dessaint, F.; Reibel, C.; Le corre, V.] Univ Bourgogne Franche Comte, INRA, Agroecol, AgroSup Dijon, Dijon, France.
   [Perronne, R.] Univ Paris Saclay, Univ Paris Sud, CNRS, UMR GQE Le Moulon,INRA,AgroParisTech, Gif Sur Yvette, France.
   CNR, Bari, Italy.
C3 INRAE; Institut Agro; AgroSup Dijon; Universite de Bourgogne;
   AgroParisTech; Centre National de la Recherche Scientifique (CNRS);
   INRAE; UDICE-French Research Universities; Universite Paris Saclay;
   Consiglio Nazionale delle Ricerche (CNR)
RP Gibot-Leclerc, S (通讯作者)，AgroSup Dijon, Dept Agron Agroequipement Elevage Environm, UMR Agroecol 1347, 26 Bd Dr Petitjean,BP 87999, F-21079 Dijon, France.
EM stephanie.gibot-leclerc@dijon.inra.fr
RI DESSAINT, Fabrice/F-1102-2014
OI DESSAINT, Fabrice/0000-0001-9135-598X; Perronne,
   Remi/0000-0002-5089-0510; Le Corre, Valerie/0000-0001-6515-7795
FU National Superior Institute for Agronomic sciences, Food and Environment
   (AgroSupDijon AOS)
FX This work was funded by the National Superior Institute for Agronomic
   sciences, Food and Environment (AgroSupDijon AOS 2013).
CR Agerbirk N, 2012, PHYTOCHEMISTRY, V77, P16, DOI 10.1016/j.phytochem.2012.02.005
   Auger B, 2012, MOL PLANT MICROBE IN, V25, P993, DOI 10.1094/MPMI-01-12-0006-R
   Beilstein MA, 2008, AM J BOT, V95, P1307, DOI 10.3732/ajb.0800065
   Benharrat H, 2005, AGRON SUSTAIN DEV, V25, P123, DOI 10.1051/agro:2004059
   Blomberg SP, 2003, EVOLUTION, V57, P717, DOI 10.1111/j.0014-3820.2003.tb00285.x
   Boulet C, 2001, P 7 INT PAR WEED S N, P228, DOI DOI 10.1016/S1161-0301(00)00058-7
   Bouwmeester HJ, 2003, CURR OPIN PLANT BIOL, V6, P358, DOI 10.1016/S1369-5266(03)00065-7
   Brault M, 2007, ENVIRON EXP BOT, V61, P272, DOI 10.1016/j.envexpbot.2007.06.009
   Cacho NI, 2015, NEW PHYTOL, V208, P915, DOI 10.1111/nph.13561
   Couvreur TLP, 2010, MOL BIOL EVOL, V27, P55, DOI 10.1093/molbev/msp202
   Dray S, 2007, J STAT SOFTW, V22, P1, DOI 10.18637/jss.v022.i04
   Edgar RC, 2004, NUCLEIC ACIDS RES, V32, P1792, DOI 10.1093/nar/gkh340
   FELSENSTEIN J, 1981, J MOL EVOL, V17, P368, DOI 10.1007/BF01734359
   Franzke A, 2011, TRENDS PLANT SCI, V16, P108, DOI 10.1016/j.tplants.2010.11.005
   Fried G, 2015, WEED RES, V55, P514, DOI 10.1111/wre.12164
   Gibot-Leclerc S, 2003, CR BIOL, V326, P645, DOI 10.1016/S1631-0691(03)00169-0
   Gibot-Leclerc S, 2015, AGRON SUSTAIN DEV, V35, P151, DOI 10.1007/s13593-014-0217-6
   Gibot-Leclerc S, 2012, FLORA, V207, P512, DOI 10.1016/j.flora.2012.06.011
   Gilbert Gregory S, 2012, Evol Appl, V5, P869, DOI 10.1111/j.1752-4571.2012.00265.x
   Joel DM, 2013, ROOT PARASITIC OROBA, P513
   Le Corre V, 2014, INT J MOL SCI, V15, P994, DOI 10.3390/ijms15010994
   Lopez-Raez JA, 2009, PEST MANAG SCI, V65, P471, DOI 10.1002/ps.1692
   Losos JB, 2008, ECOL LETT, V11, P995, DOI 10.1111/j.1461-0248.2008.01229.x
   Molinero-Ruiz ML, 2008, WEED RES, V48, P169, DOI 10.1111/j.1365-3180.2007.00611.x
   PARKER C, 1993, PARASITIC WEEDS WORL
   Parker C, 2009, PEST MANAG SCI, V65, P453, DOI 10.1002/ps.1713
   Pavoine S, 2013, EVOLUTION, V67, P828, DOI 10.1111/j.1558-5646.2012.01823.x
   Pavoine S, 2010, ECOL MONOGR, V80, P485, DOI 10.1890/09-1290.1
   Poulin R, 2011, TRENDS PARASITOL, V27, P355, DOI 10.1016/j.pt.2011.05.003
   R Core Team, 2021, R LANG ENV STAT COMP
   Schneeweiss GM, 2007, J EVOLUTION BIOL, V20, P471, DOI 10.1111/j.1420-9101.2006.01273.x
   Tamura K, 2013, MOL BIOL EVOL, V30, P2725, DOI [10.1093/molbev/mst197, 10.1093/molbev/msr121]
   Thorogood CJ, 2009, ANN BOT-LONDON, V103, P1005, DOI 10.1093/aob/mcp034
   Tsialtas JT, 2011, PLANT DIS, V95, P1322, DOI 10.1094/PDIS-06-11-0462
   Wang CY, 2015, PLANT PHYSIOL, V167, P872, DOI 10.1104/pp.114.247403
   Webb CO, 2002, ANNU REV ECOL SYST, V33, P475, DOI 10.1146/annurev.ecolsys.33.010802.150448
   Yoshida S, 2012, CURR OPIN PLANT BIOL, V15, P708, DOI 10.1016/j.pbi.2012.07.004
NR 37
TC 7
Z9 7
U1 0
U2 25
PU WILEY
PI HOBOKEN
PA 111 RIVER ST, HOBOKEN 07030-5774, NJ USA
SN 0043-1737
EI 1365-3180
J9 WEED RES
JI Weed Res.
PD DEC
PY 2016
VL 56
IS 6
BP 452
EP 461
DI 10.1111/wre.12222
PG 10
WC Agronomy; Plant Sciences
WE Science Citation Index Expanded (SCI-EXPANDED)
SC Agriculture; Plant Sciences
GA EB4RD
UT WOS:000387359800006
DA 2023-07-11
ER

PT J
AU Carlquist, S
AF Carlquist, Sherwin
TI Wood Anatomy of Brassicales: New Information, New Evolutionary Concepts
SO BOTANICAL REVIEW
LA English
DT Article
DE Ecological wood anatomy; Fiber dimorphism; Irreversibility; Raylessness;
   Wood xeromorphy; Vestures
ID BARK ANATOMY; VESTURED PITS; LIVING CELLS; DIVERSITY; HISTOLOGY;
   PHYLOGENY; ECOLOGY; SALVADORACEAE; FORCHHAMMERIA; HETEROCHRONY
AB Wood anatomical data for the 19 families of Brassicales are presented, based on light microscopy and scanning electron microscopy (SEM), arranged according to recent molecular phylogenetic evidence. Because of large species numbers and diversity in ecology and growth form, Brassicales are an ideal case study group for understanding wood evolution. Features newly reported include vestured pits in Cleomaceae, Koeberliniaceae, Pentadiplandraceae, Salvadoraceae, and Setchellanthaceae. Vesturing of primary xylem helices is shown for Raphanus (first report in angiosperms). Fiber dimorphism is newly reported in some genera of the crown group (Capparaceae + Cleomaceae + Brassicaceae). The fiber-tracheid is probably the ancestral imperforate tracheary element type for Brassicales, and from it, libriform fibers, living fibers (including septate fibers), and tracheids have likely been derived. The Baileyan concept of unidirectional evolution from tracheids to libriform fibers must have many exceptions in angiosperms, and tracheids are not uniform. Tracheids occur in Emblingiaceae, Koeberliniaceae, Pentadiplandraceae, Stixaceae, and Tropaeolaceae. Synapomorphies can be identified, as in the Akaniaceae-Tropaeolaceae clade (rays of two sizes, living fibers, scalariform perforation remnants) and the Moringaceae-Caricaceae clade (ground tissue of wood composed of thin-walled fibers or similar parenchymatous cells). Wood of Brassicales is mostly not paedomorphic, although paedomorphic characters suggesting secondary woodiness occur within the families Brassicaceae (abundance of upright ray cells, raylessness), Caricaceae, Cleomaceae, and Moringaceae. Brassicales are probably ancestrally woody, and wood of Sapindales and Malvales has a number of key character states (plesiomorphies) like those in Brassicales, as would be predicted by current molecular phylogenies. Surveys of large taxonomic groupings, such as Brassicales, tend to yield more examples of homoplasies and apomorphies that can be interpreted in terms of adaptation and functional interlinkage (e.g., ray evolution paralleling imperforate tracheary element evolution). In turn, these features can be interpreted in terms of ecology (e.g., xeric habitats) and growth forms (e.g., tree succulents). The assemblages of wood character information in a reasonably well known order of angiosperms permits hypotheses about wood evolution in angiosperms as a whole. Some of the more important hypotheses presented include: (1), that evolution of wood (and other) characters is always progressive, with gene overlays (silencing, modification, etc.) and simultaneous changes in multiple features, so that ancestral conditions are never truly re-attained. (2). Not all characters are of equal value in water economy of any given plant; some (presence of tracheids) may supersede others, and xeromorphic characters can be arranged relative to each other in tiers, although various taxonomic groups have different rosters of conductive safety features. (3). Heterochrony (protracted juvenilism, accelerated adulthood) is extensively represented in angiosperms, and acts as an overlay that is a source of diversity that angiosperms have drawn on since their inception (probably as minimally woody plants). (4). There may be no "purely taxonomic" characters, because genes of an organism relate primarily to changes, ancient and new, that are of adaptive significance, although we may not be able to detect selective value, past or present.
   Although many families of Brassicales are small and represent occupancy of specialized or extreme habitats (Batis, Koeberlinia, Moringa), active speciation in Brassicaceae and Capparaceae is related to tolerance of drought and cold with mechanisms such as vestured pits, narrow vessels, and abbreviation in life cycle length.
C1 [Carlquist, Sherwin] Santa Barbara Bot Garden, 1212 Mission Canyon Rd, Santa Barbara, CA 93105 USA.
RP Carlquist, S (通讯作者)，Santa Barbara Bot Garden, 1212 Mission Canyon Rd, Santa Barbara, CA 93105 USA.
EM s.carlquist@verizon.net
CR Adamson R. S., 1936, P ROYAL SOC S AFRICA, V23, P297
   [Anonymous], 1975, ECOLOGICAL STRATEGIE
   ARNOLD G. H., 1949, ANN BOT GARD BUITENZORG, V51, P199
   Baas P, 1996, IAWA J, V17, P351, DOI 10.1163/22941932-90000633
   BAILEY I. W., 1936, TROPICAL WOODS, V45, P18
   Bailey IW, 1944, AM J BOT, V31, P421, DOI 10.2307/2437302
   Bailey IW, 1918, P AM ACAD ARTS SCI, V54, P149, DOI 10.2307/20025747
   BOLLE F, 1936, NATURL PFLANZ, V17, P659
   Brodersen CR, 2013, FRONT PLANT SCI, V4, DOI 10.3389/fpls.2013.00108
   CARLQUIST S, 1982, STAIN TECHNOL, V57, P311, DOI 10.3109/10520298209066729
   CARLQUIST S, 1985, IAWA BULL, V6, P319, DOI 10.1163/22941932-90000960
   Carlquist S., 1962, Phytomorphology, V12, P30
   Carlquist S, 1999, TAXON, V48, P289, DOI 10.2307/1224434
   Carlquist S., 1960, Tropical Woods, P54
   Carlquist S, 2005, BOT J LINN SOC, V149, P257, DOI 10.1111/j.1095-8339.2005.00451.x
   CARLQUIST S, 1985, Aliso, V11, P139
   Carlquist S., 1969, Biotropica, V1, P47, DOI 10.2307/2989761
   CARLQUIST S, 1992, Allertonia, V6, P279
   Carlquist S, 2002, J TORREY BOT SOC, V129, P10, DOI 10.2307/3088678
   CARLQUIST S, 1992, Aliso, V13, P309
   CARLQUIST S, 1978, Allertonia, V1, P297
   CARLQUIST S, 1985, Aliso, V11, P69
   CARLQUIST S, 1984, Aliso, V10, P505
   Carlquist S, 1996, SYST BOT, V21, P607, DOI 10.2307/2419618
   Carlquist S, 1998, IAWA J, V19, P191, DOI 10.1163/22941932-90001522
   CARLQUIST S, 1998, ALISO, V16, P127
   Carlquist S., 1971, ALISO, V7, P365
   CARLQUIST S, 1966, ALISO, V6, P25, DOI DOI 10.5642/ALISO.19660602.03
   Carlquist S, 1988, COMP WOOD ANATOMY
   Carlquist S., 2001, SYSTEMATIC ECOLOGICA, V2nd, DOI DOI 10.1007/978-3-662-04578-7
   Carlquist S., 1961, COMP PLANT ANATOMY
   Carlquist S, 2007, J TORREY BOT SOC, V134, P301, DOI 10.3159/1095-5674(2007)134[301:SCROHD]2.0.CO;2
   Carlquist S, 2015, BOT J LINN SOC, V178, P529, DOI 10.1111/boj.12291
   Carlquist S, 2015, BOT J LINN SOC, V177, P291, DOI 10.1111/boj.12247
   Carlquist Sherwin, 2013, Aliso, V31, P59
   Carlquist S, 2014, BOT J LINN SOC, V174, P44, DOI 10.1111/boj.12107
   Carlquist S, 2013, INT J PLANT SCI, V174, P964, DOI 10.1086/670400
   Carlquist S, 2012, BOTANY, V90, P901, DOI [10.1139/B2012-048, 10.1139/b2012-048]
   Carlquist S, 2010, BOT J LINN SOC, V164, P342, DOI 10.1111/j.1095-8339.2010.01095.x
   Carlquist S, 2009, BOT J LINN SOC, V161, P26, DOI 10.1111/j.1095-8339.2009.00991.x
   Carlquist Sherwin, 2009, Aliso, V27, P39
   Carlquist Sherwin, 1996, SIDA Contributions to Botany, V17, P333
   CARLQUIST SHERWIN, 1958, TROPICAL WOODS, V108, P1
   Cozzo Domingo, 1946, LILLOA [TUCUMAN], V12, P29
   DENOUTER RW, 1981, ACTA BOT NEERL, V30, P199, DOI 10.1111/j.1438-8677.1981.tb00401.x
   Donoghue M. J., 1989, EVOLUTION SYSTEMATIC, P14
   ERDTMAN G, 1969, Botanical Journal of the Linnean Society, V62, P169, DOI 10.1111/j.1095-8339.1969.tb01963.x
   Fahn A., 1986, Wood anatomy and identification of trees and shrubs from Israel and adjacent regions., pplates
   FISHER J B, 1980, Lyonia, V1, P191
   Gadek P. A., 1992, Australian Systematic Botany, V5, P717
   Gandolfo MA, 1998, AM J BOT, V85, P964, DOI 10.2307/2446363
   Gibson A. C., 1979, Madrono, V26, P1
   Gregory M., 1994, IAWA J SUPPL, V1, P1
   Grew N., 1682, ANATOMY PLANTS
   Hall JC, 2004, SYST BOT, V29, P654, DOI 10.1600/0363644041744491
   Hall JC, 2002, AM J BOT, V89, P1826, DOI 10.3732/ajb.89.11.1826
   HARGRAVE KR, 1994, NEW PHYTOL, V126, P695, DOI 10.1111/j.1469-8137.1994.tb02964.x
   Heimsch Charles Jr., 1942, LILLOA [TUCUMAN], V8, P83
   IAWA Committee on Nomenclature, 1964, MULT GLOSS TERMS US
   Iltis HH, 2011, ANN MO BOT GARD, V98, P28, DOI 10.3417/2007017
   Jansen S, 2004, P NATL ACAD SCI USA, V101, P8833, DOI 10.1073/pnas.0402621101
   Jansen S, 2003, INT J PLANT SCI, V164, P405, DOI 10.1086/374369
   Jansen S, 2001, TAXON, V50, P135, DOI 10.2307/1224516
   Jansen S, 2014, NEW PHYTOL, V203, P12, DOI 10.1111/nph.12839
   Kohonen MM, 2009, J BIONIC ENG, V6, P324, DOI 10.1016/S1672-6529(08)60131-6
   Kohonen MM, 2006, LANGMUIR, V22, P3148, DOI 10.1021/la052861x
   KRIBS DAVID A., 1935, BOT GAZ, V96, P547, DOI 10.1086/334500
   KRIBS DAVID A., 1937, BULL TORREY BOT CLUB, V64, P177, DOI 10.2307/2481141
   Lens F, 2013, INT J PLANT SCI, V174, P992, DOI 10.1086/670259
   MAUSETH JD, 1993, ANN BOT-LONDON, V72, P81, DOI 10.1006/anbo.1993.1083
   McLaughlin J., 1959, Tropical Woods, P1
   Metcalfe C. R., 1950, Anatomy of the Dicotyledons: leaves, stem, and wood, in relation to taxonomy, with notes on economic uses.
   Miller C., 2014, ANN BOT, V116, P1
   Olson ME, 2007, SYST BIODIVERS, V5, P145, DOI 10.1017/S1477200006002180
   Olson ME, 2014, NEW PHYTOL, V203, P7, DOI 10.1111/nph.12716
   Olson ME, 2002, SYST BOT, V27, P55
   Olson ME, 2001, BOT J LINN SOC, V135, P315, DOI 10.1111/j.1095-8339.2001.tb00786.x
   OLSON ME, 2001, HASELTONIA, V8, P56
   Pax Pax F. F., 1936, NATURLICHEN PFLANZEN, VVolume 17 Volume 17, P146
   Rodman JE, 1998, AM J BOT, V85, P997, DOI 10.2307/2446366
   Sano Y, 2011, ANN BOT-LONDON, V107, P953, DOI 10.1093/aob/mcr042
   SAUTER JJ, 1966, Z PFLANZENPHYSIOL, V55, P246
   Schweingruber FH, 2006, IAWA J, V27, P419, DOI 10.1163/22941932-90000164
   Slatyer RO, 1967, PLANT WATER RELATION
   Solereder H., 1885, SYSTEMATISCHEN WERT
   Solereder H., 1908, SYSTEMATIC ANATOMY D
   Soltis DE, 2011, AM J BOT, V98, P704, DOI 10.3732/ajb.1000404
   STERN WILLIAM L., 1963, CONTR U S NATL HERB, V34, P25
   Stevens P.F., 2015, ANGIOSPERM PHYLOGENY
   Su JX, 2012, TAXON, V61, P601, DOI 10.1002/tax.613009
   Taylor David Winship, 1996, P232, DOI 10.1007/978-0-585-23095-5_9
   Wolkinger F., 1969, PHYTON AUSTR, V14, P55
   Zimmermann M. H., 1983, Xylem structure and the ascent of sap.
   ZIMMERMANN M H, 1978, P517
   Zwieniecki MA, 2009, TRENDS PLANT SCI, V14, P530, DOI 10.1016/j.tplants.2009.07.002
NR 95
TC 7
Z9 9
U1 1
U2 46
PU SPRINGER
PI NEW YORK
PA ONE NEW YORK PLAZA, SUITE 4600, NEW YORK, NY, UNITED STATES
SN 0006-8101
EI 1874-9372
J9 BOT REV
JI Bot. Rev.
PD MAR
PY 2016
VL 82
IS 1
BP 24
EP 90
DI 10.1007/s12229-016-9161-2
PG 67
WC Plant Sciences
WE Science Citation Index Expanded (SCI-EXPANDED)
SC Plant Sciences
GA DI6DY
UT WOS:000373590600002
DA 2023-07-11
ER

PT J
AU Tarikahya-Hacioglu, B
AF Tarikahya-Hacioglu, Burcu
TI Molecular diversity of the wild Crambe (Brassicaceae) taxa in Turkey
   detected by inter-simple sequence repeats (ISSRs)
SO INDUSTRIAL CROPS AND PRODUCTS
LA English
DT Article
DE Clustering; Crop wild relatives; Germplasm accessions; Taxonomic
   classification
ID SECTION DENDROCRAMBE BRASSICACEAE; TRANSCRIBED SPACER; GENETIC
   DIVERSITY; TAXONOMIC REVISION; TRIBE BRASSICEAE; L.; CHLOROPLAST;
   ABYSSINICA; PHYLOGENY; MARKERS
AB Crambe is a promising crop since the species of this genus is used in industry, medicine and as vegetable. For the present investigation, 32 germplasm accessions representing to 7 Crambe taxa were collected from different regions of Turkey. These collections included 17 of Crambe orientalis var. orientalis, 2 of C. orientalis var. sulphurea, 1 of C. orientalis var. dasycarpa, 1 of C. grandiflora, 4 of C. tataria var. tataria, 2 of C. tataria var. aspera and 5 of C maritima. Clustering analysis and 2-dimensional principal coordinates analysis was used to represent the genetic relations among taxa by using ISSR data. Clustering analysis clearly distinguished the species groups. Two major clusters were formed; first consisted of C. orientalis and C. grandiflora taxa, the second consisted of C. tataria and C maritima taxa. Principal coordinates analysis showed 4 species groups: C. orientalis, C. grandiflora, C. tataria and C. maritima. C. grandiflora placed closer to C. orientalis accessions and C. maritima accessions placed closer to C tataria group. The purpose of the present investigation was to understand the genetic affinities among wild relatives of Crambe and to provide information on genetic relationship of the different species of the genus for their efficient use in future breeding programs especially in Turkey and environs. The findings on genetic affinities from this study also provide important clues for solving some taxonomical conflicts of the genus. (C) 2015 Elsevier B.V. All rights reserved.
C1 [Tarikahya-Hacioglu, Burcu] Republ Turkey Minist Food Agr & Livestock, Cent Res Inst Field Crops, Sehit Cem Ersever St 9-11, Ankara, Turkey.
C3 Gida Tarim Ve Hayvancilik Bakanligi; Ministry of Food, Agriculture &
   Livestock - Turkey; Prime Ministry Turkey
RP Tarikahya-Hacioglu, B (通讯作者)，Republ Turkey Minist Food Agr & Livestock, Cent Res Inst Field Crops, Sehit Cem Ersever St 9-11, Ankara, Turkey.
EM btarikah@gmail.com
FU General Directorate of Agricultural Research and Policy (Republic of
   Turkey Ministry of Food, Agriculture and Livestock)
FX This research was financed by General Directorate of Agricultural
   Research and Policy (Republic of Turkey Ministry of Food, Agriculture
   and Livestock). I would like to express my cordial thanks to Yusuf
   Arslan and Ilhan Subasi for accompanying excursions and to Senay Boyraz
   Topaloglu for improving the language of the manuscript.
CR Arias T, 2014, AM J BOT, V101, P86, DOI 10.3732/ajb.1300312
   Bond JM, 2005, ECOGRAPHY, V28, P374, DOI 10.1111/j.0906-7590.2005.04148.x
   Briard M, 2002, SCI HORTIC-AMSTERDAM, V95, P1, DOI 10.1016/S0304-4238(02)00022-5
   Comlekcioglu N, 2008, NAT PROD RES, V22, P525, DOI 10.1080/14786410701592349
   Francisco-Ortega J, 2002, AM J BOT, V89, P1984, DOI 10.3732/ajb.89.12.1984
   Francisco-Ortega J, 1999, MOL PHYLOGENET EVOL, V11, P361, DOI 10.1006/mpev.1998.0592
   Lalas S, 2012, J AM OIL CHEM SOC, V89, P2253, DOI 10.1007/s11746-012-2122-y
   Lara-Fioreze ACC, 2013, IND CROP PROD, V50, P771, DOI 10.1016/j.indcrop.2013.07.039
   Mutlu B., 2012, TURKIYE BITKILERI LI
   Prina AO, 2009, AN JARDIN BOT MADRID, V66, P7, DOI 10.3989/ajbm.2186
   Panda S, 2003, THEOR APPL GENET, V106, P1122, DOI 10.1007/s00122-002-1134-7
   Prina A, 2000, BOT J LINN SOC, V133, P509, DOI 10.1111/j.1095-8339.2000.tb01593.x
   Prina AO, 2008, BOT J LINN SOC, V156, P291, DOI 10.1111/j.1095-8339.2007.00708.x
   Razavi SM, 2009, PHARMACOGN RES, V1, P125
   Reddy MP, 2002, EUPHYTICA, V128, P9, DOI 10.1023/A:1020691618797
   Rocha L, 2011, PLANT GENET RESOUR-C, V9, P210, DOI 10.1017/S1479262111000463
   Rohlf FJ, 2000, NTSYS PC NUMERICAL T
   Said Mohammed, 2015, African Journal of Plant Science, V9, P215
   Tutus A, 2010, INT J AGRIC BIOL, V12, P286
   Warwick S.I., 2009, BIOL BREEDING CRUCIF, P583
   Warwick SI, 2005, CAN J BOT, V83, P467, DOI [10.1139/B05-021, 10.1139/b05-021]
   Warwick SI, 2003, GENET RESOUR CROP EV, V50, P291, DOI 10.1023/A:1013988102576
   Warwick SI, 1997, CAN J BOT, V75, P960, DOI 10.1139/b97-107
   Warwick SI, 2009, GUIDE WILD GERMPLASM
   Yaman H, 2014, GENET RESOUR CROP EV, V61, P595, DOI 10.1007/s10722-013-0061-6
NR 25
TC 7
Z9 7
U1 1
U2 10
PU ELSEVIER SCIENCE BV
PI AMSTERDAM
PA PO BOX 211, 1000 AE AMSTERDAM, NETHERLANDS
SN 0926-6690
EI 1872-633X
J9 IND CROP PROD
JI Ind. Crop. Prod.
PD FEB
PY 2016
VL 80
BP 214
EP 219
DI 10.1016/j.indcrop.2015.11.065
PG 6
WC Agricultural Engineering; Agronomy
WE Science Citation Index Expanded (SCI-EXPANDED)
SC Agriculture
GA DD7MC
UT WOS:000370107600027
DA 2023-07-11
ER

PT J
AU Pavlova, D
   De La Fuente, V
   SANchez-Mata, D
   Rufo, L
AF Pavlova, D.
   De La Fuente, V.
   SANchez-Mata, D.
   Rufo, L.
TI Pollen morphology and localization of Ni in some Ni-hyperaccumulator
   taxa of Alyssum L. (Brassicaceae)
SO PLANT BIOSYSTEMS
LA English
DT Article
DE Nickel; Mediterranean; serpentine; stamen; sterile pollen
ID NICKEL LOCALIZATION; ELEMENTAL DISTRIBUTION; NUCLEAR MICROPROBE;
   HEAVY-METALS; BERTOLONII; TISSUES; LEAVES; AREAS; FLORA; SEEDS
AB Pollen morphology of seven Alyssum L. taxa growing on serpentine soils in different places in the European Mediterranean macrobioclimate territory were studied, described and compared. Cluster analysis was performed to show similarity between species and their populations. The shape of the pollen grains varies among the species and among the grains within the same anther. The pollen grains are 3-colpate, prolate, with long and narrow colpi reaching the poles. The ornamentation of the exine varies from micro-reticulate to reticulate between the species. Pollen sterility/fertility was also calculated. The highest percentage of sterile pollen (73.76%) was calculated for Alyssum murale subsp. murale and the lowest (9.54%) for A. bertolonii subsp. bertolonii. All species are representatives of sect. Odontarrhena (C. A. Meyer) Koch well known as Ni-hyperaccumulators. Nickel and other elements present in pollen and stamen were studied by inductively coupled plasmamass spectrometry. The stamen parts of all species were micromorphologically analyzed by scanning electron microscopy coupled to an energy-dispersive X-ray probe. Accumulation of Ni was detected in the stamens of all studied species and rarely in the pollen grains. The distribution patterns of Ni were similar among the species examined.
C1 [Pavlova, D.] Univ Sofia, Dept Bot, Fac Biol, 8 Dragan Tzankov Blvd, Sofia 1164, Bulgaria.
   [De La Fuente, V.; Rufo, L.] Autonomous Univ Madrid, Fac Sci, Dept Bot, Canto Blanco, Madrid, Spain.
   [SANchez-Mata, D.] Univ Complutense, Fac Pharm, Dept Plant Biol 2, E-28040 Madrid, Spain.
C3 University of Sofia; Autonomous University of Madrid; Complutense
   University of Madrid
RP Pavlova, D (通讯作者)，Univ Sofia, Dept Bot, Fac Biol, 8 Dragan Tzankov Blvd, Sofia 1164, Bulgaria.
EM pavlova@biofac.uni-sofia.bg
RI Pavlova, Dolja K/HLQ-0771-2023; Rufo, Lourdes/P-6245-2015; Pavlova,
   Dolja K/B-6299-2011; Sánchez-Mata, Daniel/L-3900-2014
OI Pavlova, Dolja K/0000-0003-3986-4554; Rufo, Lourdes/0000-0001-5675-0909;
   Pavlova, Dolja K/0000-0003-3986-4554; Sánchez-Mata,
   Daniel/0000-0001-6910-4949
FU National Research Council at the Ministry of Education and Science in
   Sofia, Bulgaria [TK-02/39]
FX The research was realized within Project TK-02/39 supported by the
   National Research Council at the Ministry of Education and Science in
   Sofia, Bulgaria.
CR Albooghobaish N, 2011, INT PR CHEM BIO ENV, V5, P292
   ALEXANDER MP, 1969, STAIN TECHNOL, V44, P117, DOI 10.3109/10520296909063335
   Ali B., 2009, NICKEL RELATION PLAN, P69
   Anchev M., 1991, EVOLUTON FLOW, V2, P85
   [Anonymous], 1898, J BIOGEOGR
   [Anonymous], 1997, PHYTOL BALCAN
   Bani A., 2010, Botanica Serbica, V34, P3
   Bani A, 2013, FRESEN ENVIRON BULL, V22, P1792
   Berazain R, 2007, PLANT SOIL, V293, P99, DOI 10.1007/s11104-007-9227-3
   Beug HJ., 2004, LEITFADEN POLLENBEST
   Bhatia NP, 2004, FUNCT PLANT BIOL, V31, P1061, DOI 10.1071/FP03192
   Boyd RS, 2007, PLANT SOIL, V293, P153, DOI 10.1007/s11104-007-9240-6
   Breygina M, 2012, BIOMETALS, V25, P1221, DOI 10.1007/s10534-012-9584-0
   Broadhurst CL, 2004, PLANT SOIL, V265, P225, DOI 10.1007/s11104-005-0974-8
   BROOKS RR, 1979, PROC R SOC SER B-BIO, V203, P387, DOI 10.1098/rspb.1979.0005
   Cecchi L, 2013, BOT J LINN SOC, V173, P269, DOI 10.1111/boj.12084
   Cecchi L, 2010, ANN BOT-LONDON, V106, P751, DOI 10.1093/aob/mcq162
   de la Fuente V, 2007, PLANT BIOSYST, V141, P170, DOI 10.1080/11263500701401422
   Diez BMJ, 1987, 43 U SEV I DES REG, V43
   ERDTMAN G., 1966, Pollen morphology and plant taxonomy. Angiosperms. An introduction to palynology I.
   Ernst Wilfried H. O., 2006, Forest Snow and Landscape Research, V80, P251
   INCEOGLU O, 1977, Communications de la Faculte des Sciences de l'Universite d'Ankara Serie C II Botanique, V21, P111
   Kupper H, 2001, J EXP BOT, V52, P2291, DOI 10.1093/jexbot/52.365.2291
   Marhold, 2011, EURO MED PLANTBASE I
   Marmiroli M, 2004, PLANT BIOSYST, V138, P231, DOI 10.1080/11263500400011126
   Mesjasz-Przybylowicz J, 2001, NUCL INSTRUM METH B, V181, P634, DOI 10.1016/S0168-583X(01)00629-2
   Micieta K, 1996, ENVIRON EXP BOT, V36, P21, DOI 10.1016/0098-8472(95)00050-X
   Migula P, 2007, PLANT SOIL, V293, P197, DOI 10.1007/s11104-007-9231-7
   Mohsenzadeh F, 2011, BIOL TRACE ELEM RES, V143, P1777, DOI 10.1007/s12011-011-9009-x
   Moore PD, 1991, POLLEN ANAL
   Orcan Nermin, 2003, Turkish Journal of Botany, V27, P63
   Perrier N, 2004, CR GEOSCI, V336, P567, DOI 10.1016/j.crte.2003.12.014
   Perveen A, 2004, PAK J BOT, V36, P683
   PRZYBYLOWICZ WJ, 1995, NUCL INSTRUM METH B, V104, P176, DOI 10.1016/0168-583X(95)00445-9
   Psaras GK, 2000, ANN BOT-LONDON, V86, P73, DOI 10.1006/anbo.2000.1161
   Psaras GK, 2001, ANN BOT-LONDON, V88, P513, DOI 10.1006/anbo.2001.1470
   Punt W, 2007, REV PALAEOBOT PALYNO, V143, P1, DOI 10.1016/j.revpalbo.2006.06.008
   Reeves RD, 2008, TURK J BIOL, V32, P143
   Reille M, 1992, POLLEN SPORES AFRIQU
   Rollins RC, 1979, BUSSEY I HARVARD U, P33
   Sanchez-Mata D, 2014, BIOL TRACE ELEM RES, V157, P75, DOI 10.1007/s12011-013-9868-4
   Sanchez-Mata Daniel, 2013, Lazaroa, V34, P275, DOI 10.5209/rev_LAZA.2013.v34.n1.43643
   Sawidis T, 1997, ACTA HORTIC, P153, DOI 10.17660/ActaHortic.1997.437.14
   Sawidis T, 1995, PROTOPLASMA, V233, P95
   Sawidis T, ENV ENG MAN IN PRESS
   Serregin I, 2009, NICKEL RELATION PLAN, P11
   Tuna A. Levent, 2002, Turkish Journal of Biology, V26, P109
   Tzonev R, 2013, PLANT BIOSYST, V147, P955, DOI 10.1080/11263504.2013.788573
   van der Ent A, 2013, PLANT SOIL, V362, P319, DOI 10.1007/s11104-012-1287-3
   Xiang CL, 2013, PLANT BIOSYST, V147, P620, DOI 10.1080/11263504.2012.748099
   Yousefi N, 2011, BIOL TRACE ELEM RES, V140, P368, DOI 10.1007/s12011-010-8701-6
   Yusuf M, 2011, B ENVIRON CONTAM TOX, V86, P1, DOI 10.1007/s00128-010-0171-1
   Zhang X, 2014, INT J PHYTOREMEDIAT, V16, P1058, DOI 10.1080/15226514.2013.810585
NR 53
TC 7
Z9 7
U1 2
U2 11
PU TAYLOR & FRANCIS LTD
PI ABINGDON
PA 2-4 PARK SQUARE, MILTON PARK, ABINGDON OR14 4RN, OXON, ENGLAND
SN 1126-3504
EI 1724-5575
J9 PLANT BIOSYST
JI Plant Biosyst.
PY 2016
VL 150
IS 4
BP 671
EP 681
DI 10.1080/11263504.2014.989284
PG 11
WC Plant Sciences
WE Science Citation Index Expanded (SCI-EXPANDED)
SC Plant Sciences
GA DQ0GI
UT WOS:000378876500008
DA 2023-07-11
ER

PT J
AU Nakayama, H
   Kimura, S
AF Nakayama, Hokuto
   Kimura, Seisuke
TI Leaves may function as temperature sensors in the heterophylly of
   Rorippa aquatica (Brassicaceae)
SO PLANT SIGNALING & BEHAVIOR
LA English
DT Article
DE Brassicaceae; heterophylly; leaf morphology; leaves; phenotypic
   plasticity; Rorippa aquatica; single-leaf warming treatment
ID GROWTH; GENE
AB Many plants show heterophylly, which is variation in leaf form within a plant owing to environmental change. The molecular mechanisms underlying heterophylly have recently been investigated in several plant species. However, little is known about how plants exhibiting heterophylly sense environmental cues. Here, we used Rorippa aquatica (Brassicaceae), which shows heterophylly, to investigate whether a single leaf can sense and transit changes in ambient temperature. The morphology of newly developed leaves after single-leaf warming treatment was significantly different from that of mock-treated control leaves, suggesting that leaves are sensing organs that mediate the responses to changes in ambient temperature in R. aquatica.
C1 [Nakayama, Hokuto] Univ Calif Davis, Dept Plant Biol, Davis, CA 95616 USA.
   [Nakayama, Hokuto; Kimura, Seisuke] Kyoto Sangyo Univ, Dept Bioresource & Environm Sci, Kyoto 603, Japan.
C3 University of California System; University of California Davis; Kyoto
   Sangyo University
RP Kimura, S (通讯作者)，Univ Calif Davis, Dept Plant Biol, Davis, CA 95616 USA.
EM seisuke@cc.kyoto-su.ac.jp
RI Nakayama, Hokuto/AEB-8143-2022
OI Nakayama, Hokuto/0000-0002-5724-4861; Kimura,
   Seisuke/0000-0002-6796-3675
FU Grants-in-Aid for Scientific Research [13J00161] Funding Source: KAKEN
CR COOK SA, 1968, EVOLUTION, V22, P496, DOI 10.1111/j.1558-5646.1968.tb03988.x
   Hepworth J, 2014, CURR OPIN PLANT BIOL, V17, P36, DOI 10.1016/j.pbi.2013.11.005
   Iida S, 2009, PLOS ONE, V4, DOI 10.1371/journal.pone.0004633
   Jiang CD, 2011, PLANT PHYSIOL, V155, P1416, DOI 10.1104/pp.111.172213
   Koenig D, 2015, NAT REV GENET, V16, P285, DOI 10.1038/nrg3883
   Kuwabara A, 2003, PLANTA, V217, P880, DOI 10.1007/s00425-003-1062-z
   Miyazawa SI, 2006, J EXP BOT, V57, P373, DOI 10.1093/jxb/eri278
   Nakamasu A, 2014, PLOS ONE, V9, DOI 10.1371/journal.pone.0111615
   Nakayama H, 2014, PLANT CELL, V26, P4733, DOI 10.1105/tpc.114.130229
   Nelissen H, 2012, CURR BIOL, V22, P1183, DOI 10.1016/j.cub.2012.04.065
   Notaguchi M, 2008, PLANT CELL PHYSIOL, V49, P1645, DOI 10.1093/pcp/pcn154
   Vlad D, 2014, SCIENCE, V343, P780, DOI 10.1126/science.1248384
   Wanke D, 2011, J PLANT RES, V124, P467, DOI 10.1007/s10265-011-0434-x
   WOODWARD FI, 1987, NATURE, V327, P617, DOI 10.1038/327617a0
   Yano S, 2001, PLANT CELL PHYSIOL, V42, P1303, DOI 10.1093/pcp/pce183
   Zotz G, 2011, BOT REV, V77, P109, DOI 10.1007/s12229-010-9062-8
NR 16
TC 7
Z9 9
U1 3
U2 17
PU TAYLOR & FRANCIS INC
PI PHILADELPHIA
PA 530 WALNUT STREET, STE 850, PHILADELPHIA, PA 19106 USA
SN 1559-2316
EI 1559-2324
J9 PLANT SIGNAL BEHAV
JI Plant Signal. Behav.
PD DEC 2
PY 2015
VL 10
IS 12
AR e1091909
DI 10.1080/15592324.2015.1091909
PG 3
WC Biochemistry & Molecular Biology; Plant Sciences
WE Science Citation Index Expanded (SCI-EXPANDED)
SC Biochemistry & Molecular Biology; Plant Sciences
GA DB7LV
UT WOS:000368697700029
PM 26367499
OA Bronze, Green Published
DA 2023-07-11
ER

PT J
AU Valencia-Diaz, S
   Flores-Morales, A
   Flores-Palacios, A
   Perea-Arango, I
AF Valencia-Diaz, Susana
   Flores-Morales, Alejandro
   Flores-Palacios, Alejandro
   Perea-Arango, Irene
TI How DOES THE PRESENCE OF ENDOSPERM AFFECT SEED SIZE AND GERMINATION?
SO BOTANICAL SCIENCES
LA English
DT Article
DE Brassicaceae; cotyledons; dicotyledons; embryo; Fabaceae
ID BRASSICACEAE; SURVIVAL; ESTABLISHMENT; FITNESS; WEIGHT; SOIL
AB Endospermic seeds may germinate more successfully than non-endospermic seeds. The quantity of reserves of endosperm is directly related to seed size; large seeds may present faster and higher percentages of germination than small seeds. We investigate whether capacity and time of germination differ between seeds with and without endosperm in two species of Brassicaceae (Lepidium virginicum and Brassica rapa) and two species of Fabaceae (Crotalaria pumila and Medicago sativa). We also investigate whether seed size within each seed type influences the percentage and time of germination. Seeds were collected from populations of these species, weighed and classified as large or small. Large and small seeds of species of both families, with both endospermic and non-endospermic seeds, were germinated under controlled conditions. Endospermic Brassicaceae seeds presented a higher percentage of germination than the non-endospermic seeds; however germination times were similar between seed type and seed size. Non-endospermic seeds of Fabaceae germinated more than the endospermic seeds of the same family, non-endospermic seeds also germinate faster. Regardless of the presence of endosperm, large seeds presented a higher percentage of germination than small seeds. However, it is not possible to generalize that seeds with endosperm will be of greater size and thus present higher percentages of germination, since the species of Fabaceae do not fit this pattern. It is inferred that the endosperm acts as a storage tissue in Brassicaceae, while in Fabaceae it may function more as a protective barrier for the embryo, but confirmation of this would require further research.
C1 [Valencia-Diaz, Susana; Perea-Arango, Irene] Univ Autonoma Estado Morelos, Ctr Invest Biotecnol, Cuernavaca, Mexico.
   [Flores-Morales, Alejandro] Univ Autonoma Estado Morelos, Fac Ciencias Biol, Cuernavaca, Morelos, Mexico.
   [Flores-Palacios, Alejandro] Univ Autonoma Estado Morelos, Ctr Invest Biodiversidad & Conservat, Cuernavaca, Mexico.
C3 Universidad Autonoma del Estado de Morelos; Universidad Autonoma del
   Estado de Morelos; Universidad Autonoma del Estado de Morelos
RP Valencia-Diaz, S (通讯作者)，Univ Autonoma Estado Morelos, Ctr Invest Biotecnol, Cuernavaca, Mexico.
EM susana.valencia@uaem.mx
RI Valencia-díaz, Susana/ABB-4670-2020; Flores-Palacios,
   Alejandro/T-7074-2017
OI Flores-Palacios, Alejandro/0000-0002-2000-9964; Perea,
   Irene/0000-0003-1944-4739; Valencia Diaz, Susana/0000-0002-0089-226X
CR Al-Shehbaz IA, 2006, PLANT SYST EVOL, V259, P89, DOI 10.1007/s00606-006-0415-z
   Andrade M.G, 2007, FAMILIA LEGUMINOSAE
   Arditti J, 2000, NEW PHYTOL, V145, P367, DOI 10.1046/j.1469-8137.2000.00587.x
   Atlas Climatico Digital de Mexico, 2013, UN INF CIENC AMB UNI
   Baroux C, 2002, GENOME BIOL, V3, DOI 10.1186/gb-2002-3-9-reviews1026
   Bewley D., 1985, SEEDS PHYSL DEV GERM
   Bustamante R, 2009, ACTA BOT MEX, V87, P23
   Corby HDL, 2011, BOT J LINN SOC, V167, P251, DOI 10.1111/j.1095-8339.2011.01174.x
   Costa LM, 2004, TRENDS PLANT SCI, V9, P507, DOI 10.1016/j.tplants.2004.08.007
   Eriksson O, 1999, ACTA OECOL, V20, P61, DOI 10.1016/S1146-609X(99)80016-2
   GROOT SPC, 1988, PLANTA, V174, P500, DOI 10.1007/BF00634479
   HAKANSSON A, 1956, HEREDITAS, V42, P373
   HARPER J. L., 1970, Annual review of ecology and systematics., V1, P327, DOI 10.1146/annurev.es.01.110170.001551
   HODGSON JG, 1986, NEW PHYTOL, V104, P497, DOI 10.1111/j.1469-8137.1986.tb02916.x
   Iglesias-Fernandez R., 2007, SEED SCI BIOTECHNOL, V2, P18
   Kucera B, 2005, SEED SCI RES, V15, P281, DOI 10.1079/SSR2005218
   Ledingham GF, 1940, GENETICS, V25, P1
   Lee KJD, 2012, PLANT PHYSIOL, V160, P1551, DOI 10.1104/pp.112.203661
   Leishman M. R., 2000, SEEDS ECOLOGY REGENE, P31, DOI DOI 10.1079/9780851994321.0031
   LEISHMAN MR, 1994, J ECOL, V82, P249, DOI 10.2307/2261293
   Lloret F, 1999, FUNCT ECOL, V13, P210, DOI 10.1046/j.1365-2435.1999.00309.x
   LOPES MA, 1993, PLANT CELL, V5, P1383, DOI 10.1105/tpc.5.10.1383
   MARSHALL DL, 1986, AM J BOT, V73, P457, DOI 10.2307/2444249
   Miller R.H., 1967, TECHNICAL B USDA, V1373
   Moles AT, 2005, SCIENCE, V307, P576, DOI 10.1126/science.1104863
   Moles AT, 2004, J ECOL, V92, P372, DOI 10.1111/j.0022-0477.2004.00884.x
   Moles AT, 2000, OIKOS, V89, P541, DOI 10.1034/j.1600-0706.2000.890313.x
   Muller K, 2006, PLANT CELL PHYSIOL, V47, P864, DOI 10.1093/pcp/pcj059
   OSUNKOYA OO, 1994, J ECOL, V82, P149, DOI 10.2307/2261394
   Pritchard SL, 2002, PLANT J, V31, P639, DOI 10.1046/j.1365-313X.2002.01376.x
   Probert RJ, 2009, ANN BOT-LONDON, V104, P57, DOI 10.1093/aob/mcp082
   Ranal Marli A., 2006, Braz. J. Bot., V29, P1
   Rask L, 2000, PLANT MOL BIOL, V42, P93, DOI 10.1023/A:1006380021658
   Seiwa K, 2000, OECOLOGIA, V123, P208, DOI 10.1007/s004420051007
   StataCorp, 2013, STATA STAT SOFTW REL
   Tremayne MA, 2000, NEW PHYTOL, V148, P127, DOI 10.1046/j.1469-8137.2000.00738.x
   TRIPATHI RS, 1990, OIKOS, V57, P289, DOI 10.2307/3565956
   Valencia-Diaz S, 2005, J ARID ENVIRON, V63, P686, DOI 10.1016/j.jaridenv.2005.03.024
   VENABLE DL, 1992, AM NAT, V140, P287, DOI 10.1086/285413
   Vera ML, 1997, PLANT ECOL, V133, P101, DOI 10.1023/A:1009729201384
   Zar JH, 2010, BIOSTAT ANAL
NR 41
TC 7
Z9 8
U1 0
U2 16
PU SOC BOTANICA MEXICO
PI MEXICO
PA APARTADO POSTAL 70-385  DELEGACION COYOACAN, CIUDAD UNIV, MEXICO, D F
   00000, MEXICO
SN 2007-4298
EI 2007-4476
J9 BOT SCI
JI Bot. Sci.
PD DEC
PY 2015
VL 93
IS 4
BP 783
EP 789
PG 7
WC Plant Sciences
WE Science Citation Index Expanded (SCI-EXPANDED)
SC Plant Sciences
GA DC2KZ
UT WOS:000369046900010
OA gold
DA 2023-07-11
ER

PT J
AU Younes, K
   Merghache, S
   Djabou, N
   Selles, C
   Muselli, A
   Tabti, B
   Costa, J
AF Younes, Kawther
   Merghache, Salima
   Djabou, Nassim
   Selles, Chaouki
   Muselli, Alain
   Tabti, Boufeldja
   Costa, Jean
TI Chemical Composition and Free Radical Scavenging Activity of Essential
   Oils and Extracts of Algerian Cardaria draba (L.) Desv.
SO JOURNAL OF ESSENTIAL OIL BEARING PLANTS
LA English
DT Article
DE Cardaria draba (L.) Desv.; Essential oils; GC/ MS; Phenols; DPPH assay
ID ANTIOXIDANT ACTIVITY; FLAVONOID CONTENTS; PHENOLICS
AB This study reports the qualitative and quantitative analysis of the essential oils extracted by hydrodistillation from the aerial parts and the leaves of Cardaria draba (L.) Desv. (Brassicaceae family) growing in the West Northern of Algeria. The volatile components of the aerial parts and the leaves were determined using both GC and GC-MS techniques which allowed the identification of thirty nine constituents accounting for 68.25 % and 77.63 % of the total oils, respectively. The major components were 6,10,14-trimethyl-2-pentadecanone (aerial parts : 20.61 %; leaves : 11.08 %) and (E)-phytol (aerial parts : 11.38 %; leaves : 39.67 %). Total phenolic contents of six extracts of the leaves and the stems of C. draba were estimated by using Folin-Ciocalteu reagent. The ethanolic extract of the leaves was found to possess the highest total phenolic content (57.79mg of Gallic acid equivalent/g of plant extract). The antioxidant activity of the aerial parts oil and the extracts of C. draba was assessed using DPPH test. The ethanolic extract of the leaves showed a significant DPPH scavenging capacity (IC50 = 0.53mg/ml).
C1 [Younes, Kawther; Merghache, Salima; Djabou, Nassim; Selles, Chaouki; Tabti, Boufeldja] Univ Tlemcen, Lab Nat & Bioact Subst LASNABIO, Tilimsen 13000, Algeria.
   [Muselli, Alain; Costa, Jean] Univ Corse, UMR CNRS 6134, Lab Chem Nat Prod, F-20250 Corte, France.
C3 Universite Abou Bekr Belkaid; Centre National de la Recherche
   Scientifique (CNRS); CNRS - Institute for Engineering & Systems Sciences
   (INSIS)
RP Merghache, S (通讯作者)，Univ Tlemcen, Lab Nat & Bioact Subst LASNABIO, POB 119, Tilimsen 13000, Algeria.
EM merghachesalima@yahoo.fr
RI Muselli, Alain/AAR-3446-2020; Djabou, Nassim/F-9006-2013; Djabou,
   Nassim/AAC-3603-2019
OI Muselli, Alain/0000-0002-0031-1621; Djabou, Nassim/0000-0002-6429-4082;
   Djabou, Nassim/0000-0002-6429-4082
CR Adams R.P., 2001, IDENTIFICATION ESSEN
   Afsharypuor S, 2006, J ESSENT OIL RES, V18, P674, DOI 10.1080/10412905.2006.9699202
   Aromes library of Laboratory of Chemistry of Natural Products, 1987, 6134 UMR CNRS AR LIB
   Bhoyar MS, 2011, AUST J CROP SCI, V5, P912
   Dai J, 2010, MOLECULES, V15, P7313, DOI 10.3390/molecules15107313
   DAXENBICHLER ME, 1991, PHYTOCHEMISTRY, V30, P2623, DOI 10.1016/0031-9422(91)85112-D
   El-Massry KF, 2002, FOOD CHEM, V79, P331, DOI 10.1016/S0308-8146(02)00164-4
   FARNSWOR.NR, 1966, J PHARM SCI-US, V55, P225, DOI 10.1002/jps.2600550302
   HALLIWELL B, 1990, FREE RADICAL RES COM, V9, P1, DOI 10.3109/10715769009148569
   Hochmuth D., 2006, MASS SPECTRAL LIB TE
   Konig W.A., 2001, TERPENOIDS RELATED C
   Liu L, 2012, PAK J BOT, V44, P619
   Lobo V., 2010, ASIAN J EXP BIOL SCI, V2, P826
   LOCKWOOD GB, 1991, PLANT SYST EVOL, V176, P11, DOI 10.1007/BF00937942
   MCLAFFERTY FW, 1988, WILEY NBS REGISTRY M
   Merghache D, 2014, NAT PROD RES, V28, P795, DOI 10.1080/14786419.2014.883392
   Moghadam M. M., 2014, HORIZON MED SCI, V19, P9
   Popovici C., 2009, REV GENIE IND, V4, P26
   Pourmorad F, 2006, AFR J BIOTECHNOL, V5, P1142
   Prior RL, 2005, J AGR FOOD CHEM, V53, P4290, DOI 10.1021/jf0502698
   Radonic A, 2011, CHEM BIODIVERS, V8, P1170, DOI 10.1002/cbdv.201000370
   Radwan H. M., 2007, RES J MED MED SCI, V2, P127
   Salluca T. G., 2008, REV BOLIV QUIM, V25, P58
   Schmidt R, 2011, PLANT GENET GENOMICS, V9, P1, DOI 10.1007/978-1-4419-7118-0
   Siatka T, 2010, MOLECULES, V15, P9450, DOI 10.3390/molecules15129450
   YEN GC, 1994, J AGR FOOD CHEM, V42, P629, DOI 10.1021/jf00039a005
NR 26
TC 7
Z9 7
U1 4
U2 8
PU TAYLOR & FRANCIS LTD
PI ABINGDON
PA 2-4 PARK SQUARE, MILTON PARK, ABINGDON OR14 4RN, OXON, ENGLAND
SN 0972-060X
EI 0976-5026
J9 J ESSENT OIL BEAR PL
JI J. Essent. Oil Bear. Plants.
PD NOV 2
PY 2015
VL 18
IS 6
BP 1448
EP 1458
DI 10.1080/0972060X.2014.974077
PG 11
WC Plant Sciences
WE Science Citation Index Expanded (SCI-EXPANDED)
SC Plant Sciences
GA CW2LP
UT WOS:000364824100018
DA 2023-07-11
ER

PT J
AU Tantikanjana, T
   Nasrallah, JB
AF Tantikanjana, Titima
   Nasrallah, June B.
TI Ligand-Mediated cis-Inhibition of Receptor Signaling in the
   Self-Incompatibility Response of the Brassicaceae(1[OPEN])
SO PLANT PHYSIOLOGY
LA English
DT Article
ID S-LOCUS; ARABIDOPSIS-THALIANA; BRASSICA-OLERACEA; GENE-EXPRESSION;
   A-LYRATA; IN-VIVO; KINASE; PROTEINS; SERRATE; CANCER
AB The inhibition of self-pollination in self-incompatible Brassicaceae is based on allele-specific trans-activation of the highly polymorphic S-locus receptor kinase (SRK), which is displayed at the surface of stigma epidermal cells, by its even more polymorphic pollen coat-localized ligand, the S-locus cysteine-rich (SCR) protein. In an attempt to achieve constitutive activation of SRK and thus facilitate analysis of self-incompatibility (SI) signaling, we coexpressed an Arabidopsis lyrata SCR variant with its cognate SRK receptor in the stigma epidermal cells of Arabidopsis (Arabidopsis thaliana) plants belonging to the C24 accession, in which expression of SRK and SCR had been shown to exhibit a robust SI response. Contrary to expectation, however, coexpression of SRK and SCR was found to inhibit SRK-mediated signaling and to disrupt the SI response. This phenomenon, called cis-inhibition, is well documented in metazoans but has not as yet been reported for plant receptor kinases. We demonstrate that cis-inhibition of SRK, like its trans-activation, is based on allele-specific interaction between receptor and ligand. We also show that stigma-expressed SCR causes entrapment of its SRK receptor in the endoplasmic reticulum, thus disrupting the proper targeting of SRK to the plasma membrane, where the receptor would be available for productive interaction with its pollen coat-derived SCR ligand. Although based on an artificial cis-inhibition system, the results suggest novel strategies of pollination control for the generation of hybrid cultivars and large-scale seed production from hybrid plants in Brassicaceae seed crops and, more generally, for inhibiting cell surface receptor function and manipulating signaling pathways in plants.
C1 [Tantikanjana, Titima; Nasrallah, June B.] Cornell Univ, Plant Biol Sect, Sch Integrat Plant Sci, Ithaca, NY 14953 USA.
C3 Cornell University
RP Nasrallah, JB (通讯作者)，Cornell Univ, Plant Biol Sect, Sch Integrat Plant Sci, Ithaca, NY 14953 USA.
EM jbn2@cornell.edu
FU National Science Foundation [IOS-1146725]; Division Of Integrative
   Organismal Systems; Direct For Biological Sciences [1146725] Funding
   Source: National Science Foundation
FX This work was supported by the National Science Foundation (grant no.
   IOS-1146725).
CR Bar M, 2014, CURR OPIN PLANT BIOL, V22, P86, DOI 10.1016/j.pbi.2014.09.008
   Boggs NA, 2009, GENETICS, V182, P1313, DOI 10.1534/genetics.109.102442
   Borges F, 2013, RNA BIOL, V10, P490, DOI 10.4161/rna.24085
   Carvalho RF, 2006, NAT NEUROSCI, V9, P322, DOI 10.1038/nn1655
   Castellano G, 2006, CANCER RES, V66, P10709, DOI 10.1158/0008-5472.CAN-06-1327
   Chookajorn T, 2004, P NATL ACAD SCI USA, V101, P911, DOI 10.1073/pnas.2637116100
   Clough SJ, 1998, PLANT J, V16, P735, DOI 10.1046/j.1365-313x.1998.00343.x
   Cuzin F, 2008, CURR OPIN GENET DEV, V18, P193, DOI 10.1016/j.gde.2007.12.004
   DWYER KG, 1994, PLANT CELL, V6, P1829, DOI 10.1105/tpc.6.12.1829
   Fleming RJ, 2013, DEVELOPMENT, V140, P2039, DOI 10.1242/dev.087916
   Giranton JL, 1995, PLANT J, V8, P827, DOI 10.1046/j.1365-313X.1995.8060827.x
   Glittenberg M, 2006, EMBO J, V25, P4697, DOI 10.1038/sj.emboj.7601337
   GRAY AR, 1993, GENETIC IMPROVEMENT, P61
   Haklai-Topper L, 2010, EMBO J, V29, P2635, DOI 10.1038/emboj.2010.147
   Han Xinbing, 2014, Adv Pharmacol, V70, P265, DOI 10.1016/B978-0-12-417197-8.00009-2
   Held W, 2008, NAT REV IMMUNOL, V8, P269, DOI 10.1038/nri2278
   Hirota S, 1998, SCIENCE, V279, P577, DOI 10.1126/science.279.5350.577
   Jackson AL, 2003, NAT BIOTECHNOL, V21, P635, DOI 10.1038/nbt831
   Jun J, 2010, PLANT PHYSIOL, V154, P1721, DOI 10.1104/pp.110.163683
   Kachroo A, 2001, SCIENCE, V293, P1824, DOI 10.1126/science.1062509
   KHO YO, 1968, EUPHYTICA, V17, P298
   Kitashiba H, 2011, P NATL ACAD SCI USA, V108, P18173, DOI 10.1073/pnas.1115283108
   Klein T, 1997, DEV BIOL, V189, P123, DOI 10.1006/dbio.1997.8564
   Krasagakis K, 2011, J CELL PHYSIOL, V226, P1099, DOI 10.1002/jcp.22431
   Kusaba M, 2001, PLANT CELL, V13, P627, DOI 10.1105/tpc.13.3.627
   LAEMMLI UK, 1970, NATURE, V227, P680, DOI 10.1038/227680a0
   Lease KA, 2006, PLANT PHYSIOL, V142, P831, DOI 10.1104/pp.106.086041
   Nasrallah JB, 2014, PLANT CELL, V26, P3838, DOI 10.1105/tpc.114.129387
   Nasrallah JB, 2014, BIOCHEM SOC T, V42, P313, DOI 10.1042/BST20130222
   Nasrallah ME, 2002, SCIENCE, V297, P247, DOI 10.1126/science.1072205
   Nasrallah ME, 2004, P NATL ACAD SCI USA, V101, P16070, DOI 10.1073/pnas.0406970101
   Nasrallah ME, 2004, BIOTECHNOL AGRIC FOR, V54, P65
   Nelson BK, 2007, PLANT J, V51, P1126, DOI 10.1111/j.1365-313X.2007.03212.x
   Ockendon DJ, 1993, GENETIC IMPROVEMENT, P87
   Paszkowski J, 2011, CURR OPIN PLANT BIOL, V14, P195, DOI 10.1016/j.pbi.2011.01.002
   Reay AC, 2015, ANN BOT-LONDON, V115, P789, DOI 10.1093/aob/mcv008
   Robatzek S, 2006, GENE DEV, V20, P537, DOI 10.1101/gad.366506
   Roberts M, 2013, PLOS GENET, V9, DOI 10.1371/journal.pgen.1003465
   Sakamoto K, 2011, J BIOL CHEM, V286, P8405, DOI 10.1074/jbc.M110.176479
   Scacheri PC, 2004, P NATL ACAD SCI USA, V101, P1892, DOI 10.1073/pnas.0308698100
   Schopfer CR, 2000, PLANT PHYSIOL, V124, P935, DOI 10.1104/pp.124.3.935
   Schopfer CR, 1999, SCIENCE, V286, P1697, DOI 10.1126/science.286.5445.1697
   Shaya O, 2011, CURR OPIN GENET DEV, V21, P732, DOI 10.1016/j.gde.2011.07.007
   Shiba H, 2001, PLANT PHYSIOL, V125, P2095, DOI 10.1104/pp.125.4.2095
   Shimosato H, 2007, PLANT CELL, V19, P107, DOI 10.1105/tpc.105.038869
   SMYTH DR, 1990, PLANT CELL, V2, P755, DOI 10.1105/tpc.2.8.755
   Sorkin A, 2009, EXP CELL RES, V315, P683, DOI [10.1016/j.yexcr.2008.07.029, 10.1016/j.yexcr.2008.08.013]
   SPORN MB, 1985, NATURE, V313, P745, DOI 10.1038/313745a0
   Stein JC, 1996, PLANT CELL, V8, P429, DOI 10.1105/tpc.8.3.429
   STEIN JC, 1991, P NATL ACAD SCI USA, V88, P8816, DOI 10.1073/pnas.88.19.8816
   Strabala TJ, 2008, PLANT SIGNAL BEHAV, V3, P457, DOI 10.4161/psb.3.7.5602
   Strabala TJ, 2006, PLANT PHYSIOL, V140, P1331, DOI 10.1104/pp.105.075515
   Takayama S, 2000, P NATL ACAD SCI USA, V97, P1920, DOI 10.1073/pnas.040556397
   Takayama S, 2001, NATURE, V413, P534, DOI 10.1038/35097104
   TOWBIN H, 1979, P NATL ACAD SCI USA, V76, P4350, DOI 10.1073/pnas.76.9.4350
   Wang JQ, 2014, FRONT IMMUNOL, V5, DOI 10.3389/fimmu.2014.00367
   Wang ZY, 2012, ANNU REV GENET, V46, P701, DOI 10.1146/annurev-genet-102209-163450
   Webster MK, 1996, EMBO J, V15, P520, DOI 10.1002/j.1460-2075.1996.tb00384.x
   Willnow TE, 1996, EMBO J, V15, P2632, DOI 10.1002/j.1460-2075.1996.tb00623.x
   WILLNOW TE, 1995, P NATL ACAD SCI USA, V92, P4537, DOI 10.1073/pnas.92.10.4537
   Yamamoto M, 2014, PLANT CELL, V26, P4749, DOI 10.1105/tpc.114.131987
   Yaron A, 2012, TRENDS NEUROSCI, V35, P230, DOI 10.1016/j.tins.2011.12.003
NR 62
TC 7
Z9 7
U1 0
U2 13
PU AMER SOC PLANT BIOLOGISTS
PI ROCKVILLE
PA 15501 MONONA DRIVE, ROCKVILLE, MD 20855 USA
SN 0032-0889
EI 1532-2548
J9 PLANT PHYSIOL
JI Plant Physiol.
PD OCT
PY 2015
VL 169
IS 2
BP 1141
EP +
DI 10.1104/pp.15.00572
PG 19
WC Plant Sciences
WE Science Citation Index Expanded (SCI-EXPANDED)
SC Plant Sciences
GA CX0QF
UT WOS:000365401000023
PM 26269543
OA Green Published, hybrid
DA 2023-07-11
ER

PT J
AU Remington, DL
   Figueroa, J
   Rane, M
AF Remington, David L.
   Figueroa, Jennifer
   Rane, Mitali
TI Timing of shoot development transitions affects degree of perenniality
   in Arabidopsis lyrata (Brassicaceae)
SO BMC PLANT BIOLOGY
LA English
DT Article
ID FLOWERING TIME-VARIATION; LOCAL ADAPTATION; MERISTEM ALLOCATION;
   EVOLUTION; POPULATIONS; RELATIVES; DIFFERENTIATION; ARCHITECTURE; WILD
AB Background: Perenniality is best understood in quantitative terms, involving the relationship between production vs. turnover of meristems, biomass, or energy reserves. Previous quantitative trait locus (QTL) studies using divergent populations of the perennial rock cress Arabidopsis lyrata have shown that trade-offs in vegetative growth vs. reproduction are due to cascading effects of differences in early vegetative development, which contribute to local adaptation. However, details of the developmental differences and how they affect perenniality remained unclear. In this study, we investigated in detail the developmental differences in perenniality between populations. A. lyrata from Norway and North Carolina populations, representing contrasting environments and degrees of perenniality, were grown under controlled conditions, and data were collected on plant phenology and shoot-level development. We tested hypotheses that differences in perenniality involve strict allocation of lateral meristems to vegetative vs. reproductive fates, or alternatively quantitative effects of pre-reproductive vegetative development.
   Results: The two populations showed large differences in the degree of vegetative development on individual shoots prior to reproductive transitions. The number of leaves produced on shoots prior to bolting, and not strict meristem allocation or variation in apical dominance, was able to explain variation in the number of inflorescences on individual plants. These results suggested that allocation of time to shoot vegetative vs. reproductive development could be a major factor in resource allocation differences between the populations.
   Conclusions: Based on these results and those of previous QTL studies, we propose a model in which the degree of shoot vegetative development shapes the developmental context for reproduction and subsequent vegetative growth in different environments. Climate-specific effects of shoot development patterns on reproductive output and survival may result in divergent evolutionary trajectories along a perenniality continuum, which may have broader relevance for plant life history evolution.
C1 [Remington, David L.; Figueroa, Jennifer; Rane, Mitali] Univ N Carolina, Dept Biol, Greensboro, NC 27402 USA.
C3 University of North Carolina; University of North Carolina Greensboro
RP Remington, DL (通讯作者)，Univ N Carolina, Dept Biol, POB 26170, Greensboro, NC 27402 USA.
EM dlreming@uncg.edu
FU Office of Research and Economic Development; Undergraduate Research,
   Scholarship and Creativity Office at the University of North Carolina at
   Greensboro
FX The authors thank Outi Savolainen and Ulla Kemi (University of Oulu,
   Finland) for providing seed from the Spiterstulen population. Outi
   Savolainen, Paivi Leinonen, Tim Vines, Jana Vamosi, three anonymous
   reviewers from Axios Review, and four additional anonymous reviewers
   provided helpful comments on the manuscript. The research was supported
   by the Office of Research and Economic Development and by the
   Undergraduate Research, Scholarship and Creativity Office at the
   University of North Carolina at Greensboro.
CR Albani MC, 2012, PLOS GENET, V8, DOI 10.1371/journal.pgen.1003130
   Baker RL, 2012, NEW PHYTOL, V196, P271, DOI 10.1111/j.1469-8137.2012.04245.x
   Bjorklund M, 2004, EVOLUTION, V58, P1157
   Bonser SP, 2006, CAN J BOT, V84, P143, DOI [10.1139/B05-154, 10.1139/b05-154]
   Bonser SP, 1996, OIKOS, V77, P347, DOI 10.2307/3546076
   Chiang GCK, 2013, EVOLUTION, V67, P883, DOI 10.1111/j.1558-5646.2012.01828.x
   Clauss MJ, 2006, MOL ECOL, V15, P2753, DOI 10.1111/j.1365-294X.2006.02973.x
   Clauss MJ, 2006, TRENDS PLANT SCI, V11, P449, DOI 10.1016/j.tplants.2006.07.005
   Diggle PK, 1999, INT J PLANT SCI, V160, pS123, DOI 10.1086/314217
   Doebley J, 1997, NATURE, V386, P485, DOI 10.1038/386485a0
   Donohue K, 2014, EVOLUTION, V68, P32, DOI 10.1111/evo.12284
   GEBER MA, 1990, EVOLUTION, V44, P799, DOI 10.1111/j.1558-5646.1990.tb03806.x
   Grbic V, 2000, PLANT J, V21, P215, DOI 10.1046/j.1365-313x.2000.00670.x
   Hall MC, 2006, GENETICS, V172, P1829, DOI 10.1534/genetics.105.051227
   Harris K, 2007, J EXP BOT, V58, P327, DOI 10.1093/jxb/erl225
   Haselhorst MSH, 2011, MOL ECOL, V20, P4042, DOI 10.1111/j.1365-294X.2011.05227.x
   Hu TT, 2011, NAT GENET, V43, P476, DOI 10.1038/ng.807
   Kim E, 2012, FUNCT ECOL, V26, P294, DOI 10.1111/j.1365-2435.2011.01936.x
   Kim E, 2011, AM J BOT, V98, P1752, DOI 10.3732/ajb.1100194
   Kuittinen H, 2004, GENETICS, V168, P1575, DOI 10.1534/genetics.103.022343
   Kuittinen H, 2008, MOL BIOL EVOL, V25, P319, DOI 10.1093/molbev/msm257
   Leinonen PH, 2013, MOL ECOL, V22, P709, DOI 10.1111/j.1365-294X.2012.05678.x
   Leinonen PH, 2011, EVOLUTION, V65, P90, DOI 10.1111/j.1558-5646.2010.01119.x
   Leinonen PH, 2009, AM J BOT, V96, P1129, DOI 10.3732/ajb.0800080
   Martin A, 2013, EVOLUTION, V67, P1235, DOI 10.1111/evo.12081
   McGregor AP, 2007, NATURE, V448, P587, DOI 10.1038/nature05988
   Mitchell-Olds T, 2001, TRENDS ECOL EVOL, V16, P693, DOI 10.1016/S0169-5347(01)02291-1
   Muller MH, 2008, HEREDITY, V100, P47, DOI 10.1038/sj.hdy.6801057
   Munne-Bosch S, 2008, TRENDS PLANT SCI, V13, P216, DOI 10.1016/j.tplants.2008.02.002
   National Weather Service, 2006, 2006 GREENSB CLIM PL
   Quilot-Turion B, 2013, ANN BOT-LONDON, V111, P957, DOI 10.1093/aob/mct055
   R Core Team, 2021, R LANG ENV STAT COMP
   Remington DL, 2013, GENETICS, V195, P1087, DOI 10.1534/genetics.113.151803
   Riihimaki M, 2005, GENETICA, V123, P63, DOI 10.1007/s10709-003-2711-7
   Riihimaki M, 2004, AM J BOT, V91, P1036, DOI 10.3732/ajb.91.7.1036
   Schranz ME, 2006, TRENDS PLANT SCI, V11, P535, DOI 10.1016/j.tplants.2006.09.002
   Studer AJ, 2012, GENETICS, V191, P951, DOI 10.1534/genetics.112.138479
   Studer AJ, 2011, GENETICS, V188, P673, DOI 10.1534/genetics.111.126508
   Thomas H, 2004, TOP CURR GENET, V3, P145
   Thomas H, 2000, J EXP BOT, V51, P1781, DOI 10.1093/jexbot/51.352.1781
   Thomas H, 2013, NEW PHYTOL, V197, P696, DOI 10.1111/nph.12047
   VAN NOORDWIJK AJ, 1986, AM NAT, V128, P137, DOI 10.1086/284547
   Wang RH, 2009, NATURE, V459, P423, DOI 10.1038/nature07988
   Worley AC, 2003, AM NAT, V161, P153, DOI 10.1086/345461
NR 44
TC 7
Z9 7
U1 0
U2 23
PU BMC
PI LONDON
PA CAMPUS, 4 CRINAN ST, LONDON N1 9XW, ENGLAND
SN 1471-2229
J9 BMC PLANT BIOL
JI BMC Plant Biol.
PD SEP 17
PY 2015
VL 15
AR 226
DI 10.1186/s12870-015-0606-2
PG 13
WC Plant Sciences
WE Science Citation Index Expanded (SCI-EXPANDED)
SC Plant Sciences
GA CR4DR
UT WOS:000361282500002
PM 26381240
OA Green Published, gold
DA 2023-07-11
ER

PT J
AU Xiao, Y
   Li, C
   Hsieh, TY
   Tian, DK
   Zhou, JJ
   Zhang, DG
   Chen, GX
AF Xiao, Yan
   Li, Chun
   Hsieh, Tung-Yu
   Tian, Dai-Ke
   Zhou, Jian-Jun
   Zhang, Dai-Gui
   Chen, Gong-Xi
TI Eutrema bulbiferum (Brassicaceae), a new species with bulbils from
   Hunan, China
SO PHYTOTAXA
LA English
DT Article
DE Critically Endangered; ITS; IUCN; Karst; PCA
ID PHYLOGENETIC POSITION; GENERIC LIMITS; SEQUENCES; SYNOPSIS
AB Eutrema bulbiferum, a unique new species of Brassicaceae found in the limestone areas of Longshan and Jishou, Hunan, China, is described and illustrated. This species is most similar to E. tenue and E. yunnanense, but can be easily distinguished by its rosulate fleshy bulbils in the leaf axil or near the stem base, fewer ovules per ovary, slightly 4-angled short wand-like silique, and bended silique apex with a beak. E. bulbiferum is categorized into Eutrema by phylogenetic analysis based on the nuclear internal transcribed spacer (ITS). It is also clearly separated from E. tenue and E. yunnanense by the results of both phylogenetic analysis and Principal Component Analysis (PCA) based on morphometric characters.
C1 [Xiao, Yan; Li, Chun; Hsieh, Tung-Yu; Tian, Dai-Ke] Chinese Acad Sci, Shanghai Chenshan Plant Sci Res Ctr, Shanghai 201602, Peoples R China.
   [Xiao, Yan; Li, Chun; Hsieh, Tung-Yu; Tian, Dai-Ke] Shanghai Chenshan Bot Garden, Shanghai Key Lab Plant Funct Genom & Resources, Shanghai 201602, Peoples R China.
   [Xiao, Yan; Zhang, Dai-Gui; Chen, Gong-Xi] Jishou Univ, Hunan Key Lab Plant Resources Conservat & Utiliza, Jishou 416000, Hunan, Peoples R China.
   [Hsieh, Tung-Yu] Chinese Acad Sci, Shanghai Inst Biol Sci, Shanghai 200031, Peoples R China.
   [Zhou, Jian-Jun] Cent South Univ Forestry & Technol, Coll Forestry, Changsha 410004, Hunan, Peoples R China.
C3 Chinese Academy of Sciences; Shanghai Institutes for Biological
   Sciences, CAS; Chinese Academy of Sciences; Jishou University; Chinese
   Academy of Sciences; Shanghai Institutes for Biological Sciences, CAS;
   Central South University of Forestry & Technology
RP Tian, DK (通讯作者)，Chinese Acad Sci, Shanghai Chenshan Plant Sci Res Ctr, 3888 Chenhua Rd, Shanghai 201602, Peoples R China.
EM dktian@sibs.ac.cn; chengongxi2011@163.com
OI Tung-Yu, Hsieh/0000-0002-0291-6261
FU Chinese Academy of Sciences (CAS) [CZBZX-1]; Shanghai Administration
   Bureau of Landscape and City Appearance [F112416]; Chinese Academy of
   Sciences [2013 TW2SA 0003]
FX This work is supported by the specific project for strategic biological
   resources and technology supporting system from Chinese Academy of
   Sciences (CAS) (funded project code: CZBZX-1), the funds from Shanghai
   Administration Bureau of Landscape and City Appearance (funded project
   code: F112416) and Chinese Academy of Sciences (Grant No.: 2013 TW2SA
   0003). The authors thank Yanxin Piao from Shanghai Institute of Visual
   Art for illustration of this new species; Shanshan Li from Institute of
   Botany, CAS, and Wei Zhou from Institute of Botany, Jiangsu Province and
   CAS for providing morphometric data from herbarium specimens of E. tenue
   for statistic analysis.
CR Al-Shehbaz IA, 2006, PLANT SYST EVOL, V259, P89, DOI 10.1007/s00606-006-0415-z
   Al-Shehbaz I.A., 2011, ELS
   Al-Shehbaz Ihsan A., 2005, Harvard Papers in Botany, V10, P129, DOI 10.3100/1043-4534(2005)10[129:ASOEB]2.0.CO;2
   Al-Shehbaz IA, 2012, TAXON, V61, P931, DOI 10.1002/tax.615002
   Al-Shehbaz Ihsan A., 2007, Harvard Papers in Botany, V11, P277, DOI 10.3100/1043-4534(2007)11[277:TNSODA]2.0.CO;2
   Al-Shehbaz Ihsan A., 1998, Harvard Papers in Botany, V3, P73
   [Anonymous], FLORA CHINA
   Brown R., 1823, LIST PLANTS COLLECTE, P1
   Burnham K. P., 2004, MODEL SELECTION INFE, V2nd ed., DOI DOI 10.1007/B97636
   Crantz H.J.M, 1769, CLASSIS CRUCIFORMIUM
   Delavay J.M., 1889, PLANTAE DELAVAYANAE, P1
   Deng T, 2013, TAXON, V62, P89, DOI 10.1002/tax.621008
   Gan QL, 2014, NOVON, V23, P162, DOI 10.3417/2011045
   Holl F., 1842, FLORA VON SACHSEN, V1
   Hooker J. D., 1861, J P LINN SOC BOT, V5, P128, DOI DOI 10.1111/J.1095-8312.1861.TB01344.X
   IUCN, 2008, IUCN RED LIST CAT CR
   IUCN, 2017, GUID US IUCN RED LIS
   Linnaeus C., 1753, SPECIES PLANTARUM L, DOI DOI 10.5962/BHL.TITLE.669
   Makino T., 1912, BOT MAGAZINE, V26, P172
   Meyer C.A., 1833, FLORA ALTAICA, V3
   Miller MA, 2010, P GATEWAY COMPUTING, P1
   Miquel F.A.G., 1866, ANN MUSEI BOT LUGDUN, V2, P69
   Nicholson R.A., 2004, WATSONIA, V25, P99
   Nylander J.A.A., 2004, MRMODELTEST V2
   O'Kane SL, 2003, ANN MO BOT GARD, V90, P603, DOI 10.2307/3298545
   Pax F., 1922, REPERTORIUM SPECIE S, V12, P298
   Pilger R.K.F., 1906, NATURLICHEN PFLANZEN, V3
   Ronquist F, 2003, BIOINFORMATICS, V19, P1572, DOI 10.1093/bioinformatics/btg180
   Schulz O.E., 1924, PFLANZENREICH, VIV
   Walck JL, 2010, ANN BOT-LONDON, V106, P945, DOI 10.1093/aob/mcq189
   Warwick SI, 2002, CAN J BOT, V80, P1002, DOI [10.1139/b02-089, 10.1139/B02-089]
   Warwick SI, 2006, CAN J BOT, V84, P269, DOI 10.1139/B05-161
   White T.J., 1990, PCR PROTOCOLS GUIDE, P315, DOI [10.1016/B978, DOI 10.1016/B978-0-12-372180-8.50042-1]
NR 33
TC 7
Z9 8
U1 2
U2 8
PU MAGNOLIA PRESS
PI AUCKLAND
PA 250F Marua Road Mt Wellington, AUCKLAND, ST LUKES 1023, NEW ZEALAND
SN 1179-3155
EI 1179-3163
J9 PHYTOTAXA
JI Phytotaxa
PD JUL 15
PY 2015
VL 219
IS 3
BP 233
EP 242
DI 10.11646/phytotaxa.219.3.3
PG 10
WC Plant Sciences
WE Science Citation Index Expanded (SCI-EXPANDED)
SC Plant Sciences
GA CO3VC
UT WOS:000359087900003
DA 2023-07-11
ER

PT J
AU Cheung, KW
   Razeq, FM
   Sauder, CA
   James, T
   Martin, SL
AF Cheung, Kyle W.
   Razeq, Fakhria M.
   Sauder, Connie A.
   James, Tracey
   Martin, Sara L.
TI Bidirectional but asymmetrical sexual hybridization between Brassica
   carinata and Sinapis arvensis (Brassicaceae)
SO JOURNAL OF PLANT RESEARCH
LA English
DT Article
DE Brassica carinata; Brassicaceae; Cross polarity; Ethiopian mustard; Flow
   cytometry; Gene flow; Hand crosses; Inter-generic hybridization; Sinapis
   arvensis; Wild mustard; Unreduced gametes
ID GENE FLOW; OILSEED RAPE; ETHIOPIAN-MUSTARD; CANADIAN WEEDS; FATTY-ACID;
   CROP; SYSTEM; PLANTS; L.; INTROGRESSION
AB With transgenic crop development it is important to evaluate the potential for transgenes to escape into populations of wild, weedy relatives. Ethiopian mustard (Brassica carinata, BBCC) is easily transformed and is being investigated for uses from biodiesel fuels to biopharmaceuticals. However, little work has been done evaluating its ability to cross with relatives such as wild mustard (Sinapsis arvensis, SrSr), an abundant, cosmopolitan weedy relative. Here we conducted bidirectional crosses with Ethiopian mustard as a maternal parent in 997 crosses and paternal parent in 1,109 crosses. Hybrids were confirmed using flow cytometry and species-specific ITS molecular markers and indicate a high hybridization rate of 6.43 % between Ethiopian mustard (a (TM) Euro) and wild mustard (a (TM),) and a lower, but not insignificant, hybridization rate of 0.01 % in the reverse direction. The majority of the hybrids were homoploid (BCSr) with less than 1 % of pollen production of their parents and low seed production (0.26 seeds/pollination) in crosses and backcrosses indicating a potential for advanced generation hybrids. The accession used had a significant effect on hybrid seed production with different accessions of Ethopian mustard varying in their production of hybrid offspring from 2.69 to 16.34 % and one accession of wild mustard siring almost twice as many hybrid offspring per flower as the other. One pentaploid (BBCCSr) and one hexaploid (BBCCSrSr) hybrid were produced and had higher pollen viability, though no and low seed production, respectively. As wild mustard is self-incompatible and the outcrossing rate of Ethiopian mustard has been estimated as 30 % potential for hybrid production in the wild appears to be high, though the hybridization rate found here represents a worst case scenario as it does not incorporate pre-pollination barriers. Hybridization in the wild needs to be directly evaluated as does the propensity of Ethiopian mustard to volunteer.
C1 [Cheung, Kyle W.; Razeq, Fakhria M.; Sauder, Connie A.; James, Tracey; Martin, Sara L.] Eastern Cereal & Oilseed Res Ctr, Ottawa, ON K1A 0C6, Canada.
RP Martin, SL (通讯作者)，Eastern Cereal & Oilseed Res Ctr, 960 Carling Ave, Ottawa, ON K1A 0C6, Canada.
EM sara.martin@agr.gc.ca
CR Addis G, 2005, HUM ECOL, V33, P83, DOI 10.1007/s10745-005-1656-0
   [Anonymous], 2003, DANGEROUS LIAISONS C
   Armstrong TT, 2005, MOL ECOL, V14, P2111, DOI 10.1111/j.1365-294X.2005.02572.x
   Babic V, 1998, PLANT CELL REP, V17, P183, DOI 10.1007/s002990050375
   BECKER HC, 1992, THEOR APPL GENET, V84, P303, DOI 10.1007/BF00229487
   Chaudhary S, 1998, PLANT CELL REP, V17, P195, DOI 10.1007/s002990050377
   Doleel J, 2007, FLOW CYTOMETRY PLANT, V1, P41, DOI DOI 10.1002/9783527610921.CH3
   Dolezel J, 2005, ANN BOT-LONDON, V95, P99, DOI 10.1093/aob/mci005
   DOLEZEL J, 1992, PHYSIOL PLANTARUM, V85, P625, DOI 10.1111/j.1399-3054.1992.tb04764.x
   Ellstrand NC, 1999, ANNU REV ECOL SYST, V30, P539, DOI 10.1146/annurev.ecolsys.30.1.539
   FitzJohn RG, 2007, EUPHYTICA, V158, P209, DOI 10.1007/s10681-007-9444-0
   Fox J., 2019, R COMPANION APPL REG, V3rd ed.
   Garcia-Alonso Monica, 2006, Environmental Biosafety Research, V5, P57, DOI 10.1051/ebr:2006018
   Gasol CM, 2007, BIOMASS BIOENERG, V31, P543, DOI 10.1016/j.biombioe.2007.01.026
   Getinet A, 1996, CAN J PLANT SCI, V76, P387, DOI 10.4141/cjps96-069
   Giraudoux P, 2013, PGIRMESS DATA ANAL E
   GUGEL RK, 1990, CAN J PLANT PATHOL, V12, P75, DOI 10.1080/07060669009501045
   HAKANSSON A, 1956, HEREDITAS, V42, P373
   Halfhill Matthew D., 2004, Environmental Biosafety Research, V3, P73, DOI 10.1051/ebr:2004007
   Hall LM, 2005, CROP FERALITY AND VOLUNTEERISM, P59
   Harrell Jr FE, 2013, HMISC HARRELL MISCEL
   Heenan PB, 2007, NEW ZEAL J BOT, V45, P53
   Jenczewski Eric, 2003, Environmental Biosafety Research, V2, P9, DOI 10.1051/ebr:2003001
   Jhala AJ, 2011, HEREDITY, V106, P557, DOI 10.1038/hdy.2010.81
   KHOSHOO T. N., 1960, CARYOLOGIA, V13, P379
   Kwit C, 2011, TRENDS BIOTECHNOL, V29, P284, DOI 10.1016/j.tibtech.2011.02.003
   Leeson JY, 2005, WEED SURVEY SERIES P, V05-1
   Legere A, 2005, PEST MANAG SCI, V61, P292, DOI 10.1002/ps.975
   Lemon J., 2006, R NEWS, V6, P8
   MALIK RS, 1990, EXP AGR, V26, P125, DOI 10.1017/S0014479700015465
   Marillia EF, 2014, BIOCATAL AGRIC BIOTE, V3, P65, DOI 10.1016/j.bcab.2013.09.012
   MIZUSHIMA USABURO, 1950, TOHOKU JOUR AGRIC RES, V1, P1
   Momotaz A, 1998, EUPHYTICA, V103, P123, DOI 10.1023/A:1018331528368
   Momotaz A, 2000, BREEDING SCI, V50, P91, DOI 10.1270/jsbbs.50.91
   Morgan ER, 2011, PL BRED RE, V34, P161
   MULLIGAN GA, 1975, CAN J PLANT SCI, V55, P171, DOI 10.4141/cjps75-026
   Muntzing A, 1932, HEREDITAS, V18, P33
   Namai H., 1980, Interspecific and intergeneric hybridization breeding in Japan., P191
   Olsson G., 1980, Brassica crops and wild allies. [II]., P167
   Pessel FD, 2001, THEOR APPL GENET, V102, P841, DOI 10.1007/s001220100583
   Pilson D, 2004, ANNU REV ECOL EVOL S, V35, P149, DOI 10.1146/annurev.ecolsys.34.011802.132406
   Pivard S, 2008, J APPL ECOL, V45, P476, DOI 10.1111/j.1365-2664.2007.01358.x
   Prado JR, 2014, ANNU REV PLANT BIOL, V65, P769, DOI 10.1146/annurev-arplant-050213-040039
   R Core Team, 2021, R LANG ENV STAT COMP
   Rakow G, 1998, ACTA HORTIC, P419, DOI 10.17660/ActaHortic.1998.459.50
   Ramsey J, 1998, ANNU REV ECOL SYST, V29, P467, DOI 10.1146/annurev.ecolsys.29.1.467
   Salisbury PA, 1989, P 7 AUSTR RAP AGR BR, P51
   Shyam Prakash, 2012, Plant Breeding Reviews, V35, P19
   Snow AA, 2004, CURR STATUS RECOMM, V2004, P1
   Stewart CN, 2003, NAT REV GENET, V4, P806, DOI 10.1038/nrg1179
   Taylor DC, 2010, BIOFUEL BIOPROD BIOR, V4, P538, DOI 10.1002/bbb.231
   Thompson WP, 1930, AM NAT, V64, P407, DOI 10.1086/280326
   U N, 1937, JPN J BOT, V7, P389
   Velasco L, 2003, THEOR APPL GENET, V107, P823, DOI 10.1007/s00122-003-1295-z
   Velasco L, 2009, HANDB PLANT BREED, V4, P127, DOI 10.1007/978-0-387-77594-4_5
   Venables WN., 2002, MODERN APPL STAT S
   von der Lippe M, 2007, ECOGRAPHY, V30, P483, DOI 10.1111/j.2007.0906-7590.05072.x
   Warwick SI, 2005, CAN J BOT, V83, P467, DOI [10.1139/B05-021, 10.1139/b05-021]
   Warwick SI, 2000, CAN J PLANT SCI, V80, P939, DOI 10.4141/P99-139
   Warwick SI, 2013, PLANT BREEDING, V132, P688, DOI 10.1111/pbr.12098
   Warwick SI, 2009, ANN NY ACAD SCI, V1168, P72, DOI 10.1111/j.1749-6632.2009.04576.x
   White T.J., 1990, PCR PROTOCOLS GUIDE, P315, DOI [10.1016/B978, DOI 10.1016/B978-0-12-372180-8.50042-1]
   Yoshimura Yasuyuki, 2006, Environmental Biosafety Research, V5, P67, DOI 10.1051/ebr:2006019
NR 63
TC 7
Z9 7
U1 1
U2 28
PU SPRINGER JAPAN KK
PI TOKYO
PA SHIROYAMA TRUST TOWER 5F, 4-3-1 TORANOMON, MINATO-KU, TOKYO, 105-6005,
   JAPAN
SN 0918-9440
EI 1618-0860
J9 J PLANT RES
JI J. Plant Res.
PD MAY
PY 2015
VL 128
IS 3
BP 469
EP 480
DI 10.1007/s10265-015-0702-2
PG 12
WC Plant Sciences
WE Science Citation Index Expanded (SCI-EXPANDED)
SC Plant Sciences
GA CG5ST
UT WOS:000353355500013
PM 25698113
DA 2023-07-11
ER

PT J
AU Gillespie, LJ
   Saarela, JM
   Sokoloff, PC
   Bull, RD
AF Gillespie, Lynn J.
   Saarela, Jeffery M.
   Sokoloff, Paul C.
   Bull, Roger D.
TI New vascular plant records for the Canadian Arctic Archipelago
SO PHYTOKEYS
LA English
DT Article
DE Floristics; Nunavut; Northwest Territories; Victoria Island; Baffin
   Island; Amaranthaceae; Juncaginaceae; Pteridaceae; Cryptogramma;
   Platanthera; Suaeda; Triglochin; Utricularia
ID CONTINENTAL NORTHWEST-TERRITORIES; ORCHID CORALLORHIZA-TRIFIDA; RANGE
   EXTENSIONS; ALKALI GRASS; FLORA; CLASSIFICATION; BRASSICACEAE;
   ADDITIONS; DRABA; CHECKLIST
AB The Canadian Arctic Archipelago is a vast region of approximately 1,420,000 km(2), with a flora characterized by low species diversity, low endemicity, and little influence by alien species. New records of vascular plant species are documented here based on recent fieldwork on Victoria and Baffin Islands; additional records based on recent literature sources are mentioned. This paper serves as an update to the 2007 publication Flora of the Canadian Arctic Archipelago, and brings the total number of vascular plants for the region to 375 species and infraspecific taxa, an increase of 7.7%. Three families (Amaranthaceae, Juncaginaceae, Pteridaceae) and seven genera (Cherleria L., Cryptogramma R. Br., Platanthera Rich., Sabulina Rchb., Suaeda Forssk. ex J.F. Gmel., Triglochin L., Utricularia L.) are added to the flora, and one genus is deleted (Minuartia L.). Five species are first records for Nunavut (Arenaria longipedunculata Hulten, Cryptogramma stelleri (S.G. Gmel.) Prantl, Puccinellia banksiensis Consaul, Saxifraga eschscholtzii Sternb., Utricularia ochroleuca R.W. Hartm.)
C1 [Gillespie, Lynn J.; Saarela, Jeffery M.; Sokoloff, Paul C.; Bull, Roger D.] Canadian Museum Nat, Bot Sect, Ottawa, ON K1P 6P4, Canada.
   [Gillespie, Lynn J.; Saarela, Jeffery M.; Sokoloff, Paul C.; Bull, Roger D.] Canadian Museum Nat, Ctr Arctic Knowledge & Explorat Res & Collect, Ottawa, ON K1P 6P4, Canada.
RP Gillespie, LJ (通讯作者)，Canadian Museum Nat, Bot Sect, POB 3443 Stn, Ottawa, ON K1P 6P4, Canada.
EM lgillespie@mus-nature.ca
OI Saarela, Jeffery/0000-0003-1790-4332; Sokoloff, Paul/0000-0002-7053-8557
FU Canadian Museum of Nature; Polar Continental Shelf Program (PCSP); PCSP
   [515-08, 509-10, 515-12]
FX This research was funded by the Canadian Museum of Nature and the Polar
   Continental Shelf Program (PCSP). Fieldwork in 2008 was carried out
   under Nunavut Research Institute Scientific Research Licence 0401308N-A,
   Nunavut Wildlife Research Permit No. WL 2008-1039, Nunavut Water Board
   Permit No. 3BC-AFP0813, and PCSP Project Number 515-08. Fieldwork in
   2010 was carried out under Aurora Research Institute Licence No. 14733,
   Inuvialuit Land Administration Licence No. ILA10HN004, and PCSP Project
   Number 509-10. Fieldwork in 2012 was carried out under Nunavut Wildlife
   Research Permit No. WL 2012-034, Nunavut Water Board Permit No.
   3BC-FCA1212, Qikiqtani Inuit Association Certificate of Exemption
   (Access to Inuit Owned Land) No. Q12X016, and PCSP Project Number
   515-12. We thank Reidar Elven for assistance with identifications of
   Arenaria, Saxifraga and Stuckenia, George Argus for identification of
   Salix, Gary Okheena for assisting us with our 2010 fieldwork, Tommy
   Akavak and Louis-Philip Pothier for assisting with 2012 fieldwork, and
   Garret Crow and John Freudenstein for information. This paper is
   dedicated to Arctic botanists Laurie L. Consaul (1960-2012), member of
   our field team in 2008, and Sylvia A. Edlund (1945-2014) who discovered
   the new record of Saxifraga eschscholtzii.
CR Aiken SG, 2007, FLORA CANADIAN ARCTI
   Al-Shehbaz Ihsan A., 2013, Harvard Papers in Botany, V18, P101
   Alaska Natural Heritage Progam, 2014, TAX REM RAR VASC PLA
   Alverson ER., 1993, FLORA N AM, V2, P137
   [Anonymous], 2014, NATURESERVE EXPL ONL
   [Anonymous], 2002, SPECIES PLANTARUM FL
   Argus George W., 2007, Harvard Papers in Botany, V12, P335, DOI 10.3100/1043-4534(2007)12[335:SSDMAA]2.0.CO;2
   BADEN C, 1994, NORD J BOT, V14, P117, DOI 10.1111/j.1756-1051.1994.tb00579.x
   Ball PW, 2002, FLORA N AM N MEXICO, V23, P21
   Barkworth M. E., 2007, FLORA N AM N MEXICO, P353
   BASSETT IJ, 1978, CAN J BOT, V56, P581, DOI 10.1139/b78-067
   BAUM BR, 1994, PLANT SYST EVOL, V190, P97, DOI 10.1007/BF00937861
   Blondeau M, 2002, PROVANCHERIA, V28, P1
   Bocher TW, 1968, FLORA GREENLAND, P1
   BOWDEN W. M., 1957, Canadian Journal of Botany, V35, P951, DOI 10.1139/b57-080
   BOWDEN WRAY M., 1962, CANADIAN JOUR BOT, V40, P1675, DOI 10.1139/b62-160
   Brouillet L., 2010, VASCAN DATABASE VASC
   Brouillet L, 2009, FLORA N AM N MEXICO, P132
   Cameron DD, 2009, NEW PHYTOL, V183, P358, DOI 10.1111/j.1469-8137.2009.02853.x
   Cayouette Jacques, 2008, V108, P163
   Cody WJ, 2005, CAN FIELD NAT, V119, P276, DOI 10.22621/cfn.v119i2.115
   Cody WJ, 1996, CAN FIELD NAT, V110, P260
   CODY WJ, 1989, CAN FIELD NAT, V103, P551
   Cody WJ, 2003, CAN FIELD NAT, V117, P448, DOI 10.22621/cfn.v117i3.749
   CODY WJ, 1988, RHODORA, V90, P31
   CODY WJ, 1994, CAN FIELD NAT, V108, P93
   Cody WJ, 2000, FLORA YUKON TERRITOR, P1
   Consaul LL, 2005, CAN FIELD NAT, V119, P497, DOI 10.22621/cfn.v119i4.179
   Consaul LL, 2008, NOVON, V18, P16, DOI 10.3417/2007029
   Correll DS, 1978, NATIONALITY PURSUIT, P1
   Daniels FJA, 2013, ARCTIC BIODIVERSITY, P187
   Davis JI, 2007, FLORA N AM N MEXIC 1, V24, P459
   Desmet P, 2013, PHYTOKEYS, V25, P55, DOI 10.3897/phytokeys.25.3100
   Dignard N, 2013, FLORE NORDIQUE QUEBE, P171
   Dillenberger MS, 2014, TAXON, V63, P64, DOI 10.12705/631.5
   Elven R, 2011, ANNOTATED CHECKLIST, V1.0
   Elven R, 2008, NOVON, V18, P325, DOI 10.3417/2007178
   Elven Reidar, 2008, Journal of the Botanical Research Institute of Texas, V2, P433
   Fabijan DM, 2009, FLORA N AM N MEXICO, P503
   Ferren Jr WR, 2004, FLORA N AM N MEXICO, V4, P389
   Flora of North America Editorial Committee, 1993, FLORA N AM N MEXICO, V22
   Flora of North America Editorial Committee, 1997, FLORA N AM N MEXICO, V3
   Freeman CC., 2009, FLORA N AM N MEXICO, V8, P388
   Freeman CC, 2007, FLORA N AM N MEXICO, V8, P70
   Freudenstein J.V., 1997, HARVARD PAPERS BOT, V1, P5, DOI DOI 10.2307/41761525
   Gould J, 1997, CAN FIELD NAT, V111, P471
   Greenberg AK, 2011, TAXON, V60, P1637, DOI 10.1002/tax.606009
   Harbaugh DT, 2010, INT J PLANT SCI, V171, P185, DOI 10.1086/648993
   Harris JG, 2006, NOVON, V16, P344, DOI 10.3417/1055-3177(2006)16[344:FNSOBB]2.0.CO;2
   Hartman RL, 2005, FLORA N AM N MEXICO, V5, P51
   Haston E, 2009, BOT J LINN SOC, V161, P128, DOI 10.1111/j.1095-8339.2009.00996.x
   Hay SG, 2013, FLORE NORDIQUE QUEBE, V1, P381
   Haynes R. R., 2000, FLORA N AM N MEXICO, V22, P47
   Haynes RR, 2000, FLORA N AM N MEXICO, V22, P43
   Hitchcock AS, 1951, MANUAL GRASSES US, P1, DOI [10.5962/bhl.title.65332, DOI 10.5962/BHL.TITLE.65332]
   Horandl E, 2005, MOL PHYLOGENET EVOL, V36, P305, DOI 10.1016/j.ympev.2005.02.009
   Houle G., 2013, FLORE NORDIQUE QUEBE, V1, P321
   HULTEN E, 1966, BOT NOTISER, V119, P313
   Isely D, 1998, NATIVE NATURALIZED L, P1
   Jorgensen MH, 2006, SYST BOT, V31, P702, DOI 10.1600/036364406779695988
   Kaplan Z, 2008, FOLIA GEOBOT, V43, P159, DOI 10.1007/s12224-008-9010-0
   Kelso S., 2009, FLORA N AM N MEXICO, V8, P286
   Kiger R. W., 1997, FLORA N AM N MEXICO, V3, P323
   Klein HL, 2011, FOXTAIL BARLEY HORDE, P1
   Knaben G, 1959, OPERA BOT, V3, P1
   Macoun JM, 1921, REPORT CANADIAN ARCT, P1
   Magrath L.K., 2002, FLORA N AM N MEXICO, V26, P633
   MASON W R M, 1972, Canadian Field-Naturalist, V86, P363
   MAYCOCK PF, 1966, ARCTIC, V19, P114
   McJannet CL, 1993, SYLLOGEUS, V72, P1
   PACKER J. C., 1963, CANADIAN JOUR BOT, V41, P85
   PECK JH, 1990, AM FERN J, V80, P126, DOI 10.2307/1547200
   Polunin N., 1940, NATL MUSEUM CANADA B, V92, P1
   PORSILD A. E., 1955, NATL MUS CANADA BULL, V135, P1
   Porsild AE, 1957, NATL MUSEUM CANADA B, V146, P1
   Porsild AE, 1980, VASCULAR PLANTS CONT, P1
   Porsild AE, 1964, NATL MUSEUM CANADA B, V50, P1
   Rabeler RK, 2005, FLORA N AM N MEXIC 2, V5, P116
   Raup HN, 1947, SARGENTIA, V6, P1
   Riley JL, 2003, FLORA HUDSON BAY LOW, P1
   Saarela JM, 2013, PLOS ONE, V8, DOI 10.1371/journal.pone.0077982
   Saarela JM, 2013, PHYTOTAXA, V102, P1
   Scoggan HJ, 1978, THE FLORA OF CANADA, P1
   Sharp M., 2014, GLOBAL LAND ICE MEAS, P205, DOI [10.1007/978-3-540-79818-7_9, DOI 10.1007/978-3-540-79818-7_9, DOI 10.1007/978-3-540-79818-79]
   Sheviak C.J., 2003, FLORA N AM N MEXICO, V26, P551
   SHORTHOUSE DP, 2010, SIMPLEMAPPR ONLINE T
   Skinner QD, 2012, FIELD GUIDE ALASKA G, P1
   Smith AR, 2006, TAXON, V55, P705, DOI 10.2307/25065646
   Solstad H, 2009, THESIS U OSLO NORWAY
   Solstad H, 2007, FLORA CANADIAN ARCTI
   Swab JC, 2000, FLORA N AM N MEXICO, P255
   TAYLOR P, 1989, KEW B ADDITIONAL SER, V14
   Thannheiser D, 2001, HAMBURGER VEGETATION, V14, P53
   Thiers B., INDEX HERBARIORUM GL
   TOIVONEN H, 2002, FLORA N AM N MEXICO, V23, P311, DOI DOI 10.1088/1748-9326/7/3/035501
   Tolmachev AI, 1995, FLORA RUSSIAN ARCTIC, P1
   von Bothmer R, 2007, FLORA N AM, V24, P241
   Welsh S. L, 1974, ANDERSONS FLORA ALAS, P1
   Westergaard KB, 2011, MOL ECOL, V20, P376, DOI 10.1111/j.1365-294X.2010.04928.x
   Westergaard KB, 2010, J BIOGEOGR, V37, P1262, DOI 10.1111/j.1365-2699.2010.02278.x
   Zimmer K, 2008, NEW PHYTOL, V178, P395, DOI 10.1111/j.1469-8137.2007.02362.x
NR 101
TC 7
Z9 9
U1 0
U2 13
PU PENSOFT PUBLISHERS
PI SOFIA
PA 12 PROF GEORGI ZLATARSKI ST, SOFIA, 1700, BULGARIA
SN 1314-2011
EI 1314-2003
J9 PHYTOKEYS
JI PhytoKeys
PY 2015
VL 52
BP 23
EP 79
DI 10.3897/phytokeys.52.8721
PG 57
WC Plant Sciences
WE Science Citation Index Expanded (SCI-EXPANDED)
SC Plant Sciences
GA CM7PW
UT WOS:000357888400002
PM 26311505
OA Green Published, Green Submitted, gold
DA 2023-07-11
ER

PT J
AU Kolarcik, V
   Ducar, E
   Kacmarova, T
AF Kolarcik, Vladislav
   Ducar, Erik
   Kacmarova, Tatiana
TI Patterns of pollen stainability in polyploids of the genus Onosma
   (Boraginaceae)
SO PLANT ECOLOGY AND EVOLUTION
LA English
DT Article; Proceedings Paper
CT Annual Meeting on Plant Ecology and Evolution (AMPEE2)
CY NOV 14, 2014
CL Louvain Neuve, BELGIUM
DE Hybridization; lactophenol blue; male fertility; odd polyploids; Onosma;
   pollen stainability; polyploidization
ID HOMOPLOID HYBRID SPECIATION; NUCLEAR-DNA CONTENT; NOVA BORAGINACEAE;
   SECT. CANINAE; GENOME SIZE; HYBRIDIZATION; VIABILITY; EVOLUTION;
   ASTERACEAE; BRASSICACEAE
AB Background and aims - The genus Onosma (Boraginaceae) is a taxonomically and phylogenetically very complex plant group, with several taxa of hybrid or polyploid origin. An extensive pollen viability survey within the genus could help to solve some evolutionary or taxonomic incertainties within the genus, but it has never been performed. The aim of the present study is to determine the degree of pollen viability of selected species of various ploidy levels and to investigate if microevolutionary processes, such as polyploidization and hybridization, are associated with variation in pollen viability.
   Methods - Pollen staining with lactophenol blue was chosen as an indirect method for determining pollen viability. Ploidy level information was obtained from an extensive literature search. In mixed populations, the ploidy level of individuals was determined based on flow cytometry screening.
   Key results - Considerable variation in pollen stainability is present among taxa of Onosma. Pollen stainability is high in most diploids (72-98% in mean), allotetraploids (90%) and allohexaploids (97%), but lower in autotetraploids (71%) and allotriploids (2-49%). At the population level, considerable variation in pollen stainability was found in the allotriploid O. arenaria (14-83%), while the taxonomically related allotetraploid O. pseudoarenaria is less variable (71-99%).
   Conclusion - This study shows the value of the staining method in the study of the genus Onosma. Low pollen stainability appears to be associated with autopolyploidization as well as recent hybridization processes suggesting the presence of microsporogenesis or microgametogenesis abnormalities. In contrast, pollen stainability is high in stabilized allopolyploids indicating proper meiosis with maintenance of homologous pairing of parental chromosomes and correct pollen development.
C1 [Kolarcik, Vladislav; Ducar, Erik; Kacmarova, Tatiana] Safarik Univ, Fac Sci, Inst Biol & Ecol, SK-04154 Kosice, Slovakia.
   [Kacmarova, Tatiana] Slovak Acad Sci, Inst Bot, SK-84523 Bratislava, Slovakia.
C3 University of Pavol Jozef Safarik Kosice; Slovak Academy of Sciences
RP Kolarcik, V (通讯作者)，Safarik Univ, Fac Sci, Inst Biol & Ecol, Manesova 23, SK-04154 Kosice, Slovakia.
EM vladislav.kolarcik@upjs.sk
FU Grant Agency for Science, Bratislava (VEGA) [1/0173/11]; Structural
   funds of EU, project NEXO-Network of Excellence in Oncology
   [007/20092.1/OPVaV]; ERDF EU [ITMS 2620120005]
FX We are grateful to our colleagues who helped us with plant material
   sampling and are listed in electronic appendix. Further Vladimir
   Komanicky is acknowledged for help with electron microscopy study and
   Jaroslav Dolezel for kind provision of flow cytometry reference
   standard. We are grateful to James I. Cohen, Alexandra Ley, Pavol
   Martonfi and three anonymous reviewers for helpful comments on the
   manuscript. James I. Cohen is acknowledged for language correction.
   Support for this research was provided by the Grant Agency for Science,
   Bratislava (VEGA, No. 1/0173/11). Flow cytometry analyses were possible
   thanks to support of Structural funds of EU, project NEXO-Network of
   Excellence in Oncology, No. 007/20092.1/OPVaV. Electron microscopy
   analysis was performed with equipment established with support of ERDF
   EU grant under Contract No. ITMS 2620120005.
CR Aarts MGM, 1995, PLANT CELL, V7, P2115, DOI 10.1105/tpc.7.12.2115
   Akcin OE, 2009, BANGL J PLANT TAXON, V16, P157, DOI 10.3329/bjpt.v16i2.3928
   Akcin OE, 2013, TURK J BOT, V37, P55, DOI 10.3906/bot-1202-33
   [Anonymous], 2011, PGIRMESS DATA ANAL E
   [Anonymous], 1993, TECHNIQUES POLLINATI
   Bardy KE, 2010, MOL PHYLOGENET EVOL, V57, P771, DOI 10.1016/j.ympev.2010.06.025
   Binzet R, 2010, ACTA BOT CROAT, V69, P259
   Binzet R, 2009, ACTA BOT CROAT, V68, P117
   Bleeker W, 2005, HEREDITY, V94, P664, DOI 10.1038/sj.hdy.6800687
   Bures P, 2010, PRESLIA, V82, P391
   Butlin R, 2012, TRENDS ECOL EVOL, V27, P27, DOI 10.1016/j.tree.2011.09.002
   Carney SE, 2000, EVOLUTION, V54, P462, DOI 10.1111/j.0014-3820.2000.tb00049.x
   Cecchi L, 2011, PLANT SYST EVOL, V297, P185, DOI 10.1007/s00606-011-0506-3
   Cecchi L, 2009, TAXON, V58, P700, DOI 10.1002/tax.583002
   Clarkson JJ, 2010, MOL PHYLOGENET EVOL, V55, P99, DOI 10.1016/j.ympev.2009.10.003
   Clay DL, 2012, AM J BOT, V99, P1976, DOI 10.3732/ajb.1200326
   Cohen H, 2013, BMC PLANT BIOL, V13, DOI 10.1186/1471-2229-13-173
   Dafni A, 2000, PLANT SYST EVOL, V222, P113, DOI 10.1007/BF00984098
   Diao WP, 2010, BIOL PLANTARUM, V54, P373, DOI 10.1007/s10535-010-0067-2
   DOLEZEL J, 1991, PHYTOCHEM ANALYSIS, V2, P143, DOI 10.1002/pca.2800020402
   DOLEZEL J, 1992, PHYSIOL PLANTARUM, V85, P625, DOI 10.1111/j.1399-3054.1992.tb04764.x
   DOLEZEL J, 1995, CYTOMETRY, V19, P103, DOI 10.1002/cyto.990190203
   Felismino MF, 2012, PLANT BREEDING, V131, P402, DOI 10.1111/j.1439-0523.2011.01942.x
   Ferrara G, 2007, GRANA, V46, P85, DOI 10.1080/00173130701314292
   GREILHUBER J, 2007, FLOW CYTOMETRY PLANT, P67, DOI DOI 10.1002/9783527610921.CH4
   Hegarty MJ, 2005, NEW PHYTOL, V165, P411, DOI 10.1111/j.1469-8137.2004.01253.x
   Hurka H, 2012, MOL ECOL, V21, P1223, DOI 10.1111/j.1365-294X.2012.05460.x
   Kelly JK, 2002, AM J BOT, V89, P1021, DOI 10.3732/ajb.89.6.1021
   Kolarcik V, 2010, PLANT SYST EVOL, V290, P21, DOI 10.1007/s00606-010-0346-6
   Kolarcik V, 2014, BIOL J LINN SOC, V112, P89, DOI 10.1111/bij.12270
   Kolarik V, 2010, TAXON, V59, P1934
   Kovarik A, 2008, HEREDITY, V101, P359, DOI 10.1038/hdy.2008.63
   Koyuncu O, 2013, PLANT SYST EVOL, V299, P1839, DOI 10.1007/s00606-013-0839-1
   KRUSKAL WH, 1952, J AM STAT ASSOC, V47, P583, DOI 10.1080/01621459.1952.10483441
   Kumar P, 2011, PLANT SYST EVOL, V297, P271, DOI 10.1007/s00606-011-0516-1
   Lihova J, 2007, ANN BOT-LONDON, V99, P1083, DOI 10.1093/aob/mcm056
   Lim KY, 2005, HEREDITY, V94, P501, DOI 10.1038/sj.hdy.6800648
   Liu HY, 2004, SEX PLANT REPROD, V17, P55, DOI 10.1007/s00497-004-0214-z
   Loureiro J, 2007, ANN BOT-LONDON, V100, P875, DOI 10.1093/aob/mcm152
   LUQUE T, 1990, BOT J LINN SOC, V102, P261, DOI 10.1111/j.1095-8339.1990.tb01880.x
   Madlung A, 2005, PLANT J, V41, P221, DOI 10.1111/j.1365-313X.2004.02297.x
   Maggi F, 2008, BIOLOGIA, V63, P183, DOI 10.2478/s11756-008-0026-y
   Mallet J, 2005, TRENDS ECOL EVOL, V20, P229, DOI 10.1016/j.tree.2005.02.010
   Marhold K, 2006, PLANT SYST EVOL, V259, P143, DOI 10.1007/s00606-006-0417-x
   Martonfi P, 2014, ANN BOT FENN, V51, P201, DOI 10.5735/085.053.0402
   Martonfi P, 2008, CARYOLOGIA, V61, P363, DOI 10.1080/00087114.2008.10589648
   Martonfiova L, 2013, CARYOLOGIA, V66, P304, DOI 10.1080/00087114.2013.854565
   Mehrabian AR, 2011, AFR J BIOTECHNOL, V10, P10831
   Mengoni A, 2006, PLANT BIOSYST, V140, P211, DOI 10.1080/11263500600756660
   Neffa VGS, 2000, GENET MOL BIOL, V23, P925, DOI 10.1590/S1415-47572000000400037
   Nybom H, 2004, HEREDITY, V92, P139, DOI 10.1038/sj.hdy.6800332
   Paiva EAA, 2012, CARYOLOGIA, V65, P114, DOI 10.1080/00087114.2012.709805
   Parantainen A, 2002, FOREST ECOL MANAG, V167, P149, DOI 10.1016/S0378-1127(01)00722-8
   Peruzzi L, 2004, PHYTON-ANN REI BOT A, V44, P69
   Peruzzi L, 2008, BOT J LINN SOC, V157, P763, DOI 10.1111/j.1095-8339.2008.00827.x
   Peruzzi L, 2012, PLANT BIOSYST, V146, P867, DOI 10.1080/11263504.2011.634445
   Pfeiffer T, 2013, PLANT SPEC BIOL, V28, P193, DOI 10.1111/j.1442-1984.2012.00377.x
   QURESHI US, 1987, PAKISTAN J BOT, V19, P99
   R Core Team, 2021, R LANG ENV STAT COMP
   Ramsey J, 1998, ANNU REV ECOL SYST, V29, P467, DOI 10.1146/annurev.ecolsys.29.1.467
   Randell RA, 2004, CONSERV GENET, V5, P217, DOI 10.1023/B:COGE.0000030006.30410.5d
   RANJBAR M, 2013, BIOL DIVERS CONSERV, V6, P1
   Rieseberg LH, 1996, SCIENCE, V272, P741, DOI 10.1126/science.272.5262.741
   RIESEBERG LH, 1990, EVOLUTION, V44, P1498, DOI [10.2307/2409332, 10.1111/j.1558-5646.1990.tb03841.x]
   Rivero-Guerra AO, 2008, BOT J LINN SOC, V156, P657, DOI 10.1111/j.1095-8339.2007.00766.x
   Rodriguez-Riano T, 2000, SEX PLANT REPROD, V12, P241, DOI 10.1007/s004970050008
   Rubel E., 1917, VIERTELJ SCHR NATURF, V62, P599
   SHAPIRO SS, 1965, BIOMETRIKA, V52, P591, DOI 10.1093/biomet/52.3-4.591
   Soltis DE, 2004, BIOL J LINN SOC, V82, P485, DOI 10.1111/j.1095-8312.2004.00335.x
   SOLTIS DE, 1993, CRIT REV PLANT SCI, V12, P243, DOI 10.1080/713608048
   Soltis DE, 2007, TAXON, V56, P13, DOI 10.2307/25065732
   Suda J, 2007, FLOW CYTOMETRY PLANT, P103, DOI DOI 10.1002/9783527610921.CH5
   TEPPNER H, 1980, PHYTON-ANN REI BOT A, V20, P135
   TEPPNER H, 1971, OSTERR BOT Z, V119, P196, DOI 10.1007/BF01373117
   TEPPNER H, 1988, PHYTON-ANN REI BOT A, V28, P115
   TEPPNER H, 1981, Botanische Jahrbuecher fuer Systematik Pflanzengeschichte und Pflanzengeographie, V102, P297
   Teppner H., 1991, BOT CHRONIKA, V10, P271
   Teppner H., 1996, FEDDES REPERT, V106, P525, DOI DOI 10.1002/FEDR.19961060522
   Teppner H., 1996, STAPFIA, V45, P47
   Teppner H, 1991, MOUNTAIN FLORA GREEC, P25
   Teppner H, 2008, PHYTON-ANN REI BOT A, V48, P117
   Twyford AD, 2012, HEREDITY, V108, P179, DOI 10.1038/hdy.2011.68
   Vouillamoz J., 1999, CONTRIBUTII BOT, V1, P5
   Vouillamoz J, 2001, THESIS FS U LAUSANNE
   Wang XR, 2001, GENETICS, V159, P337
   Weigend M, 2009, MOL PHYLOGENET EVOL, V52, P755, DOI 10.1016/j.ympev.2009.05.013
   Wendel JF, 2000, PLANT MOL BIOL, V42, P225, DOI 10.1023/A:1006392424384
   Werlemark G, 2003, ENCY ROSE SCI, P292, DOI [10.1016/B0-12-227620-5/00043-4, DOI 10.1016/B0-12-227620-5/00043-4]
   WILCOXON F, 1946, J ECON ENTOMOL, V39, P269, DOI 10.1093/jee/39.2.269
   Yang S, 2008, ANN BOT-LONDON, V102, P483, DOI 10.1093/aob/mcn116
   Zonneveld BJM, 2001, PLANT BIOLOGY, V3, P176, DOI 10.1055/s-2001-12900
NR 91
TC 7
Z9 11
U1 0
U2 21
PU SOC ROYAL BOTAN BELGIQUE
PI MEISE
PA NIEUWELAAN 38, B-1860 MEISE, BELGIUM
SN 2032-3913
EI 2032-3921
J9 PLANT ECOL EVOL
JI Plant Ecol. Evol.
PY 2015
VL 148
IS 1
BP 76
EP 89
DI 10.5091/plecevo.2015.1053
PG 14
WC Plant Sciences
WE Science Citation Index Expanded (SCI-EXPANDED); Conference Proceedings Citation Index - Science (CPCI-S)
SC Plant Sciences
GA CD0TA
UT WOS:000350785600009
OA Green Published, gold
DA 2023-07-11
ER

PT J
AU Busch, A
   Horn, S
   Zachgo, S
AF Busch, Andrea
   Horn, Stefanie
   Zachgo, Sabine
TI Differential transcriptome analysis reveals insight into monosymmetric
   corolla development of the crucifer Iberis amara
SO BMC PLANT BIOLOGY
LA English
DT Article
DE Brassicaceae; Monosymmetry; CYC; TCP1; RNA-Seq; Microarray
ID GPI-ANCHORED PROTEIN; PLANT ORGAN SIZE; ARABIDOPSIS-THALIANA;
   CELL-DIFFERENTIATION; FLOWER DEVELOPMENT; FLORAL ZYGOMORPHY; PETAL
   DEVELOPMENT; GENETIC-CONTROL; TARGET GENES; GROWTH
AB Background: In the co-evolution between insects and plants, the establishment of floral monosymmetry was an important step in angiosperm development as it facilitated the interaction with insect pollinators and, by that, likely enhanced angiosperm diversification. In Antirrhinum majus, the TCP transcription factor CYCLOIDEA is the molecular key regulator driving the formation of floral monosymmetry. Although most Brassicaceae form a polysymmetric corolla, six genera develop monosymmetric flowers with two petal pairs of unequal size. In the monosymmetric crucifer Iberis amara, formation of the different petal pairs coincides with a stronger expression of the CYC-homolog IaTCP1 in the small, adaxial petals.
   Results: In this study, RNA-Seq was employed to reconstruct the petal transcriptome of the non-model species Iberis amara. About 9 Gb of sequence data was generated, processed and re-assembled into 18,139 likely Iberis unigenes, from which 15,983 showed high sequence homology to Arabidopsis proteins. The transcriptome gives detailed insight into the molecular mechanisms governing late petal development. In addition, it was used as a scaffold to detect genes differentially expressed between the small, adaxial and the large, abaxial petals in order to understand the molecular mechanisms driving unequal petal growth. Far more genes are expressed in adaxial compared to abaxial petals implying that IaTCP1 activates more genes than it represses. Amongst all genes upregulated in adaxial petals, a significantly enhanced proportion is associated with cell wall modification and cell-cell signalling processes. Furthermore, microarrays were used to detect and compare quantitative differences in TCP target genes in transgenic Arabidopsis plants ectopically expressing different TCP transcription factors.
   Conclusions: The increased occurrences of genes implicated in cell wall modification and signalling implies that unequal petal growth is achieved through an earlier stop of the cell proliferation phase in the small, adaxial petals, followed by the onset of cell expansion. This process, which forms the monosymmetric corolla of Iberis amara, is likely driven by the enhanced activity of IaTCP1 in adaxial petals.
C1 [Busch, Andrea; Horn, Stefanie; Zachgo, Sabine] Univ Osnabruck, Dept Bot, D-49076 Osnabruck, Germany.
C3 University Osnabruck
RP Zachgo, S (通讯作者)，Univ Osnabruck, Dept Bot, Barbarastr 11, D-49076 Osnabruck, Germany.
EM zachgo@biologie.uni-osnabrueck.de
FU Deutsche Forschungsgemeinschaft
FX We are grateful to Claudia Gieshoidt for help with harvesting plant
   material, qPCR and plant cultivation. We are also much obliged to Dr.
   Kurt Stuber from the Max Planck Institute for Plant Breeding Research in
   Cologne for his kind help with the BLAST analysis of Iberis contigs
   against an Arabidopsis protein database. This research was supported by
   the Deutsche Forschungsgemeinschaft.
CR Al-Shahrour F, 2004, BIOINFORMATICS, V20, P578, DOI 10.1093/bioinformatics/btg455
   Anastasiou E, 2007, DEV CELL, V13, P843, DOI 10.1016/j.devcel.2007.10.001
   Baggerly KA, 2003, BIOINFORMATICS, V19, P1477, DOI 10.1093/bioinformatics/btg173
   Bartrina I, 2011, PLANT CELL, V23, P69, DOI 10.1105/tpc.110.079079
   BELL E, 1995, P NATL ACAD SCI USA, V92, P8675, DOI 10.1073/pnas.92.19.8675
   Bey M, 2004, PLANT CELL, V16, P3197, DOI 10.1105/tpc.104.026724
   Brautigam A, 2011, PLANT PHYSIOL, V155, P142, DOI 10.1104/pp.110.159442
   Broholm SK, 2008, P NATL ACAD SCI USA, V105, P9117, DOI 10.1073/pnas.0801359105
   Busch A, 2007, P NATL ACAD SCI USA, V104, P16714, DOI 10.1073/pnas.0705338104
   Busch A, 2012, MOL BIOL EVOL, V29, P1241, DOI 10.1093/molbev/msr297
   Campbell P, 1999, TRENDS PLANT SCI, V4, P361, DOI 10.1016/S1360-1385(99)01468-5
   Cao J, 2012, PLOS ONE, V7, DOI 10.1371/journal.pone.0046944
   Cao J, 2012, EVOL BIOINFORM, V8, P271, DOI 10.4137/EBO.S9652
   Cosgrove DJ, 2005, NAT REV MOL CELL BIO, V6, P850, DOI 10.1038/nrm1746
   Cosgrove DJ, 2000, PLANT PHYSIOL BIOCH, V38, P109, DOI 10.1016/S0981-9428(00)00164-9
   Costa MMR, 2005, DEVELOPMENT, V132, P5093, DOI 10.1242/dev.02085
   Covey PA, 2010, PLANT PHYSIOL, V153, P703, DOI 10.1104/pp.110.155457
   Crawford BCW, 2004, PLANT PHYSIOL, V135, P244, DOI 10.1104/pp.103.036368
   De Craene JO, 2012, BMC GENOMICS, V13, DOI 10.1186/1471-2164-13-297
   Dilcher D, 2000, P NATL ACAD SCI USA, V97, P7030, DOI 10.1073/pnas.97.13.7030
   Dinneny JR, 2004, DEVELOPMENT, V131, P1101, DOI 10.1242/dev.00949
   Disch S, 2006, CURR BIOL, V16, P272, DOI 10.1016/j.cub.2005.12.026
   Feng XZ, 2006, P NATL ACAD SCI USA, V103, P4970, DOI 10.1073/pnas.0600681103
   Geisler M, 2006, FEBS LETT, V580, P1094, DOI 10.1016/j.febslet.2005.11.054
   Ginglinger JF, 2013, PLANT CELL, V25, P4640, DOI 10.1105/tpc.113.117382
   Guan S, 2013, PLANT METHODS, V9, DOI 10.1186/1746-4811-9-42
   Herken EN, 2012, J MED FOOD, V15, P835, DOI 10.1089/jmf.2011.0315
   Hiroi N, 2002, EMBO J, V21, P5235, DOI 10.1093/emboj/cdf521
   Howarth DG, 2006, P NATL ACAD SCI USA, V103, P9101, DOI 10.1073/pnas.0602827103
   Hu Y, 2006, PLANT J, V47, P1, DOI 10.1111/j.1365-313X.2006.02750.x
   Hu YX, 2003, PLANT CELL, V15, P1951, DOI 10.1105/tpc.013557
   Izhaki A, 2002, PHYSIOL PLANTARUM, V115, P442, DOI 10.1034/j.1399-3054.2002.1150314.x
   Kanneganti Vydehi, 2008, Physiology and Molecular Biology of Plants, V14, P109, DOI 10.1007/s12298-008-0010-6
   Kim M, 2008, SCIENCE, V322, P1116, DOI 10.1126/science.1164371
   Kosugi S, 2002, PLANT J, V30, P337, DOI 10.1046/j.1365-313X.2002.01294.x
   Krizek BA, 2013, J EXP BOT, V64, P1427, DOI 10.1093/jxb/ert025
   Lampugnani ER, 2013, DEVELOPMENT, V140, P185, DOI 10.1242/dev.084582
   Lampugnani ER, 2012, PLANT J, V71, P724, DOI 10.1111/j.1365-313X.2012.05023.x
   Li S, 2013, PLANT J, V74, P486, DOI 10.1111/tpj.12139
   Li XB, 2013, PLOS ONE, V8, DOI 10.1371/journal.pone.0085480
   Li YH, 2008, GENE DEV, V22, P1331, DOI 10.1101/gad.463608
   Liu ZP, 2013, PLOS ONE, V8, DOI 10.1371/journal.pone.0057338
   Luo D, 1996, NATURE, V383, P794, DOI 10.1038/383794a0
   Luo D, 1999, CELL, V99, P367, DOI 10.1016/S0092-8674(00)81523-8
   MARTIN C, 1993, PLANT CELL, V5, P1253, DOI 10.1105/tpc.5.10.1253
   Mingossi FB, 2010, PLANT MOL BIOL, V73, P271, DOI 10.1007/s11103-010-9613-8
   Mizukami Y, 2000, P NATL ACAD SCI USA, V97, P942, DOI 10.1073/pnas.97.2.942
   NOH B, 2005, GROWTH PLANT CELL WA, V6, P850
   Pauwels L, 2008, P NATL ACAD SCI USA, V105, P1380, DOI 10.1073/pnas.0711203105
   Pearce G, 2001, P NATL ACAD SCI USA, V98, P12843, DOI 10.1073/pnas.201416998
   PEAUCELL A, 2012, PLANT SCI FRONTIERS, V3
   Peaucelle A, 2011, DEVELOPMENT, V138, P4733, DOI 10.1242/dev.072496
   Provart N, 2003, CURRENT COMPUTER MOL, P271
   Ramirez-Parra E, 2005, INT J DEV BIOL, V49, P467, DOI 10.1387/ijdb.052001er
   Reale L, 2002, SEX PLANT REPROD, V15, P123, DOI 10.1007/s00497-002-0150-8
   Rozen S, 2000, Methods Mol Biol, V132, P365
   Rutjens B, 2009, PLANT J, V58, P641, DOI 10.1111/j.1365-313X.2009.03809.x
   Sargent RD, 2004, P ROY SOC B-BIOL SCI, V271, P603, DOI 10.1098/rspb.2003.2644
   Sato S, 2001, PLANT CELL PHYSIOL, V42, P251, DOI 10.1093/pcp/pce045
   Schindelman G, 2001, GENE DEV, V15, P1115, DOI 10.1101/gad.879101
   Schommer C, 2008, PLOS BIOL, V6, P1991, DOI 10.1371/journal.pbio.0060230
   Sharma N, 2013, BMC GENOMICS, V14, DOI 10.1186/1471-2164-14-915
   Smith HMS, 2003, PLANT CELL, V15, P1717, DOI 10.1105/tpc.012856
   SMYTH DR, 1990, PLANT CELL, V2, P755, DOI 10.1105/tpc.2.8.755
   SOERAERT SSA, 2013, BMC PLANT BIOL, V13, P220
   Stebbins GL, 1974, FLOWERING PLANTS EVO, DOI DOI 10.4159/HARVARD.9780674864856
   Szecsi J, 2006, EMBO J, V25, P3912, DOI 10.1038/sj.emboj.7601270
   Thimm O, 2004, PLANT J, V37, P914, DOI 10.1111/j.1365-313X.2004.02016.x
   Urbanowicz BR, 2007, PLANT PHYSIOL, V144, P1693, DOI 10.1104/pp.107.102574
   Varaud E, 2011, PLANT CELL, V23, P973, DOI 10.1105/tpc.110.081653
   Vincent CA, 2004, CAN J BOT, V82, P681, DOI [10.1139/B04-042, 10.1139/b04-042]
   Wang Z, 2008, P NATL ACAD SCI USA, V105, P10414, DOI 10.1073/pnas.0803291105
   Weiss J, 2005, INT J DEV BIOL, V49, P513, DOI 10.1387/ijdb.051998jw
   Winter D, 2007, PLOS ONE, V2, DOI 10.1371/journal.pone.0000718
   Xu R, 2011, DEVELOPMENT, V138, P4545, DOI 10.1242/dev.071423
   Zik M, 2003, PLANT CELL, V15, P207, DOI 10.1105/tpc.006353
NR 76
TC 7
Z9 7
U1 1
U2 30
PU BIOMED CENTRAL LTD
PI LONDON
PA 236 GRAYS INN RD, FLOOR 6, LONDON WC1X 8HL, ENGLAND
SN 1471-2229
J9 BMC PLANT BIOL
JI BMC Plant Biol.
PD NOV 19
PY 2014
VL 14
AR 285
DI 10.1186/s12870-014-0285-4
PG 17
WC Plant Sciences
WE Science Citation Index Expanded (SCI-EXPANDED)
SC Plant Sciences
GA AX4UO
UT WOS:000346927100001
PM 25407089
OA gold, Green Published
DA 2023-07-11
ER

PT J
AU Sampath, P
   Yang, TJ
AF Sampath, Perumal
   Yang, Tae-Jin
TI Comparative analysis of Cassandra TRIMs in three Brassicaceae genomes
SO PLANT GENETIC RESOURCES-CHARACTERIZATION AND UTILIZATION
LA English
DT Article
DE Arabidopsis thaliana; Brassica; Brassica oleracea; Brassica rapa;
   Cassandra; TRIMs
ID TERMINAL-REPEAT RETROTRANSPOSON; MINIATURE TRIM; DATABASE
AB Terminal-repeat retrotransposon in miniature (TRIM) elements are a miniature form of retrotransposons and play an important role in genome organization. The Cassandra TRIM family has been identified in over 50 plant species, including both monocots and dicots. Cassandra elements carry an independently transcribed 5S RNA sequence in their terminal repeat regions, which is unique compared with other TRIM families. Although the existence of Cassandra elements has been documented in many plants, much work remains to characterize Cassandra family members and elucidate their distribution. In this study, we comparatively analysed the Cassandra family members in the Brassica oleracea, B. rapa and Arabidopsis thaliana genomes. A total of 602, 451 and 173 members, of which 130, 60 and 9 were relatively intact, were identified from the B. oleracea, B. rapa and A. thaliana genomes, respectively. Most of the Cassandra elements (1120/1226) were found in intergenic spaces, but 106 elements were inserted in genic regions such as introns, exons and untranslated regions. Our comparative analysis of the Cassandra family members in A. thaliana, B. rapa and B. oleracea reveals that some Cassandra elements have been commonly retained during the last 20 million years in three species and some elements have been uniquely evolved in Brassica species. This study promotes our understanding of the role and utility of Cassandra elements in the evolution of the Brassicaceae family.
C1 [Sampath, Perumal; Yang, Tae-Jin] Seoul Natl Univ, Plant Genom & Breeding Inst, Dept Plant Sci, Seoul 151921, South Korea.
   [Sampath, Perumal; Yang, Tae-Jin] Seoul Natl Univ, Res Inst Agr & Life Sci, Seoul 151921, South Korea.
C3 Seoul National University (SNU); Seoul National University (SNU)
RP Yang, TJ (通讯作者)，Seoul Natl Univ, Plant Genom & Breeding Inst, Dept Plant Sci, Seoul 151921, South Korea.
EM tjyang@snu.ac.kr
RI Yang, Tae-Jin/AAT-5274-2020; perumal, sampath/B-8953-2016
OI perumal, sampath/0000-0003-3403-1625
FU Golden Seed Project (Center for Horticultural Seed Development),
   Ministry of Oceans and Fisheries (MOF), Republic of Korea
   [309008-05-1-cg000]
FX This work was supported by Golden Seed Project (Center for Horticultural
   Seed Development, No. 309008-05-1-cg000), Ministry of Oceans and
   Fisheries (MOF), Republic of Korea.
CR Cheng F, 2011, BMC PLANT BIOL, V11, DOI 10.1186/1471-2229-11-136
   Johnston JS, 2005, ANN BOT-LONDON, V95, P229, DOI 10.1093/aob/mci016
   Kalendar R, 2008, P NATL ACAD SCI USA, V105, P5833, DOI 10.1073/pnas.0709698105
   Kwon SJ, 2007, MOL GENET GENOMICS, V278, P361, DOI 10.1007/s00438-007-0249-6
   Lamesch P, 2012, NUCLEIC ACIDS RES, V40, pD1202, DOI 10.1093/nar/gkr1090
   Mun JH, 2009, GENOME BIOL, V10, DOI 10.1186/gb-2009-10-10-r111
   Sampath P, 2013, BMC PLANT BIOL, V13, DOI 10.1186/1471-2229-13-56
   Tamura K, 2011, MOL BIOL EVOL, V28, P2731, DOI 10.1093/molbev/msr121
   Town CD, 2006, PLANT CELL, V18, P1348, DOI 10.1105/tpc.106.041665
   Wang XW, 2011, NAT GENET, V43, P1035, DOI 10.1038/ng.919
   Wicker T, 2007, NAT REV GENET, V8, P973, DOI 10.1038/nrg2165
   Witte CP, 2001, P NATL ACAD SCI USA, V98, P13778, DOI 10.1073/pnas.241341898
   Yang TJ, 2007, THEOR APPL GENET, V114, P627, DOI 10.1007/s00122-006-0463-3
   Yang YW, 1999, J MOL EVOL, V48, P597, DOI 10.1007/PL00006502
   Yu JY, 2013, BMC GENOMICS, V14, DOI 10.1186/1471-2164-14-664
   Zhou YH, 2012, PLOS ONE, V7, DOI 10.1371/journal.pone.0053401
   Zou Jun, 2009, Journal of Crop Science and Biotechnology, V12, P1, DOI 10.1007/s12892-009-0070-3
NR 17
TC 7
Z9 7
U1 1
U2 7
PU CAMBRIDGE UNIV PRESS
PI CAMBRIDGE
PA EDINBURGH BLDG, SHAFTESBURY RD, CB2 8RU CAMBRIDGE, ENGLAND
SN 1479-2621
EI 1479-263X
J9 PLANT GENET RESOUR-C
JI Plant Genet. Resour.-Charact. Util.
PD JUL
PY 2014
VL 12
SU 1
SI SI
BP S146
EP S150
DI 10.1017/S1479262114000446
PG 5
WC Plant Sciences; Genetics & Heredity
WE Science Citation Index Expanded (SCI-EXPANDED)
SC Plant Sciences; Genetics & Heredity
GA AQ2MV
UT WOS:000342621700036
DA 2023-07-11
ER

PT J
AU Zhang, JF
   Rea, AC
   Fu, TD
   Ma, CZ
   Nasrallah, JB
AF Zhang, Jianfeng
   Rea, Anne C.
   Fu, Tingdong
   Ma, Chaozhi
   Nasrallah, June B.
TI Exploring the role of a stigma-expressed plant U-box gene in the
   pollination responses of transgenic self-incompatible Arabidopsis
   thaliana
SO PLANT REPRODUCTION
LA English
DT Article
DE Self-incompatibility; Arabidopsis thaliana; S-locus receptor kinase;
   ARC1
ID E3 UBIQUITIN LIGASE; BRASSICA; POLLEN; ARC1; PROTEINS; DOMAIN
AB Recognition of "self" pollen in the self-incompatibility (SI) response of the Brassicaceae is determined by allele-specific interaction between the S-locus receptor kinase (SRK), a transmembrane protein of the stigma epidermis, and its ligand, the pollen coat-localized S-locus cysteine-rich (SCR) protein. The current model for SRK-mediated signaling proposes a central role for the plant U-box (PUB) Armadillo repeat-containing protein ARC1, an E3 ligase that interacts with, and is phosphorylated by, the kinase domain of SRK. According to the model, activated ARC1 causes the degradation of factors required for successful pollen tube growth. However, Arabidopsis thaliana plants transformed with functional SRK and SCR genes isolated from self-incompatible A. lyrata can express an intense SI response despite lacking a functional ARC1 gene. Here, we tested the possibility that a different member of the A. thaliana PUB protein family might have assumed the role of ARC1 in SI. Toward this end, we analyzed the AtPUB2 gene, which is annotated as being highly expressed in stigmas. Our functional analysis of a T-DNA insertion pub2 allele, together with yeast two-hybrid interaction assays and reporter analysis of AtPUB2 promoter activity, demonstrates that AtPUB2 does not function in SI. The results leave open the question of whether the proposed model of ARC1-mediated signaling applies to transgenic SRK-SCR self-incompatible A. thaliana plants.
C1 [Zhang, Jianfeng; Fu, Tingdong; Ma, Chaozhi] Huazhong Agr Univ, Natl Key Lab Crop Genet Improvement, Wuhan 430070, Peoples R China.
   [Zhang, Jianfeng; Rea, Anne C.; Nasrallah, June B.] Cornell Univ, Dept Plant Biol, Ithaca, NY 14853 USA.
C3 Huazhong Agricultural University; Cornell University
RP Ma, CZ (通讯作者)，Huazhong Agr Univ, Natl Key Lab Crop Genet Improvement, Wuhan 430070, Peoples R China.
EM yuanbeauty@mail.hzau.edu.cn; jbn2@cornell.edu
FU China Scholarship Council; National Science Foundation [IOS-1146725];
   Direct For Biological Sciences; Division Of Integrative Organismal
   Systems [1146725] Funding Source: National Science Foundation
FX We thank Tiffany Stauderman for assistance with growth of plants and
   Tengfang Huang for construction of the SRKb kinase domain constructs
   used for yeast interaction assays. J.Z. was supported by the China
   Scholarship Council. This article is based upon work supported by
   National Science Foundation Grant IOS-1146725. The funders had no role
   in study design, data collection and analysis, decision to publish, or
   preparation of the manuscript.
CR Boggs NA, 2009, GENETICS, V182, P1313, DOI 10.1534/genetics.109.102442
   Boggs NA, 2009, PLOS GENET, V5, DOI 10.1371/journal.pgen.1000426
   Boggs NA, 2009, CURR BIOL, V19, P786, DOI 10.1016/j.cub.2009.03.037
   Clough SJ, 1998, PLANT J, V16, P735, DOI 10.1046/j.1365-313x.1998.00343.x
   Gu TS, 1998, P NATL ACAD SCI USA, V95, P382, DOI 10.1073/pnas.95.1.382
   Hruz Tomas, 2008, Advances in Bioinformatics, V2008, P420747, DOI 10.1155/2008/420747
   Indriolo E, 2012, PLANT CELL, V24, P4607, DOI 10.1105/tpc.112.104943
   James P, 1996, GENETICS, V144, P1425
   KHO YO, 1968, EUPHYTICA, V17, P298
   Kim Kye-Won, 2006, V323, P263
   Kitashiba H, 2011, P NATL ACAD SCI USA, V108, P18173, DOI 10.1073/pnas.1115283108
   Lin WD, 2011, PLANT PHYSIOL, V155, P1383, DOI 10.1104/pp.110.166520
   Liu P, 2007, CURR BIOL, V17, P734, DOI 10.1016/j.cub.2007.03.022
   Meier S, 2010, PLOS ONE, V5, DOI 10.1371/journal.pone.0008904
   Mudgil Y, 2004, PLANT PHYSIOL, V134, P59, DOI 10.1104/pp.103.029553
   Nasrallah ME, 2002, SCIENCE, V297, P247, DOI 10.1126/science.1072205
   Nasrallah ME, 2004, P NATL ACAD SCI USA, V101, P16070, DOI 10.1073/pnas.0406970101
   Rea AC, 2010, J EXP BOT, V61, P1897, DOI 10.1093/jxb/erp393
   Samuel MA, 2008, PLANT PHYSIOL, V147, P2084, DOI 10.1104/pp.108.123380
   Samuel MA, 2009, PLANT CELL, V21, P2655, DOI 10.1105/tpc.109.069740
   Sela D, 2013, PLOS ONE, V8, DOI 10.1371/journal.pone.0070146
   Stone SL, 1999, SCIENCE, V286, P1729, DOI 10.1126/science.286.5445.1729
   Stone SL, 2003, PLANT CELL, V15, P885, DOI 10.1105/tpc.009845
   Tamura K, 2011, MOL BIOL EVOL, V28, P2731, DOI 10.1093/molbev/msr121
   Tantikanjana T, 2010, CURR OPIN PLANT BIOL, V13, P520, DOI 10.1016/j.pbi.2010.06.004
   Tornero P, 2001, PLANT J, V28, P475, DOI 10.1046/j.1365-313X.2001.01136.x
   Yang CW, 2006, PLANT CELL, V18, P1084, DOI 10.1105/tpc.105.039198
NR 27
TC 7
Z9 9
U1 1
U2 34
PU SPRINGER
PI NEW YORK
PA ONE NEW YORK PLAZA, SUITE 4600, NEW YORK, NY, UNITED STATES
SN 2194-7953
EI 2194-7961
J9 PLANT REPROD
JI Plant Reprod.
PD JUN
PY 2014
VL 27
IS 2
BP 59
EP 68
DI 10.1007/s00497-014-0240-4
PG 10
WC Plant Sciences; Reproductive Biology
WE Science Citation Index Expanded (SCI-EXPANDED)
SC Plant Sciences; Reproductive Biology
GA AH8QZ
UT WOS:000336404600001
PM 24573467
DA 2023-07-11
ER

PT J
AU Allen, BL
   Lenssen, AW
   Sainju, UM
   Caesar-TonThat, T
   Evans, RG
AF Allen, B. L.
   Lenssen, A. W.
   Sainju, U. M.
   Caesar-TonThat, T.
   Evans, R. G.
TI Nitrogen Use in Durum and Selected Brassicaceae Oilseeds in Two-Year
   Rotations
SO AGRONOMY JOURNAL
LA English
DT Article
ID NORTHERN GREAT-PLAINS; LENTIL GREEN-MANURE; WATER-USE; CANOLA
   PRODUCTION; USE EFFICIENCY; SPRING WHEAT; SOIL-WATER; NO-TILL; YIELD;
   FALLOW
AB Brassicaceae oilseeds can serve as potential feedstocks for renewable biofuels to offset demand for petroleum-based alternatives. However, little is known about oilseed crop yield potential and N use in semiarid, wheat (Triticum spp.)-based cropping systems that dominate the northern Great Plains (NGP). A 5-yr study was conducted in northeast Montana to investigate the yield potential of a direct seeded system of durum (T. durum Desf.) in rotation with either chemical fallow or three Brassicaceae oilseeds: camelina [Camelina sativa (L.) Crantz], crambe (Crambe abyssinica Hochst. ex R. E. Fries), and canola-quality Brassica juncea L. Overall, results from the study indicated that seed yield in the three Brassicaceae oilseeds tested in rotation with durum was related (P < 0.001; r(2) = 0.68) to a nitrogen recovery index (NRI), indicating the importance of nitrogen use (NU) efficiency in dryland oilseed production, and that B. juncea generally used N more efficiently than crambe and camelina. Similarly, NRI was related (P < 0.001; r(2) = 0.72) to grain yield in durum following oilseeds. Grain yield of durum following B. juncea was similar to durum following fallow and greater than durum following camelina or crambe. Durum following crambe tended to use N more inefficiently than durum following camelina, B. juncea, or fallow. Differences in yield and N use of durum and oilseeds varied among years, which underscores the need to further develop management tools to optimize durum-oilseed cropping systems in highly variable rainfall environments typical of the NGP.
C1 [Allen, B. L.; Sainju, U. M.; Caesar-TonThat, T.; Evans, R. G.] ARS, USDA, Sidney, MT 59270 USA.
   [Lenssen, A. W.] Iowa State Univ, Ames, IA 50011 USA.
C3 United States Department of Agriculture (USDA); Iowa State University
RP Allen, BL (通讯作者)，ARS, USDA, 1500 N Cent Ave, Sidney, MT 59270 USA.
EM brett.allen@ars.usda.gov
RI ONE, PLOS/H-3321-2019
OI ONE, PLOS/0000-0001-6943-733X
CR Aase JK, 1996, J SOIL WATER CONSERV, V51, P167
   Allen B., 2010, Proceedings of the 19th World Congress of Soil Science: Soil solutions for a changing world, Brisbane, Australia, 1-6 August 2010. Division Symposium 3.2 Nutrient best management practices, P133
   Allen BL, 2011, AGRON J, V103, P1292, DOI 10.2134/agronj2010.0410
   Alvaro-Fuentes J, 2009, AGRON J, V101, P1227, DOI 10.2134/agronj2009.0077
   Angadi SV, 2000, CAN J PLANT SCI, V80, P693, DOI 10.4141/P99-152
   ANGUS JF, 1991, AUST J EXP AGR, V31, P669, DOI 10.1071/EA9910669
   BLACK A. L., 1965, SOIL SCI SOC AMER PROC, V29, P465
   BLACK AL, 1981, AGR WATER MANAGE, V4, P295, DOI 10.1016/0378-3774(81)90055-X
   Campbell C. A., 1990, 1841E AGR CAN RES BR
   Elias EM, 2007, J PLANT REGIST, V1, P7, DOI 10.3198/jpr2006.05.0281crc
   Elias EM, 2000, CROP SCI, V40, P1499
   Guy S., 1994, P PAC NW CAN C SPOK, P41
   Hansen NC, 2012, FIELD CROP RES, V132, P196, DOI 10.1016/j.fcr.2012.02.021
   Harker KN, 2012, CAN J PLANT SCI, V92, P221, DOI [10.4141/CJPS2011-125, 10.4141/cjps2011-125]
   Jacobsen J., 2005, PUBL EB, V161
   JANZEN HH, 1987, CAN J SOIL SCI, V67, P845, DOI 10.4141/cjss87-081
   Kirkegaard JA, 1999, AUST J EXP AGR, V39, P587, DOI 10.1071/EA98163
   Kirkegaard J, 2008, FIELD CROP RES, V107, P185, DOI 10.1016/j.fcr.2008.02.010
   Lemke RL, 2009, CAN J PLANT SCI, V89, P29, DOI 10.4141/CJPS08025
   Lenssen AW, 2007, SOIL TILL RES, V94, P362, DOI 10.1016/j.still.2006.08.012
   Lenssen AW, 2012, AGRON J, V104, P1295, DOI 10.2134/agronj2012.0057
   Lenssen AW, 2010, AGRON J, V102, P1261, DOI 10.2134/agronj2010.0078
   May WE, 2010, CAN J PLANT SCI, V90, P667, DOI 10.4141/CJPS09179
   Mulvaney RL, 1996, SSSA BOOK SER, V5
   NASS, 2009, ALL WEHAT NON FOLL F, P1123
   Nielsen DC, 2009, AGR WATER MANAGE, V96, P330, DOI 10.1016/j.agwat.2008.08.011
   Nielsen DC, 2002, AGRON J, V94, P962, DOI 10.2134/agronj2002.0962
   OLeary GJ, 1997, FIELD CROP RES, V54, P39, DOI 10.1016/S0378-4290(97)00036-1
   Padbury G, 2002, AGRON J, V94, P251, DOI 10.2134/agronj2002.0251
   Peterson GA, 1996, J PROD AGRIC, V9, P180, DOI 10.2134/jpa1996.0180
   Pikul JL, 1997, AGRON J, V89, P867, DOI 10.2134/agronj1997.00021962008900060004x
   *SAS I, 2003, REL 9 1
   Smith EG, 2013, CAN J PLANT SCI, V93, P933, DOI [10.4141/CJPS2013-021, 10.4141/cjps2013-021]
   TANAKA DL, 1987, SOIL TILL RES, V9, P307, DOI 10.1016/0167-1987(87)90056-0
   Urbaniak SD, 2008, CAN J PLANT SCI, V88, P111, DOI 10.4141/CJPS07115
   Wienhold BJ, 2006, RENEW AGR FOOD SYST, V21, P49, DOI 10.1079/RAF2005125
   Wilson R.E., 1994, P PAC NW CAN C SPOK
NR 37
TC 7
Z9 7
U1 0
U2 21
PU AMER SOC AGRONOMY
PI MADISON
PA 677 S SEGOE RD, MADISON, WI 53711 USA
SN 0002-1962
EI 1435-0645
J9 AGRON J
JI Agron. J.
PD MAY-JUN
PY 2014
VL 106
IS 3
BP 821
EP 830
DI 10.2134/agronj13.0158
PG 10
WC Agronomy
WE Science Citation Index Expanded (SCI-EXPANDED)
SC Agriculture
GA AH3SS
UT WOS:000336046300006
OA Green Published
DA 2023-07-11
ER

PT J
AU Candido, V
   Campanelli, G
   Viggiani, G
   Lazzeri, L
   Ferrari, V
   Camele, I
AF Candido, Vincenzo
   Campanelli, Gabriele
   Viggiani, Giovanni
   Lazzeri, Luca
   Ferrari, Valentino
   Camele, Ippolito
TI Melon yield response to the control of powdery mildew by environmentally
   friendly substances
SO SCIENTIA HORTICULTURAE
LA English
DT Article
DE Inodorus melon; Cultivars; Brassicaceae meal; Rock flour; Golovinomyces
   cichoracearum; PCR; Fruit quality
ID SPHAEROTHECA-FULIGINEA; PODOSPHAERA-FUSCA; FUNGICIDES; RESISTANCE;
   CICHORACEARUM; EFFICACY
AB A two-year research study was conducted at Metaponto (41 degrees 24' N; 16 degrees 48' E; 10 m a.s.l.; Southern Italy) in 2008 and 2009 to evaluate on melon, the efficiency of two substances with low environmental impacts against powdery mildew. Three melon (Cucumis melo L var. inodorus Naud.) cultivars ('Amarillo oro', 'Fonzy' and 'Gialletto Napoletano') were treated by two new natural liquid formulations containing Brassicaceae meal (TREXP001') or rock flour products (chabazite, 'Chab'). The above substances, with low environmental impact, were compared with a conventional control treatment ('Conv') that used conventional active substances (penconazole, myclobutanil, azoxystrobin and sulfur) and an untreated control. Laboratory analyses conducted on leaves infected by powdery mildew showed that Golovinomyces cichoracearum was responsible for the disease. The conventional treatment was the most effective for containing powdery mildew, if compared to the untreated control, and it positively influenced the yield and fruit quality of all tested melon cultivars. Between the two natural products, 'TREXP001' was more effective; even if its efficiency, more evident in the first year, was significantly lower than 'Conv' treatment.
   The type of melon cultivar was an important factor for limiting the spread of the pathogen, especially in the early stages of cultivation. The 'Fonzy' cultivar, due to its shorter crop cycle, was attacked later in the season and sustained lower damages than the other two cultivars. The 'Amarillo oro' cultivar was more susceptible to powdery mildew in both trial years. (C) 2013 Elsevier B.V. All rights reserved.
C1 [Candido, Vincenzo; Viggiani, Giovanni; Camele, Ippolito] Univ Basilicata, Sch Agr Forest Food & Environm Sci, I-85100 Potenza, Italy.
   [Campanelli, Gabriele; Ferrari, Valentino] Consiglio Ric & Sperimentaz Agr, Unita Ric Orticoltura CRA ORA, I-63077 Monsampolo Del Tronto, AP, Italy.
   [Lazzeri, Luca] Ctr Ric Colture Ind CRA CIN, Consiglio Ric & Sperimentaz Agr, I-40128 Bologna, Italy.
C3 University of Basilicata; Consiglio per la Ricerca in Agricoltura e
   L'analisi Dell'economia Agraria (CREA); Consiglio per la Ricerca in
   Agricoltura e L'analisi Dell'economia Agraria (CREA)
RP Candido, V (通讯作者)，Univ Basilicata, Sch Agr Forest Food & Environm Sci, Viale Ateneo Lucano 10, I-85100 Potenza, Italy.
EM vincenzo.candido@unibas.it
RI Camele, Ippolito/H-5484-2012; candido, vincenzo/AAA-1367-2020
OI candido, vincenzo/0000-0003-0675-915X; Lazzeri,
   Luca/0000-0002-5271-6532; Lazzeri, Luca/0000-0002-2980-5502; Camele,
   Ippolito/0000-0001-8099-8234; Campanelli, Gabriele/0000-0002-0799-8964
FU PROM research project (Progetto di Ricerca per potenziare la
   competitivita di Orticole in aree Meridionali - Contributo finanziario
   MIPAF con fondi C.I.P.E.) [Delibera 17/2003]
FX This work was carried out under the PROM research project (Progetto di
   Ricerca per potenziare la competitivita di Orticole in aree Meridionali
   - Contributo finanziario MIPAF con fondi C.I.P.E., Delibera 17/2003).
   The scientific coordinator of this project was Dr. Agostino Falavigna.
CR Altschul SF, 1997, NUCLEIC ACIDS RES, V25, P3389, DOI 10.1093/nar/25.17.3389
   Alvarez JM, 2000, ACTA HORTIC, P67, DOI 10.17660/ActaHortic.2000.510.10
   [Anonymous], 1990, PCR PROTOCOLS GUIDE, DOI DOI 10.1016/B978-0-12-372180-8.50042-1
   Branzanti B., 1992, INFORM FITOPATOLOGIC, V11, P37
   Braun U., 1995, The powdery mildews (Erysiphales) of Europe.
   Brunelli A., 2006, ATTI GIORNATE FITOPA, V2, P363
   Brunelli A., 2007, INFORM AGRARIO, V21, P57
   Brunelli A., 1996, ATTI GIORNATE FITOPA, V2, P465
   Camele I, 2005, EUR J PLANT PATHOL, V113, P1, DOI 10.1007/s10658-005-8915-1
   Camele I., 2009, Italian Journal of Agronomy, V4, P19
   Camele I, 2012, INT J MOL SCI, V13, P2290, DOI 10.3390/ijms13022290
   Cicciarello G., 2012, INFORM AGRARIO, V12, P68
   Collina M., 2006, ATTI GIORNATE FITOPA, V2, P371
   Del Sorbo G., 1992, ANN FAC SCI AGR U NA, V26, P40
   Fernandez-Ortuno D, 2006, EUR J PLANT PATHOL, V115, P215, DOI 10.1007/s10658-006-9014-7
   Garibaldi A, 2008, PLANT DIS, V92, P975, DOI 10.1094/PDIS-92-6-0975B
   Gilardi G, 2012, PHYTOPARASITICA, V40, P147, DOI 10.1007/s12600-011-0206-0
   Glawe DA, 2008, ANNU REV PHYTOPATHOL, V46, P27, DOI 10.1146/annurev.phyto.46.081407.104740
   Heaney SP, 2000, PROC BRIGHTON CROP, V1-3, P755
   Incalcaterra G., 2007, ATT WORKSH ORT PIEN, P73
   KABLE PHILLIP F., 1963, PLANT DIS REPTR, V47, P482
   Kavkova M, 2005, MYCOPATHOLOGIA, V159, P53, DOI 10.1007/s11046-003-0787-3
   Konstantinidou-Doltsinis S, 2006, BIOCONTROL, V51, P375, DOI 10.1007/s10526-005-5247-1
   Kristkova E, 2009, PHYTOPARASITICA, V37, P337, DOI 10.1007/s12600-009-0045-4
   Lebeda A., 2006, Cucurbitaceae 2006, Asheville, North Carolina, USA, 17-21 September 2006, P444
   LEBEDA A, 1984, SCI HORTIC-AMSTERDAM, V24, P241, DOI 10.1016/0304-4238(84)90107-9
   Liu F, 2010, EUR J HORTIC SCI, V75, P147
   Matheron ME, 2013, PLANT DIS, V97, P196, DOI 10.1094/PDIS-04-12-0370-RE
   McDonald BA, 2002, ANNU REV PHYTOPATHOL, V40, P349, DOI 10.1146/annurev.phyto.40.120501.101443
   McGrath M. T., 2003, Phytopathology, V93, pS59
   Miazzi M, 2011, J PHYTOPATHOL, V159, P538, DOI 10.1111/j.1439-0434.2011.01801.x
   MONTOSA JAT, 1987, P 7 C MED PHYT UN GR, P22
   Passaglia E., 2006, WORKSH ZEOL AGR COLT
   Perez-Garcia A, 2009, MOL PLANT PATHOL, V10, P153, DOI 10.1111/j.1364-3703.2008.00527.x
   Romanazzi G., 2008, WORKSH VAL EFF CONTR
   Rongai D., 2008, Composition for the treatment and/or prevention of attacks by biological agents, Patent No. [US 2008/0199451 A1, 20080199451]
   Rongai D, 2008, J PEST SCI, V81, P179, DOI 10.1007/s10340-008-0202-4
   Rongai D, 2009, EUR J PLANT PATHOL, V124, P613, DOI 10.1007/s10658-009-9448-9
   Santomauro A., 2003, Informatore Fitopatologico, V53, P36
   Torre A. la, 2001, Informatore Agrario, V57, P77
   Zhang SA, 2011, PLANT DIS, V95, P461, DOI 10.1094/PDIS-07-10-0521
NR 41
TC 7
Z9 9
U1 1
U2 36
PU ELSEVIER
PI AMSTERDAM
PA RADARWEG 29, 1043 NX AMSTERDAM, NETHERLANDS
SN 0304-4238
EI 1879-1018
J9 SCI HORTIC-AMSTERDAM
JI Sci. Hortic.
PD FEB 13
PY 2014
VL 166
BP 70
EP 77
DI 10.1016/j.scienta.2013.12.008
PG 8
WC Horticulture
WE Science Citation Index Expanded (SCI-EXPANDED)
SC Agriculture
GA AB5VV
UT WOS:000331857700010
DA 2023-07-11
ER

PT J
AU Geng, MJ
   Li, H
   Jin, C
   Liu, Q
   Chen, CB
   Song, WQ
   Wang, CG
AF Geng, Meijuan
   Li, Hui
   Jin, Chuan
   Liu, Qian
   Chen, Chengbin
   Song, Wenqin
   Wang, Chunguo
TI Genome-wide identification and characterization of miRNAs in the
   hypocotyl and cotyledon of cauliflower (Brassica oleracea L. var.
   botrytis) seedlings
SO PLANTA
LA English
DT Article
DE miRNA; Cauliflower; Deep sequencing; Organ development
ID SHOOT APICAL MERISTEM; SMALL RNAS; AUXIN-RESPONSE; STARVATION RESPONSES;
   VASCULAR DEVELOPMENT; CONSERVED MICRORNAS; COMPLEX REGULATION; FLOWERING
   TIME; ARABIDOPSIS; TARGETS
AB MicroRNAs (miRNAs) are a class of small endogenous, non-coding RNAs that have key regulatory functions in plant growth, development, and other biological processes. Hypocotyl and cotyledon are the two major tissues of cauliflower (Brassica oleracea L. var. botrytis) seedlings. Tissue culture experiments have indicated that the regenerative abilities of these two tissues are significantly different. However, the characterization of miRNAs and their roles in regulating organ development in cauliflower remain unexplored. In the present study, two small RNA libraries were sequenced by Solexa sequencing technology. 99 known miRNAs belonging to 28 miRNA families were identified, in which 6 miRNA families were detected only in Brassicaceae. A total of 162 new miRNA sequences with single nucleotide substitutions corresponding to the known miRNAs, and 32 potentially novel miRNAs were also first discovered. Comparative analysis indicated that 42 of 99 known miRNAs and 17 of 32 novel miRNAs exhibited significantly differential expression between hypocotyl and cotyledon, and the differential expression of several miRNAs was further validated by stem-loop RT-PCR. In addition, 235 targets for 89 known miRNAs and 198 targets for 24 novel miRNAs were predicted, and their functions were further discussed. The expression patterns of several representative targets were also confirmed by qRT-PCR analysis. The results identified that the transcriptional expression patterns of miRNAs were negatively correlated with their targets. These findings gave new insights into the characteristics of miRNAs in cauliflower, and provided important clues to elucidate the roles of miRNAs in the tissue differentiation and development of cauliflower.
C1 [Geng, Meijuan; Jin, Chuan; Liu, Qian; Chen, Chengbin; Song, Wenqin; Wang, Chunguo] Nankai Univ, Coll Life Sci, Tianjin 300071, Peoples R China.
   [Li, Hui] Tianjin Agr Univ, Dept Hort, Tianjin 300384, Peoples R China.
C3 Nankai University; Tianjin Agricultural University
RP Wang, CG (通讯作者)，Nankai Univ, Coll Life Sci, Tianjin 300071, Peoples R China.
EM wangcg@nankai.edu.cn
RI Zhou, Man/S-4256-2016
FU National Natural Science Foundation of China [31100234]; Natural Science
   Foundation from Tianjin [10JCZDJC17900]
FX We are grateful to the anonymous reviewers for their critical reading of
   the manuscript. We greatly thank Dr. Deling Sun at Tianjin Kernel
   Vegetable Research Institute, China for kindly providing the cauliflower
   seeds. This work was performed with financial support from The National
   Natural Science Foundation of China (No. 31100234) and The Natural
   Science Foundation from Tianjin (No. 10JCZDJC17900).
CR Adam H, 2011, MOL BIOL EVOL, V28, P1439, DOI 10.1093/molbev/msq328
   Allen E, 2005, CELL, V121, P207, DOI 10.1016/j.cell.2005.04.004
   Alonso-Peral MM, 2012, PLOS ONE, V7, DOI 10.1371/journal.pone.0034751
   Amiteye S, 2011, BMC GENOMICS, V12, DOI 10.1186/1471-2164-12-500
   Aukerman MJ, 2003, PLANT CELL, V15, P2730, DOI 10.1105/tpc.016238
   Baek D, 2013, PLANT PHYSIOL, V161, P362, DOI 10.1104/pp.112.205922
   Baker CC, 2005, CURR BIOL, V15, P303, DOI 10.1016/j.cub.2005.02.017
   Bartel DP, 2004, CELL, V116, P281, DOI 10.1016/S0092-8674(04)00045-5
   Barvkar VT, 2013, PLANTA, V237, P1149, DOI 10.1007/s00425-012-1833-5
   Brodersen P, 2008, SCIENCE, V320, P1185, DOI 10.1126/science.1159151
   Carthew RW, 2009, CELL, V136, P642, DOI 10.1016/j.cell.2009.01.035
   Chen L, 2012, PLANTA, V235, P375, DOI 10.1007/s00425-011-1514-9
   Chen XM, 2004, SCIENCE, V303, P2022, DOI 10.1126/science.1088060
   Cho SH, 2012, PLANT CELL, V24, P4837, DOI 10.1105/tpc.112.103176
   Dhandapani V, 2011, MOL CELLS, V32, P21, DOI 10.1007/s10059-011-2313-7
   Dugas DV, 2004, CURR OPIN PLANT BIOL, V7, P512, DOI 10.1016/j.pbi.2004.07.011
   Glazinska P, 2009, J PLANT PHYSIOL, V166, P1801, DOI 10.1016/j.jplph.2009.05.011
   Gou JY, 2011, PLANT CELL, V23, P1512, DOI 10.1105/tpc.111.084525
   Guan QM, 2013, PLANT J, V74, P840, DOI 10.1111/tpj.12169
   Guo HS, 2005, PLANT CELL, V17, P1376, DOI 10.1105/tpc.105.030841
   Gutierrez L, 2009, PLANT CELL, V21, P3119, DOI 10.1105/tpc.108.064758
   Hsieh LC, 2009, PLANT PHYSIOL, V151, P2120, DOI 10.1104/pp.109.147280
   Jia XY, 2009, PLANT MOL BIOL, V71, P51, DOI 10.1007/s11103-009-9508-8
   Jones-Rhoades MW, 2006, ANNU REV PLANT BIOL, V57, P19, DOI 10.1146/annurev.arplant.57.032905.105218
   Jover-Gil S, 2005, INT J DEV BIOL, V49, P733, DOI 10.1387/ijdb.052015sj
   Jung JH, 2011, PLANT MOL BIOL, V76, P35, DOI 10.1007/s11103-011-9759-z
   Jung J, 2007, PLANTA, V225, P575, DOI 10.1007/s00425-006-0373-2
   Kim J, 2005, PLANT J, V42, P84, DOI 10.1111/j.1365-313X.2005.02354.x
   Kim JH, 2009, SCIENCE, V323, P1053, DOI 10.1126/science.1166386
   Kinoshita N, 2012, PLANT CELL, V24, P3590, DOI 10.1105/tpc.112.097006
   Knauer S, 2013, DEV CELL, V24, P125, DOI 10.1016/j.devcel.2012.12.009
   Koyama T, 2010, PLANT CELL, V22, P3574, DOI 10.1105/tpc.110.075598
   Lanet E, 2009, PLANT CELL, V21, P1762, DOI 10.1105/tpc.108.063412
   LEE RC, 1993, CELL, V75, P843, DOI 10.1016/0092-8674(93)90529-Y
   Li BS, 2013, PLANT MOL BIOL, V81, P525, DOI 10.1007/s11103-013-0010-y
   Liu QL, 2009, PLANT J, V58, P27, DOI 10.1111/j.1365-313X.2008.03757.x
   Llave C, 2002, SCIENCE, V297, P2053, DOI 10.1126/science.1076311
   Marin E, 2010, PLANT CELL, V22, P1104, DOI 10.1105/tpc.109.072553
   Ni ZY, 2013, PLANT MOL BIOL, V82, P113, DOI 10.1007/s11103-013-0040-5
   Ortiz-Morea FA, 2013, J EXP BOT, V64, P2307, DOI 10.1093/jxb/ert089
   Peaucelle A, 2007, DEVELOPMENT, V134, P1045, DOI 10.1242/dev.02774
   Raman S, 2008, PLANT J, V55, P65, DOI 10.1111/j.1365-313X.2008.03483.x
   Reinhart BJ, 2000, NATURE, V403, P901, DOI 10.1038/35002607
   Rubio-Somoza I, 2009, CURR OPIN PLANT BIOL, V12, P622, DOI 10.1016/j.pbi.2009.07.003
   Ruiz-Ferrer V, 2009, ANNU REV PLANT BIOL, V60, P485, DOI 10.1146/annurev.arplant.043008.092111
   Schreiber AW, 2011, BMC GENOMICS, V12, DOI 10.1186/1471-2164-12-129
   Schwab R, 2005, DEV CELL, V8, P517, DOI 10.1016/j.devcel.2005.01.018
   Shamimuzzaman M, 2012, BMC GENOMICS, V13, DOI 10.1186/1471-2164-13-310
   Shuai P, 2013, BMC GENOMICS, V14, DOI 10.1186/1471-2164-14-233
   Shukla LI, 2008, BBA-GENE REGUL MECH, V1779, P743, DOI 10.1016/j.bbagrm.2008.04.004
   Song CNA, 2010, BMC GENOMICS, V11, DOI [10.1186/1471-2164-11-431, 10.1186/1471-2164-11-261]
   Song JB, 2012, PLANT CELL PHYSIOL, V53, P1283, DOI 10.1093/pcp/pcs080
   Sunkar R, 2004, PLANT CELL, V16, P2001, DOI 10.1105/tpc.104.022830
   Trindade I, 2010, PLANTA, V231, P705, DOI 10.1007/s00425-009-1078-0
   Voinnet O, 2009, CELL, V136, P669, DOI 10.1016/j.cell.2009.01.046
   Wang JY, 2012, GENE, V505, P300, DOI 10.1016/j.gene.2012.06.002
   Wang JW, 2005, PLANT CELL, V17, P2204, DOI 10.1105/tpc.105.033076
   Wang LW, 2011, BMC GENOMICS, V12, DOI 10.1186/1471-2164-12-154
   Wei S, 2012, BMC PLANT BIOL, V12, DOI 10.1186/1471-2229-12-169
   Wollmann H, 2010, DEVELOPMENT, V137, P3633, DOI 10.1242/dev.036673
   Wu G, 2009, CELL, V138, P750, DOI 10.1016/j.cell.2009.06.031
   Wu MF, 2006, DEVELOPMENT, V133, P4211, DOI 10.1242/dev.02602
   Xing SP, 2010, PLANT CELL, V22, P3935, DOI 10.1105/tpc.110.079343
   Xu F, 2013, BMC GENOMICS, V14, DOI 10.1186/1471-2164-14-66
   Yang CH, 2013, PLANT CELL ENVIRON, V36, P2207, DOI 10.1111/pce.12130
   Yoon EK, 2010, NUCLEIC ACIDS RES, V38, P1382, DOI 10.1093/nar/gkp1128
   Zanca AS, 2010, BMC PLANT BIOL, V10, DOI 10.1186/1471-2229-10-260
   Zhang ZH, 2012, CURR OPIN PLANT BIOL, V15, P652, DOI 10.1016/j.pbi.2012.05.007
   Zhao M, 2011, NEW PHYTOL, V190, P906, DOI 10.1111/j.1469-8137.2011.03647.x
   Zhou GK, 2007, PLANT CELL PHYSIOL, V48, P391, DOI 10.1093/pcp/pcm008
   Zhou M, 2013, PLANT PHYSIOL, V161, P1375, DOI 10.1104/pp.112.208702
   Zhu QH, 2011, J EXP BOT, V62, P487, DOI 10.1093/jxb/erq295
   Zuker M, 2003, NUCLEIC ACIDS RES, V31, P3406, DOI 10.1093/nar/gkg595
NR 73
TC 7
Z9 8
U1 0
U2 32
PU SPRINGER
PI NEW YORK
PA 233 SPRING ST, NEW YORK, NY 10013 USA
SN 0032-0935
EI 1432-2048
J9 PLANTA
JI Planta
PD FEB
PY 2014
VL 239
IS 2
BP 341
EP 356
DI 10.1007/s00425-013-1986-x
PG 16
WC Plant Sciences
WE Science Citation Index Expanded (SCI-EXPANDED)
SC Plant Sciences
GA 303BP
UT WOS:000330649600007
PM 24170336
DA 2023-07-11
ER

PT J
AU Abdelaziz, M
   Munoz-Pajares, AJ
   Lorite, J
   Herrador, MB
   Perfectti, F
   Gomez, JM
AF Abdelaziz, Mohamed
   Jesus Munoz-Pajares, A.
   Lorite, Juan
   Belen Herrador, M.
   Perfectti, Francisco
   Gomez, Jose M.
TI Phylogenetic relationships of Erysimum (Brassicaceae) from the Baetic
   Mountains (SE Iberian Peninsula)
SO ANALES DEL JARDIN BOTANICO DE MADRID
LA English
DT Article
DE cpDNA; flower colour; nDNA; Erysimum nevadense group; secondary contact
ID RETICULATE EVOLUTION; POLLINATION NICHES; CLUSTAL-W; CRUCIFERAE;
   HYBRIDIZATION; SYSTEMATICS; AZERBAIJAN; POLYPLOIDY; INFERENCE; GIBRALTAR
AB The Baetic mountains, located in the southern Iberian Peninsula, is a major hotspot of biodiversity in the Mediterranean Basin, constituting one of the most important glacial refugia for vascular plants in Europe. Despite their relatively limited extension, the Baetic Mountains contain almost 50% of the total endemic Erysimum species in the Iberian Peninsula. The broadly distributed Erysimum genus has diversified profusely in the Mediterranean region, with more than a hundred species described in the area, out of a total of c. 200 species included in the genus. We used two plastid DNA regions (ndhF and trnT-L) and one nuclear DNA region (ITS1-5.8S rDNA-ITS2), with 3,556 bp total length, to carry out phylogenetic analysis by Bayesian inference, maximum likelihood and maximum parsimony, in order to explore the evolutionary relationships between the Erysimum species inhabiting these ranges. Analyses of concatenated sequences from the two genomes identified two main clades with no overlap in species composition so that samples from the same species fell within the same major clade. The phylogenetic relationships depicted by those two clades do not give support to the E. nevadense group, previously proposed on taxonomic grounds. In addition, our results indicated recurrent changes in flower colour in the Baetic Erysimum species although, alternatively, reticulate evolution, which is suggested by incongruent position of taxa in the different trees, may have also affected this trait.
C1 [Abdelaziz, Mohamed] Univ Stirling, Sch Nat Sci, Stirling FK9 4LA, Scotland.
   [Abdelaziz, Mohamed; Jesus Munoz-Pajares, A.; Perfectti, Francisco] Univ Granada, Dept Genet, E-18071 Granada, Spain.
   [Jesus Munoz-Pajares, A.] CIBIO, Ctr Invest Biodiversidade & Recursos Genet, P-4485661 Vairao, Portugal.
   [Lorite, Juan] Univ Granada, Dept Bot, E-18071 Granada, Spain.
   [Belen Herrador, M.; Gomez, Jose M.] Univ Granada, Dept Ecol, Granada, Spain.
   [Gomez, Jose M.] CSIC, EEZA, Dept Funct & Evolutionary Ecol, Almeria, Spain.
C3 University of Stirling; University of Granada; Universidade do Porto;
   University of Granada; University of Granada; Consejo Superior de
   Investigaciones Cientificas (CSIC); CSIC - Estacion Experimental de
   Zonas Aridas (EEZA)
RP Abdelaziz, M (通讯作者)，Univ Stirling, Sch Nat Sci, Stirling FK9 4LA, Scotland.
EM mohamed.abdelazizmohamed@stir.ac.uk; ajesusmp@cibio.up.pt;
   jlorite@ugr.es; belenhe@ugr.es; fperfect@ugr.es; jmgreyes@eeza.csic.es
RI Lorite, Juan/F-4690-2011; Perfectti, Francisco/C-5087-2008;
   Muñoz-Pajares, A. Jesús/I-7665-2014; Gómez, José M/K-8061-2017; Gomez,
   Jose/HSC-8221-2023; Abdealziz, Mohamed/V-9818-2017
OI Lorite, Juan/0000-0003-4617-8069; Perfectti,
   Francisco/0000-0002-5551-213X; Muñoz-Pajares, A.
   Jesús/0000-0002-2505-8116; Gómez, José M/0000-0002-2487-4664; Abdelaziz
   Mohamed, Mohamed/0000-0003-0533-6817; Herrador, M.
   Belen/0000-0002-8775-7449
FU MARM [078/2007]; Junta de Andalucia [P07-RNM-02869, P11-RNM-7676];
   MONTES Consolider-Ingenio [CSD2008-00040]; Spanish MCyT [CGL2009-07015,
   CGL2012-34736]; Spanish Education and Science [AP-2006-00685,
   BES-2007-14206]
FX The authors thank to Gonzalo Nieto Feliner for his editing effort, and
   to Juli Caujape-Castells and an anonymous Reviewer for their
   constructive comments on a previous version of this work. We are
   grateful to Modesto Berbel and Juande Fernandez for assistance during
   the field sampling and to Matthew Clarke for reviewing the English. This
   study has been supported by MARM (078/2007), Junta de Andalucia
   (P07-RNM-02869 and P11-RNM-7676), MONTES Consolider-Ingenio
   (CSD2008-00040), and Spanish MCyT (CGL2009-07015, and CGL2012-34736)
   grants. AJMP and MA were supported by Spanish Education and Science
   grants AP-2006-00685 and BES-2007-14206, respectively.
CR Abdelaziz M, 2013, THESIS
   Abdelaziz M, 2011, AM J BOT, V98, P1049, DOI 10.3732/ajb.1000438
   Al-Shehbaz IA, 2006, PLANT SYST EVOL, V259, P89, DOI 10.1007/s00606-006-0415-z
   Al-Shehbaz IA, 2012, TAXON, V61, P931, DOI 10.1002/tax.615002
   Ancev Minco, 2006, Phytologia Balcanica, V12, P357
   BALL PW, 1990, BOT J LINN SOC, V103, P200
   Blanca G, 1998, BIOL CONSERV, V85, P269, DOI 10.1016/S0006-3207(97)00169-9
   Blanca G, 1992, ANALES JARDIN BOT MA, V49, P201
   Blanca G., 2009, FLORA VASCULAR ANDAL, V3
   Cansaran A., 1997, INT J SCI TECHNOLOGY, V2, P13
   Castresana J, 2000, MOL BIOL EVOL, V17, P540, DOI 10.1093/oxfordjournals.molbev.a026334
   Clot B., 1992, ANAL JARDIN BOT MADR, V49, P215
   Couvreur TLP, 2010, MOL BIOL EVOL, V27, P55, DOI 10.1093/molbev/msp202
   Davies KM, 1998, PLANT J, V13, P259, DOI 10.1046/j.1365-313X.1998.00029.x
   Dick CA, 2011, PLOS ONE, V6, DOI 10.1371/journal.pone.0018230
   FAVARGER C, 1978, Anales del Instituto Botanico A. J. Cavinilles, V35, P361
   FELINER GN, 1991, CAN J BOT, V69, P2515, DOI 10.1139/b91-313
   FELINER GN, 1992, PLANT SYST EVOL, V180, P15, DOI 10.1007/BF00940395
   Feliner GN, 2007, MOL PHYLOGENET EVOL, V44, P911, DOI 10.1016/j.ympev.2007.01.013
   Feliner N.G, 1992, ANALES JARDIN BOT MA, V49, P303
   FELSENSTEIN J, 1973, SYST ZOOL, V22, P240, DOI 10.2307/2412304
   FELSENSTEIN J, 1985, EVOLUTION, V39, P783, DOI 10.1111/j.1558-5646.1985.tb00420.x
   Gavrilets Sergey, 2004, P1
   Gomez JM, 2014, ANN BOT-LONDON, V113, P237, DOI 10.1093/aob/mct186
   Greuter W, 1986, MED CHECKLIST 3 DICO
   Guindon S, 2003, SYST BIOL, V52, P696, DOI 10.1080/10635150390235520
   Hall T. A., 1999, NUCL ACIDS S SER, V41, P95
   HEYWOOD V. H., 1954, BULL BRIT MUS [NAT HIST] BOT, V1, P81
   KEVAN PG, 1972, CAN J BOTANY, V50, P2289, DOI 10.1139/b72-298
   Koch M.A., 2008, BIOL BREEDING CRUCIF, P1
   LARKIN MA, 2007, BIOINFORMATICS, V23, P2947, DOI DOI 10.1093/BI0INF0RMATICS/BTM404
   Lavergne S, 2013, J BIOGEOGR, V40, P24, DOI 10.1111/j.1365-2699.2012.02769.x
   Legendre P, 2004, AUST NZ J STAT, V46, P615, DOI 10.1111/j.1467-842X.2004.00357.x
   Linder CR, 2004, AM J BOT, V91, P1700, DOI 10.3732/ajb.91.10.1700
   Lonergan L, 1997, TECTONICS, V16, P504, DOI 10.1029/96TC03937
   Lozano FD, 1996, BIOL CONSERV, V76, P123, DOI 10.1016/0006-3207(95)00107-7
   Marhold K, 2006, PLANT SYST EVOL, V259, P143, DOI 10.1007/s00606-006-0417-x
   Gomez JM, 2015, NEW PHYTOL, V205, P440, DOI 10.1111/nph.13016
   Gomez JM, 2014, PHILOS T R SOC B, V369, DOI 10.1098/rstb.2013.0257
   Medail F, 1997, ANN MO BOT GARD, V84, P112, DOI 10.2307/2399957
   Medail F, 2009, J BIOGEOGR, V36, P1333, DOI 10.1111/j.1365-2699.2008.02051.x
   Medina-Cazorla JM, 2010, PLANT BIOSYST, V144, P111, DOI 10.1080/11263500903367983
   Moazzeni H, 2014, BOT J LINN SOC, V175, P497, DOI 10.1111/boj.12184
   Munoz-Pajares AJ, 2013, THESIS
   Nieto Feliner G., 1992, ANALES JARDIN BOT MA, V50, P272
   Nieto-Feliner G., 1993, FLORA IBERICA, V4, P48
   Nylander JAA., 2004, MRMODELTEST V2
   OLMSTEAD RG, 1994, SYST BIOL, V43, P467, DOI 10.2307/2413546
   Ono E, 2006, P NATL ACAD SCI USA, V103, P11075, DOI 10.1073/pnas.0604246103
   Paradis E, 2004, BIOINFORMATICS, V20, P289, DOI [10.1093/bioinformatics/bty633, 10.1093/bioinformatics/btg412]
   Polatschek A., 2011, Annalen des Naturhistorischen Museums in Wien Serie B Botanik und Zoologie, V112, P369
   Polatschek A., 2010, Annalen des Naturhistorischen Museums in Wien Serie B Botanik und Zoologie, V111, P181
   Polatschek A., 1975, ANNALEN NATURHISTORI, V80, P93
   Polatschek A., 1982, FLORA ITALIA, V1, P382
   Polatschek A., 1986, MOUNTAIN FLORA GREEC, P239
   Posada D, 1998, BIOINFORMATICS, V14, P817, DOI 10.1093/bioinformatics/14.9.817
   Quezel P., 1995, ACT 6 RENC AG REG EN
   R Core Team, 2021, R LANG ENV STAT COMP
   Rambaut A., 2007, TRACER V1 4 COMPUTER
   Rodriguez-Sanchez F, 2008, QUATERNARY SCI REV, V27, P2100, DOI 10.1016/j.quascirev.2008.08.006
   Ronquist F, 2003, BIOINFORMATICS, V19, P1572, DOI 10.1093/bioinformatics/btg180
   Sainz-Ollero H., 1985, CANDOLLEA, V40, P485
   Swofford D.L., 2002, PAUP PHYLOGENETIC AN
   TABERLET P, 1991, PLANT MOL BIOL, V17, P1105, DOI 10.1007/BF00037152
   Taiyan Z., 2001, FLORA CHINA, V8, P163
   Tamura K, 2007, MOL BIOL EVOL, V24, P1596, DOI 10.1093/molbev/msm092
   THOMPSON JD, 1994, NUCLEIC ACIDS RES, V22, P4673, DOI 10.1093/nar/22.22.4673
   TURNER BL, 2006, PHYTOLOGIA, V88, P279, DOI DOI 10.5962/BHL.PART.10454
   van Oppen MJH, 2001, MOL BIOL EVOL, V18, P1315, DOI 10.1093/oxfordjournals.molbev.a003916
   Warwick SI, 2006, PLANT SYST EVOL, V259, P237, DOI 10.1007/s00606-006-0421-1
   White T.J., 1990, PCR PROTOCOLS GUIDE, P315, DOI [10.1016/B978, DOI 10.1016/B978-0-12-372180-8.50042-1]
   Yang ZH, 1997, MOL BIOL EVOL, V14, P717, DOI 10.1093/oxfordjournals.molbev.a025811
NR 72
TC 7
Z9 7
U1 0
U2 19
PU CONSEJO SUPERIOR INVESTIGACIONES CIENTIFICAS-CSIC
PI MADRID
PA Editorial CSIC, C/VITRUVIO 8, 28006 MADRID, SPAIN
SN 0211-1322
EI 1988-3196
J9 AN JARDIN BOT MADRID
JI Anal. Jardin Bot. Madrid.
PY 2014
VL 71
IS 1
AR e005
DI 10.3989/ajbm.2377
PG 10
WC Plant Sciences
WE Science Citation Index Expanded (SCI-EXPANDED)
SC Plant Sciences
GA AX1HN
UT WOS:000346698500002
OA gold, Green Submitted
DA 2023-07-11
ER

PT J
AU Barbir, J
   Dorado, J
   Fernandez-Quintanilla, C
   Blanusa, T
   Maksimovic, C
   Badenes-Perez, FR
AF Barbir, Jelena
   Dorado, Jose
   Fernandez-Quintanilla, Cesar
   Blanusa, Tijana
   Maksimovic, Cedo
   Badenes-Perez, Francisco R.
TI Wild rocket - effect of water deficit on growth, flowering, and
   attractiveness to pollinators
SO ACTA AGRICULTURAE SCANDINAVICA SECTION B-SOIL AND PLANT SCIENCE
LA English
DT Article
DE attractiveness; Diplotaxis tenuifolia; drought stress; plant growth;
   pollinators; regulated irrigation
ID PLANT-RESPONSES; DROUGHT STRESS; FRUIT-GROWTH; IRRIGATION; L.;
   INTERMEDIATE; CONSERVATION; OVIPOSITION; EFFICIENCY; NUMBER
AB Wild rocket, Diplotaxis tenuifolia (L.) DC. (Brassicaceae), is one of the three cultivated rocket species, the demand and production of which have recently increased in Mediterranean countries where irrigation water is scarce. Besides its use as a crop, D. tenuifolia has been observed to flower for a long period and to be attractive to pollinators. In this study we assessed the effect of drought stress and moderate-and severe-deficit irrigation on growth, flower development, and attractiveness to pollinators in D. tenuifolia. The results showed that in greenhouse conditions, potted D. tenuifolia could be without irrigation for 4 days without affecting its growth, flowering, and attractiveness to pollinators. However, lack of irrigation for 8 days or longer significantly reduced the vegetative growth, number of open flowers, total floral area, flower diameter, corolla tube diameter, and corolla tube length of D. tenuifolia. This study shows that regulated-deficit irrigation can improve water use efficiency, and depending on the purpose of growing D. tenuifolia, as a crop or as a beneficial plant to attract pollinators, it can reduce water consumption from 40% to 70% without affecting its vegetative and floral development and without reducing its attractiveness to pollinators.
C1 [Barbir, Jelena; Dorado, Jose; Fernandez-Quintanilla, Cesar; Badenes-Perez, Francisco R.] CSIC, Inst Agr Sci, Madrid 28006, Spain.
   [Blanusa, Tijana] Royal Hort Soc, Dept Plant Sci, Woking GU23 6QB, Surrey, England.
   [Blanusa, Tijana] Univ Reading, Sch Agr Policy & Dev, Reading RG6 6AR, Berks, England.
   [Maksimovic, Cedo] Univ London Imperial Coll Sci Technol & Med, Dept Civil & Environm Engn, London SW7 2AZ, England.
C3 Consejo Superior de Investigaciones Cientificas (CSIC); CSIC - Instituto
   de Ciencias Agrarias (ICA); University of Reading; Imperial College
   London
RP Barbir, J (通讯作者)，CSIC, Inst Agr Sci, Serrano 115b, Madrid 28006, Spain.
EM jelenabarbir@ica.csic.es
RI Dorado, Jose/K-6860-2017; Badenes-Perez, Francisco Ruben/K-9722-2014;
   Fernandez-Quintanilla, Cesar/L-3944-2017
OI Dorado, Jose/0000-0002-2268-2562; Badenes-Perez, Francisco
   Ruben/0000-0002-8954-7920; Fernandez-Quintanilla,
   Cesar/0000-0002-2886-9176; Barbir, Jelena/0000-0002-9226-0680; Blanusa,
   Tijana/0000-0001-5294-8897
FU Spanish National Research Council (CSIC); Ministry of Science and
   Innovation [AGL2010-18151, AGL2011-25243]; Spanish CICyT; Blue Green
   Dream project (UK)
FX A grateful acknowledgment to the Spanish National Research Council
   (CSIC) and to the projects [grant number AGL2010-18151] of the Ministry
   of Science and Innovation [grant number AGL2011-25243], Spanish CICyT
   and the Blue Green Dream project (UK) for funding this research.
CR Alvarez S, 2013, ACTA PHYSIOL PLANT, V35, P1257, DOI 10.1007/s11738-012-1165-x
   Badenes-Perez FR, 2005, J ECON ENTOMOL, V98, P836, DOI 10.1603/0022-0493-98.3.836
   Barbir J, 2014, AGR FOREST ENTOMOL
   Batary P, 2010, AGR ECOSYST ENVIRON, V136, P35, DOI 10.1016/j.agee.2009.11.004
   Bennett RN, 2007, J AGR FOOD CHEM, V55, P67, DOI 10.1021/jf061997d
   Biesmeijer JC, 2006, SCIENCE, V313, P351, DOI 10.1126/science.1127863
   Cakir R, 2004, FIELD CROP RES, V89, P1, DOI 10.1016/j.fcr.2004.01.005
   Caraballo-Ortiz MA, 2011, J TROP ECOL, V27, P521, DOI 10.1017/S0266467411000289
   Carrie RJG, 2012, J INSECT CONSERV, V16, P635, DOI 10.1007/s10841-012-9508-x
   Carroll AB, 2001, AM J BOT, V88, P438, DOI 10.2307/2657108
   Cerekovic N, 2013, SCI HORTIC-AMSTERDAM, V162, P365, DOI 10.1016/j.scienta.2013.08.026
   Chartzoulakis K, 2002, SCI HORTIC-AMSTERDAM, V95, P39, DOI 10.1016/S0304-4238(02)00016-X
   Chaves MM, 2003, FUNCT PLANT BIOL, V30, P239, DOI 10.1071/FP02076
   Christian-Smith J, 2012, WATER POLICY, V14, P194, DOI 10.2166/wp.2011.017
   Conner JK, 1996, OECOLOGIA, V105, P509, DOI 10.1007/BF00330014
   Cuevas J, 2007, AGR WATER MANAGE, V89, P131, DOI 10.1016/j.agwat.2006.11.005
   ECKHART VM, 1992, OIKOS, V64, P573, DOI 10.2307/3545177
   ENGLISH MJ, 1990, MANAGEMENT FARM IRRI, P631
   Fereres E, 2007, J EXP BOT, V58, P147, DOI 10.1093/jxb/erl165
   Garcia-Tejero I, 2012, AGRON SUSTAIN DEV, V32, P651, DOI 10.1007/s13593-011-0060-y
   Gutbrodt B, 2011, OIKOS, V120, P1732, DOI 10.1111/j.1600-0706.2011.19558.x
   Hall M. K. D., 2012, Vegetable Crops Research Bulletin, V76, P21, DOI 10.2478/v10032-012-0002-5
   HOFFMAN GD, 1992, ANN ENTOMOL SOC AM, V85, P506, DOI 10.1093/aesa/85.4.506
   Howell TA, 2001, AGRON J, V93, P281, DOI 10.2134/agronj2001.932281x
   HSIAO TC, 1973, ANNU REV PLANT PHYS, V24, P519, DOI 10.1146/annurev.pp.24.060173.002511
   Huberty AF, 2004, ECOLOGY, V85, P1383, DOI 10.1890/03-0352
   Lamy E, 2008, FOOD CHEM TOXICOL, V46, P2415, DOI 10.1016/j.fct.2008.03.022
   Luo HJ, 2007, ACTA HORTIC, P417, DOI 10.17660/ActaHortic.2007.750.67
   McDonald RI, 2013, PLOS ONE, V8, DOI 10.1371/journal.pone.0065589
   Mingeau M, 2001, SCI HORTIC-AMSTERDAM, V89, P23, DOI 10.1016/S0304-4238(00)00217-X
   Perez-Pastor A, 2014, AGR WATER MANAGE, V134, P110, DOI 10.1016/j.agwat.2013.12.007
   Perez-Perez JG, 2014, AGR WATER MANAGE, V133, P44, DOI 10.1016/j.agwat.2013.11.002
   Petit S, 2011, AUST J BOT, V59, P593, DOI 10.1071/BT11226
   SCHUSTER WS, 1990, PLANT CELL ENVIRON, V13, P903, DOI 10.1111/j.1365-3040.1990.tb01980.x
   Showler AT, 2003, J CHEM ECOL, V29, P1997, DOI 10.1023/A:1025626200254
   Ueno O, 2006, PLANT BIOLOGY, V8, P253, DOI 10.1055/s-2005-873050
   Znidarcic D, 2011, FOOD CHEM, V129, P1164, DOI 10.1016/j.foodchem.2011.05.097
NR 37
TC 7
Z9 7
U1 2
U2 30
PU TAYLOR & FRANCIS AS
PI OSLO
PA KARL JOHANS GATE 5, NO-0154 OSLO, NORWAY
SN 0906-4710
EI 1651-1913
J9 ACTA AGR SCAND B-S P
JI Acta Agric. Scand. Sect. B-Soil Plant Sci.
PY 2014
VL 64
IS 6
BP 482
EP 492
DI 10.1080/09064710.2014.925575
PG 11
WC Agronomy; Soil Science
WE Science Citation Index Expanded (SCI-EXPANDED)
SC Agriculture
GA AN3FS
UT WOS:000340471400002
OA Green Submitted
DA 2023-07-11
ER

PT J
AU Sato, Y
   Kudoh, H
AF Sato, Yasuhiro
   Kudoh, Hiroshi
TI Fine-scale genetic differentiation of a temperate herb: relevance of
   local environments and demographic change
SO AOB PLANTS
LA English
DT Article
DE Arabidopsis halleri subsp gemmifera; Brassicaceae; genetic structure;
   isolation-by-adaptation; isolation-by-distance; Japan
ID ARABIDOPSIS-THALIANA; MICROSATELLITE LOCI; DIVERSITY; POPULATIONS;
   PATTERNS; MARKERS; PHYLOGEOGRAPHY; EXPANSION; GENOTYPE; JAPONICA
AB The genetic structure of a plant species is shaped by environmental adaptation and demographic factors, but their relative contributions are still unknown. To examine the environment- or geography-related differentiation, we quantified genetic variation among 41 populations of a temperate herb, Arabidopsis halleri subsp. gemmifera (Brassicaceae). We analysed 19 microsatellite loci, which showed a significant population differentiation and a moderate within-population genetic diversity (global G(st) = 0.42 and H-s = 0.19). Our structure analysis and phylogenetic network did not detect more than two genetic groups across the Japanese mainland but found fine-scale genetic differentiations and admixed patterns around the central area. Across the Japanese mainland, we found significant evidence for isolation-by-distance but not for isolation-by-environments. However, at least within the central area, the magnitude of genetic differentiation tended to increase with microhabitat dissimilarity under light conditions and water availability. Furthermore, most populations have been estimated to experience a recent decline in the effective population size, indicating a possibility of bottleneck effects on the pattern of genetic variation. These findings highlight a potential influence of the microhabitat conditions and demographic changes on the local-scale genetic differentiation among natural plant populations.
C1 [Sato, Yasuhiro; Kudoh, Hiroshi] Kyoto Univ, Ctr Ecol Res, Otsu, Shiga 5202113, Japan.
C3 Kyoto University
RP Kudoh, H (通讯作者)，Kyoto Univ, Ctr Ecol Res, Hirano 2-509-3, Otsu, Shiga 5202113, Japan.
EM kudoh@ecology.kyoto-u.ac.jp
RI Kudoh, Hiroshi/AAF-9497-2019; Sato, Yasuhiro/N-7939-2013
OI Kudoh, Hiroshi/0000-0001-9777-4886; Sato, Yasuhiro/0000-0002-6466-723X
FU Programme for Next Generation World-Leading Researchers (NEXT Program)
   [GS013]; JSPS; MEXT [26221106]; Grants-in-Aid for Scientific Research
   [26221106] Funding Source: KAKEN
FX This study was supported by funding Programme for Next Generation
   World-Leading Researchers (NEXT Program, GS013), JSPS and by
   Grant-in-Aid for Scientific Research (S) 26221106, MEXT to H.K.
CR Aikawa S, 2010, P NATL ACAD SCI USA, V107, P11632, DOI 10.1073/pnas.0914293107
   [Anonymous], 2001, FSTAT PROGRAM ESTIMA
   Beaumont MA, 1999, GENETICS, V153, P2013
   BELL CJ, 1994, GENOMICS, V19, P137, DOI 10.1006/geno.1994.1023
   Bomblies K, 2010, PLOS GENET, V6, DOI 10.1371/journal.pgen.1000890
   Clauss MJ, 2002, MOL ECOL, V11, P591, DOI 10.1046/j.0962-1083.2002.01465.x
   DOBSON M, 1994, MAMMAL REV, V24, P91, DOI 10.1111/j.1365-2907.1994.tb00137.x
   Doyle JJ, 1987, PHYTOCHEMICAL B BOT, V19, P11
   Earl DA, 2012, CONSERV GENET RESOUR, V4, P359, DOI 10.1007/s12686-011-9548-7
   ElMousadik A, 1996, THEOR APPL GENET, V92, P832, DOI 10.1007/BF00221895
   Emanuelli F, 2013, BMC PLANT BIOL, V13, DOI 10.1186/1471-2229-13-39
   Evanno G, 2005, MOL ECOL, V14, P2611, DOI 10.1111/j.1365-294X.2005.02553.x
   Foxe JP, 2010, EVOLUTION, V64, P3495, DOI 10.1111/j.1558-5646.2010.01094.x
   Fujii N, 2006, TAXON, V55, P43, DOI 10.2307/25065527
   Garrido JL, 2012, ANN BOT-LONDON, V109, P953, DOI 10.1093/aob/mcs011
   Gelman A., 1992, STAT SCI, V7, P457
   Goto K, 2005, EXPT PROTOCOLS MODEL, P90
   Hewitt G, 2000, NATURE, V405, P907, DOI 10.1038/35016000
   Hiraoka K, 2009, INT J PLANT SCI, V170, P748, DOI 10.1086/599072
   Hiraoka K, 2009, J PLANT RES, V122, P269, DOI 10.1007/s10265-009-0217-9
   Hoffmann MH, 2005, EVOLUTION, V59, P1425
   Huson DH, 2006, MOL BIOL EVOL, V23, P254, DOI 10.1093/molbev/msj030
   IHARA K, 1976, Journal of the Faculty of Science University of Tokyo Section III Botany, V12, P1
   Iwasaki T, 2012, J PLANT RES, V125, P207, DOI 10.1007/s10265-011-0428-8
   Iwasaki Takaya, 2010, Acta Phytotaxonomica et Geobotanica, V61, P1
   Japan Meteorological Agency, 2002, MESH CLIM DAT JAP 20
   Kikuchi R, 2013, BIOL J LINN SOC, V108, P278, DOI 10.1111/j.1095-8312.2012.02023.x
   Kudoh H, 1997, AM J BOT, V84, P1285, DOI 10.2307/2446054
   Lee CR, 2013, MOL ECOL, V22, P2204, DOI 10.1111/mec.12250
   Lee CR, 2011, MOL ECOL, V20, P4631, DOI 10.1111/j.1365-294X.2011.05310.x
   Llaurens V, 2008, MOL ECOL, V17, P1577, DOI 10.1111/j.1365-294X.2007.03683.x
   Loridon K, 1998, THEOR APPL GENET, V97, P591, DOI 10.1007/s001220050935
   Lowry DB, 2008, EVOLUTION, V62, P2196, DOI 10.1111/j.1558-5646.2008.00457.x
   Mable BK, 2007, MOL ECOL, V16, P3565, DOI 10.1111/j.1365-294X.2007.03416.x
   Meeus S, 2012, AM J BOT, V99, P1809, DOI 10.3732/ajb.1200223
   Meirmans PG, 2011, MOL ECOL RESOUR, V11, P5, DOI 10.1111/j.1755-0998.2010.02927.x
   Meirmans PG, 2004, MOL ECOL NOTES, V4, P792, DOI 10.1111/j.1471-8286.2004.00770.x
   NEI M, 1983, J MOL EVOL, V19, P153, DOI 10.1007/BF02300753
   Nosil P, 2009, MOL ECOL, V18, P375, DOI 10.1111/j.1365-294X.2008.03946.x
   NUMATA M, 1974, FLORA VEGETATION JAP
   Oksanen J, 2010, VEGAN COMMUNITY ECOL, V1
   Platt A, 2010, PLOS GENET, V6, DOI 10.1371/journal.pgen.1000843
   Plummer M., 2006, R NEWS, V6, P7
   Pritchard JK, 2000, GENETICS, V155, P945
   R Core Team, 2021, R LANG ENV STAT COMP
   RAYMOND M, 1995, J HERED, V86, P248, DOI 10.1093/oxfordjournals.jhered.a111573
   Rousset F, 1997, GENETICS, V145, P1219
   Sakaguchi S, 2011, HEREDITY, V107, P338, DOI 10.1038/hdy.2011.20
   Sakaguchi S, 2010, ECOL RES, V25, P1183, DOI 10.1007/s11284-010-0743-x
   Sharbel TF, 2000, MOL ECOL, V9, P2109, DOI 10.1046/j.1365-294X.2000.01122.x
   Sobel JM, 2010, EVOLUTION, V64, P295, DOI 10.1111/j.1558-5646.2009.00877.x
   Symonds VV, 2003, GENETICS, V165, P1475
   Takahara H, 2000, J BIOGEOGR, V27, P665, DOI 10.1046/j.1365-2699.2000.00432.x
   Tsuchimatsu T, 2012, PLOS GENET, V8, DOI 10.1371/journal.pgen.1002838
   Tsukada M., 1988, VEGETATION HIST, V7, P459
   Vekemans X, 2004, MOL ECOL, V13, P921, DOI 10.1046/j.1365-294X.2004.02076.x
   Willi Y, 2011, NEW PHYTOL, V189, P1200, DOI 10.1111/j.1469-8137.2010.03569.x
NR 57
TC 7
Z9 7
U1 0
U2 10
PU OXFORD UNIV PRESS
PI OXFORD
PA GREAT CLARENDON ST, OXFORD OX2 6DP, ENGLAND
SN 2041-2851
J9 AOB PLANTS
JI Aob Plants
PY 2014
VL 6
AR plu070
DI 10.1093/aobpla/plu070
PG 13
WC Plant Sciences; Ecology
WE Science Citation Index Expanded (SCI-EXPANDED)
SC Plant Sciences; Environmental Sciences & Ecology
GA CB2ED
UT WOS:000349438600009
PM 25387749
OA gold, Green Submitted, Green Published
DA 2023-07-11
ER

PT J
AU Wolf, DE
   Steets, JA
   Houliston, GJ
   Takebayashi, N
AF Wolf, Diana E.
   Steets, Janette A.
   Houliston, Gary J.
   Takebayashi, Naoki
TI Genome size variation and evolution in allotetraploid Arabidopsis
   kamchatica and its parents, A-lyrata and A-halleri
SO AOB PLANTS
LA English
DT Article
DE Allotetraploid; Arabidopsis halleri ssp gemmifera; Arabidopsis
   kamchatica; Arabidopsis lyrata; C-value; 2C DNA content; flow cytometry;
   genome size; genome size variation
ID NUCLEAR-DNA CONTENT; INTRASPECIFIC VARIATION; FLOW; POLYPLOIDY;
   POLYMORPHISM; ORIGIN; PLANTS; WHEAT; ENDOPOLYPLOIDY; BRASSICACEAE
AB Polyploidization and subsequent changes in genome size are fundamental processes in evolution and diversification. Little is currently known about the extent of genome size variation within taxa and the evolutionary forces acting on this variation. Arabidopsis kamchatica has been reported to contain both diploid and tetraploid individuals. The aim of this study was to determine the genome size of A. kamchatica, whether there is variation in ploidy and/ or genome size in A. kamchatica, and to study how genome size has evolved. We used propidium iodide flow cytometry to measure 2C DNA content of 73 plants from 25 geographically diverse populations of the putative allotetraploid Arabidopsis kamchatica and its parents, A. lyrata and A. halleri. All A. kamchatica plants appear to be tetraploids. The mean 2C DNA content of A. kamchatica was 1.034 pg (1011 Mbp), which is slightly smaller than the sum of its diploid parents (A. lyrata: 0.502 pg, A. halleri: 0.571 pg). A. kamchatica appears to have lost approximately 37.594 Mbp (3.6%) of DNA from its 2C genome. Tetraploid A. lyrata from Germany and Austria appear to have lost approximately 70.366 Mbp (7.2%) of DNA from the 2C genome, possibly due to hybridization with A. arenosa, which has a smaller genome than A. lyrata. We did find genome size differences among A. kamchatica populations, which varied up to 7%. A. kamchatica ssp. kawasakiana from Japan appears to have a slightly larger genome than A. kamchatica ssp. kamchatica from North America, perhaps due to multiple allopolyploid origins or hybridization with A. halleri. However, the among population coefficient of variation in 2C DNA content is lower in A. kamchatica than in other Arabidopsis taxa. Due to its close relationship to A. thaliana, A. kamchatica has the potential to be very useful in the study of polyploidy and genome evolution.
C1 [Wolf, Diana E.; Steets, Janette A.; Houliston, Gary J.; Takebayashi, Naoki] Univ Alaska Fairbanks, Inst Arctic Biol, Fairbanks, AK 99775 USA.
   [Wolf, Diana E.; Steets, Janette A.; Houliston, Gary J.; Takebayashi, Naoki] Univ Alaska Fairbanks, Dept Biol & Wildlife, Fairbanks, AK 99775 USA.
C3 University of Alaska System; University of Alaska Fairbanks; University
   of Alaska System; University of Alaska Fairbanks
RP Wolf, DE (通讯作者)，Univ Alaska Fairbanks, Inst Arctic Biol, 311 Irving I, Fairbanks, AK 99775 USA.
EM dewolf@alaska.edu
FU National Center for Research Resources (NCRR) at the National Institutes
   of Health (NIH) (Alaska INBRE) [RR016466, 5P20RR016466]; National
   Science Foundation (NSF) Experimental Program to Stimulate Competitive
   Research (Alaska EPSCoR) [0346770]
FX This research was supported by the National Center for Research
   Resources (NCRR) at the National Institutes of Health (NIH) (Alaska
   INBRE) [RR016466 and 5P20RR016466]; the National Science Foundation
   (NSF) Experimental Program to Stimulate Competitive Research (Alaska
   EPSCoR) [0346770].
CR Angulo MB, 2013, J PLANT RES, V126, P461, DOI 10.1007/s10265-012-0539-x
   [Anonymous], 1995, BIOMETRY PRINCIPLES
   [Anonymous], 1981, PLANT SPECIATION
   [Anonymous], 2006, C&H TEXT STAT SCI
   [Anonymous], 1950, VARIATION EVOLUTION
   Bates D, 2005, R R NEWS, V5, P27, DOI DOI 10.1159/000323281
   BENNETT MD, 1972, PROC R SOC SER B-BIO, V181, P109, DOI 10.1098/rspb.1972.0042
   Bennett MD, 2008, ANN BOT-LONDON, V101, P777, DOI 10.1093/aob/mcm303
   BENNETT ST, 1991, GENOME, V34, P868, DOI 10.1139/g91-134
   Buggs RJA, 2012, CURR BIOL, V22, P248, DOI 10.1016/j.cub.2011.12.027
   Chen ZJ, 2007, ANNU REV PLANT BIOL, V58, P377, DOI 10.1146/annurev.arplant.58.032806.103835
   Dart S, 2004, CAN J BOT, V82, P185, DOI [10.1139/b03-134, 10.1139/B03-134]
   Davison J, 2007, BMC PLANT BIOL, V7, DOI 10.1186/1471-2229-7-44
   Dawe JC, 1981, ATLAS CHROMOSOME NUM
   De Smet R, 2012, CURR OPIN PLANT BIOL, V15, P168, DOI 10.1016/j.pbi.2012.01.003
   DOLEZEL J, 1994, BIOL PLANTARUM, V36, P351, DOI 10.1007/BF02920930
   Dolezel J, 2003, CYTOM PART A, V51A, P127, DOI 10.1002/cyto.a.10013
   Dolezel J, 2007, NAT PROTOC, V2, P2233, DOI 10.1038/nprot.2007.310
   Dolezel J, 2010, CYTOM PART A, V77A, P635, DOI 10.1002/cyto.a.20915
   Duchoslav M, 2013, ANN BOT-LONDON, V111, P419, DOI 10.1093/aob/mcs297
   GALBRAITH DW, 1991, PLANT PHYSIOL, V96, P985, DOI 10.1104/pp.96.3.985
   Glemin S, 2006, P ROY SOC B-BIOL SCI, V273, P3011, DOI 10.1098/rspb.2006.3657
   Greilhuber J, 2005, ANN BOT-LONDON, V95, P255, DOI 10.1093/aob/mci019
   Henry IM, 2009, HEREDITY, V103, P458, DOI 10.1038/hdy.2009.81
   Henry IM, 2005, GENETICS, V170, P1979, DOI 10.1534/genetics.104.037788
   Higashi H, 2012, J PLANT RES, V125, P223, DOI 10.1007/s10265-011-0436-8
   Hothorn T, 2008, BIOMETRICAL J, V50, P346, DOI 10.1002/bimj.200810425
   Husband BC, 2004, BIOL J LINN SOC, V82, P537, DOI 10.1111/j.1095-8312.2004.00339.x
   Ingvarsson PK, 2002, EVOLUTION, V56, P2368, DOI 10.1111/j.0014-3820.2002.tb00162.x
   Jakobsson M, 2006, MOL BIOL EVOL, V23, P1217, DOI 10.1093/molbev/msk006
   Jiao YN, 2011, NATURE, V473, P97, DOI 10.1038/nature09916
   Jorgensen MH, 2011, BMC EVOL BIOL, V11, DOI 10.1186/1471-2148-11-346
   Kashkush K, 2002, GENETICS, V160, P1651
   KERBER ER, 1964, SCIENCE, V143, P253, DOI 10.1126/science.143.3603.253
   Kron P, 2007, ANNU REV ECOL EVOL S, V38, P847, DOI 10.1146/annurev.ecolsys.38.091206.095504
   LADIZINSKY G, 1978, THEOR APPL GENET, V51, P159, DOI 10.1007/BF00273140
   Leitch IJ, 2004, BIOL J LINN SOC, V82, P651, DOI 10.1111/j.1095-8312.2004.00349.x
   LEVIN DA, 1993, HEREDITY, V71, P193, DOI 10.1038/hdy.1993.124
   Levin DA., 2002, OX ECOL EV, V29, P460
   Long Q, 2013, NAT GENET, V45, P884, DOI 10.1038/ng.2678
   Loureiro J, 2006, ANN BOT-LONDON, V98, P515, DOI 10.1093/aob/mcl140
   LOVE A, 1979, TAXON, V28, P265, DOI 10.1002/j.1996-8175.1979.tb00499.x
   LOVELESS MD, 1984, ANNU REV ECOL SYST, V15, P65, DOI 10.1146/annurev.es.15.110184.000433
   Lutz A M, 1907, Science, V26, P151, DOI 10.1126/science.26.657.151
   Madlung A, 2013, HEREDITY, V110, P99, DOI 10.1038/hdy.2012.79
   Madlung A, 2012, PHYSIOL PLANTARUM, V144, P123, DOI 10.1111/j.1399-3054.2011.01526.x
   Marhold K, 2010, ANN BOT-LONDON, V105, P249, DOI 10.1093/aob/mcp282
   Matsushita SC, 2012, GENETICS, V191, P535, DOI 10.1534/genetics.112.139295
   MELARAGNO JE, 1993, PLANT CELL, V5, P1661, DOI 10.1105/tpc.5.11.1661
   Mulligan GA, 1995, RHODORA, V97, P109
   Otto F, 1990, Methods Cell Biol, V33, P105
   Otto SP, 2000, ANNU REV GENET, V34, P401, DOI 10.1146/annurev.genet.34.1.401
   Ozkan H, 2001, PLANT CELL, V13, P1735, DOI 10.1105/tpc.13.8.1735
   RAINA SN, 1994, GENOME, V37, P560, DOI 10.1139/g94-080
   Sall T, 2003, J EVOLUTION BIOL, V16, P1019, DOI 10.1046/j.1420-9101.2003.00554.x
   Schmickl R, 2011, P NATL ACAD SCI USA, V108, P14192, DOI 10.1073/pnas.1104212108
   Schmickl R, 2010, BMC EVOL BIOL, V10, DOI 10.1186/1471-2148-10-98
   Schmuths H, 2004, ANN BOT-LONDON, V93, P317, DOI 10.1093/aob/mch037
   Schweizer D, 1987, ARABID INF SERV, V25, P27
   Shimizu Kentaro K., 2005, APG Acta Phytotaxonomica et Geobotanica, V56, P163
   Shimizu-Inatsugi R, 2009, MOL ECOL, V18, P4024, DOI 10.1111/j.1365-294X.2009.04329.x
   Smarda P, 2010, PRESLIA, V82, P41
   Soltis DE, 1999, TRENDS ECOL EVOL, V14, P348, DOI 10.1016/S0169-5347(99)01638-9
   Soltis PS, 2015, CURR OPIN GENET DEV, V35, P119, DOI 10.1016/j.gde.2015.11.003
   THOMPSON JD, 1992, TRENDS ECOL EVOL, V7, P302, DOI 10.1016/0169-5347(92)90228-4
   Vision TJ, 2000, SCIENCE, V290, P2114, DOI 10.1126/science.290.5499.2114
   Wang WK, 2010, NEW PHYTOL, V188, P488, DOI 10.1111/j.1469-8137.2010.03383.x
   Wolfe KH, 2001, NAT REV GENET, V2, P333, DOI 10.1038/35072009
   Wood TE, 2009, P NATL ACAD SCI USA, V106, P13875, DOI 10.1073/pnas.0811575106
NR 69
TC 7
Z9 8
U1 0
U2 18
PU OXFORD UNIV PRESS
PI OXFORD
PA GREAT CLARENDON ST, OXFORD OX2 6DP, ENGLAND
SN 2041-2851
J9 AOB PLANTS
JI Aob Plants
PY 2014
VL 6
AR plu025
DI 10.1093/aobpla/plu025
PG 34
WC Plant Sciences; Ecology
WE Science Citation Index Expanded (SCI-EXPANDED)
SC Plant Sciences; Environmental Sciences & Ecology
GA AK6DK
UT WOS:000338518100002
PM 24887004
OA Green Submitted, Green Published, gold
DA 2023-07-11
ER

PT J
AU Cieslak, E
AF Cieslak, Elzbieta
TI Variation and genetic structure of Serratula lycopifolia populations
   (Vill.) Kern. (Asteraceae) in Poland and adjacent regions
SO ACTA SOCIETATIS BOTANICORUM POLONIAE
LA English
DT Article
DE AFLP; genetic diversity; rare and threatened species; Serratula
   lycopifolia; Central Europe
ID HABITAT FRAGMENTATION; DIVERSITY; CONSEQUENCES; SIZE; BRASSICACEAE;
   PROGRAM; HISTORY; FITNESS; TRAITS; AFLP
AB AFLPs were used to analyze the genetic variability of Serratula lycopifolia, one of the rarest plant species in Central and Western Europe, in six populations from the Wyzyna Malopolska upland (Poland), White Carpathian Mts (Slovakia and Czech Republic) and Podolian Upland (Ukraine). The results of polymorphism, PCoA and neighbor-net analyzes showed similar and relatively low genetic variation and high genetic similarity of individuals within each Polish population but there were differences between those populations. The population from Slovakia also showed comparatively high intrapopulation homogeneity and evident genetic separation from the other studied populations. Intrapopulation genetic variation was higher in the Czech and Ukrainian populations. However, AMOVA analyses revealed no significant differentiation at population and regional levels. The estimated low genetic diversity in the populations from Poland and Slovakia may be due to genetic processes such as genetic drift and inbreeding in local populations resulting from their low abundance, and does not seem characteristic of the species as a whole. These genetic analyzes make it clear that the Polish and Slovakian populations need support programmes to maintain their genetic variation. Measures should focus on increasing the number of individuals in the populations and on protecting their habitat.
C1 Polish Acad Sci, Dept Vasc Plant Systemat & Phytogeog, W Szafer Inst Bot, PL-31512 Krakow, Poland.
C3 Polish Academy of Sciences; W. Szafer Institute of Botany of the Polish
   Academy of Sciences
RP Cieslak, E (通讯作者)，Polish Acad Sci, Dept Vasc Plant Systemat & Phytogeog, W Szafer Inst Bot, Lubicz 46, PL-31512 Krakow, Poland.
EM e.cieslak@botany.pl
OI Cieslak, Elzbieta/0000-0002-6267-9333
FU National Science Centre (Poland) [N 304 15 46 33]
FX I thank Joanna Perzanowska for providing monitoring data on the Polish
   populations of S. lycopifolia, Stanislav Spaniel, Pavol Mered'a and
   Iveta Skodova for collecting the samples from Slovakia, and Ivana
   Jongepierov~ and Alexander A. Kagalo for their advice on selection of
   localities and for their kind assistance during my field trips to the
   Czech Republic and Ukraine, respectively. For the part of the study done
   in Poland, samples were collected and stored under permits from the
   regional Office of Environmental Protection in Kielce. Funding for this
   work from the National Science Centre (Poland, grant No. N 304 15 46 33)
   is gratefully acknowledged.
CR AEgisdottir HH, 2009, ANN BOT-LONDON, V104, P1313, DOI 10.1093/aob/mcp242
   Aguilar R, 2008, MOL ECOL, V17, P5177, DOI 10.1111/j.1365-294X.2008.03971.x
   [Anonymous], 2007, CONSERVATION RARE LI
   [Anonymous], EVOLUTION PROCESS
   [Anonymous], 1992, VERGLEICHENDE CHOROL
   [Anonymous], PLANT POPULATION GEN
   BARRETT SCH, 1991, GENETICS AND CONSERVATION OF RARE PLANTS, P3
   Baskauf CJ, 2009, J HERED, V100, P424, DOI 10.1093/jhered/esp033
   Bilz M, 2012, KLASEA LYCOPIFOLIA I
   Bonin A, 2004, MOL ECOL, V13, P3261, DOI 10.1111/j.1365-294X.2004.02346.x
   Cannon JFM, 1976, FLORA EUROPAEA, V4, P251
   CARSON HL, 1990, TRENDS ECOL EVOL, V5, P228, DOI 10.1016/0169-5347(90)90137-3
   CHARLESWORTH D, 1987, ANNU REV ECOL SYST, V18, P237, DOI 10.1146/annurev.ecolsys.18.1.237
   Chen C, 2007, MOL ECOL NOTES, V7, P747, DOI 10.1111/j.1471-8286.2007.01769.x
   Cieslak E, 2007, TAXON, V56, P112
   Cieslak E, 2010, ACTA SOC BOT POL, V79, P255, DOI 10.5586/asbp.2010.033
   Cieslak E, 2009, ACTA SOC BOT POL, V78, P123
   Durand E, 2009, BIOINFORMATICS, V25, P1802, DOI 10.1093/bioinformatics/btp337
   Ehrich D, 2006, MOL ECOL NOTES, V6, P603, DOI 10.1111/j.1471-8286.2006.01380.x
   ELLSTRAND NC, 1993, ANNU REV ECOL SYST, V24, P217, DOI 10.1146/annurev.es.24.110193.001245
   Escudero A, 2003, BIOL CONSERV, V113, P351, DOI 10.1016/S0006-3207(03)00122-8
   Excoffier L, 2005, EVOL BIOINFORM, V1, P47, DOI 10.1177/117693430500100003
   Francois O, 2006, GENETICS, V174, P805, DOI 10.1534/genetics.106.059923
   Frankham R, 2005, BIOL CONSERV, V126, P131, DOI 10.1016/j.biocon.2005.05.002
   Hamrick JL, 1996, PHILOS T ROY SOC B, V351, P1291, DOI 10.1098/rstb.1996.0112
   Hanski I, 1998, NATURE, V396, P41, DOI 10.1038/23876
   Holub J, 1999, CERVENA KNIHA OHROZE, V5, P204
   Honnay O, 2005, OIKOS, V108, P427, DOI 10.1111/j.0030-1299.2005.13569.x
   Huson DH, 2006, MOL BIOL EVOL, V23, P254, DOI 10.1093/molbev/msj030
   Jakobsson M, 2007, BIOINFORMATICS, V23, P1801, DOI 10.1093/bioinformatics/btm233
   Jongepierova-Hlobilova I, 2008, LOUKY BILYCH KARPAT, P101
   Kang M, 2008, CONSERV GENET, V9, P191, DOI 10.1007/s10592-007-9324-0
   Keller LF, 2002, TRENDS ECOL EVOL, V17, P230, DOI 10.1016/S0169-5347(02)02489-8
   Kiraly G., 2007, VOROS LISTA MAGYAROR
   Klokov MV, 1965, FLORA URSA, V12, P8
   Krisa B, 2004, KVETENA CESKE REPUBL, V7, P423
   Kruk J, 2011, CHRONMY PRZYR OJCZ, V67, P354
   Lammi A, 1999, CONSERV BIOL, V13, P1069, DOI 10.1046/j.1523-1739.1999.98278.x
   LANDE R, 1988, SCIENCE, V241, P1455, DOI 10.1126/science.3420403
   Lewontin R. C., 1972, EVOL BIOL, P381
   LOVELESS MD, 1984, ANNU REV ECOL SYST, V15, P65, DOI 10.1146/annurev.es.15.110184.000433
   Matuszkiewicz W., 2005, PRZEWODNIK OZNACZANI, V3
   MAYR E, 1970, P453
   Medwecka-Kornas A., 1959, OCHRONA PRZYRODY, V26, P172
   Mereda P, 2011, ATLAS DRUHOV EUROPSK, P108
   Mirek Z., 2006, RED LIST PLANTS FUNG
   Mirek Z, 2001, POLISH RED DATA BOOK, P388
   NEI M, 1974, GENETICS, V76, P379
   NEI M, 1975, EVOLUTION, V29, P1, DOI [10.1111/j.1558-5646.1975.tb00807.x, 10.2307/2407137]
   NEI M, 1979, P NATL ACAD SCI USA, V76, P5269, DOI 10.1073/pnas.76.10.5269
   Nikolic T, 2005, RED BOOK VASCULAR FL
   Pawlowska S, 1972, FLORA POLSKA ROSLINY, V12, P394
   Perzanowska J, 2010, MONITORING GATUNKOW, V1, P207
   POPGENE, US SHAR POP GEN AN
   Reed DH, 2003, CONSERV BIOL, V17, P230, DOI 10.1046/j.1523-1739.2003.01236.x
   Ronikier M, 2008, MOL ECOL, V17, P1763, DOI 10.1111/j.1365-294X.2008.03664.x
   Schluter PM, 2006, MOL ECOL NOTES, V6, P569, DOI 10.1111/j.1471-8286.2006.01225.x
   Schonswetter P, 2005, TAXON, V54, P725, DOI 10.2307/25065429
   Skodova I., 1999, SAZP BANSKA BYSTRICA, V41, P8
   SLATKIN M, 1989, EVOLUTION, V43, P1349, DOI 10.1111/j.1558-5646.1989.tb02587.x
   SLATKIN M, 1987, SCIENCE, V236, P787, DOI 10.1126/science.3576198
   Smidova A, 2011, FLORA, V206, P151, DOI 10.1016/j.flora.2010.03.003
   Sork VL, 1999, TRENDS ECOL EVOL, V14, P219, DOI 10.1016/S0169-5347(98)01585-7
   Stachurska-Swakon A, 2011, POL J ECOL, V59, P279
   TEMPLETON AR, 1980, GENETICS, V94, P1011
   Van Rossum F, 2004, BIOL J LINN SOC, V81, P357, DOI 10.1111/j.1095-8312.2003.00301.x
   VOS P, 1995, NUCLEIC ACIDS RES, V23, P4407, DOI 10.1093/nar/23.21.4407
   WRIGHT S, 1978, P580
   Wroblewska A, 2003, BOT J LINN SOC, V142, P65, DOI 10.1046/j.1095-8339.2003.00162.x
   Young A, 1996, TRENDS ECOL EVOL, V11, P413, DOI 10.1016/0169-5347(96)10045-8
   Zajac M, 2009, GEOGRAPHICAL ELEMENT
NR 71
TC 7
Z9 7
U1 0
U2 18
PU POLSKIE TOWARZYSTWO BOTANICZNE
PI WARSAW
PA AL UJAZDOWSKIE 4, 00-478 WARSAW, POLAND
SN 0001-6977
EI 2083-9480
J9 ACTA SOC BOT POL
JI Acta Soc. Bot. Pol.
PY 2013
VL 82
IS 1
BP 67
EP 75
DI 10.5586/asbp.2013.006
PG 9
WC Plant Sciences
WE Science Citation Index Expanded (SCI-EXPANDED)
SC Plant Sciences
GA 120NF
UT WOS:000317176600008
OA gold
DA 2023-07-11
ER

PT J
AU Lim, SJ
   Lee, SS
   Bang, JW
AF Lim, Sun Jung
   Lee, Soo-Seong
   Bang, Jae-Wook
TI Karyotype and genomic in situ hybridization pattern in
   xBrassicoraphanus, an intergeneric hybrid between Brassica campestris
   ssp pekinensis and Raphanus sativus
SO PLANT BIOTECHNOLOGY REPORTS
LA English
DT Article
DE Karyotype; Genomic in situ hybridization; xBrassicoraphanus;
   Allopolyploid; Brassicaceae
ID NAPUS; DNA; CHROMOSOME; IDENTIFICATION; ALBOGLABRA
AB The karyotype and genomic in situ hybridization (GISH) of an intergeneric hybrid Baemoochae, xBrassicoraphanus, which originated from hybridization between Chinese cabbage, Brassica campestris (synonym, rapa) ssp. pekinensis, and radish, Raphanus sativus, were analyzed to determine its chromosome complement. In the karyotype analysis, B. campestris was verified to have 2n = 20 chromosomes, including a particular pair of the subtelomeric chromosomes with the nucleolar organizer; R. sativus to have 2n = 18 chromosomes, including a particular pair of the submetacentric chromosomes with the secondary constriction of nucleolar organizer; and xBrassicoraphanus to have 2n = 38 chromosomes, including both the subtelomeric chromosomes of Brassica and the secondary constriction chromosome pair of Raphanus. These findings indicate that xBrassicoraphanus is a polyploid between Brassica and Raphanus. In the GISH analysis using chromosomes of B. campestris and R. sativus as the probe and blocking DNA, respectively, only 20 chromosomes of Brassica had hybridization signals. This result reveals that xBrassicoraphanus is an intergeneric hybrid consisting of the complete genomes of both Brassica and Raphanus. However, the nucleolar organizers of Brassica and Raphanus were not identified because the hybridization signals appeared to be centering mainly around the centromere, becoming weak at the edges.
C1 [Lim, Sun Jung; Lee, Soo-Seong] Chung Ang Univ, BioBreeding Inst, Humantechno Business Incubator Ctr, Ansung 456756, South Korea.
   [Bang, Jae-Wook] Chungnam Natl Univ, Dept Biol, Taejon 305764, South Korea.
C3 Chung Ang University; Chungnam National University
RP Lee, SS (通讯作者)，Chung Ang Univ, BioBreeding Inst, Humantechno Business Incubator Ctr, Ansung 456756, South Korea.
EM sslee0872@hotmail.com
FU Institute of Planning and Evaluation for Technology, the Ministry of
   Food, Agriculture, Forestry and Fisheries of Korea [506017-05-SB010]
FX This work was supported by the Institute of Planning and Evaluation for
   Technology, the Ministry of Food, Agriculture, Forestry and Fisheries of
   Korea (506017-05-SB010).
CR ANAMTHAWATJONSSON K, 1995, GENOME, V38, P814, DOI 10.1139/g95-104
   ANAMTHAWATJONSSON K, 1990, THEOR APPL GENET, V79, P721, DOI 10.1007/BF00224236
   Bhat S. R., 2009, PLANT BREEDING REV, P21, DOI DOI 10.1002/9780470593783.CH2
   Chen HG, 2008, GENET RESOUR CROP EV, V55, P143, DOI 10.1007/s10722-007-9223-8
   CHENG BF, 1995, GENOME, V38, P313, DOI 10.1139/g95-039
   Cheung WY, 1997, THEOR APPL GENET, V94, P569, DOI 10.1007/s001220050453
   Dolstra O., 1982, AGR RES REP, V917, P1
   Fahleson J, 1997, PLANT SCI, V123, P133, DOI 10.1016/S0168-9452(96)04575-X
   FUKUI K, 1991, THEOR APPL GENET, V81, P589, DOI 10.1007/BF00226723
   HESLOPHARRISON JS, 1992, HEREDITAS, V116, P93, DOI 10.1111/j.1601-5223.1992.tb00210.x
   Hwang YJ, 2009, KOREAN J HORTIC SCI, V27, P456
   JIANG JM, 1994, CHROMOSOMA, V103, P179, DOI 10.1007/BF00368010
   JOHN HA, 1969, NATURE, V223, P582, DOI 10.1038/223582a0
   Karpechenko Georgii D., 1928, Z INDUKT ABSTAMM VER, V48, P1, DOI DOI 10.1007/BF01740955
   Kim SY, 1998, KOREAN J GENETIC, V20, P285
   Koo DH, 2004, THEOR APPL GENET, V109, P1346, DOI 10.1007/s00122-004-1771-0
   Lee Soo-Seong, 2002, Journal of the Korean Society for Horticultural Science, V43, P693
   Lee SS, 2011, THEOR APPL GENET, V122, P885, DOI 10.1007/s00122-010-1494-3
   LEVAN A, 1964, HEREDITAS-GENETISK A, V52, P201, DOI 10.1111/j.1601-5223.1964.tb01953.x
   McNaughton I.H., 1979, P 4 EUC C BREED CRUC, P22
   MUKHERJEE P, 1979, CYTOLOGIA, V44, P347, DOI 10.1508/cytologia.44.347
   Namai H., 1980, Interspecific and intergeneric hybridization breeding in Japan., P191
   NISHIBAYASHI S, 1992, GENOME, V35, P899, DOI 10.1139/g92-138
   OLINFATIH M, 1992, GENOME, V35, P583, DOI 10.1139/g92-087
   Olsson G., 1980, Brassica crops and wild allies. [II]., P167
   PARDUE ML, 1969, P NATL ACAD SCI USA, V64, P600, DOI 10.1073/pnas.64.2.600
   Parkin IAP, 1995, GENOME, V38, P1122, DOI 10.1139/g95-149
   Schrader O, 2000, THEOR APPL GENET, V100, P665, DOI 10.1007/s001220051337
   SCHWARZACHER T, 1989, ANN BOT-LONDON, V64, P315, DOI 10.1093/oxfordjournals.aob.a087847
   SCHWARZACHER T, 1992, THEOR APPL GENET, V84, P778, DOI 10.1007/BF00227384
   Snowdon RJ, 1997, THEOR APPL GENET, V95, P1320, DOI 10.1007/s001220050699
   SUMNER AT, 1972, EXP CELL RES, V75, P304, DOI 10.1016/0014-4827(72)90558-7
   WARWICK SI, 1991, THEOR APPL GENET, V82, P81, DOI 10.1007/BF00231281
NR 33
TC 7
Z9 9
U1 1
U2 15
PU SPRINGER
PI NEW YORK
PA ONE NEW YORK PLAZA, SUITE 4600, NEW YORK, NY, UNITED STATES
SN 1863-5466
EI 1863-5474
J9 PLANT BIOTECHNOL REP
JI Plant Biotechnol. Rep.
PD APR
PY 2012
VL 6
IS 2
BP 107
EP 112
DI 10.1007/s11816-011-0202-3
PG 6
WC Biotechnology & Applied Microbiology; Plant Sciences
WE Science Citation Index Expanded (SCI-EXPANDED)
SC Biotechnology & Applied Microbiology; Plant Sciences
GA 929IT
UT WOS:000303055200002
DA 2023-07-11
ER

PT J
AU Jimenez, JF
   Sanchez-Gomez, P
AF Francisco Jimenez, Juan
   Sanchez-Gomez, Pedro
TI Molecular taxonomy and genetic diversity of Moricandia moricandioides
   subsp pseudofoetida compared to wild relatives
SO PLANT BIOSYSTEMS
LA English
DT Article
DE Conservation; genetic diversity; ISSR; Moricandia; narrow endemic
ID ISSR ANALYSIS; MARKERS; INTER; POPULATIONS; RARE; RAPD; AMPLIFICATION;
   HYBRIDIZATION; CONSERVATION; BRASSICACEAE
AB Moricandia moricandioides subsp. pseudofoetida is a taxon endemic to the southeast of the Iberian Peninsula, of which only one population is known. In this study, we used Inter Simple Sequence Repeat molecular markers to compare the taxon's genetic diversity with that of populations with similar ecological characteristics belonging to Iberian endemic species of the genus Moricandia (M. moricandioides subsp. moricandioides and Moricandia foetida) and to the widely distributed Moricandia arvensis, in the context of the southeast of the Iberian Peninsula. The results indicated that M. moricandioides subsp. pseudofoetida has genetic diversity values similar to the two other endemic taxa, while M. arvensis has higher diversity values. We established a hypothesis concerning the origin of M. moricandioides subsp. pseudofoetida, since our results suggested that this taxon arose by reproductive isolation rather than hybridization between M. foetida and M. moricandioides. Our results might serve as a starting point to obtain a clear phylogenetic pattern for the genus. Finally, we proposed measures for the conservation of this rare taxon and recommendations for the collection of siliques to establish a seed bank.
C1 [Francisco Jimenez, Juan; Sanchez-Gomez, Pedro] Univ Murcia, Dept Biol Vegetal Bot, E-30100 Murcia, Spain.
C3 University of Murcia
RP Jimenez, JF (通讯作者)，Univ Murcia, Dept Biol Vegetal Bot, Campus Espinardo, E-30100 Murcia, Spain.
EM fjimenez@um.es
OI Jimenez Martinez, Juan Francisco/0000-0001-7588-1429
FU Spanish Ministry of Education and Science [CGL2008-00423/BOS]
FX The authors wish to thank Dr Josep A. Rossello, from the University of
   Valencia, and the anonymous reviewers for their valuable comments on the
   manuscript. Also, they thank Dr Juan F. Mota, from the University of
   Almeria, for his assistance in the collection of M. foetida samples.
   This work was supported by grants from the Spanish Ministry of Education
   and Science (CGL2008-00423/BOS).
CR [Anonymous], 1973, NUMERICAL TAXONOMY P
   [Anonymous], PLANT POPULATION GEN
   Assefa K, 2003, HEREDITAS, V139, P174, DOI 10.1111/j.1601-5223.2003.01800.x
   Benharrat H, 2002, WEED RES, V42, P470, DOI 10.1046/j.1365-3180.2002.00305.x
   Blair MW, 1999, THEOR APPL GENET, V98, P780, DOI 10.1007/s001220051135
   Bodo-Slota TA, 2006, BOT J LINN SOC, V151, P345
   Bolos A, 1948, ANALES JARD BOT MADR, V6, P451
   DICE LR, 1945, ECOLOGY, V26, P297, DOI 10.2307/1932409
   ELLSTRAND NC, 1993, ANNU REV ECOL SYST, V24, P217, DOI 10.1146/annurev.es.24.110193.001245
   Excoffier L, 2005, EVOL BIOINFORM, V1, P47, DOI 10.1177/117693430500100003
   Falk DA, 1991, GENETICS CONSERVATIO
   Galvan MZ, 2010, PLANT BIOSYST, V144, P365, DOI 10.1080/11263500903503942
   Gitzendanner MA, 2000, AM J BOT, V87, P783, DOI 10.2307/2656886
   Grosberg Richard K., 1996, P67
   Heywood V, 1964, FLORA EUROPAEA, VI, P334
   KIJAS JMH, 1995, GENOME, V38, P349, DOI 10.1139/g95-045
   LEVINSON G, 1987, MOL BIOL EVOL, V4, P203
   Lewontin R. C., 1972, EVOL BIOL, P381
   Maire R., 1967, FLORE AFRIQUE NORD, V13
   Marhold K, 2006, PLANT SYST EVOL, V259, P143, DOI 10.1007/s00606-006-0417-x
   Martin JP, 2000, THEOR APPL GENET, V101, P1234, DOI 10.1007/s001220051602
   Maselli S, 1999, ANN BOT-LONDON, V84, P207, DOI 10.1006/anbo.1999.0909
   NEI M, 1973, P NATL ACAD SCI USA, V70, P3321, DOI 10.1073/pnas.70.12.3321
   Palacios C, 1997, MOL ECOL, V6, P671, DOI 10.1046/j.1365-294X.1997.00232.x
   Patzak J, 2001, EUPHYTICA, V121, P9, DOI 10.1023/A:1012099123877
   Rafalski J. Antoni, 1996, P75, DOI 10.1016/B978-012101285-4/50005-9
   Sanchez Gomez P., 2001, Acta Botanica Malacitana, V26, P202
   Schulz OE, 1936, NATURLICHEN PFLANZ B, V17B, P227
   Sobrino E, 1997, LAGASCALIA, V19, P839
   Sobrino E, 1993, FLORA IBERICA PLANTA, VIV, P337
   STEWART CN, 1995, BIOL CONSERV, V74, P135, DOI 10.1016/0006-3207(95)00023-W
   Sudupak MA, 2004, EUPHYTICA, V135, P229, DOI 10.1023/B:EUPH.0000014938.02019.f3
   SYTSMA KJ, 1993, METHOD ENZYMOL, V224, P23, DOI 10.1016/0076-6879(93)24003-D
   TAUTZ D, 1984, NUCLEIC ACIDS RES, V12, P4127, DOI 10.1093/nar/12.10.4127
   Torres ME, 2004, 9 IOPB M 16 19 MAY 2
   Vera JB, 2006, ATLAS LIBRO ROJO FLO, P74
   WILLIAMS JGK, 1990, NUCLEIC ACIDS RES, V18, P6531, DOI 10.1093/nar/18.22.6531
   Wolfe AD, 1998, MOL ECOL, V7, P1107, DOI 10.1046/j.1365-294x.1998.00425.x
   Wolfe AD, 2001, SYST BOT, V26, P120
   Xiao LQ, 2004, ANN BOT-LONDON, V94, P133, DOI 10.1093/aob/mch119
   Xiao M, 2006, J INTEGR PLANT BIOL, V48, P1140, DOI 10.1111/j.1744-7909.2006.00304.x
   Yeh FC, 1999, POPGENE VERSION 1 32
   ZIETKIEWICZ E, 1994, GENOMICS, V20, P176, DOI 10.1006/geno.1994.1151
NR 43
TC 7
Z9 7
U1 0
U2 2
PU TAYLOR & FRANCIS LTD
PI ABINGDON
PA 4 PARK SQUARE, MILTON PARK, ABINGDON OX14 4RN, OXON, ENGLAND
SN 1126-3504
J9 PLANT BIOSYST
JI Plant Biosyst.
PY 2012
VL 146
IS 1
BP 99
EP 105
DI 10.1080/11263504.2011.579191
PG 7
WC Plant Sciences
WE Science Citation Index Expanded (SCI-EXPANDED)
SC Plant Sciences
GA 933IN
UT WOS:000303354200012
DA 2023-07-11
ER

PT J
AU Genc, GE
   Urusak, EA
   Worz, A
AF Genc, Gulay Ecevit
   Urusak, Emine Akalin
   Woerz, Arno
TI A new species of Eryngium (Apiaceae) from Turkey: Eryngium babadaghensis
SO TURKISH JOURNAL OF BOTANY
LA English
DT Article
DE Eryngium; Saniculoideae; Apiaceae; new species; Turkey
ID NICKEL; BRASSICACEAE; BORNMUELLERA; GENERA
AB Eryngium babadaghensis G.Ecevit-Genc, E.Akalin & A.Worz sp. nova (Apiaceae, Saniculoideae) is described as a new species from the Babadag (Fethiye-Mugla) in south-west Turkey. The new species is closely related to E. kotschyi Boiss., which is endemic to Turkey. A Latin diagnosis; taxonomic descriptions; photos of the holotype, fruit, and transverse sections of the basal leaves, peduncles, and fruits; and scanning electron microscope (SEM) images of the calyx and surface of the scales on the mericarp of the new species are presented. The geographical distribution of the new species and E. kotschyi are mapped. Diagnostic characters of E. babadaghensis and E. kotschyi are presented with photos and in a table.
C1 [Genc, Gulay Ecevit; Urusak, Emine Akalin] Istanbul Univ, Fac Pharm, Dept Pharmaceut Bot, TR-34452 Istanbul, Turkey.
   [Woerz, Arno] Staatliches Museum Nat Kunde, D-70191 Stuttgart, Germany.
C3 Istanbul University
RP Genc, GE (通讯作者)，Istanbul Univ, Fac Pharm, Dept Pharmaceut Bot, TR-34452 Istanbul, Turkey.
EM gulece@istanbul.edu.tr
RI Ecevit-Genc, Gulay/K-5914-2013; Akalın, emine/F-8811-2010
OI Ecevit-Genc, Gulay/0000-0002-1441-7427; 
FU Istanbul University [2344]
FX Many thanks are due to Professor Dr. N. Ozhatay for valuable discussions
   and assistance and to the curators of herbaria AEF, ANK, E, GAZI, HUB,
   ISTO, ISTF, and K. We thank Dr. Ilker Genc and Assistant Prof. Dr. Osman
   Erol for their help and useful suggestions. We also thank Istanbul
   University (Project Number: 2344). This study is part of the PhD thesis
   of the first author.
CR [Anonymous], 2005, BOT JB CHER SYST PFL, DOI DOI 10.1127/0006-8152/2005/0126-0253
   Boissier E, 1872, FLORA ORIENTALIS, V2, P820
   Chater A. O., 1968, FLORA EUROPAEA, V2, P320
   Davis P.H., 1988, FLORA TURKEY E AEGEA, V10, P145
   Davis P.H., 1972, FLORA TURKEY E AEGEA, V4, P292
   Duman H, 2000, FLORA TURKEY E AE S2, V11, P136
   Eryngium L, 1987, FLORA IRANICA, V162, P45
   Hayek A, 1927, PRODROMUS FLORAE PEN, V1, P967
   IUCN (International Union for Conservation of Nature), 2001, IUCN RED LIST CAT CR
   Meikle RD, 1977, FLORA CYPRUS, V1, P689
   Mouterde SJ, 1970, NOUVELLE FLORE LIBAN, V2, P577
   Ozhatay Neriman, 2006, Turkish Journal of Botany, V30, P281
   Pimenov MG, 1993, GENERA UMBELLIFERAE
   REEVES RD, 1988, TAXON, V37, P309, DOI 10.2307/1222140
   REEVES RD, 1983, TAXON, V32, P184, DOI 10.2307/1221970
   Reeves Roger D., 2004, Turkish Journal of Botany, V28, P147
   Reeves RD, 2009, TURK J BOT, V33, P33, DOI 10.3906/bot-0801-2
   TURMEL J. -M., 1948, BULL MUS NATION HIST NAT [PARIS], V20, P395
   Turmel J. M, 1949, B MUSEUM NATL HIST N, V21, P120
   Wolff H., 1913, PFLANZENREICH, V4
   Worz A., 2004, WILLDENOWIA, V34, P421
   Zohary M, 1972, FLORA PALAESTINA, V2, P384
NR 22
TC 7
Z9 7
U1 0
U2 10
PU TUBITAK SCIENTIFIC & TECHNICAL RESEARCH COUNCIL TURKEY
PI ANKARA
PA ATATURK BULVARI NO 221, KAVAKLIDERE, ANKARA, 00000, TURKEY
SN 1300-008X
J9 TURK J BOT
JI Turk. J. Bot.
PY 2012
VL 36
IS 1
BP 1
EP 8
DI 10.3906/bot-1006-6
PG 8
WC Plant Sciences
WE Science Citation Index Expanded (SCI-EXPANDED)
SC Plant Sciences
GA 891II
UT WOS:000300210000001
OA Bronze
DA 2023-07-11
ER

PT J
AU Tisserat, B
   O'kuru, RH
   Cermak, SC
   Evangelista, RL
   Doll, KM
AF Tisserat, Brent
   O'kuru, Rogers Harry
   Cermak, Steven C.
   Evangelista, Roque L.
   Doll, Kenneth M.
TI Potential uses for cuphea oil processing byproducts and processed oils
SO INDUSTRIAL CROPS AND PRODUCTS
LA English
DT Article
DE Fatty acids; Growth regulation; Bio-herbicide; Broccoli; Soil
   amendments; Calorific values; Bio-energy fuels
ID FATTY-ACIDS; SEED YIELD; CAKES
AB Cuphea spp. have seeds that contain high levels of medium chain fatty acids and have the potential to be commercially cultivated. In the course of processing and refining cuphea oil a number of byproducts are generated. Developing commercial uses for these byproducts would improve the economics of growing cuphea. Oil fractions and byproducts were obtained from processed seeds of cuphea germplasm line PSR 23 (Cuphea viscosissima x Cuphea lanceolata). We investigated the employment of oil byproducts as growth regulators and solid residues as organic soil amendments on Calabrese broccoli (Brassica oleracea L, family Brassicaceae) seedling growth. Seed processing solid residue fractions, included presscake, bin trash; stem trash and seed trash. These fractions were ground and mixed into soil to obtain concentrations of 0, 0.5, 1, 3, and 10% (w/w). Ground presscake and bin trash could be employed as an organic soil amendment up to 1% without detrimental effects on broccoli. Ground seed meal (seed trash) was detrimental to seedling growth at all concentrations tested. Stem trash employed at 1% caused fresh and dry weights to increase 26.8 and 29.8%, respectively, compared to untreated broccoli seedlings. Stem trash could be employed up to 10% without a detrimental effect on broccoli seedlings. Solvent extraction to remove residual oils from residue fractions was also conducted to generate improved soil amendments. Generally, solvent extraction of seed-processing residue fractions improved the broccoli seedling growth responses. Administration of processed oils and their byproduct fractions as foliar sprays on broccoli seedlings was conducted at rates of 0, 10, 30, and 50 g L-1. Plants were evaluated 72 h after spraying. Refined and crude oils had no effect on broccoli seedlings; gums and soapstock sprays had no effect at 10 or 30 g V concentrations but at 50 g V it killed seedlings. Distilled fatty acid fraction sprays killed broccoli seedlings at all tested concentrations. Certain oil byproduct fractions from cuphea oil processing can be employed as "environmentally-friendly" herbicidal sprays. Calorific evaluation of cuphea ag-wastes were conducted and found to compare well to other biomass energy sources. Published by Elsevier B.V.
C1 [Tisserat, Brent] ARS, USDA, Natl Agr Res Ctr, Funct Foods Res Unit, Peoria, IL 61604 USA.
   [O'kuru, Rogers Harry; Cermak, Steven C.; Evangelista, Roque L.; Doll, Kenneth M.] ARS, USDA, Natl Agr Res Ctr, Biooils Res Unit, Peoria, IL 61604 USA.
C3 United States Department of Agriculture (USDA); United States Department
   of Agriculture (USDA)
RP Tisserat, B (通讯作者)，ARS, USDA, Natl Agr Res Ctr, Funct Foods Res Unit, 1815 N Univ St, Peoria, IL 61604 USA.
EM Brent.Tisserat@ars.usda.gov
OI Cermak, Steven/0000-0002-8032-6064; Doll, Kenneth/0000-0002-5328-7848;
   Evangelista, Roque/0000-0003-0964-7532
CR Agbenin JO, 1999, BIOL FERT SOILS, V29, P408, DOI 10.1007/s003740050572
   Anon, 2011, BIOFUELSB2B
   Anon, 2000, PELARAGONIC ACID
   Anon, 2001, POTASSIUM SALTS FATT, P1
   [Anonymous], 2011, WIKIPEDIA FREE ENCY
   Cermak SC, 2005, IND CROP PROD, V21, P353, DOI 10.1016/j.indcrop.2004.05.003
   Cermak SC, 2004, J AM OIL CHEM SOC, V81, P297, DOI 10.1007/s11746-004-0899-2
   Cermak SC, 2007, IND CROP PROD, V26, P93, DOI 10.1016/j.indcrop.2007.02.001
   Davis J. G., 2005, CHOOSING SOIL AMENDM
   Evangelista RL, 2007, J AM OIL CHEM SOC, V84, P1169, DOI 10.1007/s11746-007-1142-5
   Forcella F, 2005, CROP SCI, V45, P2195, DOI 10.2135/cropsci2004.0593
   GAUTAM M, 1979, PLANT SOIL, V53, P233, DOI 10.1007/BF02181895
   GAUVRIT C, 1993, PESTIC SCI, V37, P147, DOI 10.1002/ps.2780370207
   Gesch RW, 2005, AGRON J, V97, P817, DOI 10.2134/agronj2004.0231
   Hall B., 2001, ALTERNATIVE SOIL AME, P1
   HASEEB A, 1988, NEMATROPICA, V18, P65
   Innes R. M, 2004, U.S. Patent, Patent No. 6759370
   Jones K, 1997, U.S. Patent, Patent No. 939627
   Jorapur R, 1997, BIOMASS BIOENERG, V13, P141, DOI 10.1016/S0961-9534(97)00014-7
   Lee J, 2010, SCI HORTIC-AMSTERDAM, V124, P299, DOI 10.1016/j.scienta.2010.01.004
   LUSAS EW, 1983, ECON BOT, V37, P444, DOI 10.1007/BF02904211
   Meijon M., 2008, SCI HORT, V119, P169
   MIKINA VD, 1974, MEAS TECH+, V17, P700, DOI 10.1007/BF00812392
   MILLER RW, 1964, J AM OIL CHEM SOC, V41, P279, DOI 10.1007/BF02667018
   MURUGAPPAN V, 1979, PLANT SOIL, V52, P131, DOI 10.1007/BF02197739
   Puritch GS., 1992, U.S. Patent, Patent No. 5106410
   Ramachandran S, 2007, BIORESOURCE TECHNOL, V98, P2000, DOI 10.1016/j.biortech.2006.08.002
   Schaeffer J., 2003, LANGUAGE COMPETENCE, P1
   Smiley R. A., 2001, Patent, Patent No. [US6323156B1, 6323156]
   Stephens J. M., 2009, EES113 U FLOR IFAS E, VEES113, P1
   Vaughn SF, 2007, IND CROP PROD, V26, P63, DOI 10.1016/j.indcrop.2007.01.005
   Vaughn SF, 2010, IND CROP PROD, V32, P164, DOI 10.1016/j.indcrop.2010.04.008
   Volgas G, 2001, U.S. Patent, Patent No. 6232272
   Whiting D., 2010, CMG GARDENNOTES, P1
NR 34
TC 7
Z9 7
U1 1
U2 13
PU ELSEVIER
PI AMSTERDAM
PA RADARWEG 29, 1043 NX AMSTERDAM, NETHERLANDS
SN 0926-6690
EI 1872-633X
J9 IND CROP PROD
JI Ind. Crop. Prod.
PD JAN
PY 2012
VL 35
IS 1
BP 111
EP 120
DI 10.1016/j.indcrop.2011.06.019
PG 10
WC Agricultural Engineering; Agronomy
WE Science Citation Index Expanded (SCI-EXPANDED)
SC Agriculture
GA 836KN
UT WOS:000296110700015
DA 2023-07-11
ER

PT J
AU Torres, GR
   Lupo, LC
   Sanchez, AC
   Schittek, K
AF Torres, Gonzalo R.
   Lupo, Liliana C.
   Sanchez, Ana C.
   Schittek, Karsten
TI Contributions to the pollen flora of high-Andean cushion peatlands,
   Jujuy Province, Northwestern Argentina
SO GAYANA BOTANICA
LA Spanish
DT Article
DE Palynology; peatlands; central Andes; Northwestern Argentina
AB The descriptions of 15 pollen types, new for the high-Andean pollen flora, distributed in 12 families, are presented, with a key for their identification. They belong to the current flora of cushion peatlands' plants communities. The aim of these studies is to contribute to the knowledge of pollen of high Andean peatland ecosystems, in order to optimize the identification of pollen types conserved in quaternary fossil records in Northwestern Argentina (NOA). The following species are described: Apiaceae: Lilaeopsis macloviana, Asteraceae: Cuatrecasasiella argentina, Perezia pygmaea, Brassicaceae: Eudema friesii, Cyperaceae: Carex gayana, Zameioscirpus muticus, Fabaceae: Astragalus micranthellus, Gentianaceae: Gentianella meyeniana, Juncaceae: Distichia muscoides, Orobanchaceae: Bartsia crenoloba, Castilleja pumila, Plantaginaceae: Plantago tubulosa, Poaceae: Puccinellia frigida, Portulacaceae: Calandrinia compacta, Ranunculaceae: Halerpestes exilis.
C1 [Torres, Gonzalo R.; Lupo, Liliana C.; Sanchez, Ana C.] Univ Nacl Jujuy, Fac Ciencias Agr, Lab Palinol, RA-4600 San Salvador De Jujuy, Argentina.
   [Torres, Gonzalo R.; Lupo, Liliana C.] Consejo Nacl Invest Cient & Tecn, RA-1033 Buenos Aires, DF, Argentina.
   [Sanchez, Ana C.] Univ Nacl Jujuy, Fac Ciencias Agr, Catedra Bot Sistemat & Fitogeog, RA-4600 San Salvador De Jujuy, Argentina.
   [Schittek, Karsten] Univ Heidelberg, Inst Geog, D-69120 Heidelberg, Alemania, Germany.
C3 Consejo Nacional de Investigaciones Cientificas y Tecnicas (CONICET);
   Ruprecht Karls University Heidelberg
RP Torres, GR (通讯作者)，Univ Nacl Jujuy, Fac Ciencias Agr, Lab Palinol, Alberdi 47, RA-4600 San Salvador De Jujuy, Argentina.
EM gztorres@gmail.com
OI Torres, Gonzalo Roman/0000-0003-2484-7428; Schittek,
   Karsten/0000-0002-2135-7856
CR [Anonymous], 1898, J BIOGEOGR
   BRAUN WILKE R.H., 1999, AGRARIA, V1, P25
   Cabrera A., 1976, PROVINCIAS FITOGEOGR
   Earle LR, 2003, QUATERNARY RES, V59, P2, DOI 10.1016/S0033-5894(02)00011-X
   ERDTMAN G., 1960, SVENSK BOT TIDSKR, V54, P561
   ERDTMAN G, 1957, REV FAC CI AGRAR U N, V6, P39
   GRAF K, 1979, THESIS U ZURICH
   GRAF K, 1992, SYNTHESE KLIMAGESCHI, V34
   HAILS A.J, 1996, RAMSAR CONVENTION BU
   Heusser C. J., 1971, POLLEN SPORES CHILE
   Markgraf V, 1978, POLLEN FLORA ARGENTI
   Moore PD, 1991, POLLEN ANAL
   Punt W, 2007, REV PALAEOBOT PALYNO, V143, P1, DOI 10.1016/j.revpalbo.2006.06.008
   RAMSAR, 2004, MANUAL CONVENCION RA
   RUTHSATZ B, 2008, MITTEILUNGEN ARBEITS, V65, P209
   Squeo FA, 2006, REV CHIL HIST NAT, V79, P245
   TORRES G.R., 2007, 2 FOR LAT MONT, P53
   Wingenroth M., 1984, POLEN ALTA CORDILLER
   Zuloaga FO, 2008, MONOGRAPHS SYSTEMATI, V107
NR 19
TC 7
Z9 7
U1 1
U2 14
PU EDICIONES UNIV, CONCEPCION
PI CONCEPCION
PA COMITE DE PUBLICACION, CASILLA 2407, CONCEPCION, 00000, CHILE
SN 0016-5301
J9 GAYANA BOT
JI Gayana Bot.
PY 2012
VL 69
IS 1
BP 30
EP 36
DI 10.4067/S0717-66432012000100004
PG 7
WC Plant Sciences
WE Science Citation Index Expanded (SCI-EXPANDED)
SC Plant Sciences
GA 975SX
UT WOS:000306532900004
OA gold, Green Submitted
DA 2023-07-11
ER

PT J
AU Gormally, CL
   Hamrick, JL
   Donovan, LA
AF Gormally, C. L.
   Hamrick, J. L.
   Donovan, Lisa A.
TI GENETIC STRUCTURE OF A WIDELY DISPERSED BEACH ANNUAL, CAKILE EDENTULA
   (BRASSICACEAE)
SO AMERICAN JOURNAL OF BOTANY
LA English
DT Article
DE allozymes; beach annual; Brassicaceae; Cakile edentula; genetic
   structure; long-distance dispersal
ID STARCH-GEL ELECTROPHORESIS; POPULATIONS; DIVERSITY; MARITIMA; TRAITS
AB Premise of the study: Genetic structure of coastal plant species is influenced by the homogenizing effects of long-distance seed dispersal and the isolating effects of fragmented geographic distribution. Although dispersed coastal annuals play a significant role in establishing healthy dune communities, relatively little is known about their population genetic structure.
   Methods: We investigated the population genetic structure of Cakile edentula, an annual colonizer of beaches of coastal North America and the Great Lakes. We surveyed 22 populations for 24 allozyme loci across a geographic range encompassing three infraspecific taxa: two subspecies (C. edentula subsp. edentula and subsp. harperi) and two varieties of subsp. edentula (var. edentula and var. lacustris).
   Key results: Genetic diversity in C. edentula (H-es = 0.118) is equivalent to mean estimates for other annual mixed-mating species, but is much lower (H-ep = 0.041) within its populations. UPGMA identified three groups that are consistent with previously described subspecies and possibly consistent with the two varieties. An AMOVA indicates that variation among taxonomic groups explains 54% of total genetic diversity within the species. Although pairwise F-ST estimates indicate moderate rates of gene flow between populations within groups, there was no evidence of significant isolation by distance.
   Conclusions: Genetic structure of C. edentula is strongly related to previously described phenotypically and geographically based infraspecific taxa. Within taxa, the effects of long-distance dispersal of its buoyant propagules are balanced by the isolating effects of fragmented geographic distribution and a mixed-mating system.
C1 [Gormally, C. L.; Hamrick, J. L.; Donovan, Lisa A.] Univ Georgia, Dept Plant Biol, Athens, GA 30602 USA.
C3 University System of Georgia; University of Georgia
RP Gormally, CL (通讯作者)，Univ Georgia, Dept Plant Biol, 2507 Miller Plant Sci, Athens, GA 30602 USA.
EM cara.gormally@biology.gatech.edu
RI Donovan, Lisa A/H-4754-2016
OI Donovan, Lisa A/0000-0001-9814-0666
CR [Anonymous], 2001, GENETIC DATA ANAL GD
   [Anonymous], PLANT POPULATION GEN
   Barbour M.G., 1970, RHODORA, V72, P370
   Batista F, 2004, AUST J BOT, V52, P471, DOI 10.1071/BT02104
   BOYD RS, 1993, AM MIDL NAT, V130, P209, DOI 10.2307/2426122
   Castillo-Cardenas MF, 2005, BIOTROPICA, V37, P266, DOI 10.1111/j.1744-7429.2005.00036.x
   Cheliak W. M., 1984, P1X42 PET NAT FOR I
   Donohue K, 1998, AM J BOT, V85, P661, DOI 10.2307/2446535
   Duncan W.H., 1987, SMITHSONIAN GUIDE SE
   Feagin RA, 2005, FRONT ECOL ENVIRON, V3, P359, DOI 10.1890/1540-9295(2005)003[0359:CEGSRA]2.0.CO;2
   Franks SJ, 2010, J PLANT BIOL, V53, P1, DOI 10.1007/s12374-009-9086-y
   Gandour M, 2008, GENET RES, V90, P167, DOI 10.1017/S0016672308009269
   Hamrick JL, 1996, PHILOS T ROY SOC B, V351, P1291, DOI 10.1098/rstb.1996.0112
   KEPHART SR, 1990, AM J BOT, V77, P693, DOI 10.2307/2444817
   Looney PB, 1995, J VEG SCI, V6, P825, DOI 10.2307/3236396
   LOVELESS MD, 1984, ANNU REV ECOL SYST, V15, P65, DOI 10.1146/annurev.es.15.110184.000433
   Maki M, 2003, HEREDITY, V91, P300, DOI 10.1038/sj.hdy.6800311
   Maun M. A., 2009, BIOL COASTAL SAND DU
   MAUN MA, 1990, J COASTAL RES, V6, P137
   NEI M, 1978, GENETICS, V89, P583
   Page RDM, 1996, COMPUT APPL BIOSCI, V12, P357
   Peakall R, 2006, MOL ECOL NOTES, V6, P288, DOI 10.1111/j.1471-8286.2005.01155.x
   PIPPEN R. W., 1984, MICH BOT, V23, P169
   RODMAN JE, 1974, CONTRIBUTIONS GRAY H, V205, P3
   SLATKIN M, 1975, AM NAT, V109, P596
   SOLTIS DE, 1983, AM FERN J, V73, P9, DOI 10.2307/1546611
   Wendel J. F., 1989, Isozymes in plant biology., P5
   WENDEL JF, 1982, J HERED, V73, P197, DOI 10.1093/oxfordjournals.jhered.a109617
   WRIGHT S, 1951, ANN EUGENIC, V15, P323
   ZHANG JH, 1994, CAN J BOT, V72, P402, DOI 10.1139/b94-053
NR 30
TC 7
Z9 7
U1 0
U2 26
PU WILEY
PI HOBOKEN
PA 111 RIVER ST, HOBOKEN 07030-5774, NJ USA
SN 0002-9122
EI 1537-2197
J9 AM J BOT
JI Am. J. Bot.
PD OCT
PY 2011
VL 98
IS 10
BP 1657
EP 1662
DI 10.3732/ajb.1000499
PG 6
WC Plant Sciences
WE Science Citation Index Expanded (SCI-EXPANDED)
SC Plant Sciences
GA 833ME
UT WOS:000295888800021
PM 21926308
DA 2023-07-11
ER

PT J
AU Kachenko, AG
   Bhatia, N
   Singh, B
AF Kachenko, Anthony George
   Bhatia, Naveen
   Singh, Balwant
TI INFLUENCE OF DROUGHT STRESS ON THE NICKEL-HYPERACCUMULATING SHRUB
   HYBANTHUS FLORIBUNDUS (LINDL.) F.MUELL. SUBSP FLORIBUNDUS
SO INTERNATIONAL JOURNAL OF PLANT SCIENCES
LA English
DT Article
DE drought; nickel hyperaccumulator; osmotic adjustment; phytoremediation;
   shrub violet
ID CARBON-ISOTOPE DISCRIMINATION; WATER-USE EFFICIENCY;
   STREPTANTHUS-POLYGALOIDES BRASSICACEAE; OSMOTIC ADJUSTMENT;
   PLANT-GROWTH; RESPONSES; PHYTOEXTRACTION; TRANSPIRATION; ACCUMULATION;
   TOLERANCE
AB Hyperaccumulation of nickel (Ni) in certain plants may play a role in drought resistance under water stress. This article tests the influence of water stress on the Ni-hyperaccumulating shrub Hybanthus floribundus Lindl. F.Muell. subsp. floribundus. Plants grown in 1000 mg kg(-1) Ni-amended Clastic Rudosol were exposed to five levels of soil water potentials (-33 [field capacity], -60, -400, -600, and -1000 kPa) for 12 wk. Water stress did not induce significant changes in growth rate, relative water content, rates of gas exchange, or carbon isotope discrimination. Water use efficiency (WUE) values were approximately threefold lower in plants at water potentials <-400 kPa than they were in those at water potentials of -33 kPa. Low WUE values suggest that this species possesses an efficient water conservation mechanism that enables its survival in competitive water-limited environments. A 38% decline in water potential and a 68% decline in osmotic potential occurred between -1000-and -33-kPa water potentials (P < 0: 05), indicating that osmotic adjustment (OA) may have provided turgor maintenance in response to increasing water stress. However, Ni concentration in plants did not significantly increase in response to decreasing water potentials and is therefore unlikely to play a role in OA.
C1 [Kachenko, Anthony George; Singh, Balwant] Univ Sydney, Fac Agr Food & Nat Resources, Sydney, NSW 2006, Australia.
   [Bhatia, Naveen] Australian Nucl Sci & Technol Org, Inst Environm Res, Lucas Heights, NSW 2234, Australia.
C3 University of Sydney; Australian Nuclear Science & Technology
   Organisation
RP Kachenko, AG (通讯作者)，Nursery & Garden Ind Australia, Level 1,16-18 Cambridge St, Epping, NSW 2121, Australia.
EM anthony.kachenko@ngia.com.au; drnaveenbhatia@gmail.com;
   balwant.singh@sydney.edu.au
RI Singh, Balwant/F-6481-2012; Singh, Balwant/N-1404-2019
OI Singh, Balwant/0000-0002-9751-2971; Singh, Balwant/0000-0002-9751-2971
FU Australian Institute of Agricultural Science and Technology; University
   of Sydney; Australian Commonwealth Government
FX We thank the Australian Institute of Agricultural Science and Technology
   for funding this research through the Drought Research Trust Fund. A. G.
   Kachenko acknowledges financial support from the University of Sydney
   and the Australian Commonwealth Government through an Australian
   Postgraduate Awards scholarship. We also thank Marilyn Sprague for
   providing plants.
CR Baker A. J. M., 1990, Heavy metal tolerance in plants: evolutionary aspects., P155
   Ball RA, 2005, ENVIRON EXP BOT, V53, P77, DOI 10.1016/j.envexpbot.2004.03.003
   BARRS H. D., 1968, Water Deficits and Plant Growth, Vol. 1, P235
   BASNAYAKE J, 1993, FIELD CROP RES, V35, P51, DOI 10.1016/0378-4290(93)90136-B
   BATIANOFF GN, 1990, AUST J BOT, V38, P121, DOI 10.1071/BT9900121
   BATIANOFF GN, 1992, P 1 INT C SERP EC IN, P109
   BENNETT EM, 1972, NUYTSIA, V1, P218
   Bhatia NP, 2005, PLANTA, V223, P134, DOI 10.1007/s00425-005-0133-8
   BHATIA NP, 2003, THESIS CENTRAL QUEEN
   Blum A, 2005, AUST J AGR RES, V56, P1159, DOI 10.1071/AR05069
   BOYD RS, 1994, AM J BOT, V81, P294, DOI 10.2307/2445455
   BOYD RS, 1992, P 1 INT C SERP EC U, P279
   Brady KU, 2005, ANNU REV ECOL EVOL S, V36, P243, DOI 10.1146/annurev.ecolsys.35.021103.105730
   Chaney RL, 2007, J ENVIRON QUAL, V36, P1429, DOI 10.2134/jeq2006.0514
   de Ronde JA, 2004, EUPHYTICA, V138, P123, DOI 10.1023/B:EUPH.0000046806.68554.5b
   DEKA RN, 1995, EUR J SOIL SCI, V46, P233, DOI 10.1111/j.1365-2389.1995.tb01831.x
   DELUCIA EH, 1989, PLANT CELL ENVIRON, V12, P935, DOI 10.1111/j.1365-3040.1989.tb01973.x
   Ernst WHO, 2005, CHEM ERDE-GEOCHEM, V65, P29, DOI 10.1016/j.chemer.2005.06.001
   Escher P, 2008, PLANT PHYSIOL BIOCH, V46, P64, DOI 10.1016/j.plaphy.2007.07.018
   FARAGO ME, 1977, INORG CHIM ACTA, V24, P53, DOI 10.1016/S0020-1693(00)93850-7
   FARQUHAR GD, 1989, ANNU REV PLANT PHYS, V40, P503, DOI 10.1146/annurev.pp.40.060189.002443
   FAWCETT RG, 1976, AUST J EXP AGR ANIM, V7, P162
   Homer F., 1997, CURR TOP PHYTOCHEM, V14, P31
   Hughes R, 2001, S AFR J SCI, V97, P581
   Isbell R. F., 1996, The Australian soil classification.
   Jaleel CA, 2008, CR BIOL, V331, P42, DOI 10.1016/j.crvi.2007.11.003
   Jhee EM, 2005, NEW PHYTOL, V168, P331, DOI 10.1111/j.1469-8137.2005.01504.x
   Kachenko AG, 2008, NUCL INSTRUM METH B, V266, P667, DOI 10.1016/j.nimb.2007.11.053
   Levitt J, 1972, RESPONSE PLANTS ENV
   LINDSAY WL, 1978, SOIL SCI SOC AM J, V42, P421, DOI 10.2136/sssaj1978.03615995004200030009x
   MARTENS SN, 1994, OECOLOGIA, V98, P379, DOI 10.1007/BF00324227
   Masinde PW, 2006, SCI HORTIC-AMSTERDAM, V110, P7, DOI 10.1016/j.scienta.2006.06.003
   McLeod S., 1975, Notes on Soil Techniques, 1973., P73
   McNevin DB, 2007, J BIOL CHEM, V282, P36068, DOI 10.1074/jbc.M706274200
   Mengel K, 1982, Principles of plant nutrition.
   Merah O, 2001, J AGR SCI, V137, P139, DOI 10.1017/S0021859601001253
   Miller RO, 1998, HANDBOOK OF REFERENCE METHODS FOR PLANT ANALYSIS, P57
   Moustafa MA, 1996, CROP SCI, V36, P982, DOI 10.2135/cropsci1996.0011183X003600040027x
   MUNNS R, 1988, AUST J PLANT PHYSIOL, V15, P717, DOI 10.1071/PP9880717
   NOBEL PS, 2003, PHYSICOCHEMICAL ENV
   PAYNE RW, 2005, WEBSTER 2005 GENSTAT
   Rachmilevitch S, 2006, PLANT ENV INTERACTIO, P322, DOI DOI 10.1201/9781420019346.CH11
   Rayment G.E., 1992, AUSTR LAB HDB SOIL W
   Reddy AR, 2004, J PLANT PHYSIOL, V161, P1189, DOI 10.1016/j.jplph.2004.01.013
   Reeves R. D., 1992, P253
   Reeves RD, 2003, PLANT SOIL, V249, P57, DOI 10.1023/A:1022572517197
   REUTER DJ, 1988, PLANT ANAL INTERPRET, P20
   SCHOLANDER PF, 1965, SCIENCE, V148, P339, DOI 10.1126/science.148.3668.339
   Serraj R, 2002, PLANT CELL ENVIRON, V25, P333, DOI 10.1046/j.1365-3040.2002.00754.x
   SEVERNE BC, 1974, NATURE, V248, P807, DOI 10.1038/248807a0
   SEVERNE BC, 1972, PLANTA, V103, P91, DOI 10.1007/BF00394610
   Shaheen R, 2005, PLANT SCI, V168, P901, DOI 10.1016/j.plantsci.2004.11.003
   Tordoff GM, 2000, CHEMOSPHERE, V41, P219, DOI 10.1016/S0045-6535(99)00414-2
   TURNER IM, 1994, FUNCT ECOL, V8, P669, DOI 10.2307/2390225
   USEPA, 1996, 3050B US EPA
   Whiting SN, 2003, PLANT CELL ENVIRON, V26, P351, DOI 10.1046/j.1365-3040.2003.00959.x
   Zollinger N, 2006, SCI HORTIC-AMSTERDAM, V109, P267, DOI 10.1016/j.scienta.2006.05.006
NR 57
TC 7
Z9 8
U1 0
U2 28
PU UNIV CHICAGO PRESS
PI CHICAGO
PA 1427 E 60TH ST, CHICAGO, IL 60637-2954 USA
SN 1058-5893
EI 1537-5315
J9 INT J PLANT SCI
JI Int. J. Plant Sci.
PD MAR-APR
PY 2011
VL 172
IS 3
BP 315
EP 322
DI 10.1086/658154
PG 8
WC Plant Sciences
WE Science Citation Index Expanded (SCI-EXPANDED)
SC Plant Sciences
GA 791HC
UT WOS:000292654700001
DA 2023-07-11
ER

PT J
AU Duran, A
   Dogan, B
   Hamzaoglu, E
   Aksoy, A
AF Duran, Ahmet
   Dogan, Bekir
   Hamzaoglu, Ergin
   Aksoy, Ahmet
TI Scorzonera coriacea A. Duran & Aksoy (Asteraceae, Cichorieae), a new
   species from South Anatolia, Turkey
SO CANDOLLEA
LA English
DT Article
DE ASTERACEAE; LACTUCEAE; Scorzonera; Turkey; Taxonomy
ID AMASIANA HAUSSKN.; SUPPLEMENT FLORA; ADDITIONAL TAXA; BRASSICACEAE;
   BORNMUELLERA; CHECKLIST; GENERA; NICKEL
AB DURAN, A., B. DOGAN, E. HAMZAOGLU & A. AKSOY (2011). Scorzonera coriacea A. Duran & Aksoy (Asteraceae, Cichorieae), a new species from South Anatolia, Turkey. Candollea 66: 353-359, In English, English and French abstracts.
   A new species, Scorzonera coriacea A. Duran & Aksoy (Asteraceae) from Anatolia, Turkey, is described and illustrated. The species grows in open Pines nigra forest and on the serpentine stony slopes of the Kizildag Mountain in the district of Derebucak (Konya province) and in the Kizildag National Park in the district of Sarkikaraagac (Isparta province). Scorzonera coriacea is a very distinct species, and with no obvious allies among other Scorzonera species in Turkey in terms of morphological features. The new species is an endemic confined to the Southern Anatolia. Notes on its ecology, biogeography and its conservation status are also presented. The geographical distribution of the new species is mapped.
C1 [Duran, Ahmet] Selcuk Univ, Fac Educ, Dept Biol Educ, TR-42090 Meram Konya, Turkey.
   [Dogan, Bekir] Selcuk Univ, Fac Educ, Dept Sci Educ, TR-42090 Meram Konya, Turkey.
   [Hamzaoglu, Ergin] Gazi Univ, Fac Educ, Dept Biol, TR-06100 Ankara, Turkey.
   [Aksoy, Ahmet] Erciyes Univ, Fac Sci & Arts, Dept Biol, TR-38039 Kayseri, Turkey.
C3 Selcuk University; Selcuk University; Gazi University; Erciyes
   University
RP Duran, A (通讯作者)，Selcuk Univ, Fac Educ, Dept Biol Educ, TR-42090 Meram Konya, Turkey.
EM bdogan@selcuk.edu.tr
RI Aksoy, Ahmet/C-1894-2016; Hamzaoglu, Ergin/G-2256-2019
OI Hamzaoglu, Ergin/0000-0001-6053-6796
FU TUBITAK [TBAG-105T355]; Coordinate Office of The Selcuk University
   [05401046]
FX We express our thanks to TUBITAK (Project no. TBAG-105T355) and to The
   Scientific Investigation Projects Coordinate Office of The Selcuk
   University (Project no: 05401046) for financial support.
CR Aksoy A, 2009, ANN BOT FENN, V46, P431, DOI 10.5735/085.046.0509
   Aytac Z, 2000, BOT J LINN SOC, V134, P485, DOI 10.1006/bojl.2000.0344
   Aytac Z, 2006, BOT J LINN SOC, V150, P409, DOI 10.1111/j.1095-8339.2006.00472.x
   Aytac Z., 2005, Edinburgh Journal of Botany, V61, P109, DOI 10.1017/S0960428605000284
   Aytac Z., 2000, FLORA MEDITERRANEA, VI0, P181
   Boissier E. P., 1875, FLORA ORIENTALIS, V3, P755
   CANDOLLE A.-P, 1805, FL FRANC PARIS, V4, P59
   Chamberlain D.F., 1975, FLORA TURKEY E AEGEA, V5, P632
   Chater A., 1976, FLORA EUROPAEA, V4, P317
   DAVIS PH, 1988, FLORA TURKEY E AEG S, V10, P169
   Dinc M, 2009, TURK J BOT, V33, P127, DOI 10.3906/bot-0805-18
   Duran A, 2005, ANN BOT FENN, V42, P67
   Duran A, 2004, BIOLOGIA, V59, P47
   Duran A, 2002, PAKISTAN J BOT, V34, P385
   Gemici Yusf, 1993, Turkish Journal of Botany, V17, P221
   GUNER A, 2000, FLORA TURKEY E AEGEA, V11, P167
   Hamzaoglu E, 2010, TURK J BOT, V34, P57, DOI 10.3906/bot-0905-6
   IUCN, 2001, IUCN RED LIST CAT VE
   Karaer F, 2007, BANGLADESH J BOTANY, V36, P139
   KILIAN N, 2002, WILLDENOWIA, V32, P198
   Lack HW, 2007, FAMILIES GENERA VASC, V8, P180
   Lipschitz S.J., 1939, FRAGMENTA MONOGRAPHI, V2
   LIPSCHITZ S. J, 1935, FRAGMENTA MONOGRAPHI, V1
   Ozhatay Neriman, 2006, Turkish Journal of Botany, V30, P281
   Ozhatay Neriman, 1999, Turkish Journal of Botany, V23, P151
   Ozhatay N, 2009, TURK J BOT, V33, P191, DOI 10.3906/bot-0805-12
   Parolly G., 2003, Willdenowia, V33, P327, DOI 10.3372/wi.33.33210
   Parolly Gerald, 2004, Willdenowia, V34, P145, DOI 10.3372/wi.34.34113
   Rechinger K.H., 1977, FLORA IRANICA, V122, P16
   REEVES RD, 1988, TAXON, V37, P309, DOI 10.2307/1222140
   REEVES RD, 1983, TAXON, V32, P184, DOI 10.2307/1221970
   Reeves Roger D., 2004, Turkish Journal of Botany, V28, P147
   Uzunhisarcikli ME, 2007, BOT J LINN SOC, V153, P61, DOI 10.1111/j.1095-8339.2007.00578.x
   Worz A., 2004, WILLDENOWIA, V34, P421
NR 34
TC 7
Z9 7
U1 0
U2 8
PU CONSERVATOIRE ET JARDIN BOTANIQUES VILLE GENEVE
PI CHAMBESY
PA CASE POSTALE 60, CH-1292 CHAMBESY, SWITZERLAND
SN 0373-2967
J9 CANDOLLEA
JI Candollea
PY 2011
VL 66
IS 2
BP 353
EP 359
DI 10.15553/c2011v662a12
PG 7
WC Plant Sciences
WE Science Citation Index Expanded (SCI-EXPANDED)
SC Plant Sciences
GA 874QX
UT WOS:000298974300012
DA 2023-07-11
ER

PT J
AU Lochlainn, SO
   Fray, RG
   Hammond, JP
   King, GJ
   White, PJ
   Young, SD
   Broadley, MR
AF Lochlainn, Seosamh O.
   Fray, Rupert G.
   Hammond, John P.
   King, Graham J.
   White, Philip J.
   Young, Scott D.
   Broadley, Martin R.
TI Generation of nonvernal-obligate, faster-cycling Noccaea caerulescens
   lines through fast neutron mutagenesis
SO NEW PHYTOLOGIST
LA English
DT Article
DE Brassicaceae; cadmium (Cd); hyperaccumulation; mutagenesis; rapid
   cycling; Thlaspi caerulescens; vernalization; zinc (Zn)
ID HYPERACCUMULATOR THLASPI-CAERULESCENS; FLOWERING-LOCUS-C; METAL
   HYPERACCUMULATION; ARABIDOPSIS-THALIANA; VERNALIZATION RESPONSE;
   EXPRESSION DIFFERENCES; PLANTS; ZINC; BRASSICACEAE; GENES
AB P>Noccaea caerulescens (formerly Thlaspi caerulescens) is a widely studied metal hyperaccumulator. However, molecular genetic studies are challenging in this species because of its vernal-obligate biennial life cycle of 7-9 months. Here, we describe the development of genetically stable, faster cycling lines of N. caerulescens which are nonvernal-obligate.
   A total of 5500 M-0 seeds from Saint Laurent Le Minier (France) were subjected to fast neutron mutagenesis. Following vernalization of young plants, 79% of plants survived to maturity. In all, 80 000 M-2 lines were screened for flowering in the absence of vernalization. Floral initials were observed in 35 lines, with nine flowering in < 12 wk. Two lines (A2 and A7) were selfed to the M-4 generation.
   Floral initials were observed 66 and 87 d after sowing (DAS) in A2 and A7, respectively. Silicle development occurred for all A2 and for most A7 at 92 and 123 DAS, respectively. Floral or silicle development was not observed in wild-type (WT) plants. Leaf zinc (Zn) concentration was similar in WT, A2 and A7 lines.
   These lines should facilitate future genetic studies of this remarkable species. Seed is publicly available through the European Arabidopsis Stock Centre (NASC).
C1 [Lochlainn, Seosamh O.; Fray, Rupert G.; Hammond, John P.; Young, Scott D.; Broadley, Martin R.] Univ Nottingham, Sch Biosci, Loughborough LE12 5RD, Leics, England.
   [King, Graham J.] Rothamsted Res, Harpenden AL5 2JQ, Herts, England.
   [White, Philip J.] Scottish Crop Res Inst, Dundee DD2 5DA, Scotland.
C3 University of Nottingham; UK Research & Innovation (UKRI); Biotechnology
   and Biological Sciences Research Council (BBSRC); Rothamsted Research;
   James Hutton Institute
RP Broadley, MR (通讯作者)，Univ Nottingham, Sch Biosci, Loughborough LE12 5RD, Leics, England.
EM martin.broadley@nottingham.ac.uk
RI Fray, Rupert G/A-9059-2016; King, Graham J/AAW-3368-2020; broadley,
   martin r/E-9081-2011; White, Philip John/C-5860-2008; Broadley,
   Martin/AAW-4638-2021; Hammond, John/A-1876-2012
OI Fray, Rupert G/0000-0002-3935-8945; King, Graham J/0000-0002-5975-6051;
   broadley, martin r/0000-0003-3964-7226; White, Philip
   John/0000-0003-0827-288X; Broadley, Martin/0000-0003-3964-7226; Hammond,
   John/0000-0002-6241-3551
FU UK Biotechnology and Biological Sciences Research Council (BBSRC)
   [BBSSE200613215]; Scottish Government Rural and Environment Research and
   Analysis Directorate
FX Seosamh O Lochlainn was funded by a UK Biotechnology and Biological
   Sciences Research Council (BBSRC) Studentship (BBSSE200613215).
   Rothamsted Research is an institute of the BBSRC. The Scottish Crop
   Research Institute is funded by the Scottish Government Rural and
   Environment Research and Analysis Directorate.
CR Assuncao AGL, 2001, PLANT CELL ENVIRON, V24, P217, DOI 10.1111/j.1365-3040.2001.00666.x
   Assuncao AGL, 2006, NEW PHYTOL, V170, P21, DOI 10.1111/j.1469-8137.2005.01631.x
   BAKER A J M, 1989, Biorecovery, V1, P81
   BAKER AJM, 1994, NEW PHYTOL, V127, P61, DOI 10.1111/j.1469-8137.1994.tb04259.x
   Broadley MR, 2008, NEW PHYTOL, V180, P587, DOI 10.1111/j.1469-8137.2008.02640.x
   Broadley MR, 2007, NEW PHYTOL, V173, P677, DOI 10.1111/j.1469-8137.2007.01996.x
   Broadley MR, 2010, PLANT SOIL, V332, P5, DOI 10.1007/s11104-009-0234-4
   Bruce M, 2009, BMC GENOMICS, V10, DOI 10.1186/1471-2164-10-129
   De Mortel JEV, 2008, PLANT CELL ENVIRON, V31, P301, DOI 10.1111/j.1365-3040.2007.01764.x
   Guan ZQ, 2008, MOL BIOTECHNOL, V40, P77, DOI 10.1007/s12033-008-9065-4
   Hammond JP, 2006, NEW PHYTOL, V170, P239, DOI 10.1111/j.1469-8137.2006.01662.x
   Hanikenne M, 2008, NATURE, V453, P391, DOI 10.1038/nature06877
   INGROUILLE MJ, 1986, NEW PHYTOL, V102, P219, DOI 10.1111/j.1469-8137.1986.tb00812.x
   Kodym A, 2003, METH MOL B, V236, P189
   Kramer U, 2010, ANNU REV PLANT BIOL, V61, P517, DOI 10.1146/annurev-arplant-042809-112156
   Love CG, 2010, PLOS ONE, V5, DOI 10.1371/journal.pone.0012812
   Iniguez-Luy FL, 2009, THEOR APPL GENET, V120, P31, DOI 10.1007/s00122-009-1157-4
   Michaels SD, 1999, PLANT CELL, V11, P949, DOI 10.1105/tpc.11.5.949
   Mockler TC, 2005, GENOMICS, V85, P1, DOI 10.1016/j.ygeno.2004.10.005
   Nord EA, 2009, J EXP BOT, V60, P1927, DOI 10.1093/jxb/erp018
   Papoyan A, 2004, PLANT PHYSIOL, V136, P3814, DOI 10.1104/pp.104.044503
   Peer WA, 2003, NEW PHYTOL, V159, P421, DOI 10.1046/j.1469-8137.2003.00822.x
   Peer WA, 2006, NEW PHYTOL, V172, P248, DOI 10.1111/j.1469-8137.2006.01820.x
   Reeves PA, 2007, GENETICS, V176, P295, DOI 10.1534/genetics.106.069336
   REEVES RD, 1983, J GEOCHEM EXPLOR, V18, P275, DOI 10.1016/0375-6742(83)90073-0
   Reeves RD, 2001, INT J PHYTOREMEDIAT, V3, P145, DOI 10.1080/15226510108500054
   Regvar M, 2003, J PLANT PHYSIOL, V160, P615, DOI 10.1078/0176-1617-00988
   Roosens N, 2003, PLANT CELL ENVIRON, V26, P1657, DOI 10.1046/j.1365-3040.2003.01084.x
   Salt DE, 2008, ANNU REV PLANT BIOL, V59, P709, DOI 10.1146/annurev.arplant.59.032607.092942
   Sung SB, 2004, NATURE, V427, P159, DOI 10.1038/nature02195
   van de Mortel JE, 2006, PLANT PHYSIOL, V142, P1127, DOI 10.1104/pp.106.082073
   Wang RH, 2009, NATURE, V459, P423, DOI 10.1038/nature07988
   WILLIAMS PH, 1986, SCIENCE, V232, P1385, DOI 10.1126/science.232.4756.1385
   Zhao JJ, 2010, J EXP BOT, V61, P1817, DOI 10.1093/jxb/erq048
NR 34
TC 7
Z9 7
U1 0
U2 9
PU WILEY-BLACKWELL
PI HOBOKEN
PA 111 RIVER ST, HOBOKEN 07030-5774, NJ USA
SN 0028-646X
EI 1469-8137
J9 NEW PHYTOL
JI New Phytol.
PY 2011
VL 189
IS 2
BP 409
EP 414
DI 10.1111/j.1469-8137.2010.03554.x
PG 6
WC Plant Sciences
WE Science Citation Index Expanded (SCI-EXPANDED)
SC Plant Sciences
GA 700RH
UT WOS:000285761500008
PM 21058953
OA Green Submitted, Bronze
DA 2023-07-11
ER

PT J
AU Matoba, H
   Inaba, K
   Nagano, K
   Uchiyama, H
AF Matoba, Hideyuki
   Inaba, Kazufumi
   Nagano, Katsuya
   Uchiyama, Hiroshi
TI Use of RAPD analysis to assess the threat of interspecific hybridization
   to the critically endangered Polemonium kiushianum in Japan
SO JOURNAL OF PLANT RESEARCH
LA English
DT Article
DE Endangered species; Hybridization; Polemonium kiushianum; RAPD marker
ID HYBRIDS; BRASSICACEAE; CONSERVATION; RARE; PCR
AB Polemonium kiushianum is a critically endangered species of which only eight populations exist in semi-natural grasslands of the Mt. Aso area of Kyushu, Japan. Habitat modification and the risk of hybridization with non-indigenous horticultural congeners, such as P. caeruleum subsp. caeruleum and P. caeruleum subsp. yezoense var. yezoense, pose increasing threats to P. kiushianum. To develop a DNA marker that distinguishes P. kiushianum from other Polemonium species, we performed random amplified polymorphic DNA (RAPD) analysis and selected an approximately 500-bp fragment generated by the OPB06 RAPD primer. In addition, we designed a primer pair, H11F/R, based on the nucleotide sequences of the fragments derived from P. caeruleum subsp. caeruleum and P. caeruleum subsp. yezoense var. yezoense. The results with the H11F/R primers indicated that most extant P. kiushianum plants in natural populations are not genetically contaminated by hybridization with non-indigenous horticultural species.
C1 [Matoba, Hideyuki; Uchiyama, Hiroshi] Nihon Univ, Coll Bioresource Sci, Dept Appl Biol Sci, Kanagawa 2520880, Japan.
   [Inaba, Kazufumi] Kumamoto Prefectural Board Educ, Cultural Affairs Div, Kumamoto 8628609, Japan.
   [Nagano, Katsuya] Tokai Univ, Sch Agr, Dept Plant Sci, Kumamoto 8691404, Japan.
C3 Nihon University; Tokai University
RP Uchiyama, H (通讯作者)，Nihon Univ, Coll Bioresource Sci, Dept Appl Biol Sci, 1866 Kameino, Kanagawa 2520880, Japan.
EM uchiyama@brs.nihon-u.ac.jp
FU Japan Society for the Promotion of Science [20917005, 19915004,
   18915009, 17915013]; Grants-in-Aid for Scientific Research [19915004,
   18915009, 20917005, 17915013] Funding Source: KAKEN
FX This study was supported by Grants in Aid for Scientific Research
   (20917005, 19915004, 18915009 and 17915013) from the Japan Society for
   the Promotion of Science (K.I.). This paper is dedicated to the memory
   of Takeyuki Sato who made a great contribution to conserve Polemonium
   kiushianum.
CR Agarwal M, 2008, PLANT CELL REP, V27, P617, DOI 10.1007/s00299-008-0507-z
   Bakonyi J, 2006, J PHYTOPATHOL, V154, P168, DOI 10.1111/j.1439-0434.2006.01079.x
   Center JWR, 2000, VASCULAR PLANT, V8
   Clausen J, 1931, HEREDITAS, V15, P62
   Hara H., 1956, J FS U TOKYO 3, V6, P343
   Heider B, 2007, BIODIVERS CONSERV, V16, P1617, DOI 10.1007/s10531-006-9024-y
   Huxel GR, 1999, BIOL CONSERV, V89, P143, DOI 10.1016/S0006-3207(98)00153-0
   Ito K, 1983, ENV SCI HOKKAIDO, V6, P247
   Kothera L, 2007, BIOL CONSERV, V140, P110, DOI 10.1016/j.biocon.2007.06.028
   Lamont BB, 2003, J EVOLUTION BIOL, V16, P447
   Minamitani T, 2003, RED DATA PLANTS, P130
   Orel G, 2003, HORTSCIENCE, V38, P1178, DOI 10.21273/HORTSCI.38.6.1178
   Ostenfeld CH, 1929, HEREDITAS, V12, P33
   Parsons K, 2006, BIOL CONSERV, V128, P201, DOI 10.1016/j.biocon.2005.09.029
   Rhymer JM, 1996, ANNU REV ECOL SYST, V27, P83, DOI 10.1146/annurev.ecolsys.27.1.83
   Ross-Davis A, 2008, TREE PHYSIOL, V28, P1127, DOI 10.1093/treephys/28.7.1127
   SLEDGE JL, 1970, AM MIDL NAT, V84, P136, DOI 10.2307/2423732
   Verma VK, 2007, SCI HORTIC, V113, P213
   WELSH J, 1990, NUCLEIC ACIDS RES, V18, P7213, DOI 10.1093/nar/18.24.7213
   Yahara T, 2003, RED DATA PLANTS, P128
   Yamamoto Yoshito, 2002, Grassland Science, V48, P416
   Yamazaki T, 1993, FLORA JAPAN A, P242
   Yokogawa M, 2009, CONSERV GENET, V10, P1445, DOI 10.1007/s10592-008-9757-0
NR 23
TC 7
Z9 7
U1 0
U2 9
PU SPRINGER JAPAN KK
PI TOKYO
PA CHIYODA FIRST BLDG EAST, 3-8-1 NISHI-KANDA, CHIYODA-KU, TOKYO, 101-0065,
   JAPAN
SN 0918-9440
EI 1618-0860
J9 J PLANT RES
JI J. Plant Res.
PD JAN
PY 2011
VL 124
IS 1
BP 125
EP 130
DI 10.1007/s10265-010-0353-2
PG 6
WC Plant Sciences
WE Science Citation Index Expanded (SCI-EXPANDED)
SC Plant Sciences
GA 700PZ
UT WOS:000285757800014
PM 20490601
DA 2023-07-11
ER

PT J
AU Morozowska, M
   Czarna, A
   Jedrzejczyk, I
AF Morozowska, Maria
   Czarna, Aneta
   Jedrzejczyk, Iwona
TI Estimation of nuclear DNA content in Nasturtium R. Br. by flow cytometry
SO AQUATIC BOTANY
LA English
DT Article
DE DNA content; Flow cytometry; Nasturtium officinale; Nasturtium x
   sterile; Nasturtium microphyllum
ID GENOME SIZE; MOLECULAR SYSTEMATICS; MAIZE GENOME; EVOLUTION;
   BRASSICACEAE; WATERCRESS; PLANTS
AB The most common and widespread species of Nasturtium in central Europe are the tetraploid Nasturtium officinale (2n = 4x = 32), the octoploid Nasturtium microphyllum (2n = 8x = 64), and their hexaploid hybrid Nasturtium x sterile (2n = 6x = 48). For the first time, flow cytometry was used to measure the genome size (2C DNA content) of these taxa. The highest nuclear DNA content was found in the octoploid N. microphyllum (2C = 1.43 pg) and the lowest in the tetraploid N. officinale (2C = 0.76 pg). Some differences in the amount of nuclear DNA were observed for the hexaploid N. x sterile (2C = 1.09-1.12 pg). Genome size analysis was thus proposed as a very useful tool for the identification of species of Nasturtium in their vegetative stage. (C) 2010 Elsevier B.V. All rights reserved.
C1 [Morozowska, Maria; Czarna, Aneta] Poznan Univ Life Sci, Dept Bot, PL-60625 Poznan, Poland.
   [Jedrzejczyk, Iwona] Univ Technol & Life Sci, Dept Plant Genet & Biotechnol, Lab Mol Biol & Cytometty, PL-85789 Bydgoszcz, Poland.
C3 Poznan University of Life Sciences; Bydgoszcz University of Science &
   Technology
RP Morozowska, M (通讯作者)，Poznan Univ Life Sci, Dept Bot, Wojska Polskiego 71C, PL-60625 Poznan, Poland.
EM mariamor@up.poznan.pl; czarna@up.poznan.pl; jedrzej@utp.edu.pl
RI Jedrzejczyk, Iwona/AAQ-9851-2020
OI MOROZOWSKA, MARIA/0000-0002-1242-0913; Czarna, Aneta/0000-0002-8687-7019
CR Al-Shehbaz IA, 1998, NOVON, V8, P124, DOI 10.2307/3391978
   ALSHEHBAZ L, 1988, UNITED STATES J ARNO, V69, P85
   [Anonymous], 2007, BILDATLAS FARN BLUTE
   [Anonymous], 1998, 1997 IUCN RED LIST T
   Appel O, 2003, FA GE VAS P, V5, P75
   BENNETT MD, 1976, PHILOS T R SOC B, V274, P227, DOI 10.1098/rstb.1976.0044
   BENNETT MD, 2005, PLANT DNA C VALUES D
   Bennetzen JL, 2002, GENETICA, V115, P29, DOI 10.1023/A:1016015913350
   Bleeker W, 1999, FOLIA GEOBOT, V34, P421, DOI 10.1007/BF02914920
   Bleeker Walter, 1997, Floristische Rundbriefe, V31, P1
   Dolezel J, 2005, ANN BOT-LONDON, V95, P99, DOI 10.1093/aob/mci005
   Dolezel J, 2007, NAT PROTOC, V2, P2233, DOI 10.1038/nprot.2007.310
   Engelen-Eigles G, 2006, J AGR FOOD CHEM, V54, P328, DOI 10.1021/jf051857o
   Franzke A, 1998, FOLIA GEOBOT, V33, P225, DOI 10.1007/BF03216204
   GALBRAITH DW, 1983, SCIENCE, V220, P1049, DOI 10.1126/science.220.4601.1049
   GALBRAITH DW, 2002, CURRENT PROTOCOLS CY
   GREEN PETERS, 1962, RHODORA, V64, P32
   Greilhuber J, 2008, ANN BOT-LONDON, V101, P791, DOI 10.1093/aob/mcm250
   Greilhuber J, 2006, PLANT BIOLOGY, V8, P770, DOI 10.1055/s-2006-924101
   Greilhuber J, 2005, ANN BOT-LONDON, V95, P255, DOI 10.1093/aob/mci019
   Hurka Herbert, 2003, Biological Invasions, V5, P281
   Knight CA, 2005, ANN BOT-LONDON, V95, P177, DOI 10.1093/aob/mci011
   Knight CA, 2008, ANN BOT-LONDON, V101, P759, DOI 10.1093/aob/mcm321
   Kron P, 2007, ANNU REV ECOL EVOL S, V38, P847, DOI 10.1146/annurev.ecolsys.38.091206.095504
   KULA A, 2007, ACTA AGR SILV, V48, P15
   Les D. H., 1999, Biological Invasions, V1, P281, DOI 10.1023/A:1010086232220
   LES DH, 1993, AQUAT BOT, V44, P181, DOI 10.1016/0304-3770(93)90071-4
   LES DH, 1994, AQUAT BOT, V49, P149, DOI 10.1016/0304-3770(94)90035-3
   Loureiro J, 2007, PLANT BIOLOGY, V9, P541, DOI 10.1055/s-2007-965165
   Loureiro J, 2007, GENET RESOUR CROP EV, V54, P21, DOI 10.1007/s10722-006-9115-3
   MARIE D, 1993, BIOL CELL, V78, P41, DOI 10.1016/0248-4900(93)90113-S
   NAQINEZHAD A, 2006, IRAN J BOT, V12, P75
   Ohri D, 1998, ANN BOT-LONDON, V82, P75, DOI 10.1006/anbo.1998.0765
   Ozkan H, 2001, PLANT CELL, V13, P1735, DOI 10.1105/tpc.13.8.1735
   Rabinowicz PD, 2006, CURR OPIN PLANT BIOL, V9, P149, DOI 10.1016/j.pbi.2006.01.015
   ROLLINS RC, 1978, RHODORA, V80, P147
   Rose P, 2005, INT J BIOCHEM CELL B, V37, P100, DOI 10.1016/j.biocel.2004.05.018
   Sanmiguel P, 1998, ANN BOT-LONDON, V82, P37, DOI 10.1006/anbo.1998.0746
   Sheridan GEC, 2001, EUPHYTICA, V122, P319, DOI 10.1023/A:1012913820046
   Sliwinska E, 2005, CYTOM PART A, V64A, P72, DOI 10.1002/cyto.a.20122
   SMOCZYK M, 2001, POLISH RED DATA BOOK, P158
   Soltis DE, 2003, AM J BOT, V90, P1596, DOI 10.3732/ajb.90.11.1596
   Stace CA, 1997, NEW FLORA BRIT ISLES
   Suda J, 2003, ANN BOT-LONDON, V92, P153, DOI 10.1093/aob/mcg104
   TACIK T, 1985, FLORA POLSKI ROSLINY, V4, P187
   Tardio J, 2006, BOT J LINN SOC, V152, P27, DOI 10.1111/j.1095-8339.2006.00549.x
   Vicient CM, 1999, GENETICA, V107, P53, DOI 10.1023/A:1003929913398
   Vinogradov AE, 2003, TRENDS GENET, V19, P609, DOI 10.1016/j.tig.2003.09.010
   Zonneveld BJM, 2010, PLANT SYST EVOL, V284, P99, DOI 10.1007/s00606-009-0236-y
   ZONNEVELD BJM, 2008, PLANT BIOLOGY, V3, P176
NR 50
TC 7
Z9 9
U1 3
U2 17
PU ELSEVIER
PI AMSTERDAM
PA RADARWEG 29, 1043 NX AMSTERDAM, NETHERLANDS
SN 0304-3770
EI 1879-1522
J9 AQUAT BOT
JI Aquat. Bot.
PD NOV
PY 2010
VL 93
IS 4
BP 250
EP 253
DI 10.1016/j.aquabot.2010.08.004
PG 4
WC Plant Sciences; Marine & Freshwater Biology
WE Science Citation Index Expanded (SCI-EXPANDED)
SC Plant Sciences; Marine & Freshwater Biology
GA 680SE
UT WOS:000284253900007
DA 2023-07-11
ER

PT J
AU Nowak, JS
   Ono, J
   Cronk, QCB
AF Nowak, Julia S.
   Ono, Jasmine
   Cronk, Quentin C. B.
TI Anatomical study of an aquatic mustard: Subularia aquatica
   (Brassicaceae)
SO AQUATIC BOTANY
LA English
DT Article
DE Subularia aquatica; Brassicaceae; Isoetid life-form; Aerenchyma
ID PROGRAMMED CELL-DEATH; AERENCHYMA; ROOTS
AB Subularia aquatica is a small annual aquatic plant in the family Brassicaceae with unique leaf morphology. Its anatomical features were studied using light microscopy. We show that the leaves of S. aquatica are bifacial dorsiventral phyllodes, having adaxial-abaxial polarity, rather than the alternative unifacial type. This morphology is also manifested in the collaterally arranged vascular bundles, which are clearly bifacial. The roots exhibit typical anatomical features of an aquatic plant, including prominent aerenchyma. Although unique within the Brassicaceae, S. aquatica displays many of the same morphological characteristics as other Isoetid life-forms. (C) 2010 Elsevier B.V. All rights reserved.
C1 [Nowak, Julia S.; Cronk, Quentin C. B.] Univ British Columbia, Dept Bot, Vancouver, BC V6T 1Z4, Canada.
   [Ono, Jasmine] Univ British Columbia, Forest Sci Ctr, Vancouver, BC V6T 1Z4, Canada.
   [Cronk, Quentin C. B.] Univ British Columbia, Ctr Plant Research, Vancouver, BC V6T 1Z4, Canada.
C3 University of British Columbia; University of British Columbia;
   University of British Columbia
RP Nowak, JS (通讯作者)，Univ British Columbia, Dept Bot, 3529-6270 Univ Blvd, Vancouver, BC V6T 1Z4, Canada.
EM nowakj@interchange.ubc.ca; onoj@interchange.ubc.ca; quentin.cronk@ubc.ca
RI Ono, Jasmine/ABC-9569-2021
OI Ono, Jasmine/0000-0003-3301-0507
FU National Science and Engineering Research Council of Canada
FX The authors thank R.L. Peterson, U. Posluszny, A. Nowak, and N. Temmel
   for advice and information; A. Ceska and an anonymous reviewer for
   comments; and the National Science and Engineering Research Council of
   Canada for funding to J.S.N. and Q.C.B.C.
CR Al-Shehbaz IA, 1998, NOVON, V8, P124, DOI 10.2307/3391978
   ARBER A, 1963, WATER PLANTS STUDY A
   Cronk Q, 2009, MOLECULAR ORGANOGRAPHY OF PLANTS, P1
   DAY FD, 1889, B TORREY BOT CLUB, V16, P291
   Evans DE, 2004, NEW PHYTOL, V161, P35, DOI 10.1046/j.1469-8137.2003.00907.x
   Evert R, 2006, ESAUS PLANT ANATOMY, DOI DOI 10.1002/0470047380
   FARMER AM, 1985, ANN BOT-LONDON, V56, P347, DOI 10.1093/oxfordjournals.aob.a087020
   FARMER AM, 1985, AQUAT BOT, V21, P245, DOI 10.1016/0304-3770(85)90052-X
   Gladish DK, 2006, ANN BOT-LONDON, V97, P895, DOI 10.1093/aob/mcl040
   Gunawardena AHLAN, 2001, PLANTA, V212, P205, DOI 10.1007/s004250000381
   HILTNER L, 1886, ENGLERS BOT JB, V7, P264
   Jung J, 2008, J PLANT BIOL, V51, P428, DOI 10.1007/BF03036065
   JUSTIN SHFW, 1987, NEW PHYTOL, V106, P465, DOI 10.1111/j.1469-8137.1987.tb00153.x
   Kaplan DR, 1997, PRINCIPLES PLANT MOR, V3
   LES DH, 1994, AQUAT BOT, V49, P149, DOI 10.1016/0304-3770(94)90035-3
   Mulligan G.A., 1964, RHODORA, V66, P127
   NIHOULGHENNE L, 1936, B SOC R BOT BELG, V69, P130
   Nowak J, 2007, INT J PLANT SCI, V168, P533, DOI 10.1086/513489
   Philbrick CT, 1996, BIOSCIENCE, V46, P813, DOI 10.2307/1312967
   RAVEN JA, 1988, NEW PHYTOL, V108, P125, DOI 10.1111/j.1469-8137.1988.tb03690.x
   Rich T. C. G., 1991, CRUCIFERS GREAT BRIT
   Ruzin S.E., 1999, MICRON, VVolume 32
   WOODHEAD N, 1951, J ECOL, V39, P465, DOI 10.2307/2257947
NR 23
TC 7
Z9 7
U1 0
U2 19
PU ELSEVIER
PI AMSTERDAM
PA RADARWEG 29, 1043 NX AMSTERDAM, NETHERLANDS
SN 0304-3770
EI 1879-1522
J9 AQUAT BOT
JI Aquat. Bot.
PD JUL
PY 2010
VL 93
IS 1
BP 55
EP 58
DI 10.1016/j.aquabot.2010.02.004
PG 4
WC Plant Sciences; Marine & Freshwater Biology
WE Science Citation Index Expanded (SCI-EXPANDED)
SC Plant Sciences; Marine & Freshwater Biology
GA 596MC
UT WOS:000277688200008
DA 2023-07-11
ER

PT J
AU Chankhamjon, K
   Petsom, A
   Sawasdipuksa, N
   Sangvanich, P
AF Chankhamjon, Kanokwan
   Petsom, Amorn
   Sawasdipuksa, Narumon
   Sangvanich, Polkit
TI Hemagglutinating activity of proteins from Parkia speciosa seeds
SO PHARMACEUTICAL BIOLOGY
LA English
DT Article
DE Parkia speciosa; seed proteins; hemagglutinating; affinity
   chromatography
ID LECTIN; PURIFICATION; INHIBITOR
AB Proteins from Parkia speciosa Hassk. (Fabaceae) seeds were extracted and stepwise precipitated using ammonium sulfate. Proteins precipitated with 25% ammonium sulfate were separated by affinity chromatography on Affi-Gel Blue gel followed by protein liquid chromatography on Superdex 200. The protein Gj, which was identified as a protein similar to putative aristolochene synthase, 3'-partial from Oryza sativa L. (Poaceae), had hemagglutinating activity of 0.39 mu g/mu L. Moreover, fraction C2 from the proteins precipitated with 60% ammonium sulfate, separated by lectin-specific adsorption chromatography using Con A Sepharose, had hemagglutinating activity of 1.17 mu g/mu L. Using gel electrophoresis, two proteins C2a and C2b were separated, having molecular weights of 45 kDa and 23 kDa, respectively. From protein identification, C2a was found to be similar to the hypothetical protein B1342F01.11 from Oryza sativa, and C2b was similar to the hypothetical protein At1g51560 from Arabidopsis thaliana (L.) Heynh. (Brassicaceae).
C1 [Chankhamjon, Kanokwan; Petsom, Amorn; Sawasdipuksa, Narumon; Sangvanich, Polkit] Chulalongkorn Univ, Dept Chem, Fac Sci, Res Ctr Bioorgan Chem, Bangkok 10330, Thailand.
   [Petsom, Amorn; Sangvanich, Polkit] Chulalongkorn Univ, Inst Biotechnol & Genet Engn, Bangkok 10330, Thailand.
C3 Chulalongkorn University; Chulalongkorn University
RP Sangvanich, P (通讯作者)，Chulalongkorn Univ, Dept Chem, Fac Sci, Res Ctr Bioorgan Chem, Bangkok 10330, Thailand.
EM polkit@gmail.com
RI Sangvanich, Polkit/GRS-9545-2022; Sangvanich, Polkit/AAT-2265-2020;
   Sangvanich, Polkit/A-1921-2009
OI Sangvanich, Polkit/0000-0002-2766-7505; Petsom,
   Amorn/0000-0001-6969-4790; Sangvanich, Polkit/0000-0002-4096-6358
FU Thailand Research Foundation; Chulalongkorn University
FX We thank the Thailand Research Foundation for financial support and
   Chulalongkorn University for a Graduate Scholarship. The authors alone
   are responsible for the writing of this paper.
CR Ali H, 2006, J ETHNOPHARMACOL, V107, P449, DOI 10.1016/j.jep.2006.04.004
   *AM BIOSC, 1999, PROT EL TECHN MAN, P5
   *AM BIOSC, 2002, CHEL SEPH FAST FLOW, P1
   Bains JS, 2005, INT IMMUNOPHARMACOL, V5, P1470, DOI 10.1016/j.intimp.2005.04.004
   *BIOR LAB, 2000, AFF GEL BLU GEL INST, P1
   BRADFORD MM, 1976, ANAL BIOCHEM, V72, P248, DOI 10.1016/0003-2697(76)90527-3
   BUELL R, 2002, NUCLEOTIDE SEQUENCE, V10
   CREIGHTON TE, 1997, PROTEIN STRUCTURE, P110
   Dass C., 2001, WI S MAS SP
   GMELIN R, 1981, PHYTOCHEMISTRY, V20, P2521, DOI 10.1016/0031-9422(81)83085-3
   Govorun VM, 2002, BIOCHEMISTRY-MOSCOW+, V67, P1109, DOI 10.1023/A:1020959106412
   HOFFMANN ED, 2007, MASS SPECTROMETRY PR, P60
   HOLME DJ, 1998, ANAL BIOCHEM, P128
   JAMALUDDIN F, 1994, FOOD CHEM, V49, P339, DOI 10.1016/0308-8146(94)90002-7
   Kim YM, 2004, CARBOHYD RES, V339, P715, DOI 10.1016/j.carres.2003.11.005
   KINTER M, 2000, PROTEIN SEQUENCING I, P152
   Konozy EHE, 2003, ARCH BIOCHEM BIOPHYS, V410, P222, DOI 10.1016/S0003-9861(02)00695-1
   Li X, 2005, PLANT PHYSIOL BIOCH, V43, P503, DOI 10.1016/j.plaphy.2005.03.015
   *MATR SCI, 2007, MASC SEARCH ENG
   OHTSUBO KI, 1992, FEBS LETT, V309, P68, DOI 10.1016/0014-5793(92)80741-X
   *PERSEPTIVE BIOS, 1996, BUS RES GUID BIOM CH
   PINGOUD A, 2002, BIOCH METHODS, P118
   ROZYCKI DM, 2000, PROTEIN METHODS, P126
   SASAKI T, 2002, NUCLEOTIDE SEQUENCE, V2
   SUVACHITTANONT W, 1992, PHYTOCHEMISTRY, V31, P4065, DOI 10.1016/0031-9422(92)80415-B
   Suvachittanont W, 1996, FOOD CHEM, V55, P359, DOI 10.1016/0308-8146(95)00132-8
   Suvachittanont W, 2000, PLANTA MED, V66, P699, DOI 10.1055/s-2000-9565
   TAUNGBODHITHAM AK, 1995, FOOD CHEM, V52, P285, DOI 10.1016/0308-8146(95)92825-5
   WALKER JM, 2002, PROTEIN PROTOCOLS HD, P234
   WANG HM, 2004, NUTRITION, V21, P756
   Wong JH, 2005, ARCH BIOCHEM BIOPHYS, V439, P91, DOI 10.1016/j.abb.2005.05.004
   YAMADA K, 2002, ARABIDOPSIS FULL LEN
   Ye XY, 2002, LIFE SCI, V71, P1667, DOI 10.1016/S0024-3205(02)01925-2
   Ye XY, 2001, INT J BIOCHEM CELL B, V33, P95, DOI 10.1016/S1357-2725(00)00050-9
NR 34
TC 7
Z9 7
U1 0
U2 6
PU TAYLOR & FRANCIS LTD
PI ABINGDON
PA 2-4 PARK SQUARE, MILTON PARK, ABINGDON OR14 4RN, OXON, ENGLAND
SN 1388-0209
EI 1744-5116
J9 PHARM BIOL
JI Pharm. Biol.
PD JAN
PY 2010
VL 48
IS 1
BP 81
EP 88
DI 10.3109/13880200903046195
PG 8
WC Plant Sciences; Medical Laboratory Technology; Pharmacology & Pharmacy
WE Science Citation Index Expanded (SCI-EXPANDED)
SC Plant Sciences; Medical Laboratory Technology; Pharmacology & Pharmacy
GA 548UD
UT WOS:000273992300012
PM 20645760
OA Bronze
DA 2023-07-11
ER

PT J
AU Djebali, N
   Scott, JK
   Jourdan, M
   Souissi, T
AF Djebali, Naceur
   Scott, John K.
   Jourdan, Mireille
   Souissi, Thouraya
TI Fungi pathogenic on wild radish (Raphanus raphanistrum L.) in northern
   Tunisia as potential biocontrol agents
SO PHYTOPATHOLOGIA MEDITERRANEA
LA English
DT Article
DE biological control; Brassicaceae; life cycle; phytopathogen; weed
ID BIOLOGICAL-CONTROL; SEED PRODUCTION; WHEAT-BELT; PERONOSPORA;
   RESISTANCE; CANOLA
AB The distribution and life cycle of wild radish (Raphanus raphanistrum L.) and a survey of the pathogens of this plant are reported for the northern regions of Tunisia. Wild radish is a common weed of cereal crops and legumes. It germinates in early autumn (October), develops a rosette stage in November to December after which stem growth, flowering and pod production occur through to May, with pod maturity completed in June. Fungus isolation from the foliar tissues exhibiting disease symptoms showed that wild radish was infected with the fungi Albugo candida, Alternaria spp. including A. brassicicola, and A. raphani, Erysiphe cruciferarum, Stemphylium herbarum, Peronospora parasitica and Phoma lingam. Ascochyta spp., Cercospora armoraciae, Cladosporium cladosporioides and Colletotrichum higginsianum are here reported from wild radish for the first time. Inoculation tests of pathogens on wild radish plants showed that the most injurious fungi were Alternaria raphani and Phoma lingam. The remaining pathogens were weakly to moderately aggressive on this weed. To access the pathogenic effect of fungi spontaneously infecting natural populations of wild radish, the weed was grown in a field experiment with and without the broad-spectrum systemic fungicide Carbendazim. Results showed a statistically significant two-fold decrease in the number and weight of seed pods in the non-treated plants, indicating that the reproductive potential of wild radish was naturally reduced by fungal infection. Foliar pathogenic fungi have a potential in the integrated weed management of wild radish, this role merits further investigations.
C1 [Djebali, Naceur] Ctr Biotechnol Technopole Borj Cedria, Hammam Lif 2050, Tunisia.
   [Scott, John K.] CRC Australian Weed Management, Wembley, WA 6913, Australia.
   [Scott, John K.] CSIRO Entomol, Po Wembley, WA 6913, Australia.
   [Jourdan, Mireille] CSIRO European Lab, F-34980 Montferrier Sur Lez, France.
   [Souissi, Thouraya] Inst Natl Agron Tunisie, Tunis 1082, Tunisia.
C3 Centre de Biotechnologie de Borj Cedria; Commonwealth Scientific &
   Industrial Research Organisation (CSIRO); Commonwealth Scientific &
   Industrial Research Organisation (CSIRO); Universite de Carthage
RP Djebali, N (通讯作者)，Ctr Biotechnol Technopole Borj Cedria, BP 901, Hammam Lif 2050, Tunisia.
EM dnaceur@yahoo.fr
RI DJEBALI, Naceur/H-3698-2019; Scott, John K./C-1061-2009
OI Scott, John K./0000-0002-8303-9706; djebali, Naceur/0000-0003-2684-372X
FU CSIRO; CRC Weed Management Systems; Grains Research and Development
   Corporation
FX The work on wild radish was partly funded by CSIRO, CRC Weed Management
   Systems and the Grains Research and Development Corporation. We thank
   Mr. Mounir Kasri at the Laboratory of botany and weed science of INAT
   for his valuable
CR Agrios G.N., 2005, PLANT PATHOL, V5th ed., P293
   BABADOOST M, 2001, HORSERADISH RES REV, P8
   BARBETTI MJ, 1978, INT ASS PLANT PROTEC, V7, P3
   Bhattacharjee A, 2005, ASIAN J MICROBIOL BI, V7, P577
   BIGA M. L. B., 1955, Sydowia, V9, P339
   Blackshaw RE, 2002, WEED SCI, V50, P344, DOI 10.1614/0043-1745(2002)050[0344:IOWROY]2.0.CO;2
   Boz Ozhan, 2005, Turkish Journal of Agriculture and Forestry, V29, P173
   Careme C, 1990, PUBLICATION AGRICOLE
   Charudattan R, 2000, CROP PROT, V19, P691, DOI 10.1016/S0261-2194(00)00092-2
   CHEAM AH, 1986, WEED RES, V26, P405, DOI 10.1111/j.1365-3180.1986.tb00724.x
   CHEAM AH, 1996, P WILD RAD WORKSH CR, P8
   DICKINSON CH, 1977, T BRIT MYCOL SOC, V69, P111, DOI 10.1016/S0007-1536(77)80121-6
   FARR DF, 2007, FUNGAL DATABASES SYS
   Floc'h E. le, 1990, Biological invasions in Europe and the Mediterranean Basin., P105
   Hashem A, 2001, WEED TECHNOL, V15, P68, DOI 10.1614/0890-037X(2001)015[0068:ROWRRR]2.0.CO;2
   HASHIM A. S., 2006, P WILD RAD OTH CRUC, P73
   Maire R., 1965, FLORE AFRIQUE NORD, V12
   MCMEEKIN D, 1969, PHYTOPATHOLOGY, V59, P693
   MESSIAEN CM, 1991, MALADIES PLANTES MAR, P403
   Miller P., 2001, MT200103AG72001 MONT
   MORRIS M J, 1980, Phytophylactica, V12, P53
   MORRIS M J, 1977, Phytophylactica, V9, P71
   NUGENT T, 1999, MANAGING WILD RADISH
   PATHAN S, 2006, P 13 AGR C 10 14 SEP
   PATHAN SM, 2005, EFFECT WILD RADISH D, P45
   Pereira OL, 2005, AUSTRALAS PLANT PATH, V34, P41, DOI 10.1071/AP04083
   REEVES TG, 1981, AUST J EXP AGR, V21, P524, DOI 10.1071/EA9810524
   Rude SV, 1999, SEED SCI TECHNOL, V27, P795
   Walsh MJ, 2004, WEED SCI, V52, P8, DOI 10.1614/WS-03-016R
   Walsh MJ, 2001, WEED TECHNOL, V15, P199, DOI 10.1614/0890-037X(2001)015[0199:HFOCRW]2.0.CO;2
   WINTER W, 1993, REV SUISSE AGRIC, V25, P93
   1976, CMI DESCRIPTION PATH
NR 32
TC 7
Z9 7
U1 0
U2 11
PU MEDITERRANEAN PHYTOPATHOLOGICAL UNION
PI FLORENCE
PA C/O DIPARTIMENTO DI BIOTECNOLOGIE AGRARIE, P LE DELLE CASCINE 28,
   FLORENCE, 50144, ITALY
SN 0031-9465
J9 PHYTOPATHOL MEDITERR
JI Phytopathol. Mediterr.
PD AUG
PY 2009
VL 48
IS 2
BP 205
EP 213
PG 9
WC Agronomy; Plant Sciences
WE Science Citation Index Expanded (SCI-EXPANDED)
SC Agriculture; Plant Sciences
GA 511ZY
UT WOS:000271212600002
DA 2023-07-11
ER

PT J
AU Bagci, E
   Ozcelik, H
AF Bagci, Eyup
   Ozcelik, Hasan
TI FATTY ACID AND TOCOCHROMANOL PATTERNS OF SOME ISATIS L. (BRASSICACEAE)
   SPECIES FROM TURKEY
SO PAKISTAN JOURNAL OF BOTANY
LA English
DT Article
ID SEED OILS; TOCOPHEROLS; LESQUERELLA
AB During investigations of new sources of higher plant lipids, seed fatty acid compositions and the tocopherol contents of some Isatis sp. (Isatis cappadocica subsp. steveniana, I. kotschyana, I. candolleana, I. spectabilis, I. glauca subsp. glauca and I. kozlowskyi) (Brassicaceae) were investigated by using GC and HPLC system. Some of the species are endemic to Turkey. All the Isatis species showed the same pattern of fatty acids. Linolenic and erucic acids were found as the abundant compounds. Tocochromanol derivatives of the seed oil showed more differences between Isatis species. Alpha, beta, gamma and delta tocopherols were the main compounds. Total tocopherol contents of Isatis species studied were found higher than the total tocotrienols. Polyunsaturated fatty acid concentration of Isatis genus patterns were found higher than most of the family and genera patterns in higher plant groups.
C1 [Bagci, Eyup] Firat Univ, Art & Sci Fac, Dept Biol, Plant Prod & Biotechnol Res Lab, TR-23169 Elazig, Turkey.
   [Ozcelik, Hasan] Suleyman Demirel Univ, Art & Sci Fac, Dept Biol, TR-32200 Isparta, Turkey.
C3 Firat University; Suleyman Demirel University
RP Bagci, E (通讯作者)，Firat Univ, Art & Sci Fac, Dept Biol, Plant Prod & Biotechnol Res Lab, TR-23169 Elazig, Turkey.
EM ebagci@firat.edu.tr
RI BAĞCI, EYÜP/E-9016-2010
OI BAGCI, Eyup/0000-0002-1824-9424
FU DFG-TUBITAK
FX Some parts of the work were done in Turkey. The first author gratefully
   acknowledges the a fellowship and research grant from DFG-TUBITAK for
   the research done in Munster, Germany.
CR Aitzetmuller K, 2003, EUR J LIPID SCI TECH, V105, P92, DOI 10.1002/ejlt.200390022
   Aitzetmuller K, 1999, PLANT SYST EVOL, V215, P37, DOI 10.1007/BF00984646
   AITZETMULLER K, 1993, HRC-J HIGH RES CHROM, V16, P488
   APPELQVIST LA, 1972, RAPESEED CULTIVATION, P145
   Bagci E, 2004, ACTA BIOL CRACOV BOT, V46, P95
   Bagci E, 2004, Z NATURFORSCH C, V59, P305
   BAGCI E, 2001, 3 IUPAC INT C BIOD I
   Bagci E, 2006, CHEM NAT COMPD+, V42, P645, DOI 10.1007/s10600-006-0243-y
   BALZ M, 1992, FETT WISS TECHNOL, V94, P209, DOI 10.1002/lipi.19920940604
   BLATGER S, 1993, EUR J LIPID SCI TECH, V105, P92
   DAVIS P.H., 1967, FLORA TURKEY E AEGEA, P6
   Davis P.H., 1988, FLORA TURKEY E AEG S, V10
   *DGF, 1987, C611A DGF
   Dierig DA, 1996, IND CROP PROD, V5, P53, DOI 10.1016/0926-6690(95)00052-6
   Engeseth N, 1996, PLANTA, V198, P238, DOI 10.1007/BF00206249
   Goffman FD, 1999, PHYTOCHEMISTRY, V50, P793, DOI 10.1016/S0031-9422(98)00641-4
   Goffman FD, 1999, FETT-LIPID, V101, P400
   Guner A, 2000, FLORA TURKEY E AEG S, V11
   HAYES DG, 1995, J AM OIL CHEM SOC, V72, P559, DOI 10.1007/BF02638857
   HOHN ME, 1976, BIOCH SYST ECOL, V4, P193
   IBA N, 1992, EUR J LIPID SCI TECH, V105, P92
   KITZETMULLER K, 2003, EUR J LIPID SCI TECH, V105, P92
   LARSON RA, 1988, PHYTOCHEMISTRY, V27, P969, DOI 10.1016/0031-9422(88)80254-1
   MARCO A, 2002, BIOCHEM SYST ECOL, V30, P961
   MIKOLAJCZAK KL, 1961, J AM OIL CHEM SOC, V38, P678, DOI 10.1007/BF02633053
   MILLER RW, 1965, J AM OIL CHEM SOC, V42, P817, DOI 10.1007/BF02541165
   Robbelen G., 1980, Brassica crops and wild allies. [II]., P253
   Schulz OE, 1936, NATURLICHEN PFLANZ B, V17B, P227
   SCRIMGEOUR CM, 1976, LIPIDS, V11, P877, DOI 10.1007/BF02532996
   TAYLOR DC, 1995, J AM OIL CHEM SOC, V72, P305, DOI 10.1007/BF02541087
   Velasco L, 1999, PHYTOCHEMISTRY, V52, P423, DOI 10.1016/S0031-9422(99)00203-4
   Velasco L, 2000, PLANT SYST EVOL, V221, P77, DOI 10.1007/BF01086382
   VIOQUE J, 1994, GRASAS ACEITES, V45, P161, DOI 10.3989/gya.1994.v45.i3.988
   VIOQUE J, 1993, J AM OIL CHEM SOC, V70, P1157, DOI 10.1007/BF02632159
   Wolff RL, 2001, LIPIDS, V36, P439, DOI 10.1007/s11745-001-0741-5
NR 35
TC 7
Z9 7
U1 1
U2 12
PU PAKISTAN BOTANICAL SOC
PI KARACHI
PA DEPT OF BOTANY UNIV KARACHI, 32 KARACHI, PAKISTAN
SN 0556-3321
EI 2070-3368
J9 PAK J BOT
JI Pak. J. Bot.
PD APR
PY 2009
VL 41
IS 2
BP 639
EP 646
PG 8
WC Plant Sciences
WE Science Citation Index Expanded (SCI-EXPANDED)
SC Plant Sciences
GA 452YV
UT WOS:000266578000018
DA 2023-07-11
ER

PT J
AU Khosravi, AR
   Jacquemoud, F
   Mohsenzadeh, S
   Menke, M
   Mummenhoff, K
AF Khosravi, Ahmad Reza
   Jacquemoud, Fernand
   Mohsenzadeh, Sasan
   Menke, Marck
   Mummenhoff, Klaus
TI PHYLOGENETIC POSITION AND TAXONOMIC CLASSIFICATION OF AETHIONEMA
   TRINERVIUM (BRASSICACEAE): A MORPHOLOGICALLY VARIABLE SUBSHRUB FROM
   SOUTHWESTERN ASIA
SO ANNALS OF THE MISSOURI BOTANICAL GARDEN
LA English
DT Article
DE Aethionema; Brassicaceae; ITS sequence analysis; Noccaea; phylogenetic
   relationships; Southwest Asia; Thlaspi; Vania
ID RESTRICTION SITE VARIATION; MOLECULAR SYSTEMATICS; GENERIC LIMITS;
   LEPIDIEAE; SEQUENCES; CHARACTERS; CRUCIFERAE; EVOLUTION
AB Due in part to its distinctive and variable morphology, traditional taxonomy has not resolved the systematic position of Aethionema trinervium Boiss., which has been previously placed in several different genera including Aethionema R. Br., Eunomia DC.. Hutchinsia R. Br., and Thlaspi L. Using sequence data front the ITS-1 and ITS-2 regions of ribosomal DNA. A. trinervium has been added to a previously published data set composed Of proposed congeners and related taxa a order to clarify its phylogenetic relationships. Our molecular analysis indicates that A. trinervium is not a member of Aethionema, but is instead highly nested within Vania F. K. Mey., a segregate lineage of the nonmonophyletic Thlaspi s.l. Based on these results and subsequent taxonomic recommendations, we transfer A. trinervium to Vania described front Iran, its the, new combination V trinervia (DC.) Khosravi. Jacquemoud, Menke, Mumm. & Mohsenz. Furthermore. we have lectotypified the species.
C1 [Khosravi, Ahmad Reza; Mohsenzadeh, Sasan] Shiraz Univ, Fac Sci, Dept Biol, Shiraz 71454, Iran.
   [Jacquemoud, Fernand] Conservatoire Bot Ville Geneve, CH-1292 Chambesy, Switzerland.
   [Menke, Marck] Washington Univ, Dept Biol, St Louis, MO 63130 USA.
   [Menke, Marck] Missouri Bot Garden, St Louis, MO 63166 USA.
   [Mummenhoff, Klaus] Univ Osnabruck, Dept Biol, D-49076 Osnabruck, Germany.
C3 Shiraz University; Washington University (WUSTL); Missouri Botanical
   Gardens; University Osnabruck
RP Khosravi, AR (通讯作者)，Shiraz Univ, Fac Sci, Dept Biol, Shiraz 71454, Iran.
EM khosravi@biology.susc.ac.ir
RI Khosravi, Ahmad Reza/X-1041-2018
OI Khosravi, Ahmad Reza/0000-0003-3711-4979; Mohsenzadeh,
   Sasan/0000-0003-4290-4529; Mummenhoff, Klaus/0000-0002-8449-1593
CR Al-Shehbaz IA, 2006, PLANT SYST EVOL, V259, P89, DOI 10.1007/s00606-006-0415-z
   Al-Shehbaz Ihsan A., 2002, Adansonia (Paris), V24, P89
   ALSHEHBAZ IA, 1986, J ARNOLD ARBORETUM, V67, P265, DOI 10.5962/bhl.part.27392
   Appel O, 2003, FA GE VAS P, V5, P75
   Aras S., 2003, Plant Molecular Biology Reporter, V21, p461a, DOI 10.1007/BF02772597
   AUCHERELOY PMR, 1843, RELATIONS VOYAGES OR
   AVELISIAN V, 1966, FLORA ARMENIA, V5, P255
   Bailey CD, 2006, MOL BIOL EVOL, V23, P2142, DOI 10.1093/molbev/msl087
   Beilstein MA, 2006, AM J BOT, V93, P607, DOI 10.3732/ajb.93.4.607
   Boissier E., 1842, ANN SCI NATURELLES 2, V17, P45
   BOISSIER E, 1841, ANN SCI NAT BOT 2, V16, P378
   Boissier E., 1867, FLORA ORIENTALIS, V1
   Candolle A. P, 1821, REGNI VEGETABILIS SY, V2
   Crawford DJ, 2001, PLANT SYST EVOL, V228, P63, DOI 10.1007/s006060170037
   Czerepanov S. K., 1995, VASCULAR PLANTS RUSS
   DAVIS P. H., 1965, NOTES ROY BOT GARD EDINBURGH, V26, P165
   DELESSERT B, 1824, ICONES SELECTAE PLAN, V2
   DELEUZE JPF, 1804, ANN MUSEUM NATL HIST, V3, P191
   FELSENSTEIN J, 1985, EVOLUTION, V39, P783, DOI 10.1111/j.1558-5646.1985.tb00420.x
   Galloway GL, 1998, MOL BIOL EVOL, V15, P1312, DOI 10.1093/oxfordjournals.molbev.a025859
   GREUTER W, 1986, MED CHECKLIST DICOTY
   Hall JC, 2002, AM J BOT, V89, P1826, DOI 10.3732/ajb.89.11.1826
   HEDGE IC, 1968, FLORA IRANICA, V57, P102
   HEDGE IC, 1980, FLORA IRAQ 2, V4, P915
   Hedge IC, 1965, FLORA TURKEY E AEGEA, V1, P314
   Hong RL, 2003, PLANT CELL, V15, P1296, DOI 10.1105/tpc.009548
   Jaubert H. F., 1842, ILLUSTRATIONES PLANT, V1
   KARJAGIN JJ, 1953, FLORA AZERBAIJAN, V4, P169
   KHINTIBIDZE L, 1979, FLORA GEORGIA, V5, P204
   KHOSRAVI AR, 1989, THESIS TARBIAT MODAR
   KHOSRAVI AR, 2001, THESIS DELHI U NEW D
   KIMURA M, 1980, J MOL EVOL, V16, P111, DOI 10.1007/BF01731581
   Koch M, 2004, SYST BOT, V29, P375, DOI 10.1600/036364404774195566
   Koch M, 2003, ANN MO BOT GARD, V90, P151, DOI 10.2307/3298580
   Koch M, 2001, PLANT SYST EVOL, V227, P209, DOI 10.1007/s006060170049
   Koch M, 2001, AM J BOT, V88, P534, DOI 10.2307/2657117
   LASEGUE A, 1845, MUSEE BOT MB DELESSE
   MEYER F K, 1979, Feddes Repertorium, V90, P129
   MEYER F K, 1973, Feddes Repertorium, V84, P449
   Meyer F. K., 1991, Contributiones selectae ad floram et vegetation orientis. Proceedings of the third plant life of southwest Asia symposium, Berlin 1990., P9
   MEYER F. K., 2006, HAUSSKNECHTIA, V11, P217
   Meyer F. K, 2001, HAUSSKNECHTIA, V8, P3
   MEYER F. K., 2001, HAUSSKNECHTIA, V8, P43
   Michaux A., 1889, P AM PHILOS SOC, V26, P1
   MOZAFFARIAN V, 1996, IRAN J BOT, V1, P127
   Mummenhoff K, 2005, ANN MO BOT GARD, V92, P400
   MUMMENHOFF K, 1994, SYST BOT, V19, P73, DOI 10.2307/2419713
   Mummenhoff K, 1997, CAN J BOT, V75, P469, DOI 10.1139/b97-051
   Mummenhoff K, 2001, FOLIA GEOBOT, V36, P293, DOI 10.1007/BF02803182
   Mummenhoff K, 1997, BOT J LINN SOC, V125, P183, DOI 10.1006/bojl.1997.0116
   O'Kane SL, 2003, ANN MO BOT GARD, V90, P603, DOI 10.2307/3298545
   Peer WA, 2003, NEW PHYTOL, V159, P421, DOI 10.1046/j.1469-8137.2003.00822.x
   PRANTL K, 1891, NATURL PFLANZ, V3, P165
   SCHULZ O. E., 1933, BOT JAHRB, V66, P91
   Schulz OE, 1936, NATURLICHEN PFLANZ B, V17B, P227
   SHISHKIN BK, 1948, FLORA TURKMENISTAN, V3
   Swofford D.L., 2002, PAUP PHYLOGENETIC AN
   THOMPSON JD, 1994, NUCLEIC ACIDS RES, V22, P4673, DOI 10.1093/nar/22.22.4673
   Warwick SI, 2006, PLANT SYST EVOL, V259, P237, DOI 10.1007/s00606-006-0421-1
   Warwick SI, 2006, CAN J BOT, V84, P269, DOI 10.1139/B05-161
   White T.J., 1990, PCR PROTOCOLS GUIDE, P315, DOI [10.1016/B978, DOI 10.1016/B978-0-12-372180-8.50042-1]
   Zunk K, 1996, THEOR APPL GENET, V92, P375, DOI 10.1007/BF00223682
   Zunk K, 1999, CAN J BOT, V77, P1504, DOI 10.1139/cjb-77-10-1504
NR 63
TC 7
Z9 10
U1 0
U2 3
PU MISSOURI BOTANICAL GARDEN
PI ST LOUIS
PA 4344 Shaw Blvd, ST LOUIS, MO 63110 USA
SN 0026-6493
EI 2162-4372
J9 ANN MO BOT GARD
JI Ann. Mo. Bot. Gard.
PY 2009
VL 96
IS 4
BP 564
EP 574
DI 10.3417/2007004
PG 11
WC Plant Sciences
WE Science Citation Index Expanded (SCI-EXPANDED)
SC Plant Sciences
GA 541HT
UT WOS:000273406600003
DA 2023-07-11
ER

PT J
AU Consaul, LL
   Gillespie, LJ
   Waterway, MJ
AF Consaul, Laurie L.
   Gillespie, Lynn J.
   Waterway, Marcia J.
TI Systematics of three North American polyploid arctic alkali grasses
   (Puccinellia, Poaceae): morphology, ploidy, and AFLP markers
SO BOTANY-BOTANIQUE
LA English
DT Article
DE polyploidy; Poaceae; flow cytometry; common garden experiment; amplified
   fragment length polymorphism
ID PHENOTYPIC PLASTICITY; SILENE CARYOPHYLLACEAE; RECURRENT FORMATION;
   DRABA BRASSICACEAE; DNA; HYBRIDIZATION; EVOLUTION; COMPLEX; POPULATIONS;
   PLANTS
AB We used flow cytometry. amplified fragment length polymorphisms (AFLP). and macromorphology front field and common garden specimens to delimit and identify parental taxa of three polyploid species of Puccinellia from the North American Arctic, Tetraploid Puccinellia bruggemannii T.J. Sorensen. hexaploid Puccinellia augustata (R. Br.) E.L. Rand & Redfield, and octoploid Puccinellia andersonii Swallen were generally separable based oil ploidy and AFLP pattern, and showed allopolyploid origin. All three shared AFLP hands with at least two diploids and with Puccinellia phryganodes (Trin.) Scribn. & Merr., shown here to have both triploid and tetraploid populations in Canada. Approximately 10% of hexaploid individuals had AFLP patterns that were intermediate between P. angustata and P. bruggemannii, or P. angustata and P. andersonii. and occupied corresponding intermediate positions in morphological ordinations. Geographic distributions provide better support for introgression than for multiple polyploid events to account for these intermediate patterns. In common garden experiments, half of the characters had significantly different values between field and common garden specimens. but these plastic characters varied depending oil the species pair analyzed and between experiments. Moreover. several characters were significantly different among species, but these characters were also different in each of the two experiments. Given this variation. we pooled the field and common garden data to determine important key characters by discriminant analysis of species pairs.
C1 [Consaul, Laurie L.; Gillespie, Lynn J.] Canadian Museum Nat, Div Res, Ottawa, ON K1P 6P4, Canada.
   [Consaul, Laurie L.; Waterway, Marcia J.] McGill Univ, Dept Plant Sci, Ste Anne De Bellevue, PQ H9X 3V9, Canada.
C3 McGill University
RP Consaul, LL (通讯作者)，Canadian Museum Nat, Div Res, POB 3443,Stn D, Ottawa, ON K1P 6P4, Canada.
EM lconsaul@mus-nature.ca
OI Waterway, Marcia/0000-0003-0829-224X
FU Natural Sciences and Engineering Research Council of Canada; Inco Ltd,
   Toronto, Ontario; Voisey's Bay Nickel Co., St. Johns, Newfoundland;
   Labrador, the American Society of Plant Taxonomists, Laramie, Wyoming;
   Botanical Society of America, St. Louis, Missouri; Sigma Xi, Research
   Triangle Park, North Carolina,; Indian and Northern Affairs Canada,
   Gatineau, Quebec,; McGill University, Montreal, Quebec
FX We thank the curators of the CAN, and ALA for loans and permission to
   remove leaves of herbarium specimens for DNA analysis, as well as field
   assistants A. Archambault, H. Bickerton, and K. Faubert for
   indispensable energy and enthusiasm. We thank D.A. Walker and M.
   Raynolds for collaboration on Prince Patrick Island in 2004, and S.G.
   Aiken for providing plant material. We acknowledge S. Stoneberg, L.
   Horova, P. Smarda, and J. Dolezel for advice on flow cytometry, and J.
   DardonSanchez for running the samples in the flow cytometer. We thank R.
   Smith, T. Eades, and F. Beauregard for help caring for plants in the
   McGill greenhouse, as well as R. Goodwin and G. Fedak for help keeping
   plants in the greenhouse at the Agriculture and Agri-food Canada,
   Ottawa. This paper is part of a Ph.D. thesis by L.L.C., who thanks her
   supervisory committee including P. Seguin and D.M. Green for advice. We
   acknowledge funding from the Natural Sciences and Engineering Research
   Council of Canada as a postgraduate scholarship to L.L.C. and a
   Discovery grant to M.J.W., funding from the Canadian Foundation for
   Innovation and the province of Quebec for equipment, and funding to
   L.L.C. from Inco Ltd., Toronto, Ontario, Voisey's Bay Nickel Co., St.
   Johns, Newfoundland and Labrador, the American Society of Plant
   Taxonomists, Laramie, Wyoming, the Botanical Society of America, St.
   Louis, Missouri, Sigma Xi, Research Triangle Park, North Carolina,
   Indian and Northern Affairs Canada, Gatineau, Quebec, and McGill
   University, Montreal, Quebec. We thank P.M. Peterson (Smithsonian
   Institution, Washington, D.C.) and an anonymous reviewer for their help
   in improving this manuscript. We are grateful to the Polar Continental
   Shelf Project (this represents PCSP publication number 006-08), the
   Nunavut Research Institute, Iqaluit, Nunavut, and the Aurora Research
   Institute, Inuvik, Northwest Territories for licenses and logistic
   support for arctic field work.
CR [Anonymous], 2012, BIOMETRY
   [Anonymous], 1981, PLANT SPECIATION
   [Anonymous], 2013, TREE GENET GENOMES, DOI [DOI 10.1007/BF02672073, DOI 10.1007/s11295-012-0537-0]
   [Anonymous], 1983, GRASS SYSTEMATICS
   BOWDEN WRAY M., 1961, CANADIAN JOUR BOT, V39, P123, DOI 10.1139/b61-010
   BRADSHAW A. D., 1965, ADVANCE GENET, V13, P115, DOI 10.1016/S0065-2660(08)60048-6
   Brochmann C, 2004, BIOL J LINN SOC, V82, P521, DOI 10.1111/j.1095-8312.2004.00337.x
   BROCHMANN C, 1992, AM J BOT, V79, P673, DOI 10.2307/2444883
   Brysting AK, 2004, TAXON, V53, P365, DOI 10.2307/4135615
   Consaul LL, 2008, SYST BOT, V33, P251, DOI 10.1600/036364408784571662
   Consaul LL, 2008, NOVON, V18, P16, DOI 10.3417/2007029
   Consaul LL, 2001, CAN J BOT, V79, P927, DOI 10.1139/cjb-79-8-927
   Crawford D. J., 1983, Isozymes in plant genetics and breeding. Part A., P257
   Darlington C.D., 1960, HANDLING CHROMOSOMES
   DAVIS JI, 1983, SYST BOT, V8, P341, DOI 10.2307/2418354
   Davis JI, 2007, FLORA N AM N MEXIC 1, V24, P459
   Elven R., 2003, CHECKLIST PANARCTIC
   EXCOFFIER L, 1992, GENETICS, V131, P479
   GARBUTT K, 1983, NEW PHYTOL, V93, P129, DOI 10.1111/j.1469-8137.1983.tb02698.x
   Gobert V, 2002, AM J BOT, V89, P2017, DOI 10.3732/ajb.89.12.2017
   GOTTLIEB L, 1977, GENETICS, V76, P551
   GOWER JC, 1971, BIOMETRICS, V27, P857, DOI 10.2307/2528823
   Grundt HH, 2004, MOL PHYLOGENET EVOL, V32, P695, DOI 10.1016/j.ympev.2004.04.006
   HEDBERG O, 1967, ARK BOT, V6, P309
   Hodkinson TR, 2002, AM J BOT, V89, P279, DOI 10.3732/ajb.89.2.279
   Hodkinson TR, 2000, J PLANT RES, V113, P259, DOI 10.1007/PL00013936
   Holmen K, 1952, MEDDELELSER GRONLAND, V128, P1
   JEFFERIES RL, 1983, CAN J BOT, V61, P774, DOI 10.1139/b83-086
   Jorgensen MH, 2006, SYST BOT, V31, P702, DOI 10.1600/036364406779695988
   LACEY EP, 1986, J ECOL, V74, P73, DOI 10.2307/2260349
   Lefkovitch L. P., 1993, Journal of Applied Seed Production, V11, P26
   LEVIN DA, 1983, AM NAT, V122, P1, DOI 10.1086/284115
   Love A, 1975, CYTOTAXONOMICAL ATLA
   MACDONALD SE, 1988, EVOLUTION, V42, P1036, DOI 10.1111/j.1558-5646.1988.tb02522.x
   Marhold K, 2002, BOT J LINN SOC, V139, P275, DOI 10.1046/j.1095-8339.2002.00066.x
   MARSHALL DL, 1986, AM NAT, V127, P508, DOI 10.1086/284499
   MARSHALL DR, 1968, AM NAT, V102, P457, DOI 10.1086/282558
   Mason-Gamer R. J., 2005, Czech Journal of Genetics and Plant Breeding, V41, P21
   MCGILL R, 1978, AM STAT, V32, P12, DOI 10.2307/2683468
   Mechanda SM, 2004, GENOME, V47, P15, DOI 10.1139/G03-094
   Pooler MR, 2002, J AM SOC HORTIC SCI, V127, P623, DOI 10.21273/JASHS.127.4.623
   Popp M, 2005, SYST BOT, V30, P302, DOI 10.1600/0363644054223648
   Popp M, 2007, AM J BOT, V94, P330, DOI 10.3732/ajb.94.3.330
   PORSILD AE, 1964, NATL MUSEUMS CANADA, V14
   RAMESARFORTNER NS, 1995, CAN J BOT, V73, P1810, DOI 10.1139/b95-192
   Reeves G, 1998, ANN BOT-LONDON, V82, P99, DOI 10.1006/anbo.1998.0751
   Ridout CJ, 1999, TRENDS PLANT SCI, V4, P76, DOI 10.1016/S1360-1385(98)01363-6
   SCHLICHTING CD, 1984, AM J BOT, V71, P252, DOI 10.2307/2443753
   Soltis DE, 1999, TRENDS ECOL EVOL, V14, P348, DOI 10.1016/S0169-5347(99)01638-9
   Stone JL, 2006, NORTHEAST NAT, V13, P179, DOI 10.1656/1092-6194(2006)13[179:REMIMB]2.0.CO;2
   SULTAN SE, 2000, TRENDS PLANT SCI, V13, P179
   Talent N, 2005, CAN J BOT, V83, P1268, DOI 10.1139/b05-088
   WILKEN DH, 1977, SYST BOT, V2, P99, DOI 10.2307/2418577
NR 53
TC 7
Z9 8
U1 0
U2 13
PU NATL RESEARCH COUNCIL CANADA-N R C RESEARCH PRESS
PI OTTAWA
PA BUILDING M 55, OTTAWA, ON K1A 0R6, CANADA
SN 1916-2790
J9 BOTANY
JI Botany
PD AUG
PY 2008
VL 86
IS 8
BP 916
EP 937
DI 10.1139/B08-073
PG 22
WC Plant Sciences
WE Science Citation Index Expanded (SCI-EXPANDED)
SC Plant Sciences
GA 348EM
UT WOS:000259193800012
DA 2023-07-11
ER

PT J
AU Nagpal, R
   Dar, TH
   Raina, SN
AF Nagpal, Ranjana
   Dar, Tanvir H.
   Raina, Soom N.
TI Molecular systematics of Brassica and allied genera in subtribes
   Brassicinae, Raphaninae, Moricandiinae, and Cakilinae (Brassicaceae,
   tribe Brassiceae); the organization and evolution of ribosomal gene
   families
SO BOTANICAL JOURNAL OF THE LINNEAN SOCIETY
LA English
DT Article
DE intergenic spacer (IGS); phylogenetic relationships; rDNA repeat unit
   length; restriction fragment length polymorphism
ID REPEAT UNIT POLYMORPHISM; INTERNAL TRANSCRIBED SPACER; CYTOPLASMIC
   MALE-STERILITY; RESTRICTION SITE VARIATION; CHLOROPLAST DNA; RNA GENES;
   NAPUS L; PHYLOGENETIC IMPLICATIONS; ORYCHOPHRAGMUS-VIOLACEUS;
   AMPHIDIPLOID BRASSICA
AB DNA restriction endonuclease fragment analysis was used to obtain new information on the genomic organization of ribosomal DNA (rDNA) of Brassica and allied genera. The total genomic DNA of 95 accessions of 52 species representing 16 genera was restricted with six enzymes, and the restriction fragments were probed with three ribosomal clones (pTA71, Ver 18-6, and Ver 6-5). Eleven repeat unit length classes were recognized. The repeat unit size classes of 8.9 kb and 9.5 kb were observed most commonly, being represented in 17 and 14 species, respectively. The restriction enzyme SacI produced three to six (generally three) bands with detectable hybridization to the probe pTA71. This probe-enzyme combination indicated a remarkable uniformity amongst Brassica and allied genera in the coding region of repeat units. By contrast, an extensive size variation in the restriction fragments could be localized in the intergenic spacer (IGS) region. Eleven IGS-containing length variants were detected. Complex hybridization patterns, resulting from extensive repeat unit heterogeneity and taxon-specific methylation of one or more cleavage sites, were obtained with the EcoRI + pTA71 combination. The relative homologies between the coding regions were evident from the presence of 1.5 kb in all the taxa, and 0.4-, 1.3-, and 1.7-kb fragments in 33, 27, and 24 species, respectively. The SacI + pTA71 and EcoRI + pTA71 combinations were generally able to distinguish taxa both within and between genera. Three restriction endonuclease digests probed with three ribosomal clones yielded essentially identical fragmentation patterns across all the accessions within the cultivated species Brassica campestris, B. oleracea, and B. juncea. In B. napus, three and seven accessions exhibited restriction profiles similar to one and both diploid progenitor species, respectively. Overall, rDNA repeat unit length polymorphism showed good correlation with the cytodeme-based classification of Brassica and allied genera. (c) 2008 The Linnean Society of London.
C1 [Nagpal, Ranjana; Dar, Tanvir H.; Raina, Soom N.] Univ Delhi, Lab Cellular & Mol Cytogenet, Dept Bot, Delhi 110007, India.
C3 University of Delhi
RP Raina, SN (通讯作者)，Univ Delhi, Lab Cellular & Mol Cytogenet, Dept Bot, Delhi 110007, India.
EM soomr@yahoo.com
RI Raina, Soom/AAE-7560-2020
CR AGNIHOTRI A, 1990, PLANT BREEDING, V105, P292, DOI 10.1111/j.1439-0523.1990.tb01288.x
   ALSHEHBAZ IA, 1985, J ARNOLD ARBORETUM, V66, P279, DOI 10.5962/bhl.part.13184
   [Anonymous], 1753, SPECIES PLANTARUM
   [Anonymous], 1989, MOL CLONING LAB MANU
   Appels R., 1986, P81
   APPELS R, 1980, CHROMOSOMA, V78, P293, DOI 10.1007/BF00327389
   ARNHEIM N, 1980, P NATL ACAD SCI-BIOL, V77, P7323, DOI 10.1073/pnas.77.12.7323
   ATTIA T, 1986, CAN J GENET CYTOL, V28, P330, DOI 10.1139/g86-049
   BACHMANN K, 1994, NEW PHYTOL, V126, P403, DOI 10.1111/j.1469-8137.1994.tb04242.x
   Baldwin BG, 1992, MOL PHYLOGENET EVOL, V1, P3, DOI 10.1016/1055-7903(92)90030-K
   Cheng BF, 2002, GENOME, V45, P110, DOI 10.1139/g01-131
   Chevre A. M., 1991, P GCIRC 8 INT RAPC S, P346
   CHOUMANE W, 1988, THEOR APPL GENET, V76, P481, DOI 10.1007/BF00260896
   DELSENY M, 1990, GENOME, V33, P733, DOI 10.1139/g90-111
   GERLACH WL, 1979, NUCLEIC ACIDS RES, V7, P1869, DOI 10.1093/nar/7.7.1869
   GILL BS, 1988, PLANT SYST EVOL, V160, P77, DOI 10.1007/BF00936711
   Goel S, 2002, MOL PHYLOGENET EVOL, V22, P1, DOI 10.1006/mpev.2001.1037
   Gomez-Campo C., 1980, Brassica crops and wild allies. Biology and breeding., P3
   GRELLET F, 1989, PLANT MOL BIOL, V12, P695, DOI 10.1007/BF00044160
   GRUENBAUM Y, 1981, NATURE, V292, P860, DOI 10.1038/292860a0
   HAMBY RK, 1988, PLANT SYST EVOL, V160, P29, DOI 10.1007/BF00936707
   Harberd D. J., 1976, The biology and chemistry of the Cruciferae., P47
   HARBERD DJ, 1972, BOT J LINN SOC, V65, P1, DOI 10.1111/j.1095-8339.1972.tb00920.x
   HARBERD DJ, 1980, BRASSICA CROPS WILD, P51
   HOSAKA K, 1990, GENOME, V33, P131, DOI 10.1139/g90-021
   Hu Q, 2002, THEOR APPL GENET, V105, P834, DOI 10.1007/s00122-002-1017-y
   Inaba R, 2002, THEOR APPL GENET, V105, P1159, DOI 10.1007/s00122-002-0968-3
   JOHNS MA, 1983, GENETICS, V105, P733
   Koul KK, 2000, ANN BOT-LONDON, V86, P385, DOI 10.1006/anbo.2000.1197
   LELIVELT CLC, 1992, THEOR APPL GENET, V83, P887, DOI 10.1007/BF00226712
   LONG EO, 1980, ANNU REV BIOCHEM, V49, P319
   Malik M, 1999, PLANT BREEDING, V118, P75, DOI 10.1046/j.1439-0523.1999.118001075.x
   Martin JP, 2000, THEOR APPL GENET, V101, P1234, DOI 10.1007/s001220051602
   MCGRATH JM, 1991, THEOR APPL GENET, V82, P668, DOI 10.1007/BF00227309
   MOLNAR SJ, 1989, THEOR APPL GENET, V78, P387, DOI 10.1007/BF00265301
   MOLNAR SJ, 1989, GENOME, V32, P1124, DOI 10.1139/g89-565
   MUKHERJEE P, 1975, CYTOLOGIA, V40, P727, DOI 10.1508/cytologia.40.727
   MUKHERJEE P, 1977, CYTOLOGIA, V42, P181, DOI 10.1508/cytologia.42.181
   MURRAY MG, 1980, NUCLEIC ACIDS RES, V8, P4321, DOI 10.1093/nar/8.19.4321
   Nagpal R, 1996, THEOR APPL GENET, V92, P566, DOI 10.1007/BF00224559
   OLSSON G, 1960, HEREDITAS, V46, P171
   PALMER JD, 1983, THEOR APPL GENET, V65, P181, DOI 10.1007/BF00308062
   PAULMANN W, 1988, PLANT BREEDING, V100, P299, DOI 10.1111/j.1439-0523.1988.tb00256.x
   PEARSON OH, 1972, J AM SOC HORTIC SCI, V97, P397
   PRADHAN AK, 1992, THEOR APPL GENET, V85, P331, DOI 10.1007/BF00222878
   Prakash S, 2001, PLANT BREEDING, V120, P479, DOI 10.1046/j.1439-0523.2001.00627_x
   PRAKASH S, 1980, OPERA BOT, V55, P1, DOI DOI 10.1016/B978-1-891127-79-3.50001-9
   RAINA SN, 1995, THEOR APPL GENET, V90, P477, DOI 10.1007/BF00221993
   REED KC, 1985, NUCLEIC ACIDS RES, V13, P7207, DOI 10.1093/nar/13.20.7207
   ROGERS SO, 1987, PLANT MOL BIOL, V9, P509, DOI 10.1007/BF00015882
   SANTONI S, 1992, THEOR APPL GENET, V83, P533, DOI 10.1007/BF00226896
   Schulz OE, 1936, NATURLICHEN PFLANZ B, V17B, P227
   Singh KP, 2002, EUPHYTICA, V123, P211, DOI 10.1023/A:1014966101927
   Sodhi YS, 2006, THEOR APPL GENET, V114, P93, DOI 10.1007/s00122-006-0413-0
   SONG K, 1990, THEOR APPL GENET, V79, P497, DOI 10.1007/BF00226159
   TAKAHATA Y, 1990, THEOR APPL GENET, V80, P38, DOI 10.1007/BF00224013
   Takahata Y., 1983, Tohoku Journal of Agricultural Research, V33, P111
   TREMOUSAYGUE D, 1988, THEOR APPL GENET, V75, P298, DOI 10.1007/BF00303968
   VAUGHAN JG, 1966, J EXP BOT, V17, P332, DOI 10.1093/jxb/17.2.332
   WARWICK SI, 1993, CAN J BOT, V71, P906, DOI 10.1139/b93-102
   WARWICK SI, 1994, CAN J BOT, V72, P1692, DOI 10.1139/b94-208
   Warwick SI, 2005, CAN J BOT, V83, P467, DOI [10.1139/B05-021, 10.1139/b05-021]
   WARWICK SI, 1991, THEOR APPL GENET, V82, P81, DOI 10.1007/BF00231281
   Warwick SI, 1997, CAN J BOT, V75, P960, DOI 10.1139/b97-107
   YAKURA K, 1984, MOL GEN GENET, V193, P400, DOI 10.1007/BF00382075
   Yang YW, 2002, MOL PHYLOGENET EVOL, V23, P268, DOI 10.1016/S1055-7903(02)00026-X
   ZIMMER EA, 1988, GENETICS, V120, P1125
NR 67
TC 7
Z9 7
U1 0
U2 6
PU OXFORD UNIV PRESS
PI OXFORD
PA GREAT CLARENDON ST, OXFORD OX2 6DP, ENGLAND
SN 0024-4074
EI 1095-8339
J9 BOT J LINN SOC
JI Bot. J. Linnean Soc.
PD JUL
PY 2008
VL 157
IS 3
BP 545
EP 557
DI 10.1111/j.1095-8339.2008.00812.x
PG 13
WC Plant Sciences
WE Science Citation Index Expanded (SCI-EXPANDED)
SC Plant Sciences
GA 327GM
UT WOS:000257717600011
OA Bronze
DA 2023-07-11
ER

PT J
AU Lacombe, E
   Cossegal, M
   Mirouze, M
   Adam, T
   Varoquaux, F
   Loubet, S
   Piffanelli, P
   Lebrun, M
   Berthomieu, P
AF Lacombe, Eric
   Cossegal, Magalie
   Mirouze, Marie
   Adam, Thibaud
   Varoquaux, Fabrice
   Loubet, Stephanie
   Piffanelli, Pietro
   Lebrun, Michel
   Berthomieu, Pierre
TI Construction and characterisation of a BAC library from Arabidopsis
   halleri: Evaluation of physical mapping based on conserved synteny with
   Arabidopsis thaliana
SO PLANT SCIENCE
LA English
DT Article
DE Arabidopsis halleri; BAC library; physical mapping; conserved synteny
ID ARTIFICIAL CHROMOSOME LIBRARY; COMPARATIVE GENOMICS; ZINC TOLERANCE;
   GENETIC-BASIS; BRASSICACEAE; EVOLUTIONARY; RELATIVES; CADMIUM; LOCUS;
   SIZE
AB We constructed and characterized the first large-insert DNA BAC library for Arabidopsis halleri, a close relative of Arabidopsis thaliana. Double size selection of high molecular weight DNA was performed to increase the average insert size. The BAC library consists of 6128 clones of which 87% have an insert size above 125 kb. Organellar DNA contamination is estimated to 1.4%. The coverage of the library is equivalent to 4.5 times the haploid genome (250 Mb), indicating the library is suitable for almost any application. We explored the possibility of generating a physical map of A. halleri using the high conserved synteny existing between this species and A. thaliana. A set of unigenes separated by 50 kb in a 850 kb region of A. thaliana chromosome 11 was used to probe the library. The A. hailer! BAC clones isolated with these probes were grouped into two contigs. Analysis of BAC-end sequences revealed that the two A. halleri genomic contigs were highly colinear with the A. thaliana genome. Therefore, the exploitation of the conserved synteny existing between the two species will greatly facilitate the construction of a raw full physical map of A. haileri. (C) 2008 Elsevier Ireland Ltd. All rights reserved.
C1 [Lacombe, Eric; Cossegal, Magalie; Mirouze, Marie; Adam, Thibaud; Varoquaux, Fabrice; Loubet, Stephanie; Lebrun, Michel; Berthomieu, Pierre] Univ Montpellier 2, CNRS INRA Montpellier SupAgro, UMR, Lab Biochim & Physiol Mol Plantes, F-34060 Montpellier 01, France.
   [Piffanelli, Pietro] UMR 1096, CIRAD, F-34398 Montpellier 5, France.
C3 INRAE; Institut Agro; Montpellier SupAgro; Centre National de la
   Recherche Scientifique (CNRS); Universite de Montpellier; CIRAD
RP Lacombe, E (通讯作者)，Lab Biochim & Physiol Mol Plantes, UMR 5004, 1 Pl Viala, F-34060 Montpellier 01, France.
EM eric.lacombe@univ-montp2.fr
RI Mirouze, Marie/AFL-9387-2022
OI Lacombe, Eric/0000-0001-5100-4173; Berthomieu,
   Pierre/0000-0003-3358-2417; Mirouze, Marie/0000-0002-0514-1270
CR Al-Shehbaz Ihsan A, 2002, Arabidopsis Book, V1, pe0001, DOI 10.1199/tab.0001
   Alonso-Blanco C, 2000, TRENDS PLANT SCI, V5, P22, DOI 10.1016/S1360-1385(99)01510-1
   Bert V, 2002, NEW PHYTOL, V155, P47, DOI 10.1046/j.1469-8137.2002.00432.x
   Castric V, 2007, BMC EVOL BIOL, V7, DOI 10.1186/1471-2148-7-132
   Clauss MJ, 2006, TRENDS PLANT SCI, V11, P449, DOI 10.1016/j.tplants.2006.07.005
   Clauss MJ, 2004, GENETICS, V166, P1419, DOI 10.1534/genetics.166.3.1419
   Courbot M, 2007, PLANT PHYSIOL, V144, P1052, DOI 10.1104/pp.106.095133
   Hay A, 2006, NAT GENET, V38, P942, DOI 10.1038/ng1835
   Irish VF, 2004, PLANT PHYSIOL, V135, P611, DOI 10.1104/pp.104.041632
   Johnston JS, 2005, ANN BOT-LONDON, V95, P229, DOI 10.1093/aob/mci016
   Kaul S, 2000, NATURE, V408, P796, DOI 10.1038/35048692
   Koch M, 2001, AM J BOT, V88, P534, DOI 10.2307/2657117
   Koch MA, 2000, MOL BIOL EVOL, V17, P1483, DOI 10.1093/oxfordjournals.molbev.a026248
   Koornneef M, 2004, ANNU REV PLANT BIOL, V55, P141, DOI 10.1146/annurev.arplant.55.031903.141605
   Kuittinen H, 2004, GENETICS, V168, P1575, DOI 10.1534/genetics.103.022343
   Lysak MA, 2006, P NATL ACAD SCI USA, V103, P5224, DOI 10.1073/pnas.0510791103
   Macnair MR, 1999, P ROY SOC B-BIOL SCI, V266, P2175, DOI 10.1098/rspb.1999.0905
   Maes T, 1999, TRENDS PLANT SCI, V4, P90, DOI 10.1016/S1360-1385(99)01375-8
   Nasrallah ME, 2002, SCIENCE, V297, P247, DOI 10.1126/science.1072205
   Ramos-Onsins SE, 2004, GENETICS, V166, P373, DOI 10.1534/genetics.166.1.373
   Schranz ME, 2007, CURR OPIN PLANT BIOL, V10, P168, DOI 10.1016/j.pbi.2007.01.014
   Schranz ME, 2006, TRENDS PLANT SCI, V11, P535, DOI 10.1016/j.tplants.2006.09.002
   Shimizu KK, 2005, PLANT PHYSIOL, V138, P578, DOI 10.1104/pp.105.061655
   Strong SJ, 1997, NUCLEIC ACIDS RES, V25, P3959, DOI 10.1093/nar/25.19.3959
   Wang WK, 2007, MOL PHYLOGENET EVOL, V44, P503, DOI 10.1016/j.ympev.2007.05.006
   Willems G, 2007, GENETICS, V176, P659, DOI 10.1534/genetics.106.064485
   WOO SS, 1994, NUCLEIC ACIDS RES, V22, P4922, DOI 10.1093/nar/22.23.4922
   Wu CC, 2004, THEOR APPL GENET, V109, P1041, DOI 10.1007/s00122-004-1712-y
   Yogeeswaran K, 2005, GENOME RES, V15, P505, DOI 10.1101/gr.3436305
   Yuksel B, 2005, THEOR APPL GENET, V111, P630, DOI 10.1007/s00122-005-1992-x
   ZHANG HB, 1995, PLANT J, V7, P175, DOI 10.1046/j.1365-313X.1995.07010175.x
NR 31
TC 7
Z9 8
U1 0
U2 4
PU ELSEVIER IRELAND LTD
PI CLARE
PA ELSEVIER HOUSE, BROOKVALE PLAZA, EAST PARK SHANNON, CO, CLARE, 00000,
   IRELAND
SN 0168-9452
J9 PLANT SCI
JI Plant Sci.
PD JUN
PY 2008
VL 174
IS 6
BP 634
EP 640
DI 10.1016/j.plantsci.2008.03.020
PG 7
WC Biochemistry & Molecular Biology; Plant Sciences
WE Science Citation Index Expanded (SCI-EXPANDED)
SC Biochemistry & Molecular Biology; Plant Sciences
GA 310OP
UT WOS:000256539200013
DA 2023-07-11
ER

PT J
AU Elven, R
   Al-Shehbaz, IA
AF Elven, Reidar
   Al-Shehbaz, Ihsan. A.
TI Draba simmonsii (Brassicaceae), a new species of the D-micropetala
   complex from the Canadian Arctic Archipelago
SO NOVON
LA English
DT Article
DE Arctic Archipelago; Brassicaceae; Canada; Draba; IUCN Red List
AB Draba simmonsii Elven & Al-Shehbaz (Brassicaceae), a new species from the Canadian Arctic Archipelago, is described and illustrated. Its taxonomic history, distribution, habitats, mid distinguishing, charaeters from the closely related D. micropetala Hooker and D. pauciflora R. Brown are discussed. The IUCN status of the new species is determined as I-east Concern (LC). Draba, simmonsii is based on D. alpina L. var. gracilescens Simmons, which is lectotypified.
C1 [Elven, Reidar] Univ Oslo, Nat Hist Museum, Natl Ctr Biosystemat, NO-0318 Oslo, Norway.
   [Al-Shehbaz, Ihsan. A.] Missouri Bot Garden, St Louis, MO 63166 USA.
C3 University of Oslo; Missouri Botanical Gardens
RP Elven, R (通讯作者)，Univ Oslo, Nat Hist Museum, Natl Ctr Biosystemat, POB 1172, NO-0318 Oslo, Norway.
EM reidar.elven@nhm.uio.no; ihsan.al-shehbaz@mobot.org
OI Elven, Reidar/0000-0003-3375-7408
FU Swedish Polar Tundra Northwest Expedition; University of Oslo
FX The senior author is grateful for grants to participate in the Swedish
   Polar Tundra Northwest Expedition and to the University of Oslo for a
   grant to study the material in the Ottawa herbaria. We thant the
   curators and directors of the herbaria ALA, CAN, DAO, and O for
   permission to study the specimens cited. We are grateful to Karol
   Marhold, Kanchi Gandhi, and David F. Murray for their reviews of the
   manuscript and to Victoria C. Hollowell of the editorial advice.
CR Aiken S., 2007, FLORA CANADIAN ARCTI
   BROEHMANN C, 1993, NORD J BOT, V13, P121
   EKMAN E, 1930, SVENSK BOT TIDSKR, V23, P476
   IUCN (International Union for Conservation of Nature), 2001, IUCN RED LIST CAT CR
   MULLIGAN GA, 1974, CAN J BOT, V52, P791, DOI 10.1139/b74-102
   PACKER JG, 1974, CAN J BOT, V52, P1096
   PETROVSKII V V, 1981, Botanicheskii Zhurnal (St. Petersburg), V66, P380
   PORSILD AE, 1955, B NATL MUS CANADA, V135, P1
   SCHULZ OE, 1927, PFLANZENREICH, V4, P1
   SIMMONS HG, 1906, VASCULAR PLANTS FLOR, P1
   TOLMACHEV AI, 1975, FLORA ARCTICA URSS, V7, P106
   Tolmachev AI, 1939, FLORA USSR, V8, p[371, 649]
   ZHUKOVA P G, 1984, Botanicheskii Zhurnal (St. Petersburg), V69, P236
   ZHUKOVA P G, 1973, Botanicheskii Zhurnal (St. Petersburg), V58, P1331
NR 14
TC 7
Z9 10
U1 0
U2 3
PU MISSOURI BOTANICAL GARDEN
PI ST LOUIS
PA 2345 TOWER GROVE AVENUE, ST LOUIS, MO 63110 USA
SN 1055-3177
J9 NOVON
JI Novon
PY 2008
VL 18
IS 3
BP 325
EP 329
DI 10.3417/2007178
PG 5
WC Plant Sciences
WE Science Citation Index Expanded (SCI-EXPANDED)
SC Plant Sciences
GA 347BG
UT WOS:000259113200008
OA Green Submitted
DA 2023-07-11
ER

PT J
AU Khosravi, AR
   Mohsenzadeh, S
   Mummenhoff, K
AF Khosravi, Ahmad Reza
   Mohsenzadeh, Sasan
   Mummenhoff, Klaus
TI Analysis of the phylogenetic position of Acanthocardamum erinaceum
   (Brassicaceae) based on ITS-sequences shows that it should be
   transferred to Aethionema as A-erinaceum
SO NORDIC JOURNAL OF BOTANY
LA English
DT Article
ID NUCLEAR RIBOSOMAL DNA; GENERIC LIMITS; CRUCIFERAE
AB Acanthocardamum is a monotypic genus in the Brassicaceae restricted to the alpine region of the Zagros mountains in Iran. Earlier authors have suggested the genus to be close to either Lepidium or Aethionema. To elucidate the systematic position of the genus, ITS sequence data of Acanthocardamum erinaceum were analyzed together with representatives of the tribes Aethionemeae and Lepidieae. Our molecular analysis clearly demonstrates that A. erinaceum is not close to Lepidium or to other representatives of tribe Lepidieae, but is instead nested within Aethionema. Based on these molecular results and a reevaluation of morphological data, we transfer Acanthocardamum erinaceum to Aethionema as A. erinaceum (Boiss.) Khosravi & Mummenhoff.
C1 [Khosravi, Ahmad Reza; Mohsenzadeh, Sasan] Shiraz Univ, Dept Biol, Fac Sci, Shiraz 71454, Iran.
   [Mummenhoff, Klaus] Univ Osnabruck, Fachbereich Biol, DE-49076 Osnabruck, Germany.
C3 Shiraz University; University Osnabruck
RP Khosravi, AR (通讯作者)，Shiraz Univ, Dept Biol, Fac Sci, Shiraz 71454, Iran.
EM mummenhoff@biologie.uni-osnabrueck.de
RI Khosravi, Ahmad Reza/X-1041-2018
OI Khosravi, Ahmad Reza/0000-0003-3711-4979; Mohsenzadeh,
   Sasan/0000-0003-4290-4529; Mummenhoff, Klaus/0000-0002-8449-1593
CR Al-Shehbaz IA, 2006, PLANT SYST EVOL, V259, P89, DOI 10.1007/s00606-006-0415-z
   Al-Shehbaz IA, 2002, NOVON, V12, P5, DOI 10.2307/3393229
   ALSHEHBAZ IA, 1986, J ARNOLD ARBORETUM, V67, P265, DOI 10.5962/bhl.part.27392
   [Anonymous], 1990, PCR PROTOCOLS GUIDE, DOI DOI 10.1016/B978-0-12-372180-8.50042-1
   Appel O, 2003, FA GE VAS P, V5, P75
   Aras S, 2003, PLANT MOL BIOL REP, V21, P461
   Bailey CD, 2006, MOL BIOL EVOL, V23, P2142, DOI 10.1093/molbev/msl087
   Beilstein MA, 2006, AM J BOT, V93, P607, DOI 10.3732/ajb.93.4.607
   BOISSIER E, 1846, DIAGN PL NOV ORIENT, V1, P17
   BUSH NA, 1970, ISRAEL PROGRAM SCI T, V8, P416
   FELSENSTEIN J, 1985, EVOLUTION, V39, P783, DOI 10.1111/j.1558-5646.1985.tb00420.x
   Hall JC, 2002, AM J BOT, V89, P1826, DOI 10.3732/ajb.89.11.1826
   Hayek A, 1911, BEIH BOT CENTRALBL, V27, P127
   HEDGE IC, 1968, FLORA IRANICA, V57, P73
   Hong RL, 2003, PLANT CELL, V15, P1296, DOI 10.1105/tpc.009548
   Khosravi A. Reza, 2008, Feddes Repertorium, V119, P13, DOI 10.1002/fedr.200811146
   KHOSRAVI AR, 1989, CYTOTAXONOMY PHYLOGE
   Mummenhoff K, 1997, CAN J BOT, V75, P469, DOI 10.1139/b97-051
   Mummenhoff K, 2004, AM J BOT, V91, P254, DOI 10.3732/ajb.91.2.254
   Mummenhoff K., 2005, ANN MISSOURI BOT GAR, V92, P399
   NYLANDER JAA, 2004, MRMODELTEST VER 2 PR
   O'Kane SL, 2003, ANN MO BOT GARD, V90, P603, DOI 10.2307/3298545
   Ronquist F, 2003, BIOINFORMATICS, V19, P1572, DOI 10.1093/bioinformatics/btg180
   Schulz OE, 1936, NATURLICHEN PFLANZ B, V17B, P227
   SWOFFORD DL, 2000, PAUP PHYLOGENETIC AN
   Thellung A, 1906, VIERTELJAHRSSCHRIFT, V51, P221
   THOMPSON JD, 1994, NUCLEIC ACIDS RES, V22, P4673, DOI 10.1093/nar/22.22.4673
   Warwick SI, 2006, CAN J BOT, V84, P269, DOI 10.1139/B05-161
NR 28
TC 7
Z9 9
U1 0
U2 1
PU WILEY-BLACKWELL PUBLISHING, INC
PI MALDEN
PA COMMERCE PLACE, 350 MAIN ST, MALDEN 02148, MA USA
SN 0107-055X
J9 NORD J BOT
JI Nord. J. Bot.
PY 2008
VL 26
IS 1-2
BP 25
EP 30
DI 10.1111/j.1756-1051.2008.00205.x
PG 6
WC Plant Sciences
WE Science Citation Index Expanded (SCI-EXPANDED)
SC Plant Sciences
GA 383SM
UT WOS:000261693700005
DA 2023-07-11
ER

PT J
AU Zhou, LR
   Liu, ZB
   Wu, J
   Wang, JM
   Yang, Y
   Li, XF
AF Zhou, Lirong
   Liu, Zhibin
   Wu, Jun
   Wang, Jianmei
   Yang, Yi
   Li, Xufeng
TI Karyotype variation and evolution in populations of the Chinese endemic
   Orychophragmus violaceus complex (Brassicaceae)
SO NORDIC JOURNAL OF BOTANY
LA English
DT Article
ID DYNAMIC NATURE; PHYLOGENY
AB The karyological variation and cytogeography of the Orychophragmus violaceus complex from 15 locations across China has been studied to elucidate the evolutionary relationships amongst several chromosomal cytotypes. The results show that chromosomal variation within the complex is larger than previously thought, with three base numbers being identified: x=10 (Orychophragmus diffuses), 11 (Orychophragmus hupehensis) and 12 (Orychophragmus taibaiensis and Orychophragmus violaceus). For the first time, a tetraploid population of O. taibaiensis based on x=12 has been found. Two base numbers x=10 and x=12 may represent the ancestral condition of the O. violaceus complex. A progressive increase in chromosome number, decrease in intra-chromosomal asymmetry, and appearance of tetraploidy is shown to be some of the most significant karyological changes associated with an increase in altitude of habitat. It is hypothesized that a center of differentiation is situated between the upper to mid Chang Jiang River and the Qin Mountain, where several biogeographic events involving recent evolutionary radiation have taken place.
C1 [Zhou, Lirong; Liu, Zhibin; Wu, Jun; Wang, Jianmei; Yang, Yi; Li, Xufeng] Sichuan Univ, Coll Life Sci, Minist Educ, Key Lab Bioresources & Ecoenvironm, CN-610064 Chengdu, Peoples R China.
C3 Sichuan University
RP Zhou, LR (通讯作者)，Sichuan Univ, Coll Life Sci, Minist Educ, Key Lab Bioresources & Ecoenvironm, CN-610064 Chengdu, Peoples R China.
EM xufengli4@gmail.com
RI Wang, Jianmei/HHZ-0585-2022; yang, yang/GWB-9426-2022; Lang,
   Ming/HIK-0758-2022
FU National Natural Science Foundation of China (NSFC) [30570968,
   30671165]; Key Project of Ministry of Eduction [105140]
FX This work was supported by the National Natural Science Foundation of
   China (NSFC projects: 30570968, 30671165) and the Key Project of
   Ministry of Eduction (105140). We wish to thank Dr Jianping Zhou and
   Prof. Zhujun Yang, School of Life Science and Technology at Univ. of
   Electronic Science and Technology of China, for the use of their CCD
   camera system and their helpful advices. We also wish to thank Miss Jing
   Huang and Mr Yufei Yue for their kind help in sample collection, as well
   as Prof. Xingjin He for modifying an earlier version of the manuscript.
CR Al-Shehbaz IA, 2006, PLANT SYST EVOL, V259, P89, DOI 10.1007/s00606-006-0415-z
   [Anonymous], 1903, BOT JB CHER SYST PFL
   [Anonymous], 2005, PLANT EVOLUTION MEDI, DOI DOI 10.1093/ACPROF:OSO/9780198515340.001.0001
   BRETAGNOLLE F, 1995, NEW PHYTOL, V129, P1, DOI 10.1111/j.1469-8137.1995.tb03005.x
   BROCHMANN C, 1992, AM J BOT, V79, P673, DOI 10.2307/2444883
   Burton TL, 2001, HEREDITY, V87, P573, DOI 10.1046/j.1365-2540.2001.00955.x
   DYER AF, 1979, INVESTIGATING CHROMO, P5
   Grif VG, 2000, INT REV CYTOL, V196, P131
   HONG DY, 1990, PLANT CYTOTAXONOMY, P125
   Husband B. C., 2004, AM J BOT, V91, P621, DOI DOI 10.3732/AJB.91.4.621
   Jackson R. C., 1980, Polyploidy. Biological relevance. Part I. Polyploidy and plant evolution., P17
   Karpechenko G., 1922, B APPL BOT GENET PL, V13, P3
   Lagercrantz U, 1998, GENETICS, V150, P1217
   Lagercrantz U, 1996, GENETICS, V144, P1903
   LAN ZQ, 1994, ACTA PHYTOTAX SINICA, V32, P41
   Leitch IJ, 1997, TRENDS PLANT SCI, V2, P470, DOI 10.1016/S1360-1385(97)01154-0
   LEVAN A, 1964, HEREDITAS-GENETISK A, V52, P201, DOI 10.1111/j.1601-5223.1964.tb01953.x
   Levin DA., 2002, OX ECOL EV, V29, P460
   LEWIS H, 1953, EVOLUTION, V7, P102, DOI 10.2307/2405745
   LEWIS H, 1956, EVOLUTION, V10, P126, DOI 10.2307/2405888
   Li Z. X., 1994, Acta Agronomica Sinica, V20, P595
   LUO P, 1995, STUDIES GENETIC RESO
   LUO P, 1995, STUDIES PLANT GENETI, P49
   MATON I, 1932, ANN BOT, V16, P509
   Otto SP, 2000, ANNU REV GENET, V34, P401, DOI 10.1146/annurev.genet.34.1.401
   Ramsey J, 1998, ANNU REV ECOL SYST, V29, P467, DOI 10.1146/annurev.ecolsys.29.1.467
   Selvi F, 2006, ANN BOT-LONDON, V98, P857, DOI 10.1093/aob/mcl167
   Sharma A., 2002, CHROMOSOME BOT
   Sikka SM, 1940, J GENET, V40, P441, DOI 10.1007/BF03028231
   SOLTIS DE, 1995, P NATL ACAD SCI USA, V92, P8089, DOI 10.1073/pnas.92.18.8089
   SOLTIS DE, 1993, CRIT REV PLANT SCI, V12, P243, DOI 10.1080/713608048
   Soltis PS, 2000, P NATL ACAD SCI USA, V97, P7051, DOI 10.1073/pnas.97.13.7051
   Stace CA, 2000, TAXON, V49, P451, DOI 10.2307/1224344
   Tan Z.M., 1998, ACTA PHYTOTAX SINICA, V36, P544
   THOMPSON JD, 1992, TRENDS ECOL EVOL, V7, P302, DOI 10.1016/0169-5347(92)90228-4
   U. N., 1935, Japanese Journal of Botany, V7, P389
   Wendel JF, 2000, PLANT MOL BIOL, V42, P225, DOI 10.1023/A:1006392424384
   YU Y, 2006, NUCTYPE SOFTWARE
   ZARCO CR, 1986, TAXON, V35, P526, DOI 10.2307/1221906
   ZHANG YF, 1995, J VAC SCI TECHNOL A, V13, P183, DOI 10.1116/1.579396
   Zhou JP, 2007, CEREAL RES COMMUN, V35, P1385, DOI 10.1556/CRC.35.2007.3.3
   Zhou T.Y., 1987, FLORA REIPUBLICAE PO, V33, P40
NR 42
TC 7
Z9 9
U1 4
U2 21
PU WILEY
PI HOBOKEN
PA 111 RIVER ST, HOBOKEN 07030-5774, NJ USA
SN 0107-055X
EI 1756-1051
J9 NORD J BOT
JI Nord. J. Bot.
PY 2008
VL 26
IS 5-6
BP 375
EP 383
DI 10.1111/j.1756-1051.2008.00242.x
PG 9
WC Plant Sciences
WE Science Citation Index Expanded (SCI-EXPANDED)
SC Plant Sciences
GA 404GA
UT WOS:000263137900010
DA 2023-07-11
ER

PT J
AU Celik, N
   Akpulat, HA
   Donmez, E
AF Celik, Necati
   Akpulat, H. Askin
   Doenmez, Erol
TI A new species of Physoptychis (Brassicaceae) from central Anatolia,
   Turkey
SO BOTANICAL JOURNAL OF THE LINNEAN SOCIETY
LA English
DT Article
DE conservation; Cruciferae; taxonomy
AB A new species of Physoptychis Boiss., Physoptychis purpurascens Celik & Akpulat, is described from Turkey. The diagnostic characters and description of the species are given. The new species is restricted to inner Anatolia, southwest of Sivas. Observations on the population are presented, together with the World Conservation Union (IUCN) threat category. (c) 2007 The Linnean Society of London, Botanical Journal of the Linnean Society, 2007, 154, 393-396.
C1 Cumhuriyet Univ, Fac Sci & Arts, Dept Biol, TR-58140 Sivas, Turkey.
C3 Cumhuriyet University
RP Akpulat, HA (通讯作者)，Cumhuriyet Univ, Fac Sci & Arts, Dept Biol, TR-58140 Sivas, Turkey.
EM aakpulat99@yahoo.com
RI AKPULAT, H. Askin/AAH-8440-2019
OI AKPULAT, H. Askin/0000-0001-8394-2746
CR Appel O, 2003, FA GE VAS P, V5, P75
   BOISSIER E, 1867, FLORA ORIENTALIS, V1, P160
   CULLEN J, 1965, FLORA TURKEY E AEGEA, P356
   CZEREPANOV SK, 1981, PLANTAE VASCULARES U, P141
   IUCN, 2001, RED LIST CATEGORIES
   TOWNSEND CC, 1980, FLORA IRAQ, V4, P949
NR 6
TC 7
Z9 7
U1 0
U2 4
PU BLACKWELL PUBLISHING
PI OXFORD
PA 9600 GARSINGTON RD, OXFORD OX4 2DQ, OXON, ENGLAND
SN 0024-4074
J9 BOT J LINN SOC
JI Bot. J. Linnean Soc.
PD JUL
PY 2007
VL 154
IS 3
BP 393
EP 396
DI 10.1111/j.1095-8339.2007.00662.x
PG 4
WC Plant Sciences
WE Science Citation Index Expanded (SCI-EXPANDED)
SC Plant Sciences
GA 194VP
UT WOS:000248372200009
OA Bronze
DA 2023-07-11
ER

PT J
AU Frey, MN
   Herms, CP
   Cardina, J
AF Frey, Mark N.
   Herms, Catherine P.
   Cardina, John
TI Cold weather application of glyphosate for garlic mustard (Alliaria
   petiolata) control
SO WEED TECHNOLOGY
LA English
DT Article
DE invasive plants; herbicide application; environmental conditions
ID INVASIVE PLANT; BRASSICACEAE; TEMPERATURE; GERMINATION; ABSORPTION;
   BIOLOGY; CAVARA
AB Field studies were conducted from 2000 to 2002 to determine whether glyphosate applied during periods of low temperature (< 10 C) provides effective control of garlic mustard without injury to nontarget native herbs. A 1% glyphosate solution was applied on three dates between November and March in 2000 to 2001 and 2001 to 2002, when average daily temperatures ranged from -4.2 to 7 C. Glyphosate reduced the population density of prereproductive springtime garlic mustard infestations, regardless of application timing. During the primary bolting period (April to June), mortality of garlic mustard rosettes in sprayed plots was 87 to 94%, whereas mortality in nontreated plots was 12% in the first year and 41% in the second. Nontarget native herbaceous species were not injured by the cold-weather herbicide applications and exhibited higher springtime densities than in the nontreated plots. By targeting garlic mustard rosettes during the part of the year when most other plant species are dormant, managers can selectively control garlic mustard without damage to native herbs and, thereby, increase forest restoration success.
C1 Ohio State Univ, Dept Hort & Crop Sci, Wooster, OH 44691 USA.
C3 University System of Ohio; Ohio State University
RP Cardina, J (通讯作者)，Presidio Trust, PO Box 29052, San Francisco, CA 94129 USA.
EM cardina.2@osu.edu
CR Anderson RC, 1996, RESTOR ECOL, V4, P181, DOI 10.1111/j.1526-100X.1996.tb00118.x
   BASKIN JM, 1992, NAT AREA J, V12, P191
   Blossey B, 2001, NAT AREA J, V21, P357
   BRAUN EL, 1989, WOODY PLANTS OHIO, P1
   Byers DL, 1998, J TORREY BOT SOC, V125, P138, DOI 10.2307/2997301
   CAVERS PB, 1979, CAN J PLANT SCI, V59, P217, DOI 10.4141/cjps79-029
   *CUIT, 2006, INTR SPEC SUMM PROJ
   DEVINE MD, 1983, WEED RES, V23, P69, DOI 10.1111/j.1365-3180.1983.tb00523.x
   DRAYTON B, 1999, B ECOL SOC AM 2 S3, V77, P119
   Gleason H.A., 1963, MANUAL VASCULAR PLAN
   Hasty RE, 2004, WEED TECHNOL, V18, P887, DOI 10.1614/WT-03-041R3
   *INHF, 2006, WOODL HLTH STEW OPT, P12
   Loux MM, 2001, P N CENT WEED SCI SO, V56, P31
   McCarthy Brian C., 1998, Castanea, V63, P68
   MCMULLAN PM, 1994, CAN J PLANT SCI, V74, P667, DOI 10.4141/cjps94-119
   Meekins JF, 2000, J ECOL, V88, P447, DOI 10.1046/j.1365-2745.2000.00461.x
   Meekins JF, 1999, INT J PLANT SCI, V160, P743, DOI 10.1086/314156
   NUZZO V, 1993, BIOLOGICAL POLLUTION: THE CONTROL AND IMPACT OF INVASIVE EXOTIC SPECIES, P137
   Nuzzo V., 1999, Biological Invasions, V1, P169, DOI 10.1023/A:1010009514048
   Nuzzo Victoria A., 1996, Transactions of the Illinois State Academy of Science, V89, P25
   Prati D, 2004, AM J BOT, V91, P285, DOI 10.3732/ajb.91.2.285
   Reddy KN, 2000, WEED TECHNOL, V14, P457, DOI 10.1614/0890-037X(2000)014[0457:FATAAT]2.0.CO;2
   ROBERTS HA, 1983, ANN APPL BIOL, V103, P301, DOI 10.1111/j.1744-7348.1983.tb02768.x
   *SAS I, 1999, SAS STAT US GUID VER
   SCOTT DR, 2000, ASPECTS ECOLOGY GARL, P1
   Sharma SD, 2001, CROP PROT, V20, P511, DOI 10.1016/S0261-2194(01)00065-5
   Shuster WD, 2005, BIOL INVASIONS, V7, P393, DOI 10.1007/s10530-004-3904-4
   Susko DJ, 1998, CAN J BOT, V76, P1677, DOI 10.1139/cjb-76-10-1677
   *TEX ORG, 2005, TEX INV ALL PET PLAN
   YOST SE, 1991, B TORREY BOT CLUB, V118, P312, DOI 10.2307/2996646
NR 30
TC 7
Z9 8
U1 1
U2 32
PU CAMBRIDGE UNIV PRESS
PI NEW YORK
PA 32 AVENUE OF THE AMERICAS, NEW YORK, NY 10013-2473 USA
SN 0890-037X
EI 1550-2740
J9 WEED TECHNOL
JI Weed Technol.
PD JUL-SEP
PY 2007
VL 21
IS 3
BP 656
EP 660
DI 10.1614/WT-06-153.1
PG 5
WC Agronomy; Plant Sciences
WE Science Citation Index Expanded (SCI-EXPANDED)
SC Agriculture; Plant Sciences
GA 223EN
UT WOS:000250352500015
DA 2023-07-11
ER

PT J
AU Amey, J
   Lord, JM
   de Lange, P
AF Amey, Jacinda
   Lord, Janice M.
   de lange, Peter
TI First record of a vascular plant from the Bounty Islands: Lepidium
   oleraceum (nau, Cook's scurvy grass) (Brassicaceae)
SO NEW ZEALAND JOURNAL OF BOTANY
LA English
DT Article
DE Brassicaceae; Lepidium oleraceum; Bounty Islands; long-distance
   dispersal; DNA sequences; New Zealand flora
ID NEW-ZEALAND; UNCOMMON PLANTS
AB The discovery of a population of the New Zealand endemic Lepidium oleraceum (nau, Cook's scurvy grass; Brassicaceae) on Funnel Island, in the Centre Group of the Bounty Islands archipelago is reported. A single plant was also sighted growing on the top of Molly Cap. This represents the first record of a vascular plant species on the inhospitable Bounty Islands archipelago. The location of the plants in sheltered, north-facing crevices may explain why they were overlooked by previous visits. However, given this population's morphological and genetic affinities to southern South Island and Stewart Island populations of L. oleraceum sens. str. rather than to forms of that species known from the nearby Antipodes Islands archipelago, it is more likely that this is a recent colonisation from that part of New Zealand.
C1 Univ Otago, Dept Zool, Dunedin 9054, New Zealand.
   Univ Otago, Dept Bot, Dunedin 9054, New Zealand.
   Terrestrial Conservat Unit, Dept Conservat, Auckland 1145, New Zealand.
C3 University of Otago; University of Otago
RP Amey, J (通讯作者)，Univ Otago, Dept Zool, POB 56, Dunedin 9054, New Zealand.
RI de Lange, Peter/V-1338-2018; Lord, Janice Marjorie/A-8869-2012
OI de Lange, Peter/0000-0001-6699-7083; Lord, Janice
   Marjorie/0000-0001-8314-0428
CR BRADLEY I, 2004, DONT ROCK BOAT MAN N
   COCKAYNE L, 1958, VEGETATION NZ
   de Lange PJ, 2004, NEW ZEAL J BOT, V42, P45, DOI 10.1080/0028825X.2004.9512890
   de Lange PJ, 1999, NEW ZEAL J BOT, V37, P603, DOI 10.1080/0028825X.1999.9512657
   Eden A. W., 1955, ISLANDS DESPAIR
   Higham T., 1991, NZ SUBANTARCTIC ISLA
   Norton DA, 1997, BIODIVERS CONSERV, V6, P765, DOI 10.1023/B:BIOC.0000010401.93153.29
   REDWOOD R, 1950, FORGOTTEN ISLANDS S
   WALLS G, 2002, THREATENED PLANTS CH
NR 9
TC 7
Z9 7
U1 0
U2 5
PU RSNZ PUBLISHING
PI WELLINGTON
PA PO BOX  598, WELLINGTON, 00000, NEW ZEALAND
SN 0028-825X
J9 NEW ZEAL J BOT
JI N. Z. J. Bot.
PD MAR
PY 2007
VL 45
IS 1
BP 87
EP 90
PG 4
WC Plant Sciences
WE Science Citation Index Expanded (SCI-EXPANDED)
SC Plant Sciences
GA 164RU
UT WOS:000246252500006
DA 2023-07-11
ER

PT J
AU Heenan, PB
   Dawson, MI
   Fitzjohn, RG
   Stewart, AV
AF Heenan, P. B.
   Dawson, M. I.
   Fitzjohn, R. G.
   Stewart, A. V.
TI Experimental hybridisation of Brassica species in New Zealand
SO NEW ZEALAND JOURNAL OF BOTANY
LA English
DT Article
DE Brassicaceae; Brassica; B. juncea; B. napus; B. oleracea; hybrids; gene
   flow; chlorsulfuron; New Zealand
ID RAPA VAR. OLEIFERA; OILSEED RAPE; B-RAPA; INTERSPECIFIC HYBRIDIZATION;
   NAPUS; INTROGRESSION; RESISTANCE; JUNCEA; CANTERBURY; TRANSGENE
AB Field hybridisation experiments are described in which B. juncea, B. napus, and B. oleracea were crossed with B. napus (male), and B. napus was crossed with B. juncea (male). Five of the experiments used chlorsulfuron herbicide-resistant B. napus as the paternal parent, allowing over 98 000 seeds to be easily and efficiently screened for chlorsulfuron resistance to detect hybrid progeny. Two experiments used leaf morphological characters to identify putative hybrids. Intraspecific B. napus crosses produced low percentages (1.83% and 1.79%) of hybrid progeny. Brassica juncea x B. napus interspecific crosses produced on average 2.1% hybrids, and the B. napus x B. juncea cross produced 0.2% hybrids. No hybrids were detected by chlorsulfuron resistance in the B. oleracea x B. napus cross. Fecundity of the F-1 hybrid plants in all of the crosses was low compared with their parents, with hybrids having less than 28% pollen stainability and producing less than 2.4 seeds per flower pollinated when selfed or backcrossed; most of the F-1 hybrids studied produced less than one seed per flower pollinated. These results show that low levels of hybridisation and gene transfer between B. napus and some relatives could occur in New Zealand when grown in close proximity.
C1 Allan Herbarium, Landcare Res, Lincoln 7640, New Zealand.
   PGG Wrightson Seeds, Christchurch 8140, New Zealand.
C3 Landcare Research - New Zealand
RP Heenan, PB (通讯作者)，Allan Herbarium, Landcare Res, POB 40, Lincoln 7640, New Zealand.
RI Heenan, Peter/AAS-1048-2021
OI Heenan, Peter/0000-0001-8229-7466; FitzJohn, Richard/0000-0001-8888-3837
CR ALEXANDER MP, 1969, STAIN TECHNOL, V44, P117, DOI 10.3109/10520296909063335
   Anand I. J., 1985, Cruciferae Newsletter, P44
   BECKER HC, 1992, THEOR APPL GENET, V84, P303, DOI 10.1007/BF00229487
   Bing DJ, 1996, PLANT BREEDING, V115, P470, DOI 10.1111/j.1439-0523.1996.tb00959.x
   CALDER R. A., 1937, New Zealand Journal of Agriculture, V55, P299
   CHOUDHARY BR, 1999, P 10 INT RAP C CANB, V516
   CHRISTEY M, 2001, 427 CROP FOOD RES
   CONNER AJ, 1994, P NZ PLAN P, V47, P173
   Conner AJ, 2003, PLANT J, V33, P19, DOI 10.1046/j.0960-7412.2002.001607.x
   Cuthbert JL, 2001, CAN J PLANT SCI, V81, P657, DOI 10.4141/P01-070
   DASTIDAR NG, 1999, P 10 INT RAP C CANB, V244
   DAVEY VM, 1959, SCOTTISH PLANT BREED, P1
   DHILLON SS, 1985, CRUCIFERAE NEWSLETTE, V10, P27
   FRELLO S, 1995, THEOR APPL GENET, V91, P236, DOI 10.1007/BF00220883
   Hansen LB, 2001, GENET RESOUR CROP EV, V48, P621, DOI 10.1023/A:1013825816443
   HEANEY RK, 1980, J SCI FOOD AGR, V31, P785, DOI 10.1002/jsfa.2740310808
   Heenan PB, 2005, NEW ZEAL J BOT, V43, P817, DOI 10.1080/0028825X.2005.9512992
   Heenan PB, 2004, NEW ZEAL J BOT, V42, P815, DOI 10.1080/0028825X.2004.9512932
   HEYN FW, 1977, Z PFLANZENZUCHT, V78, P13
   Jenkins TE, 2005, NEW ZEAL J CROP HORT, V33, P9, DOI 10.1080/01140671.2005.9514325
   Jenkins TE, 2001, N Z PLANT PROTECT-SE, V54, P101, DOI 10.30843/nzpp.2001.54.3724
   JENKINS TE, 2005, THESIS LINCOLN U LIN
   JORGENSEN RB, 1994, AM J BOT, V81, P1620, DOI 10.2307/2445340
   Jorgensen RB, 1998, ACTA HORTIC, P211, DOI 10.17660/ActaHortic.1998.459.23
   LEWIS LJ, 1994, P 8 INT RAP C SASK C, V5, P1528
   MURASHIGE T, 1962, PHYSIOL PLANTARUM, V15, P473, DOI 10.1111/j.1399-3054.1962.tb08052.x
   PALMER TP, 1962, HEREDITY, V17, P278, DOI 10.1038/hdy.1962.21
   PRAKASH S, 1988, PLANT BREEDING, V101, P167, DOI 10.1111/j.1439-0523.1988.tb00283.x
   PRAKASH S, 1990, GENET RES, V56, P1, DOI 10.1017/S0016672300028810
   RASHID A, 1994, PLANT BREEDING, V112, P127, DOI 10.1111/j.1439-0523.1994.tb00660.x
   Rieger MA, 2002, SCIENCE, V296, P2386, DOI 10.1126/science.1071682
   Roy N. N., 1980, SABRAO Journal, V12, P43
   SABHARWAL PS, 1993, BIOL PLANTARUM, V35, P169, DOI 10.1007/BF02925934
   Sharma T. R., 1992, Journal of Genetics and Breeding, V46, P373
   Staniland BK, 2000, CAN J PLANT SCI, V80, P521, DOI 10.4141/P99-117
   STEWART AV, 2002, P NZ AGRONOMY SOC, V32, P63
   SUBUDHI PK, 1994, EUPHYTICA, V74, P1, DOI 10.1007/BF00033760
   WAHIDUZZAMAN MD, 1987, THESIS SVERIGES LANT
   Webb C. J., 1988, FLORA NZ
   Wilkinson MJ, 2003, SCIENCE, V302, P457, DOI 10.1126/science.1088200
   Wilkinson MJ, 2000, MOL ECOL, V9, P983, DOI 10.1046/j.1365-294x.2000.00986.x
   Yamagishi H., 1982, Cruciferae Newsletter, P34
NR 42
TC 7
Z9 8
U1 0
U2 4
PU TAYLOR & FRANCIS LTD
PI ABINGDON
PA 2-4 PARK SQUARE, MILTON PARK, ABINGDON OR14 4RN, OXON, ENGLAND
SN 0028-825X
EI 1175-8643
J9 NEW ZEAL J BOT
JI N. Z. J. Bot.
PD MAR
PY 2007
VL 45
IS 1
BP 53
EP 66
PG 14
WC Plant Sciences
WE Science Citation Index Expanded (SCI-EXPANDED)
SC Plant Sciences
GA 164RU
UT WOS:000246252500003
DA 2023-07-11
ER

PT J
AU Dierig, DA
   Salywon, AM
   Tomasi, PM
   Dahlquist, GH
   Isbell, TA
AF Dierig, D. A.
   Salywon, A. M.
   Tomasi, P. M.
   Dahlquist, G. H.
   Isbell, T. A.
TI Variation of seed oil composition in parent and S-1 generations of
   Lesquerella fendleri (Brassicaceae)
SO INDUSTRIAL CROPS AND PRODUCTS
LA English
DT Article; Proceedings Paper
CT 17th Annual Meeting of the
   Associaton-for-the-Advancement-of-Industrial-Crops
CY SEP 17-21, 2005
CL Murcia, SPAIN
SP Assoc Advancement Ind Crops
DE genetic variability; hydroxy fatty acids; lesquerolic acid; seed oil
   composition
ID OLEATE 12-HYDROXYLASE; FATTY-ACIDS; GERMPLASM; DESATURASE; ESTOLIDES;
   CASTOR
AB The seed oil of Lesquerella fendleri is valued for its use in industrial products including lubricants, methyl esters for diesel fuel additives, greases, drying agents, plastics, nylon-11, surfactants and protective coatings. The predominate fatty acids in the seed oil of all Lesquerella species are hydroxy fatty acids (HFA) and the HFA found in L. fendleri, the species being developed as a new crop for the southwestern U.S., is lesquerolic acid. The amount of variability for this and other fatty acids in its seed oil profile was considered somewhat narrow, limiting the potential progress in breeding for oil quality traits. A half seed method (HSM) of fatty acid analysis adapted for this small-seeded species, where the mean seed weight is 0.006 g, when compared to a bulk seed method (BSM) shows that much diversity actually exists. This variability was masked because the BSM is an average value of up to 50 seeds for each analysis compared to a half of a seed that results from a single pollination event. One thousand HSM seeds from an improved breeding population, WCL-LO3 were analyzed and the same breeding population analyzed by the BSM. A population of 32 unimproved accessions was also included for comparison because it represents the most diverse germplasm available for L. fendleri, originating from several geographical locations. Greater variability was detected with the HSM, especially for lesquerolic acid. Plants with lesquerolic acid values up to 74% and as low as 36% were found by the HSM, compared to an average of 55% by the BSM. These are the highest values reported for lesquerolic acid in this species. Lower values for two acids causing high oxidative instability of the oil, linoleic and linolenic were also detected. Plants with high and low lesquerolic acid values were then selected and S-1 populations produced. The means from these 'high' and 'low' selected progeny populations were not the same as the respective mean parental values. The variability in these progeny was similar to the range and mean observed in the original population. This is likely due to at least a couple of genes segregating for this trait, requiring further generations for improvement and to determine the genetic inheritance of fatty acid. (C) 2006 Elsevier B.V. All rights reserved.
C1 ARS, US Arid Lands Agr Res Ctr, USDA, Maricopa, AZ 85239 USA.
   ARS, Natl Ctr Agr Utilizat Res, USDA, Peoria, IL 61604 USA.
C3 United States Department of Agriculture (USDA); United States Department
   of Agriculture (USDA)
RP Dierig, DA (通讯作者)，ARS, US Arid Lands Agr Res Ctr, USDA, 21881 N Cardon Lane, Maricopa, AZ 85239 USA.
EM ddierig@uswcl.ars.ag.gov
OI Salywon, Andrew/0000-0002-5178-5114
CR BARCLAY ARTHUR S., 1962, ECON BOT, V16, P95, DOI 10.1007/BF02985296
   Broun P, 1998, PLANT J, V13, P201, DOI 10.1046/j.1365-313X.1998.00023.x
   Broun P, 1998, SCIENCE, V282, P1315, DOI 10.1126/science.282.5392.1315
   Cermak SC, 2006, IND CROP PROD, V23, P54, DOI 10.1016/j.indcrop.2005.04.001
   Dierig DA, 2006, CROP SCI, V46, P1832, DOI 10.2135/cropsci2006.02-0103
   Dierig DA, 2006, IND CROP PROD, V24, P17, DOI 10.1016/j.indcrop.2005.10.004
   Dierig DA, 1996, IND CROP PROD, V5, P53, DOI 10.1016/0926-6690(95)00052-6
   Dierig DA, 2004, EUPHYTICA, V139, P199, DOI 10.1007/s10681-004-3033-2
   Engeseth N, 1996, PLANTA, V198, P238, DOI 10.1007/BF00206249
   HAYES DG, 1995, J AM OIL CHEM SOC, V72, P559, DOI 10.1007/BF02638857
   ISBELL TA, IN PRESS IND CROPS P
   JONES Q., 1960, Economic Botany, V14, P56, DOI 10.1007/BF02859366
   Knowles P.F., 1989, OIL CROPS WORLD, P361
   MORRIS LJ, 1997, BIOCHEM BIOPH RES CO, V29, P215
   RATTRAY J, 1991, BIOTECHNOLOGY PLANT, P1
   Reed DW, 1997, PLANT PHYSIOL, V114, P63, DOI 10.1104/pp.114.1.63
   Roetheli JC, 1991, GROWING IND MAT SERI
   Rojas-Barros P, 2004, CROP SCI, V44, P76, DOI 10.2135/cropsci2004.7600
   Salywon AM, 2005, AM J BOT, V92, P53, DOI 10.3732/ajb.92.1.53
   SMITH CR, 1961, J ORG CHEM, V26, P2903, DOI 10.1021/jo01066a067
   STEFANSSON BR, 1964, CAN J PLANT SCI, V44, P359, DOI 10.4141/cjps64-069
   VANDELOO FJ, 1995, P NATL ACAD SCI USA, V92, P6743, DOI 10.1073/pnas.92.15.6743
   Velasco Leonardo, 1999, Journal of Applied Genetics, V40, P185
NR 23
TC 7
Z9 7
U1 0
U2 5
PU ELSEVIER SCIENCE BV
PI AMSTERDAM
PA PO BOX 211, 1000 AE AMSTERDAM, NETHERLANDS
SN 0926-6690
J9 IND CROP PROD
JI Ind. Crop. Prod.
PD NOV
PY 2006
VL 24
IS 3
SI SI
BP 274
EP 279
DI 10.1016/j.indcrop.2006.06.009
PG 6
WC Agricultural Engineering; Agronomy
WE Conference Proceedings Citation Index - Science (CPCI-S); Science Citation Index Expanded (SCI-EXPANDED)
SC Agriculture
GA 122RT
UT WOS:000243245000012
DA 2023-07-11
ER

PT J
AU Demirel, N
   Cranshaw, W
AF Demirel, N.
   Cranshaw, W.
TI Permethrin treatment of pollination bags as a protecting from false
   chinch bug, Nysius raphanus (Howard) (Hemiptera : Lygaeidae), injury to
   canola in Colorado
SO CROP PROTECTION
LA English
DT Article
DE false chinch bug (FCB); Nysius raphanus (Howard) (Hemiptera :
   Lygaeidae); permethrin; pollination bags; canola
ID ERICAE; PEST
AB The false chinch bug (FCB), Nysius raphanus (Howard) (Hemiptera: Lygaeidae), is one of the most important pests on the Brassicaceae plants in Colorado (USA), commonly in large numbers on developing canola, particularly after flowering. Aggregations occur in breeding trials on bags used to control pollination. Sprays of permethrin, but not pyrethrins, applied to the bags significantly reduced numbers of FCB for at least 12 days after application. This reduction resulted in a 25-79% increase in yields compared with untreated bags. (c) 2006 Elsevier Ltd. All rights reserved.
C1 Mustafa Kemal Univ, Fac Agr, Dept Plant Protect, TR-31034 Antakya, Hatay, Turkey.
   Colorado State Univ, Dept Bioagr Sci & Pest Management, Ft Collins, CO 80523 USA.
C3 Mustafa Kemal University; Colorado State University
RP Demirel, N (通讯作者)，Mustafa Kemal Univ, Fac Agr, Dept Plant Protect, TR-31034 Antakya, Hatay, Turkey.
EM ndemirel@mku.edu.tr
CR ASHLOCK PD, 1977, P ENTOMOL SOC WASH, V79, P575
   BARNES MM, 1970, J ECON ENTOMOL, V63, P1462, DOI 10.1093/jee/63.5.1462
   BURGESS L, 1986, CAN ENTOMOL, V118, P1059, DOI 10.4039/Ent1181059-10
   BYERS G W, 1973, Journal of the Kansas Entomological Society, V46, P281
   Capinera, 2002, HDB VEGETABLE PESTS, P729
   Demirel N., 2005, Pakistan Journal of Biological Sciences, V8, P665, DOI 10.3923/pjbs.2005.665.668
   DEMIREL N, 2003, THESIS COLO STATE, P266
   Howard R.R., 1872, CAN ENTOMOL, V4, P219
   Knowlton George F., 1943, JOUR ECON ENT, V36, P332, DOI 10.1093/jee/36.2.332
   KNOWLTON GF, 1934, FALSE CHINCH BUG NYS, V43, P2
   LEIGH TF, 1961, J ECON ENTOMOL, V54, P120, DOI 10.1093/jee/54.1.120
   Milliken FB, 1918, J AGRIC RES, V13, P0571
   Muller F., 2000, AGROCHEMICALS COMPOS
   *SAS I INC, 1990, SAS STAT US GUID VER
   SMITH GL, 1942, B CALIF AGR EXP STN, V660, P43
   Sweet MH, 2000, HETEROPTERA OF ECONOMIC IMPORTANCE, P143
   TAPPAN WB, 1970, J ECON ENTOMOL, V63, P658, DOI 10.1093/jee/63.2.658a
   Thomson W., 1998, AGR CHEM BOOK 1 INSE
   Ware G, 2000, PESTICIDE BOOK
   WENE GP, 1958, J ECON ENTOMOL, V51, P250, DOI 10.1093/jee/51.2.250a
   WENE GP, 1953, P RIO GRAND VALL HOR, V7, P75
NR 21
TC 7
Z9 9
U1 0
U2 3
PU ELSEVIER SCI LTD
PI OXFORD
PA THE BOULEVARD, LANGFORD LANE, KIDLINGTON, OXFORD OX5 1GB, OXON, ENGLAND
SN 0261-2194
J9 CROP PROT
JI Crop Prot.
PD SEP
PY 2006
VL 25
IS 9
BP 1062
EP 1064
DI 10.1016/j.cropro.2006.01.009
PG 3
WC Agronomy
WE Science Citation Index Expanded (SCI-EXPANDED)
SC Agriculture
GA 064DN
UT WOS:000239069500024
DA 2023-07-11
ER

PT J
AU Al-Shehbaz, IA
AF Al-Shehbaz, IA
TI Novelties and notes on miscellaneous Asian Brassicaceae
SO NOVON
LA English
DT Article
ID SYSTEMATICS; BIOLOGY
AB Draba bartholomewii (Brassicaceae), a new species from Qinghai, China, is described and illustrated. The monotypic genera Coelonema and Nesocrambe are reduced to the synonymy of Draba and Hemicrambe, respectively. The new combinations Alyssum dahuricum, Draba draboides, Hemicrambe socotrana, Lepidium coronopus, and Pegaeophylon purii are proposed.
C1 Missouri Bot Garden, St Louis, MO 63166 USA.
C3 Missouri Botanical Gardens
RP Al-Shehbaz, IA (通讯作者)，Missouri Bot Garden, Pob 299, St Louis, MO 63166 USA.
EM ihsan.al-shehbaz@mobot.org
CR Al-Shehbaz I, 1998, NOVON, V8, P327, DOI 10.2307/3391849
   Al-Shehbaz I. A., 2000, Edinburgh Journal of Botany, V57, P157, DOI 10.1017/S0960428600000111
   Al-Shehbaz IA, 2002, NOVON, V12, P5, DOI 10.2307/3393229
   ALSHEHBAZ IA, 1984, J ARNOLD ARBORETUM, V65, P343
   [Anonymous], FLORA CHINA
   [Anonymous], 1753, SPECIES PLANTARUM
   Appel O, 2003, FA GE VAS P, V5, P75
   BALL PW, 1993, FL EUROPAEA, V2, P359
   BRUGGEMANN H., 2000, THESIS U OSNABRUCK
   Czerepanov S. K., 1995, VASCULAR PLANTS RUSS
   Dudley TR, 1964, J ARNOLD ARBORETUM, V4, P358
   FORSSKAL P, FLORA AEGYPTIACO ARA
   Gomez-Campo C, 1999, DEV PL GEN, V4, P3
   GOMEZ-CAMPO C, 1977, Anales del Instituto Botanico A. J. Cavinilles, V34, P151
   GOMEZCAMPO C, 1978, LAGASCALIA, V7, P189
   Jonsell B, 2002, NORD J BOT, V22, P67, DOI 10.1111/j.1756-1051.2002.tb01625.x
   Koch M, 2003, ANN MO BOT GARD, V90, P151, DOI 10.2307/3298580
   Koch M, 2002, ANN MO BOT GARD, V89, P88, DOI 10.2307/3298659
   LEADLAY EA, 1990, BOT J LINN SOC, V102, P313, DOI 10.1111/j.1095-8339.1990.tb01884.x
   Miller A.G., 2002, WILLDENOWIA, V32, P61
   Rawat D. S., 1996, Journal of the Bombay Natural History Society, V93, P262
   REBENSKAYA EV, 1994, FL SIBIRIAE, V7, P106
   TOWSEND CC, 1971, HOOKERS ICON PL, V7, P3673
   Warwick SI, 1998, NOVON, V8, P321, DOI 10.2307/3392030
   Warwick SI, 1997, CAN J BOT, V75, P960, DOI 10.1139/b97-107
NR 25
TC 7
Z9 11
U1 0
U2 0
PU MISSOURI BOTANICAL GARDEN
PI ST LOUIS
PA 2345 TOWER GROVE AVENUE, ST LOUIS, MO 63110 USA
SN 1055-3177
J9 NOVON
JI Novon
PY 2004
VL 14
IS 2
BP 153
EP 157
PG 5
WC Plant Sciences
WE Science Citation Index Expanded (SCI-EXPANDED)
SC Plant Sciences
GA 829CC
UT WOS:000222019800001
DA 2023-07-11
ER

PT J
AU Al-Shehbaz, IA
AF Al-Shehbaz, IA
TI Two new species of Draba (Brassicaceae): D mieheorum from Tibet and D
   sagasteguii from Peru
SO NOVON
LA English
DT Article
DE Brassicaccae; China; Draba; Peru; Tibet
AB The new Tibetan Draba mieheorum and Peruvian D. sagasteguii (Brassicaceae) are described and illustrated. The distinguishing characters separating each species from its nearest relatives are discussed.
C1 Missouri Bot Garden, St Louis, MO 63166 USA.
C3 Missouri Botanical Gardens
RP Al-Shehbaz, IA (通讯作者)，Missouri Bot Garden, Pob 299, St Louis, MO 63166 USA.
EM ihsan.al-shehbaz@mobot.org
CR [Anonymous], FLORA CHINA
   POHLE R, 1925, REPERT SP NOV REGNI, V32, P1
   SCHULZ OE, 1927, PFLANZENREICH, V4, P1
NR 3
TC 7
Z9 8
U1 0
U2 2
PU MISSOURI BOTANICAL GARDEN
PI ST LOUIS
PA 2345 TOWER GROVE AVENUE, ST LOUIS, MO 63110 USA
SN 1055-3177
J9 NOVON
JI Novon
PY 2004
VL 14
IS 3
BP 249
EP 252
PG 4
WC Plant Sciences
WE Science Citation Index Expanded (SCI-EXPANDED)
SC Plant Sciences
GA 859OT
UT WOS:000224278500002
DA 2023-07-11
ER

PT J
AU Al-Shehbaz, IA
   Yue, JP
   Sun, H
AF Al-Shehbaz, IA
   Yue, JP
   Sun, H
TI Shangrilaia (Brassicaceae), a new genus from China
SO NOVON
LA English
DT Article
DE Baimashania; Brassicaceae; Braya; China; Shangrilaia; Yunnan
ID DRABA BRASSICACEAE
AB The new genus and species Shangrilaia nana (Brassicaccae) are described and illustrated, and their relationships to distinguishing characters from Braya and Baimashania are discussed.
C1 Missouri Bot Garden, St Louis, MO 63166 USA.
   Chinese Acad Sci, Kunming Inst Bot, Kunming 650204, Peoples R China.
C3 Missouri Botanical Gardens; Chinese Academy of Sciences; Kunming
   Institute of Botany, CAS
RP Al-Shehbaz, IA (通讯作者)，Missouri Bot Garden, Pob 299, St Louis, MO 63166 USA.
EM ihsan.al-shehbaz@mobot.org; yuejlpel@mall.kib.ac.cn; hsun@mall.kib.ac.cn
CR Al-Shehbaz FA, 2004, NOVON, V14, P269
   Al-Shehbaz I. A., 2002, Edinburgh Journal of Botany, V59, P443
   Al-Shehbaz I. A., 2003, NOVON, V13, P173, DOI 10.2307/3393511
   Al-Shehbaz IA, 2004, NOVON, V14, P249
   Al-Shehbaz IA, 2004, NOVON, V14, P153
   Al-Shehbaz IA, 2002, NOVON, V12, P5, DOI 10.2307/3393229
   Al-Shehbaz IA, 2002, NOVON, V12, P309, DOI 10.2307/3393071
   Al-Shehbaz IA, 2002, NOVON, V12, P314, DOI 10.2307/3393072
   Al-Shehbaz Ihsan A., 2002, Harvard Papers in Botany, V7, P23
   Al-Shehbaz Ihsan A., 2003, Harvard Papers in Botany, V8, P25
   Al-Shehbaz Ihsan A., 2002, Adansonia (Paris), V24, P89
   [Anonymous], FLORA CHINA
   Appel O, 2003, FA GE VAS P, V5, P75
   Warwick SI, 2004, CAN J BOT, V82, P376, DOI 10.1139/B04-012
NR 14
TC 7
Z9 10
U1 0
U2 5
PU MISSOURI BOTANICAL GARDEN
PI ST LOUIS
PA 2345 TOWER GROVE AVENUE, ST LOUIS, MO 63110 USA
SN 1055-3177
J9 NOVON
JI Novon
PY 2004
VL 14
IS 3
BP 271
EP 274
PG 4
WC Plant Sciences
WE Science Citation Index Expanded (SCI-EXPANDED)
SC Plant Sciences
GA 859OT
UT WOS:000224278500006
DA 2023-07-11
ER

PT J
AU Shamrov, II
AF Shamrov, II
TI Ovule and seed study in Capsella bursa-pastoris (Brassicaceae) with a
   pecullar endothelium formation pattern
SO ACTA BIOLOGICA CRACOVIENSIA SERIES BOTANICA
LA English
DT Article
DE Capsella bursa-pastoris; ovule; seed; development; histochemistry
ID ARABIDOPSIS-THALIANA; LIGHT-MICROSCOPE; TISSUE
AB The paracarpous gynoecium in Capsella bursa-pastoris is characterized by postgenital fusion of two carpels into a single structure representing a false two-loculated ovary. The ovular primordium is initiated by periclinal cell divisions of both the subdermal and third layers of the placenta. The ovule is ana-amphitropous, medionucellate, funicular and bitegmic, with the micropyle formed by both integuments. During development the cells of the micropylar and middle nucellar zones degenerate and the persisting chalazal zone assumes a column shape (the postamento-podium). The integuments develop according to Dermal type and Variation C (author's term). In the mature ovule the inner integument consists of three layers, and the outer integument is two-layered except on the abaxial side of the ovule where the integuments are more massive. At the two-nucleate megagametophyte stage the inner epidermis cells of the inner integument begin to divide periclinally. These divisions are followed by differentiation, giving rise to cells that differ in their form, structure, substance accumulation and participation in seed coat organization. The inner layer, consisting of cytoplasm-rich cells with marked radial expansion, represents the endothelium. The cells of the other layer become vacuolate and extend tangentially. They form the middle layer. The cells of the outer epidermis and middle layer are destroyed (in the latter only partly) during seed development. The endothelium becomes the endotegmen (pigment layer), composed of thick-walled cells that contain tannins and possibly lipids. The outer integument gives rise to the testa, composed of an epidermal mucilaginous layer and a sclerotic (mechanical) layer consisting of cells with thickened radial and inner tangential walls and containing starch. The hypostase is differentiated at the base of the nucellus and integuments in contact with the chalaza. The vascular bundle of the ovule reaches the hypostase, which is preserved also in the mature seed and represented by 3-5 layers forming a cup. The cells of the hypostase accumulate proteins and dextrins during the late stages of ovule development, and starch after fertilization. Later, at the early globular embryo stage, the cell walls begin to lignify, the cell contents showing tannin-like substances.
C1 VL Komarov Bot Inst, Dept Embryol & Reprod Biol, St Petersburg 197376, Russia.
C3 Russian Academy of Sciences; Komarov Botanical Institute, Russian
   Academy of Sciences
RP Shamrov, II (通讯作者)，VL Komarov Bot Inst, Dept Embryol & Reprod Biol, Prof Popov St,2, St Petersburg 197376, Russia.
CR Anisimova GM, 2000, ACTA BIOL CRACOV BOT, V42, P47
   Beeckman T, 2000, J PLANT RES, V113, P139, DOI 10.1007/PL00013924
   Belzung E, 1900, ANATOMIE PHYSL VEGET
   BOCQUET G, 1959, PHYTOMORPHOLOGY, V9, P222
   BOEKE JH, 1971, MED ACTA BOT NEERL, V20, P570
   BOUMAN F, 1975, BOT J LINN SOC, V70, P213, DOI 10.1111/j.1095-8339.1975.tb01646.x
   BOUMAN F, 1971, ACTA BOT NEERL, V20, P565, DOI 10.1111/j.1438-8677.1971.tb00199.x
   Bouman F., 1984, EMBRYOLOGY ANGIOSPER, P123, DOI DOI 10.1007/978-3-642-69302-1_3
   GASSER CS, 1993, PLANT CELL, V5, P1231, DOI 10.1105/tpc.5.10.1231
   GUIGNARD L, 1893, J BOT, V7, P1
   GUIGNARD L, 1892, B SOC BOT FR, V39, P392
   GUIGNARD L, 1893, J BOT PARIS, V7, P21
   HENRY ALBERT, 1958, BULL SOC BOT FRANCE, V105, P20
   HILL JL, 1994, ARABIDOPSIS ATLAS MO, P158
   IVANOV VB, 1967, CYTOLOGY, V9, P112
   Jensen W.A, 1962, BOT HISTOCHEMISTRY
   KAPIL RN, 1978, BOT REV, V44, P457, DOI 10.1007/BF02860847
   POLLOCK EG, 1967, NEW PHYTOL, V66, P413, DOI 10.1111/j.1469-8137.1967.tb06021.x
   PRASAD K, 1977, Botanische Jahrbuecher fuer Systematik Pflanzengeschichte und Pflanzengeographie, V98, P266
   PRASAD K, 1977, Botanische Jahrbuecher fuer Systematik Pflanzengeschichte und Pflanzengeographie, V97, P508
   PRASAD K, 1979, BOT JAHRB, V100, P536
   PRASAD K, 1974, J INDIAN BOT SOC, V54, P24
   Prozina MN, 1960, BOT MICROTECHNIQUE
   RATHORE RKS, 1968, J INDIAN BOT SOC, V47, P341
   ROTH INGRID, 1957, FLORA, V145, P212
   SCHNEITZ K, 1995, PLANT J, V7, P731, DOI 10.1046/j.1365-313X.1995.07050731.x
   SCHULZ P, 1986, CAN J BOT, V64, P875, DOI 10.1139/b86-114
   SCHULZ P, 1981, PROTOPLASMA, V107, P27, DOI 10.1007/BF01275605
   SCHULZ P, 1971, J CELL SCI, V8, P201
   SCHULZ SR, 1966, AM J BOT, V53, P605
   Shamrov I. I., 1999, Botanicheskii Zhurnal (St. Petersburg), V84, P13
   Shamrov I. I., 1998, Botanicheskii Zhurnal (St. Petersburg), V83, P3
   SHAMROV I I, 1990, Botanicheskii Zhurnal (St. Petersburg), V75, P1363
   Shamrov I. I., 1993, Botanicheskii Zhurnal (St. Petersburg), V78, P47
   Shamrov I. I., 1994, Botanicheskii Zhurnal (St. Petersburg), V79, P19
   Shamrov II, 2000, ACTA BIOL CRACOV BOT, V42, P9
   Shamrov Ivan I., 1998, Botanische Jahrbuecher fuer Systematik Pflanzengeschichte und Pflanzengeographie, V120, P377
   STRASBURGER E, 1884, KLEINE BOT PRAKTIKUM
   SUMNER MJ, 1988, CAN J BOT, V66, P2459, DOI 10.1139/b88-334
   VERBEKE JA, 1992, ANNU REV PLANT PHYS, V43, P583, DOI 10.1146/annurev.pp.43.060192.003055
   VIJAYARAGHAVAN M R, 1981, Beitraege zur Biologie der Pflanzen, V56, P7
NR 41
TC 7
Z9 9
U1 0
U2 5
PU POLSKA AKADEMIA NAUK
PI KRAKOW
PA ODDZIAL W KRAKOWIE UL, SLAWKOWSKA 17, 31-018 KRAKOW, POLAND
SN 0001-5296
J9 ACTA BIOL CRACOV BOT
JI Acta Biol. Crac. Ser. Bot.
PY 2002
VL 44
BP 79
EP 90
PG 12
WC Plant Sciences
WE Science Citation Index Expanded (SCI-EXPANDED)
SC Plant Sciences
GA 632BA
UT WOS:000180202100009
DA 2023-07-11
ER

PT J
AU Javed, MA
   Schwelm, A
   Zamani-Noor, N
   Salih, R
   Vano, MS
   Wu, JX
   Garcia, MG
   Heick, TM
   Luo, CY
   Prakash, P
   Perez-Lopez, E
AF Javed, Muhammad Asim
   Schwelm, Arne
   Zamani-Noor, Nazanin
   Salih, Rasha
   Vano, Marina Silvestre
   Wu, Jiaxu
   Garcia, Melaine Gonzalez
   Heick, Thies Marten
   Luo, Chaoyu
   Prakash, Priyavashini
   Perez-Lopez, Edel
TI The clubroot pathogen Plasmodiophora brassicae: A profile update
SO MOLECULAR PLANT PATHOLOGY
LA English
DT Article
DE clubroot; cruciferous crops; effectors; host resistance; pathotyping;
   Phytomyxea; protist
ID ARABIDOPSIS-THALIANA; RESTING SPORES; PLANT-PATHOGEN; OILSEED RAPE;
   RESISTANCE GENES; CROP-ROTATION; SEEDLING AGE; LRR GENES; DISEASE; HOST
AB BackgroundPlasmodiophora brassicae is the causal agent of clubroot disease of cruciferous plants and one of the biggest threats to the rapeseed (Brassica napus) and brassica vegetable industry worldwide. Disease symptomsIn the advanced stages of clubroot disease wilting, stunting, yellowing, and redness are visible in the shoots. However, the typical symptoms of the disease are the presence of club-shaped galls in the roots of susceptible hosts that block the absorption of water and nutrients. Host rangeMembers of the family Brassicaceae are the primary host of the pathogen, although some members of the family, such as Bunias orientalis, Coronopus squamatus, and Raphanus sativus, have been identified as being consistently resistant to P. brassicae isolates with variable virulence profile. TaxonomyClass: Phytomyxea; Order: Plasmodiophorales; Family: Plasmodiophoraceae; Genus: Plasmodiophora; Species: Plasmodiophora brassicae (Woronin, 1877). DistributionClubroot disease is spread worldwide, with reports from all continents except Antarctica. To date, clubroot disease has been reported in more than 80 countries. PathotypingBased on its virulence on different hosts, P. brassicae is classified into pathotypes or races. Five main pathotyping systems have been developed to understand the relationship between P. brassicae and its hosts. Nowadays, the Canadian clubroot differential is extensively used in Canada and has so far identified 36 different pathotypes based on the response of a set of 13 hosts. Effectors and resistanceAfter the identification and characterization of the clubroot pathogen SABATH-type methyltransferase PbBSMT, several other effectors have been characterized. However, no avirulence gene is known, hindering the functional characterization of the five intercellular nucleotide-binding (NB) site leucine-rich-repeat (LRR) receptors (NLRs) clubroot resistance genes validated to date. Important LinkCanola Council of Canada is constantly updating information about clubroot and P. brassicae as part of their Canola Encyclopedia: . Phytosanitary categorizationPLADBR: EPPO A2 list; Annex designation 9E.
C1 [Javed, Muhammad Asim; Salih, Rasha; Vano, Marina Silvestre; Wu, Jiaxu; Garcia, Melaine Gonzalez; Luo, Chaoyu; Prakash, Priyavashini; Perez-Lopez, Edel] Univ Laval, Fac Sci Agr & Alimentat, Dept Phytol, Quebec City, PQ, Canada.
   [Javed, Muhammad Asim; Salih, Rasha; Vano, Marina Silvestre; Wu, Jiaxu; Garcia, Melaine Gonzalez; Perez-Lopez, Edel] Univ Laval, Ctr Rech & Innovat Vegetaux, Quebec City, PQ, Canada.
   [Javed, Muhammad Asim; Salih, Rasha; Vano, Marina Silvestre; Wu, Jiaxu; Garcia, Melaine Gonzalez; Perez-Lopez, Edel] Univ Laval, Inst Biol Integrat & Syst, Quebec City, PQ, Canada.
   [Schwelm, Arne] Wageningen Univ & Res, Dept Plant Sci, Wageningen, Netherlands.
   [Schwelm, Arne] Teagasc, Crops Res Ctr, Carlow, Ireland.
   [Zamani-Noor, Nazanin] Julius Kuhn Inst, Inst Plant Protect Field Crops & Grassland, Braunschweig, Germany.
   [Heick, Thies Marten] Aarhus Univ, Dept Agroecol, Crop Hlth, Slagelse, Denmark.
   [Luo, Chaoyu] Southwest Univ, Coll Agron & Biotechnol, Chongqing, Peoples R China.
   [Prakash, Priyavashini] KS Rangasamy Coll Technol, Namakkal, India.
C3 Laval University; Laval University; Laval University; Wageningen
   University & Research; Teagasc; United States Department of Energy
   (DOE); Oak Ridge National Laboratory; Julius Kuhn-Institut; Aarhus
   University; Southwest University - China; K.S. Rangasamy College of
   Technology
RP Perez-Lopez, E (通讯作者)，Univ Laval, Fac Sci Agr & Alimentat, Dept Phytol, Quebec City, PQ, Canada.
EM edel.perez-lopez@fsaa.ulaval.ca
RI Prakash, Priyavashini/HKP-1436-2023; Schwelm, Arne/A-7647-2019;
   Pérez-López, Edel/B-2148-2016
OI Schwelm, Arne/0000-0001-7164-5365; Pérez-López,
   Edel/0000-0002-3708-8558; Wu, Jiaxu/0000-0002-9165-2076; Heick, Thies
   Marten/0000-0002-9391-7736
FU Canadian Network for Research and Innovation in Machining Technology;
   Natural Sciences and Engineering Research Council of Canada [RGPIN-
   2021-02518]; CanolaCouncil of Canada [2021.4]; H2020 Marie
   Sklodowska-Curie Actions [754380]; Mitacs; Ministere des Relations
   internationales et de la Francophonie
FX Canadian Network for Research and Innovation in Machining Technology,
   Natural Sciences and Engineering Research Council of Canada, Grant/Award
   Number: RGPIN- 2021-02518; CanolaCouncil of Canada, Grant/Award Number:
   2021.4; H2020 Marie Sklodowska-Curie Actions, Grant/Award Number:
   754380; Mitacs; Ministere des Relations internationales et de la
   Francophonie
CR Ahmed HU, 2011, CAN J PLANT SCI, V91, P545, DOI [10.4141/CJPS10200, 10.4141/cjps10200]
   Al-Daoud F, 2017, PLANT DIS, V101, P442, DOI 10.1094/PDIS-05-16-0715-RE
   Alamery S, 2018, CROP PASTURE SCI, V69, P79, DOI [10.1071/CP17214, 10.1071/cp17214]
   Anders J, 2016, EUR J PLANT PATHOL, V145, P573, DOI 10.1007/s10658-016-0906-x
   [Anonymous], 2021, 2022 01 10 LIST CLUB
   [Anonymous], 2021, WP CONT UPL 2020 11
   [Anonymous], 2021, AGR CROPS PLANT DIS
   Arvelius S.S., 2021, ACTA UNIV AGRIC SUE, V2021, P70
   Auer S., 2015, J ENDOCYTOBIOSIS CEL, V26, P46
   AYERS G. W., 1957, CANADIAN JOUR BOT, V35, P923, DOI 10.1139/b57-076
   Badst?ber J., 2017, BIORXIV PREPRINT, DOI [10.1101/2020.03.02.972901, DOI 10.1101/2020.03.02.972901, 10.1101/2020.03. 02.972901]
   Badstober J, 2020, SCI REP-UK, V10, DOI 10.1038/s41598-020-70884-4
   Bi K, 2019, PHYTOPATHOL RES, V1, DOI 10.1186/s42483-019-0018-6
   Bi K, 2016, SCI REP-UK, V6, DOI 10.1038/srep36965
   Blanco-Canqui H, 2012, AGRON J, V104, P137, DOI 10.2134/agronj2011.0240
   Botero A, 2019, PLANT PATHOL, V68, P827, DOI 10.1111/ppa.13013
   Botero Andrea, 2015, Agron. colomb., V33, P49, DOI 10.15446/agron.colomb.v33n1.46759
   Bourras S, 2019, NAT COMMUN, V10, DOI 10.1038/s41467-019-10274-1
   Boutrot F, 2017, ANNU REV PHYTOPATHOL, V55, P257, DOI 10.1146/annurev-phyto-080614-120106
   Brust J, 2014, CROP PROT, V63, P1, DOI 10.1016/j.cropro.2014.04.022
   BUCZACKI ST, 1975, T BRIT MYCOL SOC, V65, P295, DOI 10.1016/S0007-1536(75)80013-1
   Bulman S, 2019, PLANT BIOLOGY, V21, P120, DOI 10.1111/plb.12728
   Bulman S, 2006, FEMS MICROBIOL LETT, V264, P198, DOI 10.1111/j.1574-6968.2006.00466.x
   Bulman S, 2011, PROTIST, V162, P449, DOI 10.1016/j.protis.2010.09.004
   Burki F, 2014, CURR BIOL, V24, pR103, DOI 10.1016/j.cub.2013.12.025
   Cao T, 2014, PLANT PATHOL, V63, P715, DOI 10.1111/ppa.12113
   Chen T, 2018, PHYTOPATHOLOGY, V108, P711, DOI [10.1094/PHYTO-07-17-0240-R, 10.1094/phyto-07-17-0240-r]
   Chen W, 2021, MOL PLANT PATHOL, V22, P1057, DOI 10.1111/mpp.13095
   Chen W, 2019, PHYTOPATHOLOGY, V109, P1689, DOI 10.1094/PHYTO-02-19-0039-R
   Ciaghi S, 2019, BMC PLANT BIOL, V19, DOI 10.1186/s12870-019-1902-z
   Ciaghi S, 2018, MOL PLANT MICROBE IN, V31, P1227, DOI 10.1094/MPMI-06-18-0163-A
   Czubatka-Bienkowska A, 2020, PATHOGENS, V9, DOI 10.3390/pathogens9121070
   Daval S, 2020, MICROB BIOTECHNOL, V13, P1648, DOI 10.1111/1751-7915.13634
   Daval S, 2019, GENOMICS, V111, P1629, DOI 10.1016/j.ygeno.2018.11.013
   Decroes A, 2022, GENOMICS, V114, P9, DOI 10.1016/j.ygeno.2021.11.018
   Decroes A, 2019, MICROBIOL RESOUR ANN, V8, DOI 10.1128/MRA.01509-18
   Deora A, 2013, ANN APPL BIOL, V163, P56, DOI 10.1111/aab.12033
   Deora A, 2015, PLANT DIS, V99, P1002, DOI 10.1094/PDIS-06-14-0608-RE
   Dixon GR, 2014, CAN J PLANT PATHOL, V36, P5, DOI 10.1080/07060661.2013.875487
   Dixon GR, 2009, J PLANT GROWTH REGUL, V28, P194, DOI 10.1007/s00344-009-9090-y
   Djavaheri M, 2019, MOL PLANT MICROBE IN, V32, P296, DOI 10.1094/MPMI-07-18-0192-R
   Doan TT, 2010, ACTA HORTIC, V867, P173, DOI 10.17660/ActaHortic.2010.867.22
   Dodds PN, 2010, NAT REV GENET, V11, P539, DOI 10.1038/nrg2812
   Santos Carlos Antônio dos, 2017, Pesqui. Agropecu. Trop., V47, P303, DOI 10.1590/1983-40632016v4746936
   DOYLE OPE, 1987, ANN APPL BIOL, V110, P50
   Ernst TW, 2019, PLANT PATHOL, V68, P399, DOI 10.1111/ppa.12949
   Fahling M, 2004, J PHYTOPATHOL, V152, P438, DOI 10.1111/j.1439-0434.2004.00868.x
   Falloon RE, 2016, PLANT PATHOL, V65, P422, DOI 10.1111/ppa.12419
   Feng J, 2010, MOL PLANT PATHOL, V11, P503, DOI [10.1111/J.1364-3703.2010.00623.X, 10.1111/j.1364-3703.2010.00623.x]
   Feng L, 2022, INFRARED PHYS TECHN, V121, DOI 10.1016/j.infrared.2022.104040
   Fox NM, 2022, CAN J PLANT PATHOL, V44, P21, DOI 10.1080/07060661.2021.1940590
   Galindo-Gonzalez L, 2021, FRONT MICROBIOL, V12, DOI 10.3389/fmicb.2021.742268
   Gossen BD, 2019, PLANT PATHOL, V68, P954, DOI 10.1111/ppa.13007
   Gossen BD, 2012, PLANT PATHOL, V61, P593, DOI 10.1111/j.1365-3059.2011.02536.x
   Gossen BD, 2014, CAN J PLANT PATHOL, V36, P37, DOI 10.1080/07060661.2013.859635
   Graf H, 2004, J PHYTOPATHOL, V152, P86, DOI 10.1046/j.1439-0434.2003.00805.x
   Graf H, 2001, J PHYTOPATHOL, V149, P313, DOI 10.1046/j.1439-0434.2001.00623.x
   Guo HL, 2020, CELL HOST MICROBE, V27, P769, DOI 10.1016/j.chom.2020.03.008
   Hasan J, 2021, GENOME, V64, P735, DOI 10.1139/gen-2020-0089
   Hasan MJ, 2021, CROP SCI, V61, P4112, DOI 10.1002/csc2.20626
   Hatakeyama K, 2022, BREEDING SCI, DOI 10.1270/jsbbs.21040
   Hatakeyama K, 2017, MOL GENET GENOMICS, V292, P397, DOI 10.1007/s00438-016-1281-1
   Hatakeyama K, 2013, PLOS ONE, V8, DOI 10.1371/journal.pone.0054745
   Hennig BC, 2022, HORTICULTURAE, V8, DOI 10.3390/horticulturae8030215
   Hittorf M, 2020, J EUKARYOT MICROBIOL, V67, P648, DOI 10.1111/jeu.12817
   Holtz MD, 2018, BMC GENOMICS, V19, DOI 10.1186/s12864-018-4658-1
   Hossain MM, 2021, FRONT MICROBIOL, V12, DOI 10.3389/fmicb.2021.651279
   Howard RJ, 2010, CAN J PLANT PATHOL, V32, P43, DOI 10.1080/07060661003621761
   Huang Z, 2017, FRONT PLANT SCI, V8, DOI 10.3389/fpls.2017.01448
   Hwang SF, 2019, CAN J PLANT SCI, V99, P862, DOI 10.1139/cjps-2019-0018
   Hwang SF, 2015, PLANT PATHOL, V64, P1198, DOI 10.1111/ppa.12347
   Hwang SF, 2014, CAN J PLANT PATHOL, V36, P49, DOI 10.1080/07060661.2013.863806
   Hwang SF, 2012, CAN J PLANT SCI, V92, P1175, DOI [10.4141/CJPS2011-149, 10.4141/cjps2011-149]
   Hwang SF, 2011, CAN J PLANT SCI, V91, P183, DOI 10.4141/CJPS10066
   Hwang SF, 2012, MOL PLANT PATHOL, V13, P105, DOI 10.1111/j.1364-3703.2011.00729.x
   INGRAM DS, 1969, J GEN MICROBIOL, V55, P9, DOI 10.1099/00221287-55-1-9
   Irani S, 2018, BMC GENOMICS, V19, DOI 10.1186/s12864-017-4426-7
   Jaschke D, 2010, PLANT PATHOL, V59, P100, DOI 10.1111/j.1365-3059.2009.02199.x
   Jumper J, 2021, NATURE, V596, P583, DOI 10.1038/s41586-021-03819-2
   Kageyama K, 2009, J PLANT GROWTH REGUL, V28, P203, DOI 10.1007/s00344-009-9101-z
   Kim JH, 2022, NATURE, V607, P339, DOI 10.1038/s41586-022-04902-y
   Kolatkova V, 2021, MICROB ECOL, V81, P673, DOI 10.1007/s00248-020-01615-5
   Lahlali R, 2017, INT J MOL SCI, V18, DOI 10.3390/ijms18102058
   Lemarie S, 2015, PLANT CELL PHYSIOL, V56, P2158, DOI 10.1093/pcp/pcv127
   Li JP, 2013, J INTEGR AGR, V12, P1799, DOI 10.1016/S2095-3119(13)60491-8
   Li JH, 2020, MICROORGANISMS, V8, DOI 10.3390/microorganisms8091325
   Liao JJ, 2022, J SOIL SEDIMENT, V22, P256, DOI 10.1007/s11368-021-03073-z
   Liu LJ, 2020, FRONT MICROBIOL, V11, DOI 10.3389/fmicb.2020.507036
   Liu LJ, 2020, PHYTOPATHOLOGY, V110, P1704, DOI 10.1094/PHYTO-02-20-0029-R
   Liu YP, 2018, BREEDING SCI, V68, P258, DOI 10.1270/jsbbs.17125
   Lo Presti L, 2015, ANNU REV PLANT BIOL, V66, P513, DOI 10.1146/annurev-arplant-043014-114623
   Lovelock DA, 2013, AUSTRALAS PLANT PATH, V42, P141, DOI 10.1007/s13313-012-0167-x
   Ludwig-Muller J, 2022, INT J MOL SCI, V23, DOI 10.3390/ijms23116293
   Ludwig-Muller J, 2015, MOL PLANT PATHOL, V16, P349, DOI 10.1111/mpp.12185
   Ludwig-Muller J, 1999, PLANTA, V208, P409, DOI 10.1007/s004250050576
   Lv HH, 2020, HORTIC RES-ENGLAND, V7, DOI 10.1038/s41438-020-0257-9
   Malinowski R, 2019, MOL PLANT MICROBE IN, V32, P1259, DOI 10.1094/MPMI-03-19-0069-CR
   Malinowski R, 2012, PLANT J, V71, P226, DOI 10.1111/j.1365-313X.2012.04983.x
   Matsumoto E, 2012, J JPN SOC HORTIC SCI, V81, P184, DOI 10.2503/jjshs1.81.184
   McGrann GRD, 2016, FIELD CROP RES, V186, P146, DOI 10.1016/j.fcr.2015.11.013
   Mencia R, 2022, HORTICULTURAE, V8, DOI 10.3390/horticulturae8010009
   Miedes E, 2014, FRONT PLANT SCI, V5, DOI 10.3389/fpls.2014.00358
   Monteiro F, 2018, ANNU REV PHYTOPATHOL, V56, P243, DOI 10.1146/annurev-phyto-080417-045817
   Muirhead K., 2022, PhytoFrontiers, V2, P21, DOI 10.1094/PHYTOFR-04-21-0032-R
   Muirhead K, 2020, PLANT HLTH PROG, V21, P185, DOI 10.1094/PHP-01-20-0003-RS
   Neuhauser S, 2014, BMC EVOL BIOL, V14, DOI 10.1186/1471-2148-14-33
   Ngou BPM, 2022, PLANT CELL, V34, P1447, DOI 10.1093/plcell/koac041
   Ngou BPM, 2021, NATURE, V592, P110, DOI 10.1038/s41586-021-03315-7
   Olszak M, 2019, PLANT J, V97, P715, DOI 10.1111/tpj.14156
   Padron-Rodriguez L, 2022, PLANT DIS, DOI 10.1094/PDIS-11-21-2607-RE
   Pang WX, 2020, FRONT PLANT SCI, V11, DOI 10.3389/fpls.2020.568771
   Peng G, 2015, EUR J AGRON, V70, P78, DOI 10.1016/j.eja.2015.07.007
   Peng G, 2014, CAN J PLANT PATHOL, V36, P99, DOI 10.1080/07060661.2013.860398
   Perez-Lopez E, 2021, VIRULENCE, V12, P2327, DOI 10.1080/21505594.2021.1968684
   Perez-Lopez E, 2020, J EUKARYOT MICROBIOL, V67, P337, DOI 10.1111/jeu.12784
   Perez-Lopez E, 2018, VIRULENCE, V9, P1344, DOI 10.1080/21505594.2018.1504560
   Qiu JH, 2022, MOL PLANT, V15, P723, DOI 10.1016/j.molp.2022.02.014
   Ricarova V, 2016, PLANT PROTECT SCI, V52, P71, DOI 10.17221/87/2015-PPS
   Rolfe SA, 2016, BMC GENOMICS, V17, DOI 10.1186/s12864-016-2597-2
   Sacristan S, 2021, MOL PLANT MICROBE IN, V34, P576, DOI 10.1094/MPMI-09-20-0258-IA
   Schwelm A, 2021, PATHOGENS, V10, DOI 10.3390/pathogens10030259
   Schwelm A, 2018, MOL PLANT PATHOL, V19, P1029, DOI 10.1111/mpp.12580
   Schwelm A, 2017, INT J MOL SCI, V18, DOI 10.3390/ijms18071454
   Schwelm A, 2016, EUR J PLANT PATHOL, V145, P531, DOI 10.1007/s10658-015-0839-9
   Schwelm A, 2015, SCI REP-UK, V5, DOI 10.1038/srep11153
   Sedaghatkish A, 2019, BMC GENOMICS, V20, DOI 10.1186/s12864-019-6118-y
   Seong K., 2022, BIORXIV, DOI [10.1101/2022.05.02.490317, DOI 10.1101/2022.05.02.490317]
   Seong K, 2021, MOL PLANT MICROBE IN, V34, P1267, DOI 10.1094/MPMI-03-21-0071-R
   Seto D, 2021, P NATL ACAD SCI USA, V118, DOI 10.1073/pnas.2116570118
   Sharma K, 2011, PHYTOPATHOLOGY, V101, P1424, DOI 10.1094/PHYTO-04-11-0124
   Shaw RK, 2022, INT J MOL SCI, V23, DOI 10.3390/ijms23169280
   Sibbald SJ, 2017, NAT ECOL EVOL, V1, DOI 10.1038/s41559-017-0145
   Siemens J, 2006, MOL PLANT MICROBE IN, V19, P480, DOI 10.1094/MPMI-19-0480
   Siemens J, 2002, J PHYTOPATHOL, V150, P592, DOI 10.1046/j.1439-0434.2002.00818.x
   Sierra R, 2016, MOL BIOL EVOL, V33, P980, DOI 10.1093/molbev/msv340
   Slewinski TL, 2013, FRONT PLANT SCI, V4, DOI 10.3389/fpls.2013.00244
   Snelders NC, 2018, MOL PLANT PATHOL, V19, P257, DOI 10.1111/mpp.12628
   Some A, 1996, PLANT PATHOL, V45, P432, DOI 10.1046/j.1365-3059.1996.d01-155.x
   Stjelja S, 2019, SCI REP-UK, V9, DOI 10.1038/s41598-019-52274-7
   Strelkov S.E., 2022, CAN J PLANT PATHOL, V44, pS117
   Strelkov SE, 2018, CAN J PLANT PATHOL, V40, P284, DOI 10.1080/07060661.2018.1459851
   THORNTON CR, 1991, MYCOL RES, V95, P879, DOI 10.1016/S0953-7562(09)80053-1
   Tirnaz S, 2020, PLANT PHYSIOL, V184, P909, DOI 10.1104/pp.20.00835
   Tso HH, 2022, PLANT METHODS, V18, DOI 10.1186/s13007-022-00923-w
   Tso HH, 2021, PLANTS-BASEL, V10, DOI 10.3390/plants10071446
   Tu JY, 2019, MICROBIOLOGYOPEN, V8, DOI 10.1002/mbo3.765
   Ueno H, 2012, PLANT MOL BIOL, V80, P621, DOI 10.1007/s11103-012-9971-5
   van Wersch S, 2020, PLANT COMMUN, V1, DOI 10.1016/j.xplc.2020.100090
   Wallenhammar AC, 2012, PLANT PATHOL, V61, P16, DOI 10.1111/j.1365-3059.2011.02477.x
   Wang MY, 2020, MOL PLANT PATHOL, V21, P589, DOI 10.1111/mpp.12911
   Wang YY, 2022, FRONT PLANT SCI, V13, DOI 10.3389/fpls.2022.898108
   WATSON AG, 1969, ECON BOT, V23, P245, DOI 10.1007/BF02860456
   Wen R, 2020, PLANT DIS, V104, P1188, DOI 10.1094/PDIS-03-19-0584-RE
   WILLIAMS PH, 1966, PHYTOPATHOLOGY, V56, P624
   Woronin M., 1877, ARB ST PETERSBOURG N, V8, P169
   Woronin M.S., 1934, PHYTOPATHOLOGICAL CL
   Xi DD, 2021, PLOS ONE, V16, DOI 10.1371/journal.pone.0248648
   Yang Y, 2018, PLANT DIS, V102, P1703, DOI [10.1094/PDIS-02-18-0225-RE, 10.1094/pdis-02-18-0225-re]
   Yang ZQ, 2022, PLANT BIOTECHNOL J, V20, P1502, DOI 10.1111/pbi.13827
   Yu XX, 2015, BIOCONTROL SCI TECHN, V25, P1493, DOI 10.1080/09583157.2015.1067762
   Zamani-Noor N, 2018, PLANT PATHOL, V67, P426, DOI 10.1111/ppa.12732
   Zamani-Noor N, 2017, PLANT PATHOL, V66, P316, DOI 10.1111/ppa.12573
   Zamani-Noor N, 2022, PLANT DIS, V106, P57, DOI 10.1094/PDIS-02-21-0410-RE
   Zamani-Noor N, 2021, PATHOGENS, V10, DOI 10.3390/pathogens10020151
   Zhang YM, 2016, J INTEGR PLANT BIOL, V58, P165, DOI 10.1111/jipb.12365
   Zhang YQ, 2021, PLANT GENOME-US, V14, DOI 10.1002/tpg2.20060
   Zhao YL, 2022, J FUNGI, V8, DOI 10.3390/jof8080777
   Zhao Y, 2017, PLOS ONE, V12, DOI 10.1371/journal.pone.0185907
   Zhao Y, 2017, FRONT MICROBIOL, V8, DOI 10.3389/fmicb.2017.00673
   Zheng J., 2018, PHYTOPATHOLOGY, V108, P92
   Zhou JM, 2020, CELL, V181, P978, DOI 10.1016/j.cell.2020.04.028
   Zhou Q, 2018, PLANT PATHOL, V67, P1582, DOI 10.1111/ppa.12868
   Zhu ML, 2020, FRONT MICROBIOL, V10, DOI 10.3389/fmicb.2019.03099
NR 173
TC 6
Z9 6
U1 39
U2 44
PU WILEY
PI HOBOKEN
PA 111 RIVER ST, HOBOKEN 07030-5774, NJ USA
SN 1464-6722
EI 1364-3703
J9 MOL PLANT PATHOL
JI Mol. Plant Pathol.
PD FEB
PY 2023
VL 24
IS 2
BP 89
EP 106
DI 10.1111/mpp.13283
EA NOV 2022
PG 18
WC Plant Sciences
WE Science Citation Index Expanded (SCI-EXPANDED)
SC Plant Sciences
GA 7Q9QC
UT WOS:000892029200001
PM 36448235
OA gold, Green Published
DA 2023-07-11
ER

PT J
AU Yin, NW
   Li, B
   Liu, X
   Liang, Y
   Lian, JP
   Xue, YF
   Qu, CM
   Lu, K
   Wei, LJ
   Wang, R
   Li, JA
   Chai, YR
AF Yin, Nengwen
   Li, Bo
   Liu, Xue
   Liang, Ying
   Lian, Jianping
   Xue, Yufei
   Qu, Cunmin
   Lu, Kun
   Wei, Lijuan
   Wang, Rui
   Li, Jiana
   Chai, Yourong
TI Two types of cinnamoyl-CoA reductase function divergently in
   accumulation of lignins, flavonoids and glucosinolates and enhance
   lodging resistance in Brassica napus
SO CROP JOURNAL
LA English
DT Article
DE Brassica napus; Cinnamoyl-CoA reductase (CCR); Lignin; Flavonoids;
   Lodging
ID DOWN-REGULATION; ARABIDOPSIS-THALIANA; BIOSYNTHETIC-PATHWAY;
   GENE-EXPRESSION; YIELD LOSSES; PLANT-GROWTH; MUTANT; ENZYME;
   LIGNIFICATION; DEFICIENT
AB Brassica crops, which are of worldwide importance, provide various oil, vegetable and ornamental prod-ucts, as well as feedstocks for animal husbandry and biofuel industry. Cinnamoyl-CoA reductase (CCR) is the entry point to the lignin pathway and a crucial locus in manipulation of associated traits, but CCR- associated metabolism and traits in Brassica crops have remained largely unstudied except in Arabidopsis thaliana. We report the identification of 16 CCR genes from Brassica napus and its parental spe-cies B. rapa and B. oleracea. The BnCCR1 and BnCCR2 subfamilies displayed divergent organ-specificity and participation in the yellow-seed trait. Their functions were dissected via overexpression of representative paralogs in B. napus. BnCCR1 was expressed preferentially in G-and H-lignin biosynthesis and vascular development, while BnCCR2 was expressed in S-lignin biosynthesis and interfascicular fiber development. BnCCR1 showed stronger effects on lignification-related development, lodging resistance, phenyl-propanoid flux control, and seed coat pigmentation, whereas BnCCR2 showed a stronger effect on sinap-ate biosynthesis. BnCCR1 upregulation delayed bolting and flowering time, while BnCCR2 upregulation weakened the leaf vascular system in consequence of suppressed G-lignin accumulation. BnCCR1 and BnCCR2 were closely but almost oppositely linked with glucosinolate metabolism via inter-pathway crosstalk. We conclude that BnCCR1 and BnCCR2 subfamilies offer great but differing potential for manip-ulating traits associated with phenylpropanoids and glucosinolates. This study reveals the CCR1-CCR2 divergence in Brassicaceae and offers a resource for rapeseed breeding for lodging resistance, yellow -seed traits, and glucosinolate traits.(c) 2021 Crop Science Society of China and Institute of Crop Science, CAAS. Production and hosting by Elsevier B.V. on behalf of KeAi Communications Co., Ltd. This is an open access article under the CC BY-NC -ND license (http://creativecommons.org/licenses/by-nc-nd/4.0/).
C1 [Yin, Nengwen; Li, Bo; Liu, Xue; Liang, Ying; Lian, Jianping; Xue, Yufei; Qu, Cunmin; Lu, Kun; Wei, Lijuan; Wang, Rui; Li, Jiana; Chai, Yourong] Southwest Univ, Coll Agron & Biotechnol, Chongqing Engn Res Ctr Rapeseed, Chongqing Key Lab Crop Qual Improvement, Chongqing 400715, Peoples R China.
   [Yin, Nengwen; Liang, Ying; Qu, Cunmin; Lu, Kun; Wei, Lijuan; Wang, Rui; Li, Jiana; Chai, Yourong] Southwest Univ, Acad Agr Sci, Engn Res Ctr South Upland Agr, Minist Educ, Chongqing 400715, Peoples R China.
C3 Southwest University - China; Chinese Academy of Agricultural Sciences;
   Institute of Plant Protection, CAAS; Southwest University - China
RP Li, JA; Chai, YR (通讯作者)，Southwest Univ, Coll Agron & Biotechnol, Chongqing Engn Res Ctr Rapeseed, Chongqing Key Lab Crop Qual Improvement, Chongqing 400715, Peoples R China.; Li, JA; Chai, YR (通讯作者)，Southwest Univ, Acad Agr Sci, Engn Res Ctr South Upland Agr, Minist Educ, Chongqing 400715, Peoples R China.
EM ljn1950@swu.edu.cn; chaiyourong@163.com
RI Lu, Kun/C-2597-2008
OI Lu, Kun/0000-0003-1370-8633
FU National Natural Science Foundation of China [31871549, 32001579,
   31830067, 31171177]; National Key Research and Development Program of
   China [2016YFD0100506]; Special Financial Aid to Post -doctor Research
   Fellow of Chongqing [XmT2018057]; Young Eagles Program of Chongqing
   Municipal Commission of Education [CY200215]; "111" Project [B12006]
FX The data supporting the findings of this study are available from the
   corresponding authors (Yourong Chai and Jiana Li) upon request. We thank
   Prof. Xuekun Zhang for providing Zhongshuang 10 seeds, Prof. Wei Qian
   for providing the S. sclerotiorum source strain, and Prof. Ningjia He,
   Dr. Guangyu Ding, and Dr. Shiyao Liu for assis- tance with GC -MS
   measurements. We also thank Professor James C. Nelson from Kansas State
   University for language improvement of this article. This research was
   supported by National Natural Science Foundation of China (31871549,
   32001579, 31830067 and 31171177) , National Key Research and Development
   Program of China (2016YFD0100506) , Special Financial Aid to Post
   -doctor Research Fellow of Chongqing (XmT2018057) , "111" Project
   (B12006) , and Young Eagles Program of Chongqing Municipal Commission of
   Education (CY200215) .
CR Abdulrazzak N, 2006, PLANT PHYSIOL, V140, P30, DOI 10.1104/pp.105.069690
   Acreche MM, 2011, FIELD CROP RES, V122, P40, DOI 10.1016/j.fcr.2011.02.004
   Auger B, 2010, J AGR FOOD CHEM, V58, P6246, DOI 10.1021/jf903619v
   Baucher M, 2003, CRIT REV BIOCHEM MOL, V38, P305, DOI 10.1080/10409230390242443
   Berry PM, 2018, ENCY SUSTAINABILITY
   Besseau S, 2007, PLANT CELL, V19, P148, DOI 10.1105/tpc.106.044495
   Cano-Delgado A, 2003, PLANT J, V34, P351, DOI 10.1046/j.1365-313X.2003.01729.x
   Cardoza V, 2003, PLANT CELL REP, V21, P599, DOI 10.1007/s00299-002-0560-y
   Chabannes M, 2001, PLANT J, V28, P257, DOI 10.1046/j.1365-313X.2001.01140.x
   Chantreau M, 2014, PLANT CELL, V26, P4462, DOI 10.1105/tpc.114.130443
   Chao N, 2019, TREE PHYSIOL, V39, P2019, DOI 10.1093/treephys/tpz098
   CHAPPLE CCS, 1992, PLANT CELL, V4, P1413, DOI 10.1105/tpc.4.11.1413
   Chen L, 2002, J AGR FOOD CHEM, V50, P5558, DOI 10.1021/jf020516x
   Costa S, 2003, DEVELOPMENT, V130, P2893, DOI 10.1242/dev.00493
   Cutler SR, 2010, ANNU REV PLANT BIOL, V61, P651, DOI 10.1146/annurev-arplant-042809-112122
   Dauwe R, 2007, PLANT J, V52, P263, DOI 10.1111/j.1365-313X.2007.03233.x
   De Meester B, 2020, NAT COMMUN, V11, DOI 10.1038/s41467-020-18822-w
   De Meester B, 2018, PLANT PHYSIOL, V176, P611, DOI 10.1104/pp.17.01462
   del Rio LE, 2007, PLANT DIS, V91, P191, DOI 10.1094/PDIS-91-2-0191
   Ding YJ, 2015, MOL BREEDING, V35, DOI 10.1007/s11032-015-0392-4
   Escamilla-Trevino LL, 2010, NEW PHYTOL, V185, P143, DOI 10.1111/j.1469-8137.2009.03018.x
   Fornale S, 2015, PLANT SCI, V236, P272, DOI 10.1016/j.plantsci.2015.04.007
   Fu C, 2017, MOL BREEDING, V37, DOI 10.1007/s11032-017-0682-0
   Giordano A, 2014, TRANSGENIC RES, V23, P503, DOI 10.1007/s11248-014-9784-1
   Goujon T, 2003, PLANTA, V217, P218, DOI 10.1007/s00425-003-0987-6
   Hemm MR, 2003, PLANT CELL, V15, P179, DOI 10.1105/tpc.006544
   Hoffmann L, 2004, PLANT CELL, V16, P1446, DOI 10.1105/tpc.020297
   Huang JL, 2010, PLANT PHYSIOL, V153, P1526, DOI 10.1104/pp.110.157370
   Jones L, 2001, PLANT J, V26, P205, DOI 10.1046/j.1365-313x.2001.01021.x
   Kaur H, 2012, PLANT PHYSIOL, V159, P1545, DOI 10.1104/pp.112.196717
   Kawasaki T, 2006, P NATL ACAD SCI USA, V103, P230, DOI 10.1073/pnas.0509875103
   Kendall SL, 2017, FIELD CROP RES, V211, P106, DOI 10.1016/j.fcr.2017.06.013
   Kim JI, 2020, NEW PHYTOL, V225, P154, DOI 10.1111/nph.16108
   Kim JI, 2015, PLANT CELL, V27, P1529, DOI 10.1105/tpc.15.00127
   Ko JK, 2015, BIOTECHNOL BIOENG, V112, P447, DOI 10.1002/bit.25359
   Labeeuw L, 2015, BIOL DIRECT, V10, DOI 10.1186/s13062-015-0052-y
   Lacombe E, 1997, PLANT J, V11, P429, DOI 10.1046/j.1365-313X.1997.11030429.x
   Lauvergeat V, 2001, PHYTOCHEMISTRY, V57, P1187, DOI 10.1016/S0031-9422(01)00053-X
   Lee MH, 2019, EMBO J, V38, DOI 10.15252/embj.2019101948
   Leple JC, 2007, PLANT CELL, V19, P3669, DOI 10.1105/tpc.107.054148
   Li X, 2008, PLANT J, V54, P569, DOI 10.1111/j.1365-313X.2008.03457.x
   Li X, 2010, PLANT CELL, V22, P1620, DOI 10.1105/tpc.110.074161
   Liu C, 2010, THEOR APPL GENET, V121, P249, DOI 10.1007/s00122-010-1306-9
   Lomascolo A, 2012, APPL MICROBIOL BIOT, V95, P1105, DOI 10.1007/s00253-012-4250-6
   Ma QH, 2009, J EXP BOT, V60, P2763, DOI 10.1093/jxb/erp132
   Naczk M, 2000, J AGR FOOD CHEM, V48, P1758, DOI 10.1021/jf9908401
   Pan LG, 2012, BIOMASS BIOENERG, V46, P453, DOI 10.1016/j.biombioe.2012.07.014
   Patten AM, 2005, PHYTOCHEMISTRY, V66, P2092, DOI 10.1016/j.phytochem.2004.12.016
   Peng DL, 2014, FIELD CROP RES, V157, P1, DOI 10.1016/j.fcr.2013.11.015
   Piquemal J, 1998, PLANT J, V13, P71, DOI 10.1046/j.1365-313X.1998.00014.x
   Porebski S, 1997, PLANT MOL BIOL REP, V15, P8, DOI 10.1007/BF02772108
   Prashant S, 2011, PLANT CELL REP, V30, P2215, DOI 10.1007/s00299-011-1127-6
   Qu CM, 2013, J EXP BOT, V64, P2885, DOI 10.1093/jxb/ert148
   Ruel K, 2009, NEW PHYTOL, V184, P99, DOI 10.1111/j.1469-8137.2009.02951.x
   Song JM, 2020, NAT PLANTS, V6, P34, DOI 10.1038/s41477-019-0577-7
   Tamasloukht B, 2011, J EXP BOT, V62, P3837, DOI 10.1093/jxb/err077
   Thevenin J, 2011, MOL PLANT, V4, P70, DOI 10.1093/mp/ssq045
   Tu Y, 2010, PLANT CELL, V22, P3357, DOI 10.1105/tpc.109.072827
   Van Acker R, 2014, P NATL ACAD SCI USA, V111, P845, DOI 10.1073/pnas.1321673111
   van der Rest B, 2006, J EXP BOT, V57, P1399, DOI 10.1093/jxb/erj120
   Vanholme R, 2012, PLANT CELL, V24, P3506, DOI 10.1105/tpc.112.102574
   Vanholme R, 2010, PLANT PHYSIOL, V153, P895, DOI 10.1104/pp.110.155119
   Vermerris W, 2002, BMC EVOL BIOL, V2, DOI 10.1186/1471-2148-2-2
   Wagner A, 2013, PLANT MOL BIOL, V81, P105, DOI 10.1007/s11103-012-9985-z
   Weng JK, 2010, PLANT J, V64, P898, DOI 10.1111/j.1365-313X.2010.04391.x
   Weng JK, 2010, NEW PHYTOL, V187, P273, DOI 10.1111/j.1469-8137.2010.03327.x
   Xue JS, 2015, PLANT J, V83, P375, DOI 10.1111/tpj.12902
   Zhang GP, 2001, PLANT GROWTH REGUL, V35, P239
   Zhang K, 2013, PLOS ONE, V8, DOI 10.1371/journal.pone.0061247
   Zhao Q, 2013, P NATL ACAD SCI USA, V110, P13660, DOI 10.1073/pnas.1312234110
   Zhao XY, 2007, PLANT PHYSIOL, V145, P106, DOI 10.1104/pp.107.099838
   Zhou R, 2010, P NATL ACAD SCI USA, V107, P17803, DOI 10.1073/pnas.1012900107
NR 72
TC 6
Z9 6
U1 11
U2 24
PU KEAI PUBLISHING LTD
PI BEIJING
PA 16 DONGHUANGCHENGGEN NORTH ST, BEIJING, DONGCHENG DISTRICT 100717,
   PEOPLES R CHINA
SN 2095-5421
EI 2214-5141
J9 CROP J
JI Crop J.
PD JUN
PY 2022
VL 10
IS 3
BP 647
EP 660
DI 10.1016/j.cj.2021.10.0022214-5141
PG 14
WC Agronomy; Plant Sciences
WE Science Citation Index Expanded (SCI-EXPANDED)
SC Agriculture; Plant Sciences
GA 3K6EQ
UT WOS:000834168200001
DA 2023-07-11
ER

PT J
AU Guillou, MC
   Vergne, E
   Aligon, S
   Pelletier, S
   Simonneau, F
   Rolland, A
   Chabout, S
   Mouille, G
   Gully, K
   Grappin, P
   Montrichard, F
   Aubourg, S
   Renou, JP
AF Guillou, Marie-Charlotte
   Vergne, Emilie
   Aligon, Sophie
   Pelletier, Sandra
   Simonneau, Fabienne
   Rolland, Aurelia
   Chabout, Salem
   Mouille, Gregory
   Gully, Kay
   Grappin, Philippe
   Montrichard, Francoise
   Aubourg, Sebastien
   Renou, Jean-Pierre
TI The peptide SCOOP12 acts on reactive oxygen species homeostasis to
   modulate cell division and elongation in Arabidopsis primary root
SO JOURNAL OF EXPERIMENTAL BOTANY
LA English
DT Article
DE Arabidopsis; cell wall; ethylene; glucosinolates; phytocytokines; root
   elongation; ROS; salicylic acid; secreted peptide; stress response
ID HYDROGEN-PEROXIDE; SALICYLIC-ACID; LATERAL ROOT; TRANSCRIPTION FACTOR;
   SIGNAL-TRANSDUCTION; SEED-GERMINATION; RECEPTOR KINASE; MERISTEM SIZE;
   NADPH OXIDASE; GROWTH
AB The small secreted peptide SCOOP12 regulates root growth through modification of cell division and elongation processes correlated with changes in reactive oxygen species homeostasis and cell wall structure.
   Small secreted peptides have been described as key contributors to complex signalling networks that control plant development and stress responses. The Brassicaceae-specific PROSCOOP family encodes precursors of Serine riCh endOgenOus Peptides (SCOOPs). In Arabidopsis SCOOP12 has been shown to promote the defence response against pathogens and to be involved in root development. Here, we explore its role as a moderator of Arabidopsis primary root development. We show that the PROSCOOP12 null mutation leads to longer primary roots through the development of longer differentiated cells while PROSCOOP12 overexpression induces dramatic plant growth impairments. In comparison, the exogenous application of synthetic SCOOP12 peptide shortens roots through meristem size and cell length reductions. Moreover, superoxide anion (O-2 center dot(-)) and hydrogen peroxide (H2O2) production in root tips vary according to SCOOP12 abundance. By using reactive oxygen species scavengers that suppress the proscoop12 phenotype, we showed that root growth regulation by SCOOP12 is associated with reactive oxygen species metabolism. Furthermore, our results suggest that peroxidases act as potential SCOOP12 downstream targets to regulate H2O2 production, which in turn triggers cell wall modifications in root. Finally, a massive transcriptional reprogramming, including the induction of genes from numerous other pathways, including ethylene, salicylic acid, and glucosinolates biosynthesis, was observed, emphasizing its dual role in defence and development.
C1 [Guillou, Marie-Charlotte; Vergne, Emilie; Aligon, Sophie; Pelletier, Sandra; Simonneau, Fabienne; Rolland, Aurelia; Grappin, Philippe; Montrichard, Francoise; Aubourg, Sebastien; Renou, Jean-Pierre] Univ Angers, Inst Agro, INRAE, IRHS,SFR QUASAV, F-49000 Angers, France.
   [Chabout, Salem; Mouille, Gregory] Univ Paris Saclay, Inst Jean Pierre Bourgin IJPB, INRAE, AgroParisTech, F-78000 Versailles, France.
   [Gully, Kay] Univ Lausanne, Dept Plant Mol Biol, CH-1015 Lausanne, Switzerland.
C3 INRAE; Institut Agro; Universite d'Angers; AgroParisTech; INRAE;
   UDICE-French Research Universities; Universite Paris Saclay; University
   of Lausanne
RP Aubourg, S; Renou, JP (通讯作者)，Univ Angers, Inst Agro, INRAE, IRHS,SFR QUASAV, F-49000 Angers, France.
EM sebastien.aubourg@inrae.fr; jean-pierre.renou@inrae.fr
RI Aubourg, Sébastien/ITU-7252-2023
OI Aubourg, Sébastien/0000-0002-0695-4767; Guillou, Marie
   Charlotte/0000-0002-9700-4635; Mouille, Gregory/0000-0002-5493-754X
FU University Angers; French Region Pays de la Loire; Angers Loire
   Metropole; European Regional Development Fund; INRAE
FX This research was funded by University Angers and INRAE, and conducted
   in the framework of the regional programme "Objectif Vegetal, Research,
   Education and Innovation in Pays de la Loire", supported by the French
   Region Pays de la Loire, Angers Loire Metropole and the European
   Regional Development Fund.
CR Alfonso E, 2021, NEW PHYTOL, V232, P2491, DOI 10.1111/nph.17732
   Amano Y, 2007, P NATL ACAD SCI USA, V104, P18333, DOI 10.1073/pnas.0706403104
   [Anonymous], 2014, GENOME BIOL, DOI DOI 10.1186/S13059-014-0550-8
   Bae H, 2006, PLANT PHYSIOL, V141, P1056, DOI 10.1104/pp.106.076869
   Berthold F, 2019, PLASMID, V105, DOI 10.1016/j.plasmid.2019.102436
   Bienert GP, 2007, J BIOL CHEM, V282, P1183, DOI 10.1074/jbc.M603761200
   Bruex A, 2012, PLOS GENET, V8, DOI 10.1371/journal.pgen.1002446
   Cajero Sanchez Wendy, 2018, Commun Integr Biol, V11, pe1395993, DOI 10.1080/19420889.2017.1395993
   Casamitjana-Martinez E, 2003, CURR BIOL, V13, P1435, DOI 10.1016/S0960-9822(03)00533-5
   CHANG C, 1993, SCIENCE, V262, P539, DOI 10.1126/science.8211181
   Chanliaud E, 1999, PLANT J, V20, P25, DOI 10.1046/j.1365-313X.1999.00571.x
   Chen PY, 2008, PLANTA, V228, P499, DOI 10.1007/s00425-008-0753-x
   Chen YL, 2020, NEW PHYTOL, V225, P2267, DOI 10.1111/nph.16241
   Choudhary A, 2020, PLANT DIVERSITY, V42, P33, DOI 10.1016/j.pld.2019.10.002
   Chung PJ, 2016, PLANT PHYSIOL, V170, P1772, DOI 10.1104/pp.15.01188
   Daudi A, 2012, PLANT CELL, V24, P275, DOI 10.1105/tpc.111.093039
   De Coninck B, 2016, J EXP BOT, V67, P4791, DOI 10.1093/jxb/erw309
   Dello Ioio R, 2007, CURR BIOL, V17, P678, DOI 10.1016/j.cub.2007.02.047
   Derbyshire P, 2007, BMC PLANT BIOL, V7, DOI 10.1186/1471-2229-7-31
   Ding LN, 2019, PLANT CELL REP, V38, P243, DOI 10.1007/s00299-018-2365-7
   Dunand C, 2007, NEW PHYTOL, V174, P332, DOI 10.1111/j.1469-8137.2007.01995.x
   Felix G, 1999, PLANT J, V18, P265, DOI 10.1046/j.1365-313X.1999.00265.x
   Fernandez A, 2013, PLANT PHYSIOL, V161, P954, DOI 10.1104/pp.112.206029
   Foreman J, 2003, NATURE, V422, P442, DOI 10.1038/nature01485
   Fu J, 2021, PLANT J, V107, P1029, DOI 10.1111/tpj.15361
   Gapper C, 2006, PLANT PHYSIOL, V141, P341, DOI 10.1104/pp.106.079079
   Gigolashvili T, 2007, PLANT J, V51, P247, DOI 10.1111/j.1365-313X.2007.03133.x
   Grubb CD, 2006, TRENDS PLANT SCI, V11, P89, DOI 10.1016/j.tplants.2005.12.006
   Gully K, 2019, J EXP BOT, V70, P1349, DOI 10.1093/jxb/ery454
   Gust AA, 2017, TRENDS PLANT SCI, V22, P779, DOI 10.1016/j.tplants.2017.07.005
   Harun S, 2020, J AGR FOOD CHEM, V68, P7281, DOI 10.1021/acs.jafc.0c01916
   Hass C, 2004, EMBO J, V23, P3290, DOI 10.1038/sj.emboj.7600337
   He ZH, 1999, PLANT MOL BIOL, V39, P1189, DOI 10.1023/A:1006197318246
   Higashi K, 2008, MOL GENET GENOMICS, V279, P303, DOI 10.1007/s00438-007-0315-0
   Hobe M, 2003, DEV GENES EVOL, V213, P371, DOI 10.1007/s00427-003-0329-5
   Hou SG, 2021, NAT COMMUN, V12, DOI 10.1038/s41467-021-25580-w
   Hsiao YC, 2021, GENES-BASEL, V12, DOI 10.3390/genes12010022
   Huffaker A, 2006, P NATL ACAD SCI USA, V103, P10098, DOI 10.1073/pnas.0603727103
   Hull AK, 2000, P NATL ACAD SCI USA, V97, P2379, DOI 10.1073/pnas.040569997
   Hurny A, 2020, NAT COMMUN, V11, DOI 10.1038/s41467-020-15895-5
   Jeon BW, 2021, J EXP BOT, V72, P2889, DOI 10.1093/jxb/erab050
   Ji YS, 2013, MOL PLANT, V6, P11, DOI 10.1093/mp/sss150
   Jing YP, 2020, INT J MOL SCI, V21, DOI 10.3390/ijms21134590
   Jones BJ, 2017, ACS CATAL, V7, P4221, DOI 10.1021/acscatal.7b01108
   Katz E, 2015, PLANT J, V82, P547, DOI 10.1111/tpj.12824
   Kim HJ, 2014, J EXP BOT, V65, P4023, DOI 10.1093/jxb/eru112
   Kim KC, 2008, PLANT CELL, V20, P2357, DOI 10.1105/tpc.107.055566
   Kukavica BM, 2012, J EXP BOT, V63, P4631, DOI 10.1093/jxb/ers139
   Larionov A, 2005, BMC BIOINFORMATICS, V6, DOI 10.1186/1471-2105-6-62
   Li J, 2015, PLANT PHYSIOL, V168, P1777, DOI 10.1104/pp.15.00523
   Li ZG, 2019, PLANT SIGNALING MOLECULES: ROLE AND REGULATION UNDER STRESSFUL ENVIRONMENTS, P83, DOI 10.1016/B978-0-12-816451-8.00005-8
   Li ZH, 2020, PLANT PHYSIOL, V183, P358, DOI 10.1104/pp.19.01417
   Lipka V, 2005, SCIENCE, V310, P1180, DOI 10.1126/science.1119409
   Liszkay A, 2004, PLANT PHYSIOL, V136, P3114, DOI 10.1104/pp.104.044784
   Lu D, 2014, NAT COMMUN, V5, DOI 10.1038/ncomms4767
   Lyzenga WJ, 2012, PLANT J, V71, P23, DOI 10.1111/j.1365-313X.2012.04965.x
   Mao JL, 2016, PLOS GENET, V12, DOI 10.1371/journal.pgen.1005760
   Maris A, 2009, J EXP BOT, V60, P3959, DOI 10.1093/jxb/erp229
   Meier S, 2010, PLOS ONE, V5, DOI 10.1371/journal.pone.0008904
   Meng L, 2012, P NATL ACAD SCI USA, V109, P1760, DOI 10.1073/pnas.1119864109
   Millet YA, 2010, PLANT CELL, V22, P973, DOI 10.1105/tpc.109.069658
   Mittler R, 2017, TRENDS PLANT SCI, V22, P11, DOI 10.1016/j.tplants.2016.08.002
   Mouille G, 2003, PLANT J, V35, P393, DOI 10.1046/j.1365-313X.2003.01807.x
   Murphy E, 2012, PLANT CELL, V24, P3198, DOI 10.1105/tpc.112.099010
   Nawrath C, 1999, PLANT CELL, V11, P1393, DOI 10.1105/tpc.11.8.1393
   Nour-Eldin HH, 2012, NATURE, V488, P531, DOI 10.1038/nature11285
   Passardi F, 2004, TRENDS PLANT SCI, V9, P534, DOI 10.1016/j.tplants.2004.09.002
   Pastorczyk M, 2016, ADV BOT RES, V80, P171, DOI 10.1016/bs.abr.2016.06.007
   Patro R, 2017, NAT METHODS, V14, P417, DOI 10.1038/nmeth.4197
   Pavelescu I, 2018, MOL SYST BIOL, V14, DOI 10.15252/msb.20177687
   Paynel F, 2014, PLANT GROWTH REGUL, V74, P285, DOI 10.1007/s10725-014-9919-7
   Pelletier S, 2010, NEW PHYTOL, V188, P726, DOI 10.1111/j.1469-8137.2010.03409.x
   Pena MJ, 2012, PLANT CELL, V24, P4511, DOI 10.1105/tpc.112.103390
   Pokotylo I, 2022, TRENDS PLANT SCI, V27, P460, DOI 10.1016/j.tplants.2021.11.008
   Qin H, 2019, FRONT PLANT SCI, V10, DOI 10.3389/fpls.2019.00874
   Rajniak J, 2015, NATURE, V525, P376, DOI 10.1038/nature14907
   Renew S, 2005, PLANT J, V44, P342, DOI 10.1111/j.1365-313X.2005.02528.x
   Rhodes J, 2021, NAT COMMUN, V12, DOI 10.1038/s41467-021-20932-y
   Rouet MA, 2006, J EXP BOT, V57, P1323, DOI 10.1093/jxb/erj107
   Sagi M, 2001, PLANT PHYSIOL, V126, P1281, DOI 10.1104/pp.126.3.1281
   Sagi M, 2006, PLANT PHYSIOL, V141, P336, DOI 10.1104/pp.106.078089
   Schneider CA, 2012, NAT METHODS, V9, P671, DOI 10.1038/nmeth.2089
   Schopfer P, 2002, PLANTA, V214, P821, DOI 10.1007/s00425-001-0699-8
   Smirnoff N, 2019, NEW PHYTOL, V221, P1197, DOI 10.1111/nph.15488
   Sonderby IE, 2007, PLOS ONE, V2, DOI 10.1371/journal.pone.0001322
   Stahl E, 2022, FRONT PLANT SCI, V13, DOI 10.3389/fpls.2022.852808
   Takahashi F, 2019, CURR OPIN PLANT BIOL, V51, P88, DOI 10.1016/j.pbi.2019.05.011
   Tamaoki M, 2008, PLANT SIGNAL BEHAV, V3, P166, DOI 10.4161/psb.3.3.5538
   Tavormina P, 2015, PLANT CELL, V27, P2095, DOI 10.1105/tpc.15.00440
   Torres MA, 2002, P NATL ACAD SCI USA, V99, P517, DOI 10.1073/pnas.012452499
   Tsukagoshi H, 2016, CURR OPIN PLANT BIOL, V29, P57, DOI 10.1016/j.pbi.2015.10.012
   Tsukagoshi H, 2010, CELL, V143, P606, DOI 10.1016/j.cell.2010.10.020
   Van der Does D, 2017, PLOS GENET, V13, DOI 10.1371/journal.pgen.1006832
   Verbelen JP, 2006, PLANT SIGNAL BEHAV, V1, P296, DOI 10.4161/psb.1.6.3511
   Verger S, 2016, DEVELOPMENT, V143, P2536, DOI 10.1242/dev.132308
   Wildermuth MC, 2001, NATURE, V414, P562, DOI 10.1038/35107108
   Wrzaczek M, 2009, P NATL ACAD SCI USA, V106, P5412, DOI 10.1073/pnas.0808980106
   Wu FH, 2020, NATURE, V578, P577, DOI 10.1038/s41586-020-2032-3
   Xiong J, 2015, NEW PHYTOL, V206, P118, DOI 10.1111/nph.13285
   Xu DY, 2019, MOL PLANT, V12, P1474, DOI 10.1016/j.molp.2019.06.008
   Yamada M, 2020, NATURE, V577, P85, DOI 10.1038/s41586-019-1819-6
   Zang LL, 2020, PLANT PHYSIOL BIOCH, V146, P363, DOI 10.1016/j.plaphy.2019.11.006
   Zhang C, 2014, PLANT PHYSIOL, V166, P644, DOI 10.1104/pp.114.248542
   Zhao YD, 2002, GENE DEV, V16, P3100, DOI 10.1101/gad.1035402
   Zheng SY, 2019, P NATL ACAD SCI USA, V116, P7549, DOI 10.1073/pnas.1817675116
NR 105
TC 6
Z9 7
U1 6
U2 19
PU OXFORD UNIV PRESS
PI OXFORD
PA GREAT CLARENDON ST, OXFORD OX2 6DP, ENGLAND
SN 0022-0957
EI 1460-2431
J9 J EXP BOT
JI J. Exp. Bot.
PD OCT 18
PY 2022
VL 73
IS 18
BP 6115
EP 6132
DI 10.1093/jxb/erac240
EA MAY 2022
PG 18
WC Plant Sciences
WE Science Citation Index Expanded (SCI-EXPANDED)
SC Plant Sciences
GA 5K0BC
UT WOS:000826586800001
PM 35639812
DA 2023-07-11
ER

PT J
AU Wang, YY
   Xiang, XY
   Huang, F
   Yu, WL
   Zhou, XQ
   Li, BJ
   Zhang, YY
   Chen, P
   Zhang, CY
AF Wang, Yanyan
   Xiang, Xianyu
   Huang, Fan
   Yu, Wenlin
   Zhou, Xueqing
   Li, Baojun
   Zhang, Yunyun
   Chen, Peng
   Zhang, Chunyu
TI Fine Mapping of Clubroot Resistance Loci CRA8.1 and Candidate Gene
   Analysis in Chinese Cabbage (Brassica rapa L.)
SO FRONTIERS IN PLANT SCIENCE
LA English
DT Article
DE clubroot; Plasmodiophora brassicae; Brassica rapa; CRA8; 1; fine mapping
ID PLASMODIOPHORA-BRASSICAE; DISEASE RESISTANCE; PERSPECTIVES; PATHOGEN;
   PAIR
AB Clubroot is caused by Plasmodiophora brassicae, which threatens Brassicaceae crop production worldwide. In recent years, there has been an outbreak and rapid spread of clubroot in many major cruciferous crop-producing areas of China. In this study, we identified a cabbage material DingWen (DW) with different resistant capabilities from Huashuang5R (H5R) and Huayouza62R of Brassica napus, which are currently used as the main resistant cultivars for clubroot management in China. We used a next-generation sequencing-based bulked segregant analysis approach, combined with genetic mapping to identify clubroot-resistant (CR) genes from F-1 population generated from a cross between the DW (CR) and HZSX (clubroot susceptible). The CR locus of DW (named CRA8.1) was mapped to a region between markers A08-4346 and A08-4853, which contains two different loci CRA8.1a and CRA8.1b after fine mapping. The CRA8.1b loci contain a fragment of 395 kb between markers A08-4624 and A08-4853 on A08 chromosome, and it is responsible for the resistance to PbZj and PbXm isolates. However, together with CRA8.1a, corresponding to a 765-kb region between markers A08-4346 and A08-4624, then it can confer resistance to PbXm(+). Finally, through expression analysis between resistant and susceptible materials, two genes encoding TIR-NBS-LRR proteins (BraA08g039211E and BraA08g039212E) and one gene encoding an RLP protein (BraA08g039193E) were identified to be the most likely CR candidates for the peculiar resistance in DW.
C1 [Wang, Yanyan; Xiang, Xianyu; Huang, Fan; Yu, Wenlin; Zhou, Xueqing; Li, Baojun; Zhang, Yunyun; Chen, Peng; Zhang, Chunyu] Huazhong Agr Univ, Coll Plant Sci & Technol, Wuhan, Peoples R China.
   [Li, Baojun] Hybrid Rape Res Ctr Shaanxi Prov, Shaanxi Rapeseed Branch Natl Ctr Oil Crops Genet I, Yangling, Peoples R China.
   [Zhang, Yunyun] Ind Crops Res Inst, Yunnan Acad Agr Sci, Kunming, Peoples R China.
C3 Huazhong Agricultural University; Yunnan Academy of Agricultural
   Sciences
RP Chen, P; Zhang, CY (通讯作者)，Huazhong Agr Univ, Coll Plant Sci & Technol, Wuhan, Peoples R China.
EM chenpeng@mail.hzau.edu.cn; zhchy@mail.hzau.edu.cn
RI Wang, Yanbo/HFZ-8018-2022; Zhang, Chun-yu/HDP-5776-2022; Wang,
   Yuan/HHC-1520-2022; wang, yi/HOF-6668-2023; wang, yan/GSE-6489-2022;
   Wang, Ying/HJI-2509-2023; wang, yiran/IAP-0414-2023; li,
   yang/IQV-3559-2023; wangwangwang, yuanyaunyuan/HHN-6432-2022; Wang,
   Yu/GZL-9655-2022; wang, yu/IUQ-6654-2023; Wang, Jing/IQW-3496-2023;
   Wang, Yin/HCI-9352-2022
OI Wang, Jing/0000-0002-8296-2961; 
FU National Natural Science Foundation of China [U20A2034, 31871659]; China
   Agriculture Research System [CARS-12]
FX Funding This work was supported by the National Natural Science
   Foundation of China (grant nos. U20A2034 and 31871659) and China
   Agriculture Research System (CARS-12) to CZ.
CR Belser C, 2018, NAT PLANTS, V4, P879, DOI 10.1038/s41477-018-0289-4
   BUCZACKI ST, 1975, T BRIT MYCOL SOC, V65, P295, DOI 10.1016/S0007-1536(75)80013-1
   Cesari S, 2013, PLANT CELL, V25, P1463, DOI 10.1105/tpc.112.107201
   Chai AL, 2014, CAN J PLANT PATHOL, V36, P142, DOI 10.1080/07060661.2013.868829
   Chen JJ, 2016, FRONT PLANT SCI, V6, DOI 10.3389/fpls.2015.01183
   Chen JJ, 2013, PLOS ONE, V8, DOI 10.1371/journal.pone.0085307
   Chu MG, 2014, BMC GENOMICS, V15, DOI 10.1186/1471-2164-15-1166
   Deng YW, 2020, MOL PLANT, V13, P1402, DOI 10.1016/j.molp.2020.09.018
   Diederichsen E, 2009, J PLANT GROWTH REGUL, V28, P265, DOI 10.1007/s00344-009-9100-0
   Dixon GR, 2009, J PLANT GROWTH REGUL, V28, P194, DOI 10.1007/s00344-009-9090-y
   Fredua-Agyeman R, 2018, PLANT PATHOL, V67, P892, DOI 10.1111/ppa.12816
   Fredua-Agyeman R, 2020, FRONT PLANT SCI, V11, DOI 10.3389/fpls.2020.00899
   Gahatraj S., 2019, ARCH AGR ENV SCI, V4, P342, DOI [10.26832/24566632.2019.0403012, DOI 10.26832/24566632.2019.0403012]
   Grund E, 2019, PLANT PHYSIOL, V179, P1227, DOI 10.1104/pp.18.01134
   Hatakeyama K, 2013, PLOS ONE, V8, DOI 10.1371/journal.pone.0054745
   Hirai M, 2004, THEOR APPL GENET, V108, P639, DOI 10.1007/s00122-003-1475-x
   Hirani AH, 2018, FRONT PLANT SCI, V9, DOI 10.3389/fpls.2018.01628
   Huang Z, 2017, FRONT PLANT SCI, V8, DOI 10.3389/fpls.2017.01448
   Hwang SF, 2012, MOL PLANT PATHOL, V13, P105, DOI 10.1111/j.1364-3703.2011.00729.x
   Karim MM, 2020, INT J MOL SCI, V21, DOI 10.3390/ijms21145033
   Kim SH, 2016, SCIENCE, V351, P684, DOI 10.1126/science.aad3436
   Kim W, 2020, HORTIC RES-ENGLAND, V7, DOI 10.1038/s41438-020-00410-0
   Kourelis J, 2018, PLANT CELL, V30, P285, DOI 10.1105/tpc.17.00579
   Larkan NJ, 2020, PLANT J, V104, P892, DOI 10.1111/tpj.14966
   Larkan NJ, 2015, PLANT BIOTECHNOL J, V13, P983, DOI 10.1111/pbi.12341
   Le Roux C, 2015, CELL, V161, P1074, DOI 10.1016/j.cell.2015.04.025
   Li H, 2009, BIOINFORMATICS, V25, P1094, DOI [10.1093/bioinformatics/btp100, 10.1093/bioinformatics/btp324]
   Li Q, 2021, FRONT PLANT SCI, V12, DOI 10.3389/fpls.2021.734419
   Matsumoto E, 1998, EUPHYTICA, V104, P79, DOI 10.1023/A:1018370418201
   Mehraj H, 2020, PLANTS-BASEL, V9, DOI 10.3390/plants9060726
   Narasimhan V, 2016, BIOINFORMATICS, V32, P1749, DOI 10.1093/bioinformatics/btw044
   Neik TX, 2017, FRONT PLANT SCI, V8, DOI 10.3389/fpls.2017.01788
   Nguyen ML, 2018, RUSS J GENET+, V54, P296, DOI 10.1134/S1022795418030080
   Pang WX, 2020, FRONT PLANT SCI, V11, DOI 10.3389/fpls.2020.568771
   Pang WX, 2018, FRONT PLANT SCI, V9, DOI 10.3389/fpls.2018.00653
   Piao ZY, 2004, THEOR APPL GENET, V108, P1458, DOI 10.1007/s00122-003-1577-5
   Quinlan AR, 2010, BIOINFORMATICS, V26, P841, DOI 10.1093/bioinformatics/btq033
   Sakamoto K, 2008, THEOR APPL GENET, V117, P759, DOI 10.1007/s00122-008-0817-0
   Shah N, 2020, GENES-BASEL, V11, DOI 10.3390/genes11020202
   Shah N, 2019, MOL BREEDING, V39, DOI 10.1007/s11032-019-1075-3
   Strelkov SE, 2016, EUR J PLANT PATHOL, V145, P517, DOI 10.1007/s10658-016-0888-8
   Suwabe K, 2003, THEOR APPL GENET, V107, P997, DOI 10.1007/s00122-003-1309-x
   Suwabe K, 2006, GENETICS, V173, P309, DOI 10.1534/genetics.104.038968
   Ueno H, 2012, PLANT MOL BIOL, V80, P621, DOI 10.1007/s11103-012-9971-5
   Voorrips RE, 2002, J HERED, V93, P77, DOI 10.1093/jhered/93.1.77
   Wang JZ, 2020, SCI CHINA LIFE SCI, V63, P1303, DOI 10.1007/s11427-019-1687-6
   WILLIAMS PH, 1966, PHYTOPATHOLOGY, V56, P624
   Wu Y, 2013, J INTEGR PLANT BIOL, V55, P1271, DOI 10.1111/jipb.12123
   Yu FQ, 2017, SCI REP-UK, V7, DOI 10.1038/s41598-017-04903-2
   Yuan MH, 2021, NATURE, V592, P105, DOI 10.1038/s41586-021-03316-6
   Zhan ZX, 2020, FRONT PLANT SCI, V11, DOI 10.3389/fpls.2020.00810
NR 51
TC 6
Z9 6
U1 4
U2 14
PU FRONTIERS MEDIA SA
PI LAUSANNE
PA AVENUE DU TRIBUNAL FEDERAL 34, LAUSANNE, CH-1015, SWITZERLAND
SN 1664-462X
J9 FRONT PLANT SCI
JI Front. Plant Sci.
PD MAY 6
PY 2022
VL 13
AR 898108
DI 10.3389/fpls.2022.898108
PG 12
WC Plant Sciences
WE Science Citation Index Expanded (SCI-EXPANDED)
SC Plant Sciences
GA 1M5WZ
UT WOS:000800040600001
PM 35599882
OA gold, Green Published
DA 2023-07-11
ER

PT J
AU Batool, F
   Adeel, S
   Azeem, M
   Iqbal, N
AF Batool, Fatima
   Adeel, Shahid
   Azeem, Muhammad
   Iqbal, Naeem
TI NATURAL DYE YIELDING POTENTIAL AND COMPOUNDS OF SELECTED VEGETABLE
   RESIDUES BELONGING TO BRASSICACEAE: AN APPROACH TOWARDS SUSTAINABILITY
SO PAKISTAN JOURNAL OF BOTANY
LA English
DT Article
DE Vegetable dye; Cotton fabric; Secondary metabolites; Fastness properties
ID PHENOLIC-COMPOUNDS; BLACK CARROT; PLANTS; DIVERSITY; EXTRACTS; PAKISTAN;
   HEALTH; LEAVES; WOOL
AB The cruciferous vegetables are well known for their ethnobotanic and economic importance throughout the world. Traditionally, the members of Brassicaceae are used as vegetables, food plants, ornamentals as well as source of oil and natural dyes. Though there are evidences regarding the historic use of Brassicaceae plants for coloring of various items but information for utilization of these in modern textile dyeing is negligible. Current study is concerned with the utilization of residual material of Brassica oleracea L.var. capitata (cabbage), Brassica oleraceae L. var. botrytis (cauliflower) and Brassica rapa L. var. purple top (turnip) to achieve maximum dye yielding potential as well as determine their phytochemical nature. Results revealed that colorants of varying shades could be extracted from above mentioned plant residues using different extraction media (acidic, alkaline, aqueous and organic). Variety of color shades including light brown, brown, yellowish green, yellow, dark green, creamy white, light green, olive green and dark brown could be produced from these plant residues using eco friendly bio as well as chemical mordants. The analysis of these plant residues revealed the presence of flavonoids, tannins, alkaloids, saponins, carbohydrates, sugars and glycosides. Stability of these vegetable residues based colorants in terms of fastness properties including wet rubbing, washing, dry rubbing and light fastness proved to be good to excellent.
C1 [Batool, Fatima; Azeem, Muhammad; Iqbal, Naeem] Govt Coll Univ Faisalabad, Dept Bot, Faisalabad 38000, Pakistan.
   [Batool, Fatima] Univ Educ Lahore, Div Sci & Technol, Dept Bot, Lahore 54770, Pakistan.
   [Adeel, Shahid] Govt Coll Univ Faisalabad, Dept Chem, Faisalabad, Pakistan.
C3 Government College University Faisalabad; Government College University
   Faisalabad
RP Iqbal, N (通讯作者)，Govt Coll Univ Faisalabad, Dept Bot, Faisalabad 38000, Pakistan.
EM drnaeem@gcuf.edu.pk
CR Ahmad K, 2008, PAK J BOT, V40, P993
   Ahmed M., 2019, J TEXT ENG FASHION T, V5, P177
   Lambare DA, 2011, ECON BOT, V65, P315, DOI 10.1007/s12231-011-9169-9
   Almahy H. A., 2013, Research Journal of Chemical Sciences, V3, P63
   Altemimi A, 2017, PLANTS-BASEL, V6, DOI 10.3390/plants6040042
   Ashrafudoulla M., 2016, J MED PLANTS STUD, V4, P35
   Azeem M, 2019, J APPL PHYCOL, V31, P3941, DOI 10.1007/s10811-019-01848-z
   Baaka N, 2017, NAT PROD RES, V31, P22, DOI 10.1080/14786419.2016.1207072
   Batool F, 2019, POL J ENVIRON STUD, V28, P3081, DOI 10.15244/pjoes/93712
   Batool F, 2013, RADIAT PHYS CHEM, V89, P33, DOI 10.1016/j.radphyschem.2013.03.045
   Cartea ME, 2011, MOLECULES, V16, P251, DOI 10.3390/molecules16010251
   Chalak L, 2017, J ECOSYST ECOGRAPHY, V7, P3
   Chao YC, 2017, FIBER POLYM, V18, P1523, DOI 10.1007/s12221-017-6964-7
   Chatatikun M., 2013, Journal of Chemical and Pharmaceutical Research, V5, P97
   Collett MG, 2014, J AGR FOOD CHEM, V62, P7370, DOI 10.1021/jf500526u
   Compean K. L., 2014, Research Journal of Medicinal Plant, V8, P204
   Debnath A., 2018, FASHION TECHNOLTEXTI, V1, P1
   Dogan Y, 2003, ECON BOT, V57, P442, DOI 10.1663/0013-0001(2003)057[0442:PUANDS]2.0.CO;2
   Engel E, 2002, J AGR FOOD CHEM, V50, P6459, DOI 10.1021/jf025579u
   Fan YX, 2018, J ETHNOBIOL ETHNOMED, V14, DOI 10.1186/s13002-018-0274-z
   Ferreres F, 2005, J AGR FOOD CHEM, V53, P2901, DOI 10.1021/jf040441s
   Gidik B., 2016, BIOL DIVERS CONSERV, V9, P100
   Guyria R., 2015, INT J PHARMACOGN PHY, V7, P825
   Haddar W, 2018, NAT PROD RES, V32, P141, DOI 10.1080/14786419.2017.1342080
   Haji A, 2010, IRAN J CHEM CHEM ENG, V29, P55
   Hosen M.D., 2021, CLEAN ENG TECHNOL, V3, DOI DOI 10.1016/J.CLET.2021.100124
   Hosseinnezhad M., 2017, PROG COLOR COLOR COA, V10, P129
   Hounsome N, 2008, J FOOD SCI, V73, pR48, DOI 10.1111/j.1750-3841.2008.00716.x
   Jahangir M, 2009, COMPR REV FOOD SCI F, V8, P31, DOI 10.1111/j.1541-4337.2008.00065.x
   Jaiswal AK, 2012, INT J FOOD SCI TECH, V47, P223, DOI 10.1111/j.1365-2621.2011.02829.x
   Jony Mallik, 2012, International Journal of Pharmaceutical and Biological Archives, V3, P555
   Junsongduang A, 2017, ECON BOT, V71, P241, DOI 10.1007/s12231-017-9390-2
   Kasiri MB., 2015, PROG COLOR COLORANTS, V8, P87
   KAYS SJ, 1995, ECON BOT, V49, P115, DOI 10.1007/BF02862917
   Kusznierewicz B, 2008, LWT-FOOD SCI TECHNOL, V41, P1, DOI 10.1016/j.lwt.2007.02.007
   Lai CC, 2021, SUSTAINABILITY-BASEL, V13, DOI 10.3390/su13073686
   Liu SM, 2001, INT J EPIDEMIOL, V30, P130, DOI 10.1093/ije/30.1.130
   Liu YJ, 2014, J ETHNOBIOL ETHNOMED, V10, DOI 10.1186/1746-4269-10-23
   Manoharachary C, 2016, ANN PHYTOMEDICINE, V5, P24
   Meryemoglu B, 2018, INDIAN J FIBRE TEXT, V43, P92
   Mir RA, 2019, J APPL PHYCOL, V31, P2541, DOI 10.1007/s10811-018-1717-6
   Naz S, 2011, INDIAN J FIBRE TEXT, V36, P132
   Parthasarathi B., 2015, INT J ADV PHARM BIOL, V4, P71
   Parvinzadeh M., 2008, PROG COLOR COLORANTS, V1, P37
   Perveen A, 2004, PAK J BOT, V36, P683
   Pucciarini L, 2019, MOLECULES, V24, DOI 10.3390/molecules24030634
   Rahman M, 2018, MOLECULES, V23, DOI 10.3390/molecules23010231
   Raza A, 2018, BRAZ ARCH BIOL TECHN, V61, DOI 10.1590/1678-4324-2018170802
   Riyaz S., 2017, INT J ENG RES TECHNO, V6, P499
   Romano D, 2013, ACTA HORTIC, V1005, P197, DOI 10.17660/ActaHortic.2013.1005.20
   Saad I., 2016, SCIENTIA, V14, P243
   Sahinbaskan BY, 2018, J NAT FIBERS, V15, P559, DOI 10.1080/15440478.2017.1349708
   Salinitro M, 2017, J ETHNOBIOL ETHNOMED, V13, DOI 10.1186/s13002-017-0146-y
   Samchetshabam Gita, 2017, Environment and Ecology, V35, P2349
   Saravanan P., 2014, Der Chemica Sinica, V5, P28
   Sasaki K, 2002, PHYTOCHEMISTRY, V61, P339, DOI 10.1016/S0031-9422(02)00237-6
   Saurabh Pagare, 2015, Current Trends in Biotechnology and Pharmacy, V9, P294
   Savithramma N., 2011, Middle East Journal of Scientific Research, V8, P579
   Schonhof I, 2004, NAHRUNG, V48, P25, DOI 10.1002/food.200300329
   Shabbir M., 2016, TEXT CLOTH SUSTAIN, V2, P1, DOI [10.1186/s40689-016-0011-8, DOI 10.1186/S40689-016-0011-8]
   Shaheen S, 2019, PAK J BOT, V51, P341, DOI [10.30848/PJB2019-1(15), 10.30848/pjb2019-1(15)]
   Shukla D, 2013, J NAT FIBERS, V10, P207, DOI 10.1080/15440478.2012.757031
   Singh P., 2018, INT J CURR MICROBIOL, V7, P1786, DOI [10.20546/ijcmas.2018.702.216, DOI 10.20546/IJCMAS.2018.702.216]
   Soni Anjali, 2013, J PHARMACOGNOSY PHYT, V2, P22
   Tasneem K., 2016, INT J ADV ENG SCI RE, V3, P52
NR 65
TC 6
Z9 6
U1 1
U2 7
PU PAKISTAN BOTANICAL SOC
PI KARACHI
PA DEPT OF BOTANY UNIV KARACHI, 32 KARACHI, PAKISTAN
SN 0556-3321
EI 2070-3368
J9 PAK J BOT
JI Pak. J. Bot.
PD FEB
PY 2022
VL 54
IS 1
BP 329
EP 336
DI 10.30848/PJB2022-1(39)
PG 8
WC Plant Sciences
WE Science Citation Index Expanded (SCI-EXPANDED)
SC Plant Sciences
GA YE2BZ
UT WOS:000740934800041
DA 2023-07-11
ER

PT J
AU Shibaeva, TG
   Sherudilo, EG
   Rubaeva, AA
   Titov, AF
AF Shibaeva, Tatjana G.
   Sherudilo, Elena G.
   Rubaeva, Alexandra A.
   Titov, Alexander F.
TI Continuous LED Lighting Enhances Yield and Nutritional Value of Four
   Genotypes of Brassicaceae Microgreens
SO PLANTS-BASEL
LA English
DT Article
DE continuous lighting; photoperiod; spectral quality; light-emitting
   diodes; microgreens; functional food
ID EMITTING-DIODES; BLUE-LIGHT; NITRATE CONTENT; AFFECTS GROWTH; LEAF
   LETTUCE; QUALITY; RED; PLANTS; INTENSITY; ACCUMULATION
AB The effect of continuous lighting (CL, 24 h) and light spectrum on growth and nutritional quality of arugula (Eruca sativa), broccoli (Brassica oleracea var. italic), mizuna (Brassica rapa. var. nipposinica), and radish (Raphanus sativus var. radicula) were investigated in growth chambers under light-emitting diode (LED) and fluorescent lighting. Microgreens were grown under four combinations of two photoperiods (16 h and 24 h) providing daily light integral (DLI) of 15.6 and 23.3 mol m(-2) day(-1), correspondingly) with two light spectra: LED lamps and fluorescent lamps (FLU). The results show that fresh and dry weights as well as leaf mass per area and robust index of harvested arugula, broccoli, mizuna, and radish seedlings were significantly higher under CL compared to 16 h photoperiod regardless of light quality. There were no visible signs of leaf photodamage. In all CL-treated plants higher chlorophyll a/b and carotenoid-to-chlorophyll ratios were observed in all plants except mizuna. CL treatment was beneficial for anthocyanin, flavonoid, and proline accumulation. Higher activities of antioxidant enzymes (catalase, superoxide dismutase, ascorbate peroxidase, and guaiacol peroxidase) were also observed in CL-treated plants. In most cases, the effects were more pronounced under LED lighting. These results indicate that plants under mild oxidative stress induced by CL accumulated more non-enzymatic antioxidants and increased the activities of antioxidant enzymes. This added nutritional value to microgreens that are used as functional foods providing health benefits. We suggest that for arugula, broccoli, mizuna, and radish, an LED CL production strategy is possible and can have economic and nutritional benefits.
C1 [Shibaeva, Tatjana G.; Sherudilo, Elena G.; Rubaeva, Alexandra A.; Titov, Alexander F.] Russian Acad Sci, Karelian Res Ctr, Inst Biol, Petrozavodsk 185910, Russia.
C3 Russian Academy of Sciences; Karelian Research Centre of the Russian
   Academy of Sciences; Institute of Biology of Karelian Research Centre
   RAS
RP Shibaeva, TG (通讯作者)，Russian Acad Sci, Karelian Res Ctr, Inst Biol, Petrozavodsk 185910, Russia.
EM shibaeva@krc.karelia.ru; sherudil@krc.karelia.ru; leksa_2018@mail.ru;
   titov@krc.karelia.ru
RI Rubaeva, Aleksandra/GWB-9677-2022
OI Rubaeva, Aleksandra/0000-0002-7772-2760; Shibaeva,
   Tatjana/0000-0003-1287-3864
FU RFBR [20-016-00033a]; state order [FMEN-2022-0004]
FX Support for this study was provided by: RFBR, grant number
   20-016-00033a; the state order ? FMEN-2022-0004.
CR AEBI H, 1984, METHOD ENZYMOL, V105, P121
   Bantis F, 2018, SCI HORTIC-AMSTERDAM, V235, P437, DOI 10.1016/j.scienta.2018.02.058
   Baroowa Bhaswatee, 2013, Indian Journal of Plant Physiology, V18, P319, DOI 10.1007/s40502-013-0048-5
   Barrett DM, 2010, CRIT REV FOOD SCI, V50, P369, DOI 10.1080/10408391003626322
   BATES LS, 1973, PLANT SOIL, V39, P205, DOI 10.1007/BF00018060
   Bian ZH, 2016, J AM SOC HORTIC SCI, V141, P186, DOI 10.21273/JASHS.141.2.186
   Bjorkman M, 2011, PHYTOCHEMISTRY, V72, P538, DOI 10.1016/j.phytochem.2011.01.014
   BRADFORD MM, 1976, ANAL BIOCHEM, V72, P248, DOI 10.1016/0003-2697(76)90527-3
   Brazaityte A, 2016, ACTA HORTIC, V1134, P277, DOI 10.17660/ActaHortic.2016.1134.37
   Brazaityte A, 2015, INT AGROPHYS, V29, P13, DOI 10.1515/intag-2015-0004
   CHANCE B, 1955, METHOD ENZYMOL, V2, P764, DOI 10.1016/S0076-6879(55)02300-8
   DEMMIGADAMS B, 1992, ANNU REV PLANT PHYS, V43, P599, DOI 10.1146/annurev.pp.43.060192.003123
   Despommier D, 2013, TRENDS BIOTECHNOL, V31, P388, DOI 10.1016/j.tibtech.2013.03.008
   Despommier Dickson., 2010, VERTICAL FARM FEEDIN, V1
   Dou HJ, 2018, HORTSCIENCE, V53, P496, DOI [10.21273/HORTSCI12785-17, 10.21273/hortsci12785-17]
   Eggersdorfer M, 2018, ARCH BIOCHEM BIOPHYS, V652, P18, DOI 10.1016/j.abb.2018.06.001
   Fan XX, 2013, SCI HORTIC-AMSTERDAM, V153, P50, DOI 10.1016/j.scienta.2013.01.017
   Gao W, 2020, AGRONOMY-BASEL, V10, DOI 10.3390/agronomy10081082
   Gent MPN, 2016, HORTSCIENCE, V51, P133, DOI 10.21273/HORTSCI.51.2.133
   Gerovac JR, 2016, HORTSCIENCE, V51, P497, DOI 10.21273/HORTSCI.51.5.497
   GIANNOPOLITIS CN, 1977, PLANT PHYSIOL, V59, P315, DOI 10.1104/pp.59.2.309
   Haque MS, 2017, FRONT PLANT SCI, V8, DOI 10.3389/fpls.2017.01602
   Haque MS, 2015, FRONT PLANT SCI, V6, DOI 10.3389/fpls.2015.00522
   HEATH RL, 1968, ARCH BIOCHEM BIOPHYS, V125, P189, DOI 10.1016/0003-9861(68)90654-1
   HOAGLAND D. R., 1950, Circular. California Agricultural Experiment Station, V347
   Jones-Baumgardt C, 2020, HORTSCIENCE, V55, P156, DOI 10.21273/HORTSCI14478-19
   Jones-Baumgardt C, 2019, HORTSCIENCE, V54, P1168, DOI 10.21273/HORTSCI13788-18
   Kang JH, 2013, HORTIC ENVIRON BIOTE, V54, P501, DOI 10.1007/s13580-013-0109-8
   Kolupaev YE, 2019, RUSS J PLANT PHYSL+, V66, P59, DOI 10.1134/S1021443719010084
   Kopsell DA, 2017, J SCI FOOD AGR, V97, P911, DOI [10.1002/jsfa.7814, 10.1002/jsfa.781]
   Kozai T, 2015, PLANT FACTORY INDOOR, P516
   Kozai T, 2016, PLANT FACTORY: AN INDOOR VERTICAL FARMING SYSTEM FOR EFFICIENT QUALITY FOOD PRODUCTION, P7, DOI 10.1016/B978-0-12-801775-3.00002-0
   Lefsrud MG, 2006, HORTSCIENCE, V41, P603, DOI 10.21273/HORTSCI.41.3.603
   LICHTENTHALER HK, 1987, METHOD ENZYMOL, V148, P350
   Lichtenthaler HK, 1983, DETERMINATIONS TOTAL
   Lin KH, 2013, SCI HORTIC-AMSTERDAM, V150, P86, DOI 10.1016/j.scienta.2012.10.002
   Liu WK, 2020, AGRONOMY-BASEL, V10, DOI 10.3390/agronomy10111678
   Llorente B, 2017, CURR OPIN PLANT BIOL, V37, P49, DOI 10.1016/j.pbi.2017.03.011
   Loi M, 2021, ANTIOXIDANTS-BASEL, V10, DOI 10.3390/antiox10010042
   Mastropasqua L, 2020, ANTIOXIDANTS-BASEL, V9, DOI 10.3390/antiox9060558
   Matsuda R, 2008, PLANT CELL PHYSIOL, V49, P664, DOI 10.1093/pcp/pcn041
   Meng XC, 2004, PLANT GROWTH REGUL, V44, P243, DOI 10.1007/s10725-004-4454-6
   Mir SA, 2017, CRIT REV FOOD SCI, V57, P2730, DOI 10.1080/10408398.2016.1144557
   Murphy CJ, 2010, J HORTIC SCI BIOTECH, V85, P171, DOI 10.1080/14620316.2010.11512650
   NAKANO Y, 1981, PLANT CELL PHYSIOL, V22, P867
   Nogues S, 2000, J EXP BOT, V51, P1309, DOI 10.1093/jexbot/51.348.1309
   Ohtake N, 2018, HORTSCIENCE, V53, P1804, DOI [10.21273/HORTSCI13469-18, 10.21273/hortsci13469-18]
   Paradiso R, 2022, J PLANT GROWTH REGUL, V41, P742, DOI 10.1007/s00344-021-10337-y
   Pinto E, 2015, J FOOD COMPOS ANAL, V37, P38, DOI 10.1016/j.jfca.2014.06.018
   Poorter H, 2019, NEW PHYTOL, V223, P1073, DOI 10.1111/nph.15754
   Proietti S, 2004, J HORTIC SCI BIOTECH, V79, P606, DOI 10.1080/14620316.2004.11511814
   Proietti S, 2021, FRONT PLANT SCI, V12, DOI 10.3389/fpls.2021.730119
   Renna M., 2021, GASTRONOMY FOOD SCI, P75, DOI [10.1016/b978-0-12-820057-5.00005-4, DOI 10.1016/B978-0-12-820057-5.00005-4]
   Rodriguez-Amaya D.B., 2015, HDB ANTIOXIDANTS FOO, P17, DOI [10.1016/B978-1-78242-089-7.00002-6, DOI 10.1016/B978-1-78242-089-7.00002-6]
   Samuoliene G, 2013, CENT EUR J BIOL, V8, P1241, DOI 10.2478/s11535-013-0246-1
   Shibaeva TG, 2022, RUSS J PLANT PHYSL+, V69, DOI 10.1134/S1021443722010216
   Singh D, 2015, RENEW SUST ENERG REV, V49, P139, DOI 10.1016/j.rser.2015.04.117
   Stutte GW, 2009, HORTSCIENCE, V44, P79, DOI 10.21273/HORTSCI.44.1.79
   Sysoeva M. I., 2010, PLANT STRESS, V4, P5, DOI DOI 10.1016/J.TPLANTS.2011.02.003
   Touliatos D, 2016, FOOD ENERGY SECUR, V5, P184, DOI 10.1002/fes3.83
   Treadwell D., 2020, EDIS, P1, DOI [10.32473/edis-hs1164-2020, DOI 10.32473/EDIS-HS1164-2020]
   Trejo-Tellez LI, 2019, FRONT PLANT SCI, V10, DOI 10.3389/fpls.2019.00371
   Vale AP, 2014, FOOD CHEM, V165, P379, DOI 10.1016/j.foodchem.2014.05.122
   Velez-Ramirez AI, 2012, ACTA HORTIC, V956, P51
   Velez-Ramirez AI, 2011, TRENDS PLANT SCI, V16, P310, DOI 10.1016/j.tplants.2011.02.003
   Velikova V, 2000, PLANT SCI, V151, P59, DOI 10.1016/S0168-9452(99)00197-1
   Xiao ZL, 2016, J FOOD COMPOS ANAL, V49, P87, DOI 10.1016/j.jfca.2016.04.006
   Xiao ZL, 2012, J AGR FOOD CHEM, V60, P7644, DOI 10.1021/jf300459b
   Yan ZN, 2019, HORTSCIENCE, V54, P1737, DOI 10.21273/HORTSCI14236-19
   Ying QL, 2021, HORTSCIENCE, V56, P13, DOI 10.21273/HORTSCI15371-20
   Zhang T, 2018, PLANT CELL TISS ORG, V134, P231, DOI 10.1007/s11240-018-1415-8
   Zhou WL, 2013, J PLANT NUTR, V36, P481, DOI 10.1080/01904167.2012.748069
NR 72
TC 6
Z9 6
U1 10
U2 28
PU MDPI
PI BASEL
PA ST ALBAN-ANLAGE 66, CH-4052 BASEL, SWITZERLAND
EI 2223-7747
J9 PLANTS-BASEL
JI Plants-Basel
PD JAN
PY 2022
VL 11
IS 2
AR 176
DI 10.3390/plants11020176
PG 14
WC Plant Sciences
WE Science Citation Index Expanded (SCI-EXPANDED)
SC Plant Sciences
GA YN0PO
UT WOS:000746969800001
PM 35050064
OA Green Published, gold
DA 2023-07-11
ER

PT J
AU Luneau, JS
   Cerutti, A
   Roux, B
   Carrere, S
   Jardinaud, MF
   Gaillac, A
   Gris, C
   Lauber, E
   Berthome, R
   Arlat, M
   Boulanger, A
   Noel, LD
AF Luneau, Julien S.
   Cerutti, Aude
   Roux, Brice
   Carrere, Sebastien
   Jardinaud, Marie-Francoise
   Gaillac, Antoine
   Gris, Carine
   Lauber, Emmanuelle
   Berthome, Richard
   Arlat, Matthieu
   Boulanger, Alice
   Noel, Laurent D.
TI Xanthomonas transcriptome inside cauliflower hydathodes reveals
   bacterial virulence strategies and physiological adaptations at early
   infection stages
SO MOLECULAR PLANT PATHOLOGY
LA English
DT Article
DE adaptation; hrp gene cluster; hrpG; hydathode; transcriptome; type III
   effector; type III secretion
ID CAMPESTRIS PV. CAMPESTRIS; DIFFUSIBLE SIGNAL FACTOR; GENE-CLUSTER; BLACK
   ROT; PATHOGENICITY; GENOME; LEAVES; CLONING; SYSTEM; TRANSDUCTION
AB Xanthomonas campestris pv. campestris (Xcc) is a seed-transmitted vascular pathogen causing black rot disease on cultivated and wild Brassicaceae. Xcc enters the plant tissues preferentially via hydathodes, which are organs localized at leaf margins. To decipher both physiological and virulence strategies deployed by Xcc during early stages of infection, the transcriptomic profile of Xcc was analysed 3 days after entry into cauliflower hydathodes. Despite the absence of visible plant tissue alterations and despite a biotrophic lifestyle, 18% of Xcc genes were differentially expressed, including a striking repression of chemotaxis and motility functions. The Xcc full repertoire of virulence factors had not yet been activated but the expression of the HrpG regulon composed of 95 genes, including genes coding for the type III secretion machinery important for suppression of plant immunity, was induced. The expression of genes involved in metabolic adaptations such as catabolism of plant compounds, transport functions, sulphur and phosphate metabolism was upregulated while limited stress responses were observed 3 days postinfection. We confirmed experimentally that high-affinity phosphate transport is needed for bacterial fitness inside hydathodes. This analysis provides information about the nutritional and stress status of bacteria during the early biotrophic infection stages and helps to decipher the adaptive strategy of Xcc to the hydathode environment.
C1 [Luneau, Julien S.; Cerutti, Aude; Roux, Brice; Carrere, Sebastien; Jardinaud, Marie-Francoise; Gaillac, Antoine; Gris, Carine; Lauber, Emmanuelle; Berthome, Richard; Arlat, Matthieu; Boulanger, Alice; Noel, Laurent D.] Univ Toulouse, Univ Paul Sabatier, CNRS, INRAE,LIPME, Castanet Tolosan, France.
   [Roux, Brice] Luminy Biotech Entreprises, HalioDx, Marseille 9, France.
C3 Centre National de la Recherche Scientifique (CNRS); INRAE; Universite
   de Toulouse; Universite Toulouse III - Paul Sabatier
RP Boulanger, A; Noel, LD (通讯作者)，Univ Toulouse, Univ Paul Sabatier, CNRS, INRAE,LIPME, Castanet Tolosan, France.
EM alice.boulanger@inrae.fr; laurent.noel@inrae.fr
RI Boulanger, Alice/E-6279-2019; Arlat, Matthieu/CAH-3310-2022; Lauber,
   Emmanuelle/ABB-3077-2021; Luneau, Julien/B-5949-2019; NOEL,
   Laurent/A-4885-2009
OI Boulanger, Alice/0000-0001-5918-9547; Lauber,
   Emmanuelle/0000-0001-5933-4476; Luneau, Julien/0000-0002-1917-3468;
   Arlat, Matthieu/0000-0001-6196-4856; NOEL, Laurent/0000-0002-0110-1423;
   Carrere, Sebastien/0000-0002-2348-0778
FU Labex [TULIP ANR-10-LABX-41, ANR-11-IDEX-0002-02]; European Cooperation
   in Science and Technology [CA16107 EuroXanth]; Agence Nationale de la
   Recherche [ANR-18-CE20-0020-01, ANR-2010-GENM-013-02,
   ANR-19-CE20-JCJC-0014-01, ANR-10-JCJC-1703-01]
FX Labex, Grant/Award Number: TULIP ANR-10-LABX-41 and ANR-11-IDEX-0002-02;
   European Cooperation in Science and Technology, Grant/Award Number:
   CA16107 EuroXanth; Agence Nationale de la Recherche, Grant/Award Number:
   NEPHRON ( ANR-18-CE20-0020-01), XANTHOMIX (ANR-2010-GENM-013-02), XBOX
   (ANR-19-CE20-JCJC-0014-01) and Xopaque (ANR-10-JCJC-1703-01)
CR Alexa A, 2006, BIOINFORMATICS, V22, P1600, DOI 10.1093/bioinformatics/btl140
   Alkhateeb RS, 2016, J BIOTECHNOL, V225, P18, DOI 10.1016/j.jbiotec.2016.03.020
   An SQ, 2014, MOL MICROBIOL, V92, P586, DOI 10.1111/mmi.12577
   Bagnall A, 2014, J CLASSIF, V31, P154, DOI 10.1007/s00357-013-9135-6
   Benjamini Y, 2001, ANN STAT, V29, P1165
   Blanvillain S, 2007, PLOS ONE, V2, DOI 10.1371/journal.pone.0000224
   Boulanger A, 2010, J BACTERIOL, V192, P1487, DOI 10.1128/JB.01418-09
   Brown CK, 2004, ANNU REV MICROBIOL, V58, P555, DOI 10.1146/annurev.micro.57.030502.090927
   Buttner D, 2010, FEMS MICROBIOL REV, V34, P107, DOI 10.1111/j.1574-6976.2009.00192.x
   Carlton WM, 1998, PHYTOPATHOLOGY, V88, P525, DOI 10.1094/PHYTO.1998.88.6.525
   Cerutti A, 2019, ANNU REV PHYTOPATHOL, V57, P91, DOI 10.1146/annurev-phyto-082718-100228
   Cerutti A, 2017, PLANT PHYSIOL, V174, P700, DOI 10.1104/pp.16.01852
   Chaban B, 2015, SEMIN CELL DEV BIOL, V46, P91, DOI 10.1016/j.semcdb.2015.10.032
   Chen X, 2018, FRONT MICROBIOL, V9, DOI 10.3389/fmicb.2018.02280
   da Silva ACR, 2002, NATURE, V417, P459, DOI 10.1038/417459a
   DANIELS MJ, 1984, EMBO J, V3, P3323, DOI 10.1002/j.1460-2075.1984.tb02298.x
   Darsonval A, 2009, MOL PLANT MICROBE IN, V22, P747, DOI 10.1094/MPMI-22-6-0747
   de Bernonville TD, 2014, FEMS MICROBIOL ECOL, V89, P527, DOI 10.1111/1574-6941.12345
   Dejean G, 2013, NEW PHYTOL, V198, P899, DOI 10.1111/nph.12187
   DITTA G, 1980, P NATL ACAD SCI-BIOL, V77, P7347, DOI 10.1073/pnas.77.12.7347
   Dray S, 2007, J STAT SOFTW, V22, P1, DOI 10.18637/jss.v022.i04
   Dutta B, 2014, PHYTOPATHOLOGY, V104, P232, DOI 10.1094/PHYTO-05-13-0138-R
   Eichhorn E, 2000, J BACTERIOL, V182, P2687, DOI 10.1128/JB.182.10.2687-2695.2000
   FIGURSKI DH, 1979, P NATL ACAD SCI USA, V76, P1648, DOI 10.1073/pnas.76.4.1648
   Fukui R, 1996, APPL ENVIRON MICROB, V62, P1021, DOI 10.1128/AEM.62.3.1021-1028.1996
   Garcia-Ochoa F, 2000, BIOTECHNOL ADV, V18, P549, DOI 10.1016/S0734-9750(00)00050-1
   Gardner Stewart G, 2019, EcoSal Plus, V8, DOI 10.1128/ecosalplus.ESP-0006-2019
   Getaz M, 2020, MICROORGANISMS, V8, DOI 10.3390/microorganisms8081253
   Gibson DG, 2009, NAT METHODS, V6, P343, DOI [10.1038/nmeth.1318, 10.1038/NMETH.1318]
   Gomez-Gomez L, 2000, MOL CELL, V5, P1003, DOI 10.1016/S1097-2765(00)80265-8
   Guy E, 2013, PLOS ONE, V8, DOI 10.1371/journal.pone.0073469
   Guy E, 2013, MBIO, V4, DOI 10.1128/mBio.00538-12
   He YW, 2008, FEMS MICROBIOL REV, V32, P842, DOI 10.1111/j.1574-6976.2008.00120.x
   Hoffmann T, 2018, ENVIRON MICROBIOL, V20, P305, DOI 10.1111/1462-2920.13999
   Hugouvieux V, 1998, MOL PLANT MICROBE IN, V11, P537, DOI 10.1094/MPMI.1998.11.6.537
   Jalan N, 2013, BMC GENOMICS, V14, DOI 10.1186/1471-2164-14-551
   Kakkar A, 2015, J EXP BOT, V66, P6697, DOI 10.1093/jxb/erv377
   KAMOUN S, 1990, APPL ENVIRON MICROB, V56, P3855, DOI 10.1128/AEM.56.12.3855-3860.1990
   Kim S, 2016, BMC GENOMICS, V17, DOI 10.1186/s12864-016-2657-7
   Lamarche MG, 2008, FEMS MICROBIOL REV, V32, P461, DOI 10.1111/j.1574-6976.2008.00101.x
   Lee SE, 2017, PLANT PATHOLOGY J, V33, P458, DOI 10.5423/PPJ.OA.04.2017.0076
   Li L, 2019, BMC GENOMICS, V20, DOI 10.1186/s12864-018-5384-4
   Liao CT, 2016, RES MICROBIOL, V167, P299, DOI 10.1016/j.resmic.2016.01.002
   Liao ZX, 2019, PLOS ONE, V14, DOI 10.1371/journal.pone.0215039
   Liu W, 2013, RES MICROBIOL, V164, P466, DOI 10.1016/j.resmic.2013.02.005
   Matilla MA, 2018, FEMS MICROBIOL REV, V42, P40, DOI 10.1093/femsre/fux052
   Misson J, 2004, PLANT MOL BIOL, V55, P727, DOI 10.1007/s11103-004-1965-5
   Moreira LM, 2015, FUNCT INTEGR GENOMIC, V15, P197, DOI 10.1007/s10142-014-0414-z
   Nagai M, 2013, PLANT CELL ENVIRON, V36, P1826, DOI 10.1111/pce.12090
   Nino-Liu DO, 2006, MOL PLANT PATHOL, V7, P303, DOI 10.1111/j.1364-3703.2006.00344.x
   Nobori T, 2018, P NATL ACAD SCI USA, V115, pE3055, DOI 10.1073/pnas.1800529115
   Noel L, 2001, MOL MICROBIOL, V41, P1271, DOI 10.1046/j.1365-2958.2001.02567.x
   Noh TH, 2016, INT J MOL SCI, V17, DOI 10.3390/ijms17020259
   Pegos VR, 2014, J PROTEOMICS, V108, P78, DOI 10.1016/j.jprot.2014.05.005
   Qian W, 2005, GENOME RES, V15, P757, DOI 10.1101/gr.3378705
   Qian W, 2008, MOL PLANT MICROBE IN, V21, P151, DOI 10.1094/MPMI-21-2-0151
   Robene-Soustrade I, 2006, APPL ENVIRON MICROB, V72, P1072, DOI 10.1128/AEM.72.2.1072-1078.2006
   Robinson MD, 2008, BIOSTATISTICS, V9, P321, DOI 10.1093/biostatistics/kxm030
   Robinson MD, 2010, GENOME BIOL, V11, DOI 10.1186/gb-2010-11-3-r25
   Roux B, 2015, BMC GENOMICS, V16, DOI 10.1186/s12864-015-2190-0
   Sallet E, 2013, DNA RES, V20, P339, DOI 10.1093/dnares/dst014
   SCHAFER A, 1994, GENE, V145, P69, DOI 10.1016/0378-1119(94)90324-7
[truncated: 3,032,307 more chars]
