# Supplementary material for: Research progress on Brassicaceae plants: a bibliometrics analysis
Source: Front Plant Sci. 2024 Jan 31;15:1285050. doi: 10.3389/fpls.2024.1285050 (PMC10864531; doi:10.3389/fpls.2024.1285050)
Supplement: Supplementary file 1 [file DataSheet_1.zip › input/download-2501-3000.txt]

FN Clarivate Analytics Web of Science
VR 1.0
PT J
AU Pedras, MSC
   Thapa, C
AF Pedras, M. Soledade C.
   Thapa, Chintamani
TI Unveiling fungal detoxification pathways of the cruciferous phytoalexin
   rapalexin A: Sequential L-cysteine conjugation, acetylation and
   oxidative cyclization mediated by Colletotrichum spp.
SO PHYTOCHEMISTRY
LA English
DT Article
DE Brassicaceae; Colletotrichum dematium; C. higginsianum; C. lends;
   crucifer; Detoxification; Isothiocyanate; Phytoalexin; Rapalexin A
ID METABOLISM; ISOTHIOCYANATES; CHEMISTRY; BIOTRANSFORMATION
AB The metabolism of the phytoalexin rapalexin A, a unique indole isothiocyanate (ITC) produced by crucifers (family Brassicaceae), was investigated. Three phytopathogenic fungal species were examined: Colletotrichum demadum (Pers.:Fr.) Grove, a broad host range pathogen, C. higginsianum Sacc., a host-selective pathogen of crucifers and C. lends Damm, a host-selective pathogen of lentils (Lens culinaris Medik.). The metabolism of rapalexin A by C. dematium and C. higginsianum was similar, taking place via one common intermediate and two divergent pathways, but C. lends was unable to transform rapalexin A. Both C. higginsianum and C. dematium transformed rapalexin A to two previously undescribed metabolites, the structures of which were confirmed by chemical synthesis: N-acetyl-S-(8-methoxy-4H-thiazolo[5,4-b] indol-2-yl)-L-cysteine and 4-hydroxy-3-(4-methoxy-1H-indol-3-yl)-2-thioxothiazolidine-4-carboxylic acid. That is, both fungal pathogens metabolized and detoxified rapalexin A by addition of the thiol group of L-Cys residue to the isothiocyanate carbon of rapalexin A, a transformation usually catalyzed by glutathione transferases. Coincidentally, this metabolic pathway is employed by mammals and insects to detoxify isothiocyanates and other xenobiotics. Hence, C. higginsianum could be a useful model fungus to uncover genes involved in the detoxification pathways of ITCs and related xenobiotics. Our overall results suggest that increasing rapalexin A production in specific crucifers could increase crop resistance to certain fungal pathogens.
C1 [Pedras, M. Soledade C.; Thapa, Chintamani] Univ Saskatchewan, Dept Chem, 110 Sci Pl, Saskatoon, SK S7N 5C9, Canada.
C3 University of Saskatchewan
RP Pedras, MSC (通讯作者)，Univ Saskatchewan, Dept Chem, 110 Sci Pl, Saskatoon, SK S7N 5C9, Canada.
EM s.pedras@usask.ca
OI Pedras, M Soledade C/0000-0002-9510-2215
FU Natural Sciences and Engineering Research Council of Canada; Canada
   Research Chairs program; Canada Foundation for Innovation; University of
   Saskatchewan; Saskatchewan Government
FX Financial support for the authors' work was obtained from the Natural
   Sciences and Engineering Research Council of Canada (Discovery Grant to
   M.S.C.P.), the Canada Research Chairs program, Canada Foundation for
   Innovation, the Saskatchewan Government, and the University of
   Saskatchewan (graduate assistantships to CT). We acknowledge the
   technical assistance of K. Thoms (MS) from the Department of Chemistry
   and the Saskatchewan Structural Sciences Centre.
CR Agerbirk N, 2012, PHYTOCHEMISTRY, V77, P16, DOI 10.1016/j.phytochem.2012.02.005
   Bhadauria V, 2013, BMC GENET, V14, DOI 10.1186/1471-2156-14-31
   Calmes B, 2015, BMC MICROBIOL, V15, DOI 10.1186/s12866-015-0462-0
   Cannon PF, 2012, STUD MYCOL, P181, DOI 10.3114/sim0014
   COOPER AJL, 1982, J BIOL CHEM, V257, P816
   Damm U, 2014, STUD MYCOL, P49, DOI 10.1016/j.simyco.2014.09.003
   EKLIND KI, 1990, CARCINOGENESIS, V11, P2033, DOI 10.1093/carcin/11.11.2033
   Garcia-Pajon CM, 2003, TETRAHEDRON-ASYMMETR, V14, P1229, DOI 10.1016/S0957-4166(03)00223-4
   GORLER K, 1982, XENOBIOTICA, V12, P535
   Ioannides C, 2015, DRUG METAB REV, V47, P356, DOI 10.3109/03602532.2015.1058819
   Jeschke V, 2015, RECENT ADV PHYTOCHEM, V45, P163, DOI 10.1007/978-3-319-20397-3_7
   Lash L.H., 2007, CURR PROTOC TOXICOL, P1
   Lee YH, 2015, PLANT PATHOL, V64, P406, DOI 10.1111/ppa.12262
   Machowicz-Stefaniak Z, 2011, ECOL CHEM ENG S, V18, P465
   O'Connell RJ, 2012, NAT GENET, V44, P1060, DOI 10.1038/ng.2372
   Pedras MSC, 2007, CHEM COMMUN, P368, DOI 10.1039/b615424g
   Pedras MSC, 2017, BIOORGAN MED CHEM, V25, P557, DOI 10.1016/j.bmc.2016.11.017
   Pedras MSC, 2012, BIOORGAN MED CHEM, V20, P3991, DOI 10.1016/j.bmc.2012.05.020
   Pedras MSC, 2012, ORG BIOMOL CHEM, V10, P3613, DOI 10.1039/c2ob25492a
   Pedras MSC, 2011, NAT PROD REP, V28, P1381, DOI 10.1039/c1np00020a
   Pedras MSC, 2005, PHYTOCHEMISTRY, V66, P391, DOI 10.1016/j.phytochem.2004.12.032
   Pedras MSC, 1997, CAN J CHEM, V75, P825, DOI 10.1139/v97-099
   Razis AFA, 2018, FRUIT AND VEGETABLE PHYTOCHEMICALS: CHEMISTRY AND HUMAN HEALTH, VOLS I & II, 2ND EDITION, P199
   Sato Toyozo, 2005, Journal of General Plant Pathology, V71, P380, DOI 10.1007/s10327-005-0214-3
   Soledade M, 2017, RSC ADV, V7, P23633, DOI 10.1039/c7ra01574g
   Traka M, 2009, PHYTOCHEM REV, V8, P269, DOI 10.1007/s11101-008-9103-7
   WADLEIGH RW, 1988, J CHEM ECOL, V14, P1279, DOI 10.1007/BF01019352
   Winde I, 2011, PHYTOCHEMISTRY, V72, P1566, DOI 10.1016/j.phytochem.2011.01.016
   Yan Y., 2018, INT J MOL SCI, V19, P1
   Yavari I, 2008, MONATSH CHEM, V139, P1479, DOI 10.1007/s00706-008-0953-x
   Zampounis A, 2016, GENOME ANNOUNCEMENTS, V4, DOI 10.1128/genomeA.00821-16
   Zhang YS, 2004, MUTAT RES-FUND MOL M, V555, P173, DOI 10.1016/j.mrfmmm.2004.04.017
NR 32
TC 3
Z9 3
U1 2
U2 12
PU PERGAMON-ELSEVIER SCIENCE LTD
PI OXFORD
PA THE BOULEVARD, LANGFORD LANE, KIDLINGTON, OXFORD OX5 1GB, ENGLAND
SN 0031-9422
J9 PHYTOCHEMISTRY
JI Phytochemistry
PD JAN
PY 2020
VL 169
AR 112188
DI 10.1016/j.phytochem.2019.112188
PG 11
WC Biochemistry & Molecular Biology; Plant Sciences
WE Science Citation Index Expanded (SCI-EXPANDED); Index Chemicus (IC)
SC Biochemistry & Molecular Biology; Plant Sciences
GA JW2LW
UT WOS:000502890200010
PM 31683228
DA 2023-07-11
ER

PT J
AU Sevindik, E
   Paksoy, MY
   Aydogan, M
   Topsecer, F
AF Sevindik, Emre
   Paksoy, Mehmet Yavuz
   Aydogan, Melike
   Topsecer, Feyzanur
TI GENETIC VARIATION AND MOLECULAR RELATIONSHIPS TAXA OF Conringia HEIST.
   EX FABR. (BRASSICACEAE) BASED ON RAPD MARKERS IN TURKEY
SO GENETIKA-BELGRADE
LA English
DT Article
DE Conringia; RAPD-PCR; genetic variation; phylogenetic; Turkey
ID PHYLOGENETIC-RELATIONSHIPS; DIVERSITY; L.; POPULATIONS; VARIETIES
AB In this study, genetic variation and phylogenetic analysis of 13 populations of 6 species belonging to Conringia genus spreading in Turkey were performed using RAPD markers. Genomic DNA isolation from the leaves of the Conringia plant samples was performed via using a commercial kit. Seven RAPD primers were used to identify the genetic diversity between the populations. Polymerase Chain Reaction (PCR) was performed using DNA samples and primers. PCR products were resolved using agarose gel electrophoresis and visualized under UV light. All gel images were analyzed, and the absence and presence of polymorphic bands were scored. The total of 34 DNA bands were detected by seven RAPD primers. PAUP 4.0b10 analysis program was used to calculate phylogenetic tree and genetic distances between the species. The phylogenetic tree was obtained using the UPGMA algorithm and it was composed of two clades. According to the PAUP analysis, the species having the closest distance between each other are C. planisiliqua (Ankara-AyaG) and C. planisiliqua (Ankara-Nallihan) with the value of 0.000 and those having the longest distance are C. grandiflora (Akseki Cukurkoy) and C. orientalis (Elazig-Baskil) with the value of 0.6000. The results suggest that the RAPD markers are useful tools to demonstrate the genetic relationships between populations of the Conringia species.
C1 [Sevindik, Emre; Aydogan, Melike; Topsecer, Feyzanur] Adnan Menderes Univ, Dept Agr Biotechnol, Fac Agr, South Campus, Aydin, Turkey.
   [Paksoy, Mehmet Yavuz] Munzur Univ, Tunceli Vocat Sch, Dept Med Serv & Tech, Tunceli, Turkey.
C3 Adnan Menderes University; Ministry of National Education - Turkey;
   Munzur University
RP Sevindik, E (通讯作者)，Adnan Menderes Univ, Dept Agr Biotechnol, Fac Agr, South Campus, Aydin, Turkey.; Sevindik, E (通讯作者)，Adnan Menderes Univ, Coll Agr, Dept Agr Biotechnol, South Campus, TR-09970 Cakmar Aydin, Turkey.
EM ph.d-emre@hotmail.com
RI Sevindik, Emre/M-2621-2019
OI PAKSOY, Mehmet Yavuz/0000-0001-9581-4514
CR ABRAHAM B, 2010, NOTULAE SCI BIOL, V2, P129
   Ahmad F, 1999, THEOR APPL GENET, V98, P657, DOI 10.1007/s001220051117
   AKINCI H, 2018, BIOL DIVERS CONSERV, V11, P13
   Al-Shehbaz IA, 2012, TAXON, V61, P931, DOI 10.1002/tax.615002
   Andric A, 2015, GENETIKA-BELGRADE, V47, P275, DOI 10.2298/GENSR1501275A
   [Anonymous], 2001, PHYLOGENETIC ANAL US
   Bartish IV, 2000, THEOR APPL GENET, V101, P554, DOI 10.1007/s001220051515
   Coskun F, 2013, SAINS MALAYS, V42, P1357
   Erden A., 2017, BAGBAHCE BILIM DERGI, V4, P1
   Esselman EJ, 2000, AM J BOT, V87, P591, DOI 10.2307/2656603
   Gidik B., 2016, BIOL DIVERS CONSERV, V9, P100
   Hwang Y, 2016, BANGL J PLANT TAXON, V23, P167, DOI 10.332
   Iqbal A, 2018, FRESEN ENVIRON BULL, V27, P6447
   Khan SA, 2000, THEOR APPL GENET, V101, P931, DOI 10.1007/s001220051564
   Liu L, 2012, PAK J BOT, V44, P619
   Millan T, 1996, THEOR APPL GENET, V92, P273, DOI 10.1007/BF00223385
   MUTLU B., 2002, THESIS, P22
   Ozen F, 2016, BANGL J BOT, V45, P133
   Park Jong-In, 2012, Journal of Plant Biotechnology, V39, P13, DOI 10.5010/JPB.2012.39.1.013
   Pinky MS, 2017, BANGL J BOT, V46, P1
   Rahman MO, 2017, BANGL J PLANT TAXON, V24, P149, DOI 10.3329/bjpt.v24i2.35110
   Saclain S, 2016, GENETIKA-BELGRADE, V48, P151, DOI 10.2298/GENSR1601151S
   Selvi S, 2019, BANGL J BOT, V48, P1153
   Sesli M, 2017, BIOTECHNOL BIOTEC EQ, V31, P897, DOI 10.1080/13102818.2017.1344107
   SEZER O, 2017, BIODICON, V10, P163
   Singh AP, 2004, EUPHYTICA, V136, P11, DOI 10.1023/B:EUPH.0000019497.89760.e8
   STAMMERS M, 1995, HEREDITY, V74, P19, DOI 10.1038/hdy.1995.3
   Wang CL, 2008, BIOLOGIA, V63, P320, DOI 10.2478/s11756-008-0066-3
   Warwick SI, 2005, CAN J BOT, V83, P467, DOI [10.1139/B05-021, 10.1139/b05-021]
   Warwick SI, 2011, PLANT GENET GENOMICS, V9, P33, DOI 10.1007/978-1-4419-7118-0_2
NR 30
TC 3
Z9 3
U1 0
U2 2
PU SERBIAN GENETICS SOC
PI BELGRADE
PA SLOBODANA BAJICA 1, BELGRADE, ZEMUN 11185, SERBIA
SN 0534-0012
EI 1820-6069
J9 GENETIKA-BELGRADE
JI Genetika-Belgrade
PY 2020
VL 52
IS 1
BP 107
EP 114
DI 10.2298/GENSR2001107S
PG 8
WC Agronomy; Genetics & Heredity
WE Science Citation Index Expanded (SCI-EXPANDED)
SC Agriculture; Genetics & Heredity
GA LR4FU
UT WOS:000535652400009
OA gold
DA 2023-07-11
ER

PT J
AU Al-Daoud, F
   Gossen, BD
   McDonald, MR
AF Al-Daoud, F.
   Gossen, B. D.
   McDonald, M. R.
TI Maturation of resting spores of Plasmodiophora brassicae continues after
   host cell death
SO PLANT PATHOLOGY
LA English
DT Article
DE Brassica napus; canola; clubroot; host death; temperature
ID CLUBROOT; INFECTION; TEMPERATURE; POPULATIONS; EXPRESSION; INOCULUM;
   GENE
AB Plasmodiophora brassicae, cause of clubroot on canola (Brassica napus) and other Brassicaceae, is an obligate soilborne pathogen that survives in soil as long-lived resting spores. Factors that affect the maturation of the resting spores are not well understood. To determine if a living host was required for spore maturation, experiments were conducted under controlled conditions and in field trials. Young plants with clubbed roots containing mostly immature spores had the shoots removed, or clubs were harvested at different times. To kill host cells, clubs were frozen or plants were treated with glyphosate. Clubs were then harvested from treated and non-treated hosts and stored at low temperature (5 or 10 degrees C) or room temperature (22 degrees C). Spore concentration and maturation were assessed 2-4 weeks after treatment using propidium monoazide-assisted quantitative PCR, and results were validated using bioassays. The state of decay of clubs was also observed to determine if it was an indicator of spore maturity. Spores continued to mature after death of host cells or removal of shoots of plants. This demonstrated that a living host was not required for spore maturation. Interestingly, killing host cells prior to storing the clubs at low temperature produced a higher proportion of mature spores and more severe clubroot in bioassays relative to non-treated clubs held at low temperature. This indicated that death of host cells accelerates spore maturation. Furthermore, mature spores were recovered from both decayed and less decayed clubs, suggesting that club decay is not an indicator of spore maturation.
C1 [Al-Daoud, F.; McDonald, M. R.] Univ Guelph, Dept Plant Agr, Guelph, ON N1G 2W1, Canada.
   [Gossen, B. D.] Agr & Agri Food Canada, Saskatoon Res & Dev Ctr, Saskatoon, SK S7N 0X2, Canada.
C3 University of Guelph; Agriculture & Agri Food Canada
RP Gossen, BD (通讯作者)，Agr & Agri Food Canada, Saskatoon Res & Dev Ctr, Saskatoon, SK S7N 0X2, Canada.
EM bruce.gossen@canada.ca
RI McDonald, Mary Ruth/R-8809-2019; Gossen, Bruce/W-3414-2019
OI McDonald, Mary Ruth/0000-0002-2881-815X; Gossen,
   Bruce/0000-0001-5869-930X; Al-Daoud, Fadi/0000-0002-6122-2155
FU Canola Council of Canada; Agriculture and Agri-Food Canada through the
   Canola Science Cluster of Growing Forward 2
FX This study was supported by funding from the Canola Council of Canada
   and Agriculture and Agri-Food Canada through the Canola Science Cluster
   of Growing Forward 2. Technical assistance with field trials was
   provided by the staff at the University of Guelph's Muck Crops Research
   Station, and technical assistance with qPCR analyses was provided by
   James Horsman.
CR Ahmed HU, 2011, CAN J PLANT SCI, V91, P545, DOI [10.4141/CJPS10200, 10.4141/cjps10200]
   Al-Daoud F, 2017, CAN J PLANT PATHOL, V39, P540
   Al-Daoud F, 2017, PLANT DIS, V101, P442, DOI 10.1094/PDIS-05-16-0715-RE
   Ando S, 2006, J PHYTOPATHOL, V154, P185, DOI 10.1111/j.1439-0434.2006.01078.x
   AYERS G W, 1972, Canadian Plant Disease Survey, V52, P77
   Ayers G. W., 1944, CANADIAN JOUR RES SECT C BOT SET, V22, P143
   Caseley J. C., 1985, The herbicide glyphosate, P92
   Chen W, 2019, PHYTOPATHOLOGY, V109, P1689, DOI 10.1094/PHYTO-02-19-0039-R
   CRETE R., 1963, CANADIAN JOUR PLANT SCI, V43, P349
   Deora A, 2015, PLANT DIS, V99, P1002, DOI 10.1094/PDIS-06-14-0608-RE
   Dixon GR, 2009, J PLANT GROWTH REGUL, V28, P194, DOI 10.1007/s00344-009-9090-y
   Feng J, 2013, MICROBIOL RES, V168, P518, DOI 10.1016/j.micres.2013.02.011
   Feng J, 2012, EUR J PLANT PATHOL, V132, P309, DOI 10.1007/s10658-011-9875-2
   Feng J, 2010, MOL PLANT PATHOL, V11, P503, DOI [10.1111/J.1364-3703.2010.00623.X, 10.1111/j.1364-3703.2010.00623.x]
   Glazebrook J, 2005, ANNU REV PHYTOPATHOL, V43, P205, DOI 10.1146/annurev.phyto.43.040204.135923
   Gossen BD, 2019, PLANT PATHOL, V68, P954, DOI 10.1111/ppa.13007
   Hwang SF, 2013, PLANT PATHOL, V62, P404, DOI 10.1111/j.1365-3059.2012.02636.x
   IKEGAMI H, 1978, Annals of the Phytopathological Society of Japan, V44, P456, DOI 10.3186/jjphytopath.44.456
   INGRAM DS, 1972, PROC R SOC SER B-BIO, V180, P103, DOI 10.1098/rspb.1972.0008
   Kageyama K, 2009, J PLANT GROWTH REGUL, V28, P203, DOI 10.1007/s00344-009-9101-z
   MACFARLANE I, 1970, T BRIT MYCOL SOC, V55, P97, DOI 10.1016/S0007-1536(70)80100-0
   Narisawa K, 1996, MYCOL RES, V100, P855, DOI 10.1016/S0953-7562(96)80034-7
   Sharma K, 2011, PLANT PATHOL, V60, P830, DOI 10.1111/j.1365-3059.2011.02458.x
   Sharma K, 2011, PHYTOPATHOLOGY, V101, P1424, DOI 10.1094/PHYTO-04-11-0124
   Siemens J, 2009, PLANT PATHOL, V58, P130, DOI 10.1111/j.1365-3059.2008.01943.x
   Strelkov SE, 2006, CAN J PLANT PATHOL, V28, P467, DOI 10.1080/07060660609507321
   Tewari JP, 2005, CAN J PLANT PATHOL, V27, P143
   Wu LY, 2012, SCI HORTIC-AMSTERDAM, V133, P1, DOI 10.1016/j.scienta.2011.09.036
   Zamani-Noor N, 2018, PLANT PATHOL, V67, P426, DOI 10.1111/ppa.12732
NR 29
TC 3
Z9 3
U1 0
U2 28
PU WILEY
PI HOBOKEN
PA 111 RIVER ST, HOBOKEN 07030-5774, NJ USA
SN 0032-0862
EI 1365-3059
J9 PLANT PATHOL
JI Plant Pathol.
PD FEB
PY 2020
VL 69
IS 2
BP 310
EP 319
DI 10.1111/ppa.13124
EA DEC 2019
PG 10
WC Agronomy; Plant Sciences
WE Science Citation Index Expanded (SCI-EXPANDED)
SC Agriculture; Plant Sciences
GA KA2WI
UT WOS:000502285400001
OA Bronze
DA 2023-07-11
ER

PT J
AU Askew, MC
   Cahoon, CW
   Flessner, ML
   VanGessel, MJ
   Langston, DB
   Ferebee, JH
AF Askew, M. Carter
   Cahoon, Charles W., Jr.
   Flessner, Michael L.
   VanGessel, Mark J.
   Langston, David B., Jr.
   Ferebee, J. Harrison
TI Chemical termination of cover crop rapeseed
SO WEED TECHNOLOGY
LA English
DT Article
DE Robert Nurse; Agriculture and Agri-Food Canada; Atrazine; dicamba;
   glyphosate; mesotrione; paraquat; saflufenacil; 2; 4-D; rapeseed;
   Brassica napus L; corn; Zea mays L; soybean; Glycine max L; Merr;
   Burndown; cultural control; integrated weed management; volunteer cover
   crop
ID WEED SUPPRESSION; SOIL COMPACTION; CONSERVATION-TILLAGE; BRASSICA-NAPUS;
   YIELD; GROWTH; WINTER; WHEAT; ISOTHIOCYANATE; GLYPHOSATE
AB Rapeseed is a popular cover crop choice due to its deep-growing taproot, which creates soil macropores and increases water infiltration. Brassicaceae spp. that are mature or at later growth stages can be troublesome to control. Experiments were conducted in Delaware and Virginia to evaluate herbicides for terminating rapeseed cover crops. Two separate experiments, adjacent to each other, were established to evaluate rapeseed termination by 14 herbicide treatments at two timings. Termination timings included an early and late termination to simulate rapeseed termination prior to planting corn and soybean, respectively, for the region. At three locations where rapeseed height averaged 12 cm at early termination and 52 cm at late termination, glyphosate + 2,4-D was most effective, controlling rapeseed 96% 28 d after early termination (DAET). Paraquat + atrazine + mesotrione (92%), glyphosate + saflufenacil (91%), glyphosate + dicamba (91%), and glyphosate (86%) all provided at least 80% control 28 DAET. Rapeseed biomass followed a similar trend. Paraquat + 2,4-D (85%), glyphosate + 2,4-D (82%), and paraquat + atrazine + mesotrione (81%) were the only treatments that provided at least 80% control 28 d after late termination (DALT). Herbicide efficacy was less at Painter in 2017, where rapeseed height was 41 cm at early termination, and 107 cm at late termination. No herbicide treatments controlled rapeseed >80% 28 DAET or 28 DALT at this location. Herbicide termination of rapeseed is best when the plant is small; termination of large rapeseed plants may require mechanical of other methods beyond herbicides.
C1 [Askew, M. Carter; Ferebee, J. Harrison] Virginia Tech, Sch Plant & Environm Sci, Eastern Shore AREC, Painter, VA USA.
   [Cahoon, Charles W., Jr.] North Carolina State Univ, Dept Crop & Soil Sci, 101 Derieux Pl,Campus Box 7620, Raleigh, NC 27695 USA.
   [Flessner, Michael L.] Virginia Tech, Sch Plant & Environm Sci, Blacksburg, VA USA.
   [VanGessel, Mark J.] Univ Delaware, Carvel Res & Educ Ctr, Dept Plant & Soil Sci, Georgetown, DE USA.
   [Langston, David B., Jr.] Virginia Tech, Tidewater AREC, Sch Plant & Environm Sci, Suffolk, VA USA.
C3 Virginia Polytechnic Institute & State University; North Carolina State
   University; Virginia Polytechnic Institute & State University;
   University of Delaware; Virginia Polytechnic Institute & State
   University
RP Cahoon, CW (通讯作者)，North Carolina State Univ, Dept Crop & Soil Sci, 101 Derieux Pl,Campus Box 7620, Raleigh, NC 27695 USA.
EM cwcahoon@ncsu.edu
RI Cahoon, Charles/D-7109-2017
OI Cahoon, Charles/0000-0001-9460-6350
FU Virginia Natural Resources Conservation Service through a Conservation
   Innovation Grant [69-33A7-16-1160]
FX Funding for this research was provided by the Virginia Natural Resources
   Conservation Service through a Conservation Innovation Grant (Agreement
   No. 69-33A7-16-1160). No conflicts of interest have been declared.
CR Alcantara C, 2009, J SUSTAIN AGR, V33, P619, DOI 10.1080/10440040903073693
   [Anonymous], 1987, ADV SOIL SCI, DOI DOI 10.1007/978-1-4612-4790-6_3
   [AOF] Australian Oilseeds Federation, 2014, CAN VOL CONTR
   Bangarwa SK, 2009, WEED TECHNOL, V23, P280, DOI 10.1614/WT-08-165.1
   Behdarvand P., 2013, Advances in Environmental Biology, V7, P1082
   BELL DT, 1973, AM MIDL NAT, V90, P277, DOI 10.2307/2424453
   BLAU PA, 1978, SCIENCE, V200, P1296, DOI 10.1126/science.200.4347.1296
   Bowman G, 2007, MANAGING COVER CROPS, P9
   Brennan EB, 2005, WEED TECHNOL, V19, P1017, DOI 10.1614/WT-04-246R1.1
   Brown PD, 1996, PLANT SOIL, V181, P307, DOI 10.1007/BF00012065
   Brown PD, 1997, ADV AGRON, V61, P167, DOI 10.1016/S0065-2113(08)60664-1
   Bybee-Finley KA, 2017, WEED SCI, V65, P669, DOI 10.1017/wsc.2017.25
   Cahoon C., 2016, WILD MUSTARD WILD RA
   Cahoon CW, 2015, J COTTON SCI, V19, P337
   Caseley J., 1983, EPPO Bulletin, V13, P171, DOI 10.1111/j.1365-2338.1983.tb01595.x
   Chen G., 2007, MANAGING COVER CROPS, V3, P81
   Chen GH, 2011, SOIL TILL RES, V117, P17, DOI 10.1016/j.still.2011.08.001
   Chen GH, 2010, PLANT SOIL, V331, P31, DOI 10.1007/s11104-009-0223-7
   Culpepper S, 2009, MANAGING WILD RADISH
   Curran W, 2018, PUBL PENN STATE EXTE, V136
   DEAN WE, 1974, J SEDIMENT PETROL, V44, P242
   DiTomaso J. M., 2013, WEED CONTROL NATURAL, P544
   DUNNETT CW, 1955, J AM STAT ASSOC, V50, P1096, DOI 10.2307/2281208
   Ferrell JA, 2015, WILD RADISH BIOL CON
   Finney DM, 2016, AGRON J, V108, P39, DOI 10.2134/agronj15.0182
   Gieske MF, 2016, AGRON J, V108, P151, DOI 10.2134/agronj2015.0119
   Hamza MA, 2005, SOIL TILL RES, V82, P121, DOI 10.1016/j.still.2004.08.009
   Haramoto ER, 2005, WEED SCI, V53, P695, DOI 10.1614/WS-04-162R.1
   KEELING JW, 1989, WEED TECHNOL, V3, P399, DOI 10.1017/S0890037X00032036
   Krato C, 2012, J PLANT DIS PROTECT, V119, P74, DOI 10.1007/BF03356423
   Mannering JV, 2007, WINTER COVER CROPS T
   Mirsky SB, 2013, WEED TECHNOL, V27, P193, DOI 10.1614/WT-D-12-00078.1
   MOJTAHEDI H, 1993, PLANT DIS, V77, P42, DOI 10.1094/PD-77-0042
   MUEHLCHEN AM, 1990, PLANT DIS, V74, P651, DOI 10.1094/PD-74-0651
   Norsworthy JK, 2011, WEED TECHNOL, V25, P6, DOI 10.1614/WT-D-10-00040.1
   O'Donovan JT, 2008, CAN J PLANT SCI, V88, P839, DOI 10.4141/CJPS07204
   Petersen J, 2001, AGRON J, V93, P37, DOI 10.2134/agronj2001.93137x
   Power J. F., 1988, ASA Special Publication, American Society of Agronomy, P101
   Reddy KN, 2003, WEED SCI, V51, P987, DOI 10.1614/P2002-169
   Roberts T, 2015, TILLAGE RADISHNOT 2
   Servadio P, 2005, SOIL TILL RES, V84, P87, DOI 10.1016/j.still.2004.09.018
   TEASDALE JR, 1986, WEED SCI, V34, P520, DOI 10.1017/S0043174500067357
   Teasdale JR, 1996, J PROD AGRIC, V9, P475, DOI 10.2134/jpa1996.0475
   Tonks DJ, 1999, WEED TECHNOL, V13, P71, DOI 10.1017/S0890037X00044936
   United States Department of Agriculture USDA, 2012, 2012 CENS AGR
   van Rijn LC, 2011, OCEAN COAST MANAGE, V54, P867, DOI 10.1016/j.ocecoaman.2011.05.004
   [Virginia NRCS] Virginia Natural Resources Conservation Service, 2015, VIRG NRCS COV CROP P
   Williams MM, 1998, WEED SCI, V46, P595, DOI 10.1017/S0043174500091153
   Williams SM, 2004, SOIL SCI SOC AM J, V68, P1403, DOI 10.2136/sssaj2004.1403
   WOLF RB, 1984, WEED SCI, V32, P612, DOI 10.1017/S004317450005966X
   Wolfe D, 2007, MANAGING COVER CROPS, P110
NR 51
TC 3
Z9 3
U1 0
U2 12
PU CAMBRIDGE UNIV PRESS
PI NEW YORK
PA 32 AVENUE OF THE AMERICAS, NEW YORK, NY 10013-2473 USA
SN 0890-037X
EI 1550-2740
J9 WEED TECHNOL
JI Weed Technol.
PD OCT
PY 2019
VL 33
IS 5
BP 686
EP 692
DI 10.1017/wet.2019.50
PG 7
WC Agronomy; Plant Sciences
WE Science Citation Index Expanded (SCI-EXPANDED)
SC Agriculture; Plant Sciences
GA JF6AG
UT WOS:000491469400006
DA 2023-07-11
ER

PT J
AU Yuzbasioglu, S
AF Yuzbasioglu, Sirri
TI Crocus keltepensis (Iridaceae): a new Crocus species from the highest
   part of the Samanli Mountains, NW Turkey
SO PHYTOTAXA
LA English
DT Article
DE endemic; geophyte; Keltepe; Turkish flora
ID LILIIFLORAE; BRASSICACEAE; PHYLOGENY; ANATOLIA
AB Crocus keltepensis (Iridaceae) is described as a new endemic species from Kocaeli province in north-western Turkey. Diagnostic morphological characters, a full description, and detailed illustrations are given herein. Crocus keltepensis is distributed in a restricted area in the highest part of the Samanli Mountains. According to its morphological features, it belongs to C. sect. Nudiscapus set Biflori. It shows morphological similarities with C. pulchricolor, which belongs to the same series. However, these two species are separated from each other by flower color, corm tunics, leaf and seed macromoiphological characteristics.
C1 [Yuzbasioglu, Sirri] Istanbul Univ, Fac Pharm, Dept Pharmaceut Bot, TR-34116 Istanbul, Turkey.
C3 Istanbul University
RP Yuzbasioglu, S (通讯作者)，Istanbul Univ, Fac Pharm, Dept Pharmaceut Bot, TR-34116 Istanbul, Turkey.
EM yuzbasis@istanbul.edu.tr
RI Yüzbaşıoğlu, İbrahim Sırrı/AAC-8027-2020
CR Akinci S, 2004, J FAC PHARM, V37, P23
   BRIGHTON C A, 1973, Kew Bulletin, V28, P451, DOI 10.2307/4108890
   Erol O, 2017, PHYTOTAXA, V298, P173, DOI 10.11646/phytotaxa.298.2.7
   Harpke D, 2016, PHYTOTAXA, V260, P131, DOI 10.11646/phytotaxa.260.2.3
   Harpke D, 2014, TURK J BOT, V38, P1182, DOI 10.3906/bot-1405-60
   Harpke D, 2013, MOL PHYLOGENET EVOL, V66, P617, DOI 10.1016/j.ympev.2012.10.007
   Herbert W., 1845, EDWARDS BOT REGISTER, V31, P5
   IUCN, 2017, IUCN STAND PET SUBC
   KERNDORFF H, 2016, STAPFIA, V105, P3
   KERNDORFF H, 2013, STAPFIA, V99, P159
   Kerndorff H., 2013, STAPFIA, V99, P141
   KERNDORFF H, 2013, STAPFIA, V99, P145
   LEVAN A, 1964, HEREDITAS-GENETISK A, V52, P201, DOI 10.1111/j.1601-5223.1964.tb01953.x
   Linnaeus C, 1753, SPECIES PLANTARUM, DOI [10.5962/bhl.title.37656, 10.5962/bhl.title.669, DOI 10.5962/BHL.TITLE.37656]
   Mathew B., 1982, CROCUS REVISION GENU
   Mathew B., 1984, FLORA TURKEY E AEGEA, V8, P413
   Miller J., 1768, GARDENERS DICT
   Ruksans J., 2017, The world of crocuses
   Ruksans J., 2015, INT ROCK GARDENER
   Ruksans J., 2014, INT ROCK GARDENER
   Ruksans J., 2016, INT ROCK GARDENER, V76
   Ruksans J., 2013, ALPINE GARDENER, V81, P188
   Schneider I, 2014, WILLDENOWIA, V44, P45, DOI 10.3372/wi.44.44107
   Schneider Ingo, 2013, Feddes Repertorium, V123, DOI 10.1002/fedr.201200033
   Tchihatcheff P., 1860, ASIE MINEURE, V2
   Thiers B., 2022, INDEX HERBARIORUM GL
   Uslu E, 2012, CARYOLOGIA, V65, P7, DOI 10.1080/00087114.2012.678075
   Yuzbasioglu S, 2017, PHYTOTAXA, V314, P110, DOI 10.11646/phytotaxa.314.1.10
   Yuzbasioglu S, 2017, PHYTOTAXA, V305, P87, DOI 10.11646/phytotaxa.305.2.2
   Yuzbasioglu S, 2016, PHYTOTAXA, V266, P219, DOI 10.11646/phytotaxa.266.3.6
   Yuzbasioglu S, 2015, PLANT SYST EVOL, V301, P2043, DOI 10.1007/s00606-015-1212-3
   Yuzbasioglu S, 2015, PHYTOTAXA, V197, P207
   Yuzbasioglu S, 2014, PHYTOTAXA, V174, P279
NR 33
TC 3
Z9 3
U1 0
U2 2
PU MAGNOLIA PRESS
PI AUCKLAND
PA 250F Marua Road Mt Wellington, AUCKLAND, ST LUKES 1023, NEW ZEALAND
SN 1179-3155
EI 1179-3163
J9 PHYTOTAXA
JI Phytotaxa
PD SEP 24
PY 2019
VL 418
IS 2
BP 230
EP 236
DI 10.11646/phytotaxa.418.2.8
PG 7
WC Plant Sciences
WE Science Citation Index Expanded (SCI-EXPANDED)
SC Plant Sciences
GA JA3AM
UT WOS:000487690300008
DA 2023-07-11
ER

PT J
AU Goggin, DE
   Beckie, HJ
   Sayer, C
   Powles, SB
AF Goggin, Danica E.
   Beckie, Hugh J.
   Sayer, Chad
   Powles, Stephen B.
TI No auxinic herbicide-resistance cost in wild radish (Raphanus
   raphanistrum)
SO WEED SCIENCE
LA English
DT Article
DE Prashant Jha; Iowa State University; 2; 4-D; Brassicaceae; competition;
   dicamba; seed dormancy
ID ARABIDOPSIS-THALIANA; FITNESS COSTS; POPULATIONS; 2,4-D
AB Wild radish (Raphanus raphanistrum L.) is a problematic and economically damaging dicotyledonous weed infesting crops in many regions of the world. Resistance to the auxinic herbicides 2,4-D and dicamba is widespread in Western Australian R. raphanistrum populations, with the resistance mechanism appearing to involve alterations in the physiological response to synthetic auxins and in plant defense. This study aimed to determine whether these alterations cause inhibition in plant growth or reproduction that could potentially be exploited to manage 2,4-D-resistant populations in cropping areas. Therefore, the morphology and seed production of resistant and susceptible populations were compared in an outdoor pot study, with plants grown in the presence and absence of competition by wheat (Triticum aestivum L.). The susceptible and resistant R. raphanistrum populations were equally suppressed by wheat competition, with plant growth and seed production being decreased by approximately 50%. Although resistant populations produced less vegetative biomass than susceptible populations, there was no negative association between resistance and seed production. Therefore, it is unlikely that any nonherbicidal management practices will be more efficacious on 2,4-D-resistant than 2,4-D-susceptible R. raphanistrum populations.
C1 [Goggin, Danica E.; Beckie, Hugh J.; Powles, Stephen B.] Univ Western Australia, Sch Agr & Environm, Austraiian Herbicide Resistance Initiat, Perth, WA, Australia.
   [Sayer, Chad] Nufarm Australia Ltd, Tech Serv, Laverton North, Vic, Australia.
C3 University of Western Australia
RP Goggin, DE (通讯作者)，Univ Western Australia, Australian Herbicide Resistance Initiat M086, 35 Stirling Highway, Crawley, WA 6009, Australia.
EM danica.goggin@uwa.edu.au
RI Beckie, Hugh/AAU-9504-2020
OI Beckie, Hugh/0000-0002-2659-2265; powles, stephen/0000-0001-6375-1977
FU Australian Research Council [LP150100161]; Australian Research Council
   [LP150100161] Funding Source: Australian Research Council
FX This research was funded by the Australian Research Council (project no.
   LP150100161). CS is an employee of Nufarm Australia, which manufactures
   and sells auxinic herbicide products. We thank Paula Reeve for threshing
   the wheat and R. raphanistrum seeds generated in the study, Mechelle
   Owen for providing the original R. raphanistrum populations and
   accompanying information, and the two anonymous reviewers whose
   suggestions helped to improve the article.
CR Bar M, 2014, DEVELOPMENT, V141, P4219, DOI 10.1242/dev.106195
   Beckie HJ, 2018, WEED RES, V58, P177, DOI 10.1111/wre.12294
   Bilsborough GD, 2011, P NATL ACAD SCI USA, V108, P3424, DOI 10.1073/pnas.1015162108
   Bonner KI, 1998, NEW ZEAL J AGR RES, V41, P291, DOI 10.1080/00288233.1998.9513313
   Bourdot GW, 1996, J APPL ECOL, V33, P151, DOI 10.2307/2405024
   Eslami SV, 2006, WEED SCI, V54, P749, DOI 10.1614/WS-05-180R2.1
   ESTELLE MA, 1987, MOL GEN GENET, V206, P200, DOI 10.1007/BF00333575
   Figueiredo DD, 2018, GENE DEV, V32, P479, DOI 10.1101/gad.312546.118
   Geisler M, 2003, MOL BIOL CELL, V14, P4238, DOI 10.1091/mbc.E02-10-0698
   Ghanizadeh H, 2019, PLANTA, V249, P787, DOI 10.1007/s00425-018-3040-5
   Goggin DE, 2018, ANN BOT-LONDON, V122, P627, DOI 10.1093/aob/mcy097
   Goggin DE, 2014, PEST MANAG SCI, V70, P1418, DOI 10.1002/ps.3721
   HALL JC, 1995, PESTIC BIOCHEM PHYS, V52, P149, DOI 10.1006/pest.1995.1039
   Irwin RE, 2005, AM NAT, V165, P225, DOI 10.1086/426714
   Kasprzewska A, 2015, PLANT J, V83, P705, DOI 10.1111/tpj.12921
   Kruger GR, 2010, WEED SCI, V58, P413, DOI 10.1614/WS-D-10-00022.1
   Kumar V, 2016, PLOS ONE, V11, DOI 10.1371/journal.pone.0161533
   Liu LH, 2015, MOL PLANT, V8, P28, DOI 10.1016/j.molp.2014.11.006
   Liu Z, 2014, PLANTA, V239, P765, DOI 10.1007/s00425-013-2011-0
   McDonald J. H., 2014, HDB BIOL STAT, V3rd, P137
   Menalled FD, 2007, WEED BIOL MANAG, V7, P115, DOI 10.1111/j.1445-6664.2007.00244.x
   Mithila J, 2012, PEST MANAG SCI, V68, P548, DOI 10.1002/ps.2289
   Osipitan OA, 2017, FRONT PLANT SCI, V8, DOI 10.3389/fpls.2017.01090
   Owen MJ, 2015, CROP PASTURE SCI, V66, P1079, DOI 10.1071/CP15063
   Peterson MA, 2016, WEED TECHNOL, V30, P303, DOI 10.1614/WT-D-15-00131.1
   Rahman A, 2014, WEED BIOL MANAG, V14, P88, DOI 10.1111/wbm.12036
   Roux F, 2005, GENET RES, V85, P101, DOI 10.1017/S0016672305007378
   Ruegger M, 1997, PLANT CELL, V9, P745, DOI 10.1105/tpc.9.5.745
   Sterling TM, 2001, WEED SCI, V49, P42, DOI 10.1614/0043-1745(2001)049[0042:PRASYS]2.0.CO;2
   Tognetti VB, 2010, PLANT CELL, V22, P2660, DOI 10.1105/tpc.109.071316
   Van Etten ML, 2016, EVOLUTION, V70, P2199, DOI 10.1111/evo.13016
   Vila-Aiub MM, 2015, WEED SCI, V63, P203, DOI 10.1614/WS-D-14-00062.1
   Walsh MJ, 2009, WEED RES, V49, P316, DOI 10.1111/j.1365-3180.2008.00689.x
   WILK MB, 1968, BIOMETRIKA, V55, P1
   Woodward AW, 2007, PLANT PHYSIOL, V144, P976, DOI 10.1104/PP.107.100404
   Xia JG, 2009, NUCLEIC ACIDS RES, V37, pW652, DOI 10.1093/nar/gkp356
   Zaiontz C, 2018, REAL STAT USING EXCE
NR 37
TC 3
Z9 3
U1 1
U2 15
PU CAMBRIDGE UNIV PRESS
PI NEW YORK
PA 32 AVENUE OF THE AMERICAS, NEW YORK, NY 10013-2473 USA
SN 0043-1745
EI 1550-2759
J9 WEED SCI
JI Weed Sci.
PD SEP
PY 2019
VL 67
IS 5
BP 539
EP 545
AR PII S0043174519000407
DI 10.1017/wsc.2019.40
PG 7
WC Agronomy; Plant Sciences
WE Science Citation Index Expanded (SCI-EXPANDED)
SC Agriculture; Plant Sciences
GA IX7XW
UT WOS:000485899500009
OA Green Submitted
DA 2023-07-11
ER

PT J
AU Walker, CH
   Bennett, T
AF Walker, Catriona H.
   Bennett, Tom
TI A distributive '50% rule' determines floral initiation rates in the
   Brassicaceae
SO NATURE PLANTS
LA English
DT Article
ID BUD ACTIVATION; STRIGOLACTONES; RESPONSES; KARRIKINS
AB The spatio-temporal production of flowers is key to determining reproductive fitness in most flowering plants and yield in many crop species, but the mechanisms regulating this 'reproductive architecture' are poorly characterized. Here, we show that in members of the Brassicaceae, total flower number is largely independent of inflorescence number and that the proportion of flowers initiated on the secondary inflorescences represents -50% of total floral production, irrespective of secondary inflorescence number. This '50% rule' acts as a coordinating principle for reproductive development in Brassicaceae, and similar principles may operate in other species. Our findings suggest that inflorescences continue to compete with each other for a fixed pool of meristematic potential after their activation.
C1 [Walker, Catriona H.; Bennett, Tom] Univ Leeds, Fac Biol Sci, Sch Biol, Leeds, W Yorkshire, England.
C3 N8 Research Partnership; RLUK- Research Libraries UK; White Rose
   University Consortium; University of Leeds
RP Bennett, T (通讯作者)，Univ Leeds, Fac Biol Sci, Sch Biol, Leeds, W Yorkshire, England.
EM t.a.bennett@leeds.ac.uk
OI Bennett, Tom/0000-0003-1612-4019; Walker, Catriona/0000-0001-7854-4348
CR Aguilar-Martinez JA, 2007, PLANT CELL, V19, P458, DOI 10.1105/tpc.106.048934
   Bennett T, 2014, TRENDS GENET, V30, P41, DOI 10.1016/j.tig.2013.11.001
   Domagalska MA, 2011, NAT REV MOL CELL BIO, V12, P211, DOI 10.1038/nrm3088
   Feng SH, 2008, NATURE, V451, P475, DOI 10.1038/nature06448
   KOORNNEEF M, 1985, PHYSIOL PLANTARUM, V65, P33, DOI 10.1111/j.1399-3054.1985.tb02355.x
   Muller D, 2015, PLANT J, V82, P874, DOI 10.1111/tpj.12862
   Prusinkiewicz P, 2009, P NATL ACAD SCI USA, V106, P17431, DOI 10.1073/pnas.0906696106
   Seale M, 2017, DEVELOPMENT, V144, P1661, DOI 10.1242/dev.145649
   Shinohara N, 2013, PLOS BIOL, V11, DOI 10.1371/journal.pbio.1001474
   Soundappan I, 2015, PLANT CELL, V27, P3143, DOI 10.1105/tpc.15.00562
   Waldie T, 2018, PLANT PHYSIOL, V177, P803, DOI 10.1104/pp.17.01691
   Walker C. H., 2018, ANN PLANT REV, V1, P1, DOI DOI 10.1126/SCIENCE.261.51291723
   Waters MT, 2012, DEVELOPMENT, V139, P1285, DOI 10.1242/dev.074567
NR 13
TC 3
Z9 3
U1 0
U2 9
PU NATURE PORTFOLIO
PI BERLIN
PA HEIDELBERGER PLATZ 3, BERLIN, 14197, GERMANY
SN 2055-026X
EI 2055-0278
J9 NAT PLANTS
JI Nat. Plants
PD SEP
PY 2019
VL 5
IS 9
BP 940
EP 943
DI 10.1038/s41477-019-0503-z
PG 4
WC Plant Sciences
WE Science Citation Index Expanded (SCI-EXPANDED)
SC Plant Sciences
GA IW7GX
UT WOS:000485155000011
PM 31451796
OA Green Accepted
DA 2023-07-11
ER

PT J
AU Khurshid, H
   Arshad, M
   Khan, MA
   Ali, N
   Shinwari, ZK
   Rabbani, MA
AF Khurshid, Haris
   Arshad, Muhammad
   Khan, Muhammad Ayub
   Ali, Naushad
   Shinwari, Zabta Khan
   Rabbani, Malik Ashiq
TI GENETIC STRUCTURE OF PAKISTANI OILSEED BRASSICA CULTIVARS REVEALED BY
   MORPHOMETRIC AND MICROSATELLITE MARKERS
SO PAKISTAN JOURNAL OF BOTANY
LA English
DT Article
DE Brassica oilseeds; Morphology; Microsatellites; Pakistani cultivars;
   Polymorphism
ID NAPUS; IDENTIFICATION; SSRS; DNA
AB Brassicaceae is a diverse family of economically important crop plants grown worldwide. The rapeseed and mustard are traditional oilseed crops and are being cultivated in Pakistan for centuries. The present study reports genetic divergence among Pakistani oilseeds Brassica cultivars using morphometric and microsatellite markers. Plant material comprised of 31 cultivars of four different Brassica species i.e. Brassica carinata, B. juncea, B. napus and B. rapa including two exotic cultivars. All the cultivars were evaluated under field and laboratory conditions. Significant morphological variation was observed for quantitative traits e.g. days to flowering initiation & completion, days to maturity, leaf size, plant height, 1000-seed weight, leaves per plant, primary branches per plant, main raceme length, silique length and seeds per silique etc. A significant positive association was found between 1000-seed weight, days to flowering initiation and plant height. Seed yield was positively correlated to period of flowering and positively, but non-significant correlation was observed with plant height and number of primary branches per plant. Cultivars, DGL, Pakola, NARC-22, Takwara, Shiralee, Con-III, Dure-NIFA, Abasin-95, Dunkeld, Con-I, Con-II, Chakwal-Sarson and PakCheen-89 were characterized as cultivars having the highest number of siliquae on main raceme with the largest and highly productive siliquae. The PCR-based DNA polymorphism among 30 cultivars revealed significant genetic variation and depicted dissimilarity among cultivars except Dacca-raya and Sultan-raya. Cultivars were classified into 2 major groups and 4 small sub-groups according to their morphological characteristics, origin of cultivars (institute/ research station) and related species. Cultivars like Khanpur-raya, Bahawalpur-raya and Toria-sathi formed no association with other cultivars and positioned independently in the dendrogram.
C1 [Khurshid, Haris; Arshad, Muhammad; Khan, Muhammad Ayub] NARC, Crop Sci Inst, Oilseeds Res Program, Islamabad, Pakistan.
   [Ali, Naushad] Univ Haripur, Dept Agr, Haripur, Kpk, Pakistan.
   [Khurshid, Haris; Shinwari, Zabta Khan] Quaid I Azam Univ, Dept Biotechnol, Islamabad, Pakistan.
   [Rabbani, Malik Ashiq] NARC, BCI, Plant Genet Resources Program, Islamabad, Pakistan.
   [Shinwari, Zabta Khan] Qarshi Univ, Lahore, Pakistan.
C3 National Agricultural Research Council - Pakistan; Quaid I Azam
   University; National Agricultural Research Council - Pakistan
RP Rabbani, MA (通讯作者)，NARC, BCI, Plant Genet Resources Program, Islamabad, Pakistan.
EM rabbani316@yahoo.com
RI Khurshid, Haris/U-6451-2018; Shinwari, Zabta/W-1882-2019
OI Khurshid, Haris/0000-0002-2660-2240; Shinwari, Zabta/0000-0002-0368-7966
CR Adair R. C, 1973, USDA ARS AGR HDB, V289, P19
   Ahmad Jan S, 2017, GENETIKA-BELGRADE, V49, P95, DOI 10.2298/GENSR1701095J
   Ali N, 2003, PAK J BOT, V35, P167
   Arif M., 2015, SCI TECHNOL DEV, V34, P147, DOI [10.3923/std.2015.147.154, DOI 10.3923/STD.2015.147.154]
   Burgess B, 2006, MOL ECOL NOTES, V6, P1191, DOI 10.1111/j.1471-8286.2006.01488.x
   Channa FN, 2018, PAK J BOT, V50, P983
   Divaret I, 1999, THEOR APPL GENET, V98, P1029, DOI 10.1007/s001220051164
   Doulat Baig, 2018, Pure and Applied Biology, V7, P1, DOI 10.19045/bspab.2018.70001
   Earl DA, 2012, CONSERV GENET RESOUR, V4, P359, DOI 10.1007/s12686-011-9548-7
   Eujayl I, 2001, EUPHYTICA, V119, P39, DOI 10.1023/A:1017537720475
   FULTON TM, 1995, PLANT MOL BIOL REP, V13, P207, DOI 10.1007/BF02670897
   GOMEZCAMPO C, 1974, BOT J LINN SOC, V69, P105, DOI 10.1111/j.1095-8339.1974.tb01619.x
   Gupta PK, 2000, EUPHYTICA, V113, P163, DOI 10.1023/A:1003910819967
   Iqbal J., 2014, EUR ACAD RES, V2, P2144
   Jan SA, 2018, PAK J BOT, V50, P1521
   Jan SA, 2017, PAK J BOT, V49, P2309
   Jan SA, 2016, GENETIKA-BELGRADE, V48, P323, DOI 10.2298/GENSR1601323J
   Khan R. S. A., 2003, International Journal of Agriculture and Biology, V5, P630
   Khan S.A., 2014, EUR ACAD RES, V2, P2255
   Liu S, 2016, THEOR APPL GENET, V129, P1203, DOI 10.1007/s00122-016-2697-z
   Lombard V, 2000, CROP SCI, V40, P1417, DOI 10.2135/cropsci2000.4051417x
   Louarn S, 2007, GENET RESOUR CROP EV, V54, P1717, DOI 10.1007/s10722-006-9181-6
   Lowe AJ, 2002, MOL ECOL NOTES, V2, P7, DOI 10.1046/j.1471-8286.2002.00126.x
   NEI M, 1979, P NATL ACAD SCI USA, V76, P5269, DOI 10.1073/pnas.76.10.5269
   Ozer H., 1999, Turkish Journal of Agriculture and Forestry, V23, P603
   Plieske J, 2001, THEOR APPL GENET, V102, P689, DOI 10.1007/s001220051698
   Pradhan AK, 2003, THEOR APPL GENET, V106, P607, DOI 10.1007/s00122-002-1083-1
   Prakash S., 1980, Brassica crops and wild allies. Biology and breeding., P151
   Pritchard JK, 2000, GENETICS, V155, P945
   QUELLER DC, 1993, TRENDS ECOL EVOL, V8, P285, DOI 10.1016/0169-5347(93)90256-O
   Rabbani MA, 1998, EUPHYTICA, V101, P357, DOI 10.1023/A:1018305201279
   Redden R, 2009, 16 AUSTR RES ASS BRA
   Sadia M., 2009, ELECTRON J BIOL, V5, P1
   Semagn K, 2006, AFR J BIOTECHNOL, V5, P2540
   Shinwari ZK, 2018, PAK J BOT, V50, P553
   Shinwari ZK, 2011, PAK J BOT, V43, P1433
   SINGH DP, 1974, INDIAN J AGR SCI, V44, P142
   SNEATH P H, 1973, P573
   Soengas P, 2006, HORTSCIENCE, V41, P1195, DOI 10.21273/HORTSCI.41.5.1195
   SONG KM, 1988, THEOR APPL GENET, V75, P784, DOI 10.1007/BF00265606
   Suwabe K, 2002, THEOR APPL GENET, V104, P1092, DOI 10.1007/s00122-002-0875-7
   Takahata Y., 1986, PLANT SPEC BIOL, V1, P79
   Tonguc M, 2004, EUPHYTICA, V137, P193, DOI 10.1023/B:EUPH.0000041577.84388.43
   U. N., 1935, Japanese Journal of Botany, V7, P389
   Westman AL, 1999, EUPHYTICA, V109, P85, DOI 10.1023/A:1003637814963
   Xiao YJ, 2012, THEOR APPL GENET, V125, P437, DOI 10.1007/s00122-012-1843-5
   Yan Z, 1990, P INT CAN C POT PHOS, P29
   Zhao J, 2007, GENOME, V50, P963, DOI 10.1139/G07-078
NR 48
TC 3
Z9 3
U1 1
U2 15
PU PAKISTAN BOTANICAL SOC
PI KARACHI
PA DEPT OF BOTANY UNIV KARACHI, 32 KARACHI, PAKISTAN
SN 0556-3321
EI 2070-3368
J9 PAK J BOT
JI Pak. J. Bot.
PD AUG
PY 2019
VL 51
IS 4
BP 1331
EP 1340
DI 10.30848/PJB2019-4(41)
PG 10
WC Plant Sciences
WE Science Citation Index Expanded (SCI-EXPANDED)
SC Plant Sciences
GA HU6BT
UT WOS:000465364400022
DA 2023-07-11
ER

PT J
AU Jin, X
   Pan, DD
   Zhang, JH
   Li, DL
   Pan, K
   Wu, FZ
   Zhou, XG
AF Jin, X.
   Pan, D. D.
   Zhang, J. H.
   Li, D. L.
   Pan, K.
   Wu, F. Z.
   Zhou, X. G.
TI Effects of crop rotation with wild rocket on cucumber seedling
   rhizosphere fungal community composition
SO ALLELOPATHY JOURNAL
LA English
DT Article
DE Crop rotation; Cucumis sativus; Diplotaxis tenuifolia (L.) DC; fungal
   community; rhizosphere
ID BACTERIAL COMMUNITY; MICROBIAL COMMUNITIES; SOIL; FUSARIUM; DYNAMICS;
   NODULATION; VANILLIN; FEEDBACK; ROOTS; YIELD
AB In pot culture, we evaluated the effects of wild rocket (Diplotaxis tenuifolia (L.) DC. Brassicaceae) rotation on cucumber (Cucumis sativus L.) rhizosphere fungal community composition. Cucumber rhizosphere fungal composition was analyzed by high-throughput sequencing of the ITS1 regions of the fungal rRNA gene. Results showed that rotation with wild rocket changed the cucumber seedling rhizosphere fungal community composition but did not influence the fungal community alpha diversity. Crop rotation increased the relative abundances of class Dothideomycetes but decreased the class Zygomycetes in cucumber rhizosphere. In cucumber rhizosphere, the crop rotation also increased the relative abundances of Gibellulopsis, Myrothecium but decreased Mortierella, Chaetomium, Ilyonectria, Thielavia and Arachnomyces spp.
C1 [Li, D. L.; Pan, K.] Northeast Agr Univ, Minist Agr, Key Lab Biol & Genet Improvement Hort Crops North, Changjiang 600, Harbin 150030, Heilongjiang, Peoples R China.
   [Jin, X.; Pan, D. D.; Zhang, J. H.; Wu, F. Z.; Zhou, X. G.] Northeast Agr Univ, Dept Hort, Harbin, Heilongjiang, Peoples R China.
C3 Ministry of Agriculture & Rural Affairs; Northeast Agricultural
   University - China; Northeast Agricultural University - China
RP Pan, K (通讯作者)，Northeast Agr Univ, Minist Agr, Key Lab Biol & Genet Improvement Hort Crops North, Changjiang 600, Harbin 150030, Heilongjiang, Peoples R China.; Zhou, XG (通讯作者)，Northeast Agr Univ, Dept Hort, Harbin, Heilongjiang, Peoples R China.
EM 282015728@qq.com; zxg2025@163.com
FU National Natural Science Foundation of China [31772361]; 'Academic
   Backbone' Project of Northeast Agricultural University [17XG05]; China
   Agricultural Research System [CARS-23-B-10]
FX This work was supported by National Natural Science Foundation of China
   (31772361), 'Academic Backbone' Project of Northeast Agricultural
   University (17XG05) and China Agricultural Research System
   (CARS-23-B-10).
CR Bennett AJ, 2012, BIOL REV, V87, P52, DOI 10.1111/j.1469-185X.2011.00184.x
   Bever JD, 2012, ANNU REV MICROBIOL, V66, P265, DOI 10.1146/annurev-micro-092611-150107
   Birouste M, 2012, ANN BOT-LONDON, V109, P463, DOI 10.1093/aob/mcr297
   Bonanomi G, 2007, J PLANT PATHOL, V89, P311
   Broz AK, 2010, BMC PLANT BIOL, V10, DOI 10.1186/1471-2229-10-115
   Caporaso JG, 2010, NAT METHODS, V7, P335, DOI 10.1038/nmeth.f.303
   Cesarano G, 2017, J PLANT PATHOL, V99, P545
   Crowther TW, 2014, GLOBAL CHANGE BIOL, V20, P2983, DOI 10.1111/gcb.12565
   Davis DA, 2018, MICROORGANISMS, V6, DOI 10.3390/microorganisms6010027
   Hilton S, 2013, PLOS ONE, V8, DOI 10.1371/journal.pone.0059859
   Huang YQ, 2017, ALLELOPATHY J, V42, P93, DOI 10.26651/2017-42-1-1108
   Jia HT, 2018, ALLELOPATHY J, V44, P191, DOI 10.26651/allelo.j/2018-44-2-1164
   Jia XL, 2018, ALLELOPATHY J, V45, P1, DOI [10.26651/allelo.j/2018-45-1-1171, 10.26651/allelo.j./2018-45-1-1171]
   Jin X, 2019, MICROORGANISMS, V7, DOI 10.3390/microorganisms7020057
   Khalmuratova I, 2015, MYCOBIOLOGY, V43, P373, DOI 10.5941/MYCO.2015.43.4.373
   Klein E, 2013, PHYTOPATHOLOGY, V103, P23, DOI 10.1094/PHYTO-12-11-0349
   Li B, 2016, P NATL ACAD SCI USA, V113, P6496, DOI 10.1073/pnas.1523580113
   Li HY, 2018, ALLELOPATHY J, V43, P217, DOI 10.26651/allelo.j./2018-43-2-1142
   Liu YC, 2017, J PLANT INTERACT, V12, P187, DOI 10.1080/17429145.2017.1308569
   Maarastawi SA, 2018, FRONT MICROBIOL, V9, DOI 10.3389/fmicb.2018.01295
   Magoc T, 2011, BIOINFORMATICS, V27, P2957, DOI 10.1093/bioinformatics/btr507
   Mendes R, 2013, FEMS MICROBIOL REV, V37, P634, DOI 10.1111/1574-6976.12028
   Michielse CB, 2009, MOL PLANT PATHOL, V10, P311, DOI [10.1111/J.1364-3703.2009.00538.X, 10.1111/j.1364-3703.2009.00538.x]
   Nel WJ, 2018, PLANT PATHOL, V67, P871, DOI 10.1111/ppa.12803
   Shi YJ, 2019, ALLELOPATHY J, V46, P241, DOI 10.26651/allelo.j/2019-46-2-1212
   Soman C, 2017, PLANT SOIL, V413, P145, DOI 10.1007/s11104-016-3083-y
   Vitale A, 2012, J PHYTOPATHOL, V160, P156, DOI 10.1111/j.1439-0434.2011.01869.x
   Wang SN, 2017, ALLELOPATHY J, V40, P117, DOI 10.26651/2017-40-1-1071
   Wang ZL, 2018, PLOS ONE, V13, DOI 10.1371/journal.pone.0200007
   Weisskopf L, 2008, SOIL BIOL BIOCHEM, V40, P1772, DOI 10.1016/j.soilbio.2008.02.018
   Xie Y, 2018, PLANT SOIL, V422, P541, DOI 10.1007/s11104-017-3471-y
   Zhang JH, 2018, ALLELOPATHY J, V44, P181, DOI [10.26651/allelo.j/2018-44-2-1163, 10.26651/allelo.j./2018-44-2-1163]
   Zhang JH, 2018, ALLELOPATHY J, V44, P169, DOI [10.26651/allelo.j/2018-44-2-1162, 10.26651/allelo.j./2018-44-2-1162]
   Zhou XG, 2016, ALLELOPATHY J, V39, P165
   Zhou XG, 2018, FRONT PLANT SCI, V9, DOI 10.3389/fpls.2018.00624
   Zhou XG, 2018, FRONT MICROBIOL, V9, DOI 10.3389/fmicb.2018.00705
   Zhou XG, 2018, J PLANT INTERACT, V13, P45, DOI 10.1080/17429145.2017.1414322
   Zhou XG, 2018, SCI REP-UK, V8, DOI 10.1038/s41598-018-23406-2
   Zhou XG, 2018, BIOL FERT SOILS, V54, P363, DOI 10.1007/s00374-018-1265-x
   Zhou XG, 2017, PLANT SOIL, V415, P507, DOI 10.1007/s11104-017-3181-5
   Zhou XG, 2017, SCI REP-UK, V7, DOI 10.1038/srep41502
   Zhou XG, 2011, EUR J SOIL BIOL, V47, P279, DOI 10.1016/j.ejsobi.2011.07.001
   Zysko A, 2012, PLANT SOIL, V359, P25, DOI 10.1007/s11104-011-1060-z
NR 43
TC 3
Z9 3
U1 1
U2 20
PU ALLELOPATHY JOURNAL
PI ROHTAK
PA INTERNATIONAL ALLELOPATHY FOUNDATION, 101, SECTOR 14, ROHTAK 124 001,
   HARYANA, INDIA
SN 0971-4693
EI 0973-5046
J9 ALLELOPATHY J
JI Allelopathy J.
PD MAY
PY 2019
VL 47
IS 1
SI SI
BP 83
EP 91
DI 10.26651/allelo.j/2019-47-1-1221
PG 9
WC Agronomy
WE Science Citation Index Expanded (SCI-EXPANDED)
SC Agriculture
GA HW7TL
UT WOS:000466892600007
DA 2023-07-11
ER

PT J
AU Choi, SH
   Park, N
   Lee, KY
   Missaoui, AM
   Lee, GJ
AF Choi, Seo-Hee
   Park, Nuri
   Lee, Ka-Youn
   Missaoui, Ali M.
   Lee, Geung-Joo
TI Novel genes in response to varying water deficit in oil crop Camelina
   sativa
SO EUPHYTICA
LA English
DT Article
DE Biofuel feedstock; Camelina sativa; De novo transcriptome;
   Differentially expressed genes; RT-PCR and qRT-PCR; Water stress
ID DROUGHT; SALINITY; GENOMICS; PCR
AB Camelina [Camelina sativa (L.) Crtz.] of the Brassicaceae family is an annual oilseed crop that has received increasing attention as a biofuel feedstock because of its excellent adaptability to low fertility drylands. Even though moisture is one of the critical factors affecting plant growth and seed yield, genetic studies on response to water deficit in camelina have been limited. This study aimed at identifying camelina genes responding to water deficit and validating their expression pattern. Camelina plants were subjected to 1.9kPa (well-watered), 4.6kPa (3days after water stop), 73.2kPa (17days after water stop), and 2.0kPa (rehydrated) soil water regimes. The transcriptome of test and control plants was analyzed using RNA sequences for de novo sequence assembly followed by gene annotation, which was performed against 39 plant species of the Phytozome database (http://www.phytozome.net). Six metabolic novel genes that responded to water deficit in camelina were selected for further analysis: PYRIMIDINE 4, CYP89A9, FASCICLIN-like arabinogalactan, eukaryotic aspartyl protease family protein, photosystem II light harvesting complex gene 2.3, and adenosylmethionine decarboxylase family protein. The expression pattern of these genes obtained by real-time reverse transcription PCR and quantitative reverse transcription PCR analysis were similar to that obtained by transcriptome analysis. The up-regulated genes are known to function in protecting cells against water deficit, whereas the genes with reduced expression were found to be suppressed by lower soil water causing a decrease in their function. The information obtained from the molecular validation of the changes in expression patterns of these six metabolic genes presents insight as to which genes of the camelina may account for actively responding to soil water deficit, which will be target loci for investigating the allelic variations or SNP screening in the camelina germplasm for future breeding program.
C1 [Choi, Seo-Hee; Park, Nuri; Lee, Ka-Youn; Lee, Geung-Joo] Chungnam Natl Univ, Dept Hort, Daejeon 34134, South Korea.
   [Missaoui, Ali M.] Univ Georgia, Inst Plant Breeding Genet & Genom, Dept Crop & Soil Sci, Athens, GA 30602 USA.
C3 Chungnam National University; University System of Georgia; University
   of Georgia
RP Lee, GJ (通讯作者)，Chungnam Natl Univ, Dept Hort, Daejeon 34134, South Korea.
EM gjlee@cnu.ac.kr
RI Missaoui, Ali/AAE-4863-2020
OI Lee, Geung-Joo/0000-0002-3774-1860
FU "Bio-industry Technology Development Program", IPET, Ministry of
   Agriculture, Food and Rural Affairs (MAFRA) [312033-5]; "Plant Molecular
   Breeding Center of Next Generation BioGreen 21 Program", Rural
   Development Administration, Korea [PJ01319303]
FX We are especially indebted to Drs. Byung Kwan Cho and Eunsoo Park
   (Department of Biosystems Machinery Engineering, Chungnam National
   University) for helping with implementations of soil water tension
   measurement and image acquiring. This research was supported by
   "Bio-industry Technology Development Program (No. 312033-5)", IPET,
   Ministry of Agriculture, Food and Rural Affairs (MAFRA), and by "Plant
   Molecular Breeding Center of Next Generation BioGreen 21 Program (No.
   PJ01319303)", Rural Development Administration, Korea.
CR Abe H, 1997, PLANT CELL, V9, P1859, DOI 10.1105/tpc.9.10.1859
   ALBERTE RS, 1977, PLANT PHYSIOL, V59, P351, DOI 10.1104/pp.59.3.351
   Alcazar R, 2010, PLANTA, V231, P1237, DOI 10.1007/s00425-010-1130-0
   Barber J, 2002, CURR OPIN STRUC BIOL, V12, P523, DOI 10.1016/S0959-440X(02)00357-3
   Berti M, 2016, IND CROP PROD, V94, P690, DOI 10.1016/j.indcrop.2016.09.034
   BOYER JS, 1982, SCIENCE, V218, P443, DOI 10.1126/science.218.4571.443
   Chao WS, 2019, IND CROP PROD, V129, P495, DOI 10.1016/j.indcrop.2018.12.017
   Chaves MM, 2009, ANN BOT-LONDON, V103, P551, DOI 10.1093/aob/mcn125
   Christ B, 2013, PLANT CELL, V25, P1868, DOI 10.1105/tpc.113.112151
   Farooq M, 2009, AGRON SUSTAIN DEV, V29, P185, DOI 10.1051/agro:2008021
   Frohlich A, 2005, IND CROP PROD, V21, P25, DOI 10.1016/j.indcrop.2003.12.004
   Giardi MT, 1996, PLANTA, V199, P118, DOI 10.1007/BF00196888
   Giermann N, 2002, PLANT MOL BIOL, V50, P393, DOI 10.1023/A:1019854531254
   Golldack D, 2011, PLANT CELL REP, V30, P1383, DOI 10.1007/s00299-011-1068-0
   Gugel RK, 2006, CAN J PLANT SCI, V86, P1047, DOI 10.4141/P04-081
   Kanth BK, 2015, BIOCHEM BIOPH RES CO, V467, P83, DOI 10.1016/j.bbrc.2015.09.116
   Kitahata N, 2005, BIOORGAN MED CHEM, V13, P4491, DOI 10.1016/j.bmc.2005.04.036
   Kushiro T, 2004, EMBO J, V23, P1647, DOI 10.1038/sj.emboj.7600121
   Kwon Soon Tae, 2010, [Korean Journal of Plant Reources., 한국자원식물학회지], V23, P25
   Livak KJ, 2001, METHODS, V25, P402, DOI 10.1006/meth.2001.1262
   Moore M, 1994, FURROW, V99, P20
   Nelson DR, 1996, PHARMACOGENETICS, V6, P1, DOI 10.1097/00008571-199602000-00002
   Nelson N, 2006, ANNU REV PLANT BIOL, V57, P521, DOI 10.1146/annurev.arplant.57.032905.105350
   Park Eunsoo, 2014, [Protected Horticulture and Plant Factory, 시설원예‧식물공장], V23, P50
   Pilgeram A. L., 2007, CAMELINA SATIVA MONT
   Putnam D. H., 1993, New crops., P314
   Qi X, 2006, P NATL ACAD SCI USA, V103, P18848, DOI 10.1073/pnas.0607849103
   Schuler MA, 2003, ANNU REV PLANT BIOL, V54, P629, DOI 10.1146/annurev.arplant.54.031902.134840
   Simova-Stoilova L, 2010, PLANT PHYSIOL BIOCH, V48, P200, DOI 10.1016/j.plaphy.2009.11.003
   Subburaj S, 2016, PLANT BIOTECHNOL REP, V10, P155, DOI 10.1007/s11816-016-0395-6
   Wang WX, 2003, PLANTA, V218, P1, DOI 10.1007/s00425-003-1105-5
   Yemets AI, 2013, CYTOL GENET+, V47, P138, DOI 10.3103/S0095452713030031
   Zhu JK, 2002, ANNU REV PLANT BIOL, V53, P247, DOI 10.1146/annurev.arplant.53.091401.143329
NR 33
TC 3
Z9 3
U1 1
U2 15
PU SPRINGER
PI DORDRECHT
PA VAN GODEWIJCKSTRAAT 30, 3311 GZ DORDRECHT, NETHERLANDS
SN 0014-2336
EI 1573-5060
J9 EUPHYTICA
JI Euphytica
PD APR
PY 2019
VL 215
IS 4
AR 86
DI 10.1007/s10681-019-2402-9
PG 10
WC Agronomy; Plant Sciences; Horticulture
WE Science Citation Index Expanded (SCI-EXPANDED)
SC Agriculture; Plant Sciences
GA HS4JT
UT WOS:000463829100002
DA 2023-07-11
ER

PT J
AU Chen, HL
   Al-Shehbaz, IA
   Yue, JP
   Sun, H
AF Chen, Hongliang
   Al-Shehbaz, Ihsan A.
   Yue, Jipei
   Sun, Hang
TI Sisymbrium linifolium and Sisymbriopsis schugnana (Brassicaceae), two
   new records from Xinjiang, China
SO PHYTOKEYS
LA English
DT Article
DE Brassicaceae (Cruciferae); China; new records; North America;
   Sisymbriopsis; Sisymbrium; Tajikistan
ID BAYESIAN PHYLOGENETIC INFERENCE; EUTREMA BRASSICACEAE; GENERA; YUNNAN;
   SEQUENCES; DRABA; GENUS; SYSTEMATICS; CRUCIFERAE; EUCLIDIEAE
AB Sisymbrium linifolium and Sisymbriopsis schugnana, previously confined to western North America and Tajikistan, respectively, were discovered in Xinjiang during a recent field trip to this autonomous region of China. The identity of these two species was subsequently confirmed by extensive morphological and molecular studies. The biogeographical significance of these new floristic records is briefly addressed.
C1 [Chen, Hongliang; Yue, Jipei; Sun, Hang] Chinese Acad Sci, CAS Key Lab Plant Divers & Biogeog East Asia, Kunming Inst Bot, 132 Lanhei Rd, Kunming 650201, Yunnan, Peoples R China.
   [Chen, Hongliang] Univ Chinese Acad Sci, Beijing 100049, Peoples R China.
   [Al-Shehbaz, Ihsan A.] Missouri Bot Garden, 4344 Shaw Boulevani, St Louis, MO 63110 USA.
C3 Chinese Academy of Sciences; Kunming Institute of Botany, CAS; Chinese
   Academy of Sciences; University of Chinese Academy of Sciences, CAS;
   Missouri Botanical Gardens
RP Yue, JP; Sun, H (通讯作者)，Chinese Acad Sci, CAS Key Lab Plant Divers & Biogeog East Asia, Kunming Inst Bot, 132 Lanhei Rd, Kunming 650201, Yunnan, Peoples R China.
EM yucjipei@mailkib.ac.cn; hsun@mail.kib.ac.cn
FU Strategic Priority Research Program of the Chinese Academy of Sciences
   [XDA 20050203]; National Key R&D Program of China [2017YFC0505200]; NSFC
   [31170181, 31590823]
FX We are grateful to Dunyan Tan, Yutao Wang, and Amet Kurbanjan for their
   help in field-work, and to Minshu Song for assistance on molecular
   studies. This study was supported by the Strategic Priority Research
   Program of the Chinese Academy of Sciences (XDA 20050203 to H.S.), the
   National Key R&D Program of China (2017YFC0505200), the Major Program of
   the NSFC (31590823 to H.S.), and the NSFC grant (31170181 to J.Y.).8
CR Al-Shehbaz IA, 2006, PLANT SYST EVOL, V259, P89, DOI 10.1007/s00606-006-0415-z
   Al-Shehbaz I. A., 2015, FLORA PAN HIMALAYA, V30
   Al-Shehbaz IA, 2004, NOVON, V14, P271
   Al-Shehbaz IA, 1999, NOVON, V9, P308, DOI 10.2307/3391725
   Al-Shehbaz IA, 2002, NOVON, V12, P314, DOI 10.2307/3393072
   Al-Shehbaz IA, 2015, HARV PAP BOT, V20, P145, DOI [10.3100/hpib.v20iss2.2015.n3, DOI 10.3100/hpib.v20iss2.2015.n3]
   Al-Shehbaz IA, 2010, FLORA N AM N MEXICO, P224
   Al-Shehbaz Ihsan A., 2006, Darwiniana, nueva serie, V44, P341
   Al-Shehbaz Ihsan A., 2005, Harvard Papers in Botany, V10, P129, DOI 10.3100/1043-4534(2005)10[129:ASOEB]2.0.CO;2
   Al-Shehbaz IA, 2016, NOVON, V25, P12, DOI 10.3417/2016015
   Al-Shehbaz IA, 2015, NOVON, V24, P1, DOI 10.3417/2015002
   Al-Shehbaz IA, 2015, KEW BULL, V70, DOI 10.1007/S12225-014-9556-3
   Al-Shehbaz IA, 2014, PHYTOTAXA, V175, P298, DOI 10.11646/phytotaxa.175.5.10
   Al-Shehbaz Ihsan A., 2008, Harvard Papers in Botany, V13, P89, DOI 10.3100/1043-4534(2008)13[89:CTBANS]2.0.CO;2
   Al-Shehbaz Ihsan A., 2007, Harvard Papers in Botany, V11, P277, DOI 10.3100/1043-4534(2007)11[277:TNSODA]2.0.CO;2
   ALSHEHBAZ IA, 1988, J ARNOLD ARBORETUM, V69, P213, DOI 10.5962/bhl.part.2393
   ALSHEHBAZ IA, 1973, CONTR GRAY HERB, V204, P3
   [Anonymous], FLORA CHINA
   [Anonymous], 1990, PCR PROTOCOLS GUIDE, DOI DOI 10.1016/B978-0-12-372180-8.50042-1
   Botschantsev V, 1961, BOT MAT GERBARIYA BO, V21, P143
   Botschantzev VP, 1966, NOVOSTI SISTEMATIKI, V3, P122
   Chen HL, 2018, PHYTOTAXA, V379, P39, DOI 10.11646/phytotaxa.379.1.3
   Chen HL, 2018, PHYTOKEYS, P125, DOI 10.3897/phytokeys.100.24756
   Chen W. L., 2011, TURCZANINOWIA, V14, p75 
   Darriba D, 2012, NAT METHODS, V9, P772, DOI 10.1038/nmeth.2109
   Gan QL, 2014, NOVON, V23, P162, DOI 10.3417/2011045
   [Герман Дмитрий Александрович German D.A.], 2014, [Turczaninowia, Turczaninowia], V17, P17, DOI 10.14258/turczaninowia.17.4.3
   German DA, 2006, ACTA PHYTOTAXON SIN, V44, P598, DOI 10.1360/aps050105
   German DA, 2012, NORD J BOT, V30, P61, DOI 10.1111/j.1756-1051.2011.01341.x
   German DA, 2010, NORD J BOT, V28, P646, DOI 10.1111/j.1756-1051.2010.00983.x
   Greene EL, 1896, PITTONIA, V3, P124
   Hao GQ, 2017, PHYTOKEYS, P15, DOI 10.3897/phytokeys.82.12329
   Hao GQ, 2016, PHYTOTAXA, V286, P23, DOI 10.11646/phytotaxa.286.1.3
   Hao GQ, 2015, PHYTOTAXA, V224, P185, DOI 10.11646/phytotaxa.224.2.5
   Katoh K, 2002, NUCLEIC ACIDS RES, V30, P3059, DOI 10.1093/nar/gkf436
   Katoh K, 2013, MOL BIOL EVOL, V30, P772, DOI 10.1093/molbev/mst010
   Kiefer M, 2014, PLANT CELL PHYSIOL, V55, DOI 10.1093/pcp/pct158
   Koch MA, 2018, TRENDS PLANT SCI, V23, P4, DOI 10.1016/j.tplants.2017.10.005
   Koch MA, 2012, TAXON, V61, P1001, DOI 10.1002/tax.615007
   Koch MA, 2012, TAXON, V61, P955, DOI 10.1002/tax.615003
   Kraudzun T, 2014, J ENVIRON MANAGE, V132, P49, DOI 10.1016/j.jenvman.2013.10.019
   Kumar S, 2016, MOL BIOL EVOL, V33, P1870, DOI [10.1093/molbev/msw054, 10.1093/molbev/msv279]
   Mummenhoff K, 1997, CAN J BOT, V75, P469, DOI 10.1139/b97-051
   Mutlu B, 2015, TURK J BOT, V39, P325, DOI 10.3906/bot-1404-28
   Nuttall T, 1834, J ACAD NATURAL SCI P, V7, P60
   PAYSON E. B., 1922, U WYOMING PUBL, V1, P1
   Rollins R.C, 1982, CONTRIBUTIONS GRAY H, V212, P71
   Rollins R.C., 1993, CRUCIFERAE CONTINENT
   Ronquist F, 2012, SYST BIOL, V61, P539, DOI 10.1093/sysbio/sys029
   Schulz OE., 1924, PFLANZENREICH IV, V105, P1
   Swofford D.L., 2018, PAUP PHYLOGENETIC AN
   Torrey J, 1838, FLORA N AM, V1
   Turland NJ, 2018, REGNUM VEG, V159, P1
   Warwick SI, 2004, CAN J BOT, V82, P376, DOI 10.1139/B04-012
   Warwick SI, 2003, NOVON, V13, P265, DOI 10.2307/3393529
   Warwick SI, 2002, CAN J BOT, V80, P1002, DOI [10.1139/b02-089, 10.1139/B02-089]
   Warwick SI, 2007, ANN MO BOT GARD, V94, P56, DOI 10.3417/0026-6493(2007)94[56:PRITTA]2.0.CO;2
   Xiao Y, 2015, PHYTOTAXA, V219, P233, DOI 10.11646/phytotaxa.219.3.3
   Ya JD, 2018, TURK J BOT, V42, P239, DOI 10.3906/bot-1705-36
   Yang ZH, 1997, MOL BIOL EVOL, V14, P717, DOI 10.1093/oxfordjournals.molbev.a025811
   Yue JP, 2008, ANN MO BOT GARD, V95, P520, DOI 10.3417/2006214
   Yue JP, 2005, ANN BOT FENN, V42, P155
   Zhou Hong-Xia, 2007, Acta Botanica Yunnanica, V29, P333
   Zhou YY, 2014, PHYTOTAXA, V186, P188, DOI 10.11646/phytotaxa.186.4.2
NR 64
TC 3
Z9 3
U1 2
U2 4
PU PENSOFT PUBL
PI SOFIA
PA 12 PROF GEORGI ZLATARSKI ST, SOFIA, 1700, BULGARIA
SN 1314-2011
EI 1314-2003
J9 PHYTOKEYS
JI PhytoKeys
PD MAR 15
PY 2019
IS 119
BP 39
EP 52
DI 10.3897/phytokeys.119.32985
PG 14
WC Plant Sciences
WE Science Citation Index Expanded (SCI-EXPANDED)
SC Plant Sciences
GA HP0FJ
UT WOS:000461341000004
PM 30930652
OA Green Submitted, Green Published, gold
DA 2023-07-11
ER

PT J
AU Tatsuzawa, F
AF Tatsuzawa, Fumi
TI Acylated pelargonidin glycosides from the red-purple flowers of Iberis
   umbellata L. and the red flowers of Erysimum x cheiri (L.) Crantz
   (Brassicaceae)
SO PHYTOCHEMISTRY
LA English
DT Article
DE Erysimum x cheiri (L.) Crantz.; Iberis umbellata L.; Brassicaceae;
   Acylated pelargonidin 3-sambubioside-5-glucoside; Acylated pelargonidin
   3-sophoroside-5-glucoside; Ferulic acid; Malonic acid; p-Coumaric acid;
   Sinapic acid
ID CYANIDIN 3-SAMBUBIOSIDE-5-GLUCOSIDES; RAPHANUS-SATIVUS; VIOLET FLOWERS;
   ANTHOCYANIN COMPOSITION; BLUE FLOWERS; RADISH;
   3-SOPHOROSIDE-5-GLUCOSIDES; CABBAGE; CULTIVARS
AB Five previously undescribed acylated pelargonidin 3-sophoroside-5-glucosides (pigments 2-6) were isolated from the red-purple flowers of Iberis umbellata L. 'Candycane Rose' and 'Candycane Red', in addition to a known one (pigment 1). The structures of five undescribed acylated anthocyanins were determined by chemical and spectroscopic methods to be pelargonidin 3-O-[2-O-(2-O-("acyl-A")-beta-glucopyranosyl)-6-O-("acyl-B")-beta-glucopyranoside]-5-O-[6-O-(malonyl)-beta-glucopyranoside], in which the "acyl-A" group was either trans-sinapic (2), trans-ferulic (3), trans-sinapic (4), trans-ferulic (5), or trans-ferulic acid (6), and "acyl-B" was either glucosyl-trans-p-coumaric acid (2), glucosyl-trans-p-coumaric acid (3), trans-feruloyl-glucosyl-trans-p-coumaric acid (4), trans-feruloyl-glucosyl-trans-p-coumaric acid (5), or glucosyl-trans-feruloyl-glucosyl-trans-p-coumaric acid (6). Moreover, three previously undescribed acylated pelargonidin 3-sambubioside-5-glucosides (pigments 7, 8, and 10) and one undescribed acylated pelargonidin 3-(3(X)-glucosylsambubioside)-5-glucoside (pigment 9) were isolated from the red flowers of Erysimum x cheiri (L.) Crantz 'Aurora' as major anthocyanins. The structures of the three undescribed acylated pelargonidin 3-sambubioside-5-glucosides were determined to be pelargonidin 3-O-[2-O-(2-O-("acyl-C")-beta-xylopyranosyl)-6-O-("acyl-D")-beta-glucopyranoside]-5-O-(beta-glucopyranoside), in which the "acyl-C" group was either non (7), non (8), or trans-p-coumaric acid (10) and "acyl-D" was either trans-p-coumaric (7), trans-ferulic (8), or trans-p-coumaric acid (10). Moreover, a previously undescribed acylated pelargonidin 3-(3(X)-glucosylsambubioside)-5-glucoside was identified to be pelargonidin 3-O-[2-O-(2-O-(trans-p-coumaroyl)-3-O-(beta-glucopyranosyl)-beta-xylopyranosyl)-6-O-(trans-p-coumaroyl)-beta-glucopyranoside]-5-O-(beta-glucopyranoside) (9). In addition, the distribution of anthocyanidins structural elements in 24 Brassicaceous species is compared.
C1 [Tatsuzawa, Fumi] Iwate Univ, Fac Agr, Morioka, Iwate 0208550, Japan.
C3 Iwate University
RP Tatsuzawa, F (通讯作者)，Iwate Univ, Fac Agr, Morioka, Iwate 0208550, Japan.
EM fumi@iwate-u.ac.jp
CR Andersen O. M., 2006, Flavonoids: chemistry, biochemistry and applications, P471
   Bloor SJ, 2002, PHYTOCHEMISTRY, V59, P343, DOI 10.1016/S0031-9422(01)00460-5
   FULEKI T, 1969, J FOOD SCI, V34, P365, DOI 10.1111/j.1365-2621.1969.tb10367.x
   Giusti MM, 1998, J AGR FOOD CHEM, V46, P4858, DOI 10.1021/jf980695b
   Harborne J.B., 1984, PHYTOCHEMICAL METHOD, DOI DOI 10.1007/978-94-009-5570-7
   HARBORNE JB, 1964, PHYTOCHEMISTRY, V3, P151, DOI 10.1016/S0031-9422(00)88035-8
   HARBORNE JB, 1999, HDB NATURAL FLAVONOI, V2
   Honda T, 2005, PHYTOCHEMISTRY, V66, P1844, DOI 10.1016/j.phytochem.2005.05.026
   Honda T, 2002, HETEROCYCLES, V56, P633, DOI 10.3987/REV-01-SR(K)2
   HRAZDINA G, 1977, PHYTOCHEMISTRY, V16, P297, DOI 10.1016/S0031-9422(00)86817-X
   IDAKA E, 1987, CHEM LETT, P1213, DOI 10.1246/cl.1987.1213
   IDAKA E, 1987, CHEM LETT, P145, DOI 10.1246/cl.1987.145
   IGARASHI K, 1990, AGR BIOL CHEM TOKYO, V54, P171, DOI 10.1080/00021369.1990.10869910
   Ikeda K., 1987, CHEM EXPRESS, V2, P563
   Ishikura N., 1962, STUDIES ANTHOCYAN 36, VXXXVI, P28
   Ishikura N, 1963, BOT MAG TOKYO, V76, P6, DOI [10.15281/jplantres1887.76.6, DOI 10.15281/JPLANTRES1887.76.6]
   Ito S, 2013, BIOCHEM SYST ECOL, V48, P65, DOI 10.1016/j.bse.2012.12.003
   Mori M, 2006, HETEROCYCLES, V69, P239
   Nakabayashi R, 2009, PHYTOCHEMISTRY, V70, P1017, DOI 10.1016/j.phytochem.2009.03.021
   Nakatani N., 1987, CHEM EXPRESS, V2, P555
   Otsuki T, 2002, PHYTOCHEMISTRY, V60, P79, DOI 10.1016/S0031-9422(02)00063-8
   SAITO N, 1995, PHYTOCHEMISTRY, V38, P1027, DOI 10.1016/0031-9422(94)00659-H
   Saito N, 1996, PHYTOCHEMISTRY, V41, P1613, DOI 10.1016/0031-9422(95)00824-1
   Saito N, 2008, PHYTOCHEMISTRY, V69, P3139, DOI 10.1016/j.phytochem.2008.04.010
   Saito N, 2011, PHYTOCHEMISTRY, V72, P2219, DOI 10.1016/j.phytochem.2011.07.020
   Suzuki M, 1997, BIOSCI BIOTECH BIOCH, V61, P1929, DOI 10.1271/bbb.61.1929
   TAKEDA K, 1988, PHYTOCHEMISTRY, V27, P1351, DOI 10.1016/0031-9422(88)80192-4
   TANCHEV SS, 1969, PHYTOCHEMISTRY, V8, P1825, DOI 10.1016/S0031-9422(00)85977-4
   Tatsuzawa F., 2018, DESV HORTIC RES
   Tatsuzawa F., 2016, ARTES LIB, V99, P135
   Tatsuzawa F, 2008, PHYTOCHEMISTRY, V69, P1029, DOI 10.1016/j.phytochem.2007.08.031
   Tatsuzawa Fumi, 2005, Horticultural Research (Japan), V4, P225, DOI 10.2503/hrj.4.225
   Tatsuzawa F, 2008, DYES PIGMENTS, V79, P83, DOI 10.1016/j.dyepig.2008.01.009
   Tatsuzawa F, 2007, HETEROCYCLES, V71, P1117, DOI 10.3987/COM-07-11034
   Tatsuzawa F, 2006, PHYTOCHEMISTRY, V67, P1287, DOI 10.1016/j.phytochem.2006.05.001
   Tatsuzawa F, 2016, PHYTOCHEM LETT, V17, P282, DOI 10.1016/j.phytol.2016.08.009
   Tatsuzawa F, 2015, NAT PROD COMMUN, V10, P457
   Tatsuzawa F, 2015, BIOCHEM SYST ECOL, V58, P38, DOI 10.1016/j.bse.2014.10.010
   Tatsuzawa F, 2014, BIOCHEM SYST ECOL, V57, P399, DOI 10.1016/j.bse.2014.09.023
   Tatsuzawa F, 2014, PHYTOCHEM LETT, V9, P17, DOI 10.1016/j.phytol.2014.03.011
   Tatsuzawa F, 2014, PHYTOCHEM LETT, V7, P69, DOI 10.1016/j.phytol.2013.10.004
   Tatsuzawa F, 2013, PHYTOCHEM LETT, V6, P170, DOI 10.1016/j.phytol.2012.12.007
   Tatsuzawa F, 2012, BIOCHEM SYST ECOL, V44, P374, DOI 10.1016/j.bse.2012.06.001
   Tatsuzawa F, 2012, J JPN SOC HORTIC SCI, V81, P275, DOI 10.2503/jjshs1.81.275
   Tatsuzawa F, 2012, PHYTOCHEMISTRY, V76, P73, DOI 10.1016/j.phytochem.2011.12.019
   Tatsuzawa F, 2012, J JPN SOC HORTIC SCI, V81, P91, DOI 10.2503/jjshs1.81.91
   Tatsuzawa F, 2010, J JPN SOC HORTIC SCI, V79, P103, DOI 10.2503/jjshs1.79.103
   Tatsuzawa F, 2010, J JPN SOC HORTIC SCI, V79, P84, DOI 10.2503/jjshs1.79.84
   Tatsuzawa F, 2009, PHYTOCHEMISTRY, V70, P672, DOI 10.1016/j.phytochem.2009.03.005
   Veitch NC, 2008, NAT PROD REP, V25, P555, DOI 10.1039/b718040n
   Veitch NC, 2011, NAT PROD REP, V28, P1626, DOI 10.1039/c1np00044f
NR 51
TC 3
Z9 4
U1 1
U2 13
PU PERGAMON-ELSEVIER SCIENCE LTD
PI OXFORD
PA THE BOULEVARD, LANGFORD LANE, KIDLINGTON, OXFORD OX5 1GB, ENGLAND
SN 0031-9422
EI 1873-3700
J9 PHYTOCHEMISTRY
JI Phytochemistry
PD MAR
PY 2019
VL 159
BP 108
EP 118
DI 10.1016/j.phytochem.2018.12.010
PG 11
WC Biochemistry & Molecular Biology; Plant Sciences
WE Science Citation Index Expanded (SCI-EXPANDED)
SC Biochemistry & Molecular Biology; Plant Sciences
GA HL4RE
UT WOS:000458710000012
PM 30605852
DA 2023-07-11
ER

PT J
AU Ge, XT
   Barbetti, MJ
AF Ge, Xin Tian
   Barbetti, Martin J.
TI Host response of Arabidopsis thaliana ecotypes is determined by
   Sclerotinia sclerotiorum isolate type
SO EUROPEAN JOURNAL OF PLANT PATHOLOGY
LA English
DT Article
DE Sclerotinia sclerotiorum; Sclerotinia rot; Arabidopsis thaliana;
   Brassicaceae; Crucifer; Brassica; Host resistance
ID ENHANCED DISEASE SUSCEPTIBILITY; BRASSICA-JUNCEA GERMPLASM; QUANTITATIVE
   TRAIT LOCI; STEM ROT; RESISTANCE RESPONSES; POPULATION-STRUCTURE;
   NATURAL VARIATION; GENETIC-ANALYSIS; NAPUS; MUTANTS
AB Studies were undertaken to characterise the interactions of eight Sclerotinia sclerotiorum isolates/pathotypes on leaves of intact plants of 17 Arabidopsis thaliana ecotypes. For lesion diameter and lesion incidence, there were significant (P0.001) effects of pathogen isolates, A. thaliana ecotypes, and a significant interaction between isolates and ecotypes in all three experiments. Resistance to S. sclerotiorum infection across the ecotypes ranged from highly susceptible through to resistant and the bioassay was sensitive enough to allow assessment of small differences in partial relative resistances across the ecotypes. While some A. thaliana ecotypes, such as Sha, Bay-0, Ws-1 and Ws-2, were found to be highly susceptible to all S. sclerotiorum isolates tested, others, such as Er-0, Jea and Cvi-0, showed a consistent level of resistance, and of these latter, Er-0 showed the highest and most consistent expression of resistance. In contrast, Col-0, Nd-0 and Oy-0 responses ranged from relative resistant to highly susceptible, depending upon the isolate being tested. Some isolates, such as MBRS1, elicited a wide range of resistance responses across the ecotypes, making these isolates most useful for screening the full range of A. thaliana ecotypes for their responses to S. sclerotiorum. In contrast, other isolates such as Cabbage' only generated lesions over a very narrow size range of host resistance response and hence could limit the ability of such isolates to differentiate resistances across diverse A. thaliana populations. Increasing the number of ecotypes tested increased the capacity to differentiate both the levels of relative resistance amongst test ecotypes and the varying levels of aggressiveness between different isolates. This is the first known study to demonstrate how Arabidopsis resistance responses can be expressed or compromised by variation in aggressiveness amongst different S. sclerotiorum isolates and/or pathotypes.
C1 [Ge, Xin Tian; Barbetti, Martin J.] Univ Western Australia, Fac Sci, UWA Sch Agr & Environm M084, 35 Stirling Highway, Crawley, WA 6009, Australia.
   [Ge, Xin Tian; Barbetti, Martin J.] Univ Western Australia, Fac Sci, UWA Inst Agr, 35 Stirling Highway, Crawley, WA 6009, Australia.
   [Ge, Xin Tian] Curtin Univ, Fac Sci & Engn, Sch Mol & Life Sci, Kent St, Bentley, WA 6102, Australia.
C3 University of Western Australia; University of Western Australia; Curtin
   University
RP Barbetti, MJ (通讯作者)，Univ Western Australia, Fac Sci, UWA Sch Agr & Environm M084, 35 Stirling Highway, Crawley, WA 6009, Australia.; Barbetti, MJ (通讯作者)，Univ Western Australia, Fac Sci, UWA Inst Agr, 35 Stirling Highway, Crawley, WA 6009, Australia.
EM martin.barbetti@uwa.edu.au
RI Barbetti, Martin J/B-3455-2011
OI Barbetti, Martin J/0000-0002-5331-0817
FU International Postgraduate Research Scholarship, The University of
   Western Australia; Kunming FloralWorld Bio-Tech Co. Ltd., Kunming,
   Peoples Republic of China; Institute of Agriculture at the University of
   Western Australia; Australia Research Council; Department of Agriculture
   and Food Western Australia [LP100200113]; University of Western
   Australia; Australian Research Council [LP100200113] Funding Source:
   Australian Research Council
FX Xintian Ge was the recipient of an International Postgraduate Research
   Scholarship, The University of Western Australia, a scholarship from
   Kunming FloralWorld Bio-Tech Co. Ltd., Kunming, Peoples Republic of
   China, and 'top-up' funding by the Institute of Agriculture at the
   University of Western Australia. We appreciate the operational funding
   support for this research provided by the Australia Research Council and
   the Department of Agriculture and Food Western Australia (Project
   LP100200113, 'Factors responsible for host resistance to the pathogen
   Sclerotinia sclerotiorum for developing effective disease management in
   vegetable Brassicas'); and The University of Western Australia, for
   additional operational funding this work. We are greatly indebted to Dr.
   Oliver Berkowitz, Murdoch University, Western Australia for supplying
   seed of the Arabidopsis ecotypes. Exceptional technical support is
   acknowledged from Mr. Robert Creasy and Mr. Bill Piasini in the UWA
   Plant Growth Facilities.
CR Balague C, 2003, PLANT CELL, V15, P365, DOI 10.1105/tpc.006999
   Barbetti MJ, 2015, CROP PROT, V78, P127, DOI 10.1016/j.cropro.2015.09.004
   Barbetti MJ, 2014, EUPHYTICA, V197, P47, DOI 10.1007/s10681-013-1049-1
   Behla R, 2017, EUPHYTICA, V213, DOI 10.1007/s10681-017-2047-5
   Bert PF, 2002, THEOR APPL GENET, V105, P985, DOI 10.1007/s00122-002-1004-3
   BOCCONGELLI C, 2003, J PLANT PATHOL, V85, P286
   BOCCONGELLI C, 2003, J PLANT PATHOL, V85, P277
   Chen Xiaoting, 2008, Sheng Wu Gong Cheng Xue Bao, V24, P203
   Clark RM, 2007, SCIENCE, V317, P338, DOI 10.1126/science.1138632
   Clarkson JP, 2013, PLANT PATHOL, V62, P309, DOI 10.1111/j.1365-3059.2012.02635.x
   Clarkson JP, 2017, FRONT MICROBIOL, V8, DOI 10.3389/fmicb.2017.00490
   Dai FM, 2006, J INTEGR PLANT BIOL, V48, P44, DOI 10.1111/j.1744-7909.2006.00181.x-i1
   Delourme R., 2011, Genetics, genomics and breeding of oilseed brassicas, P276
   DICKMAN MB, 1992, PHYSIOL MOL PLANT P, V41, P255, DOI 10.1016/0885-5765(92)90025-Q
   Garg H, 2008, AUSTRALAS PLANT PATH, V37, P106, DOI 10.1071/AP08002
   Garg H, 2010, EUR J PLANT PATHOL, V126, P305, DOI 10.1007/s10658-009-9547-7
   Gauthier N, 2013, PLOS ONE, V8, DOI 10.1371/journal.pone.0060581
   Ge XT, 2015, EUR J PLANT PATHOL, V143, P527, DOI 10.1007/s10658-015-0696-6
   Ge XT, 2012, FIELD CROP RES, V127, P248, DOI 10.1016/j.fcr.2011.11.022
   Glazebrook J, 1996, GENETICS, V143, P973
   GOODWIN SB, 1990, PHYTOPATHOLOGY, V80, P1330, DOI 10.1094/Phyto-80-1330
   Guo XM, 2007, MOL PLANT MICROBE IN, V20, P1384, DOI 10.1094/MPMI-20-11-1384
   Kim HS, 2000, CROP SCI, V40, P55, DOI 10.2135/cropsci2000.40155x
   Li CX, 2007, AUST J AGR RES, V58, P1198, DOI 10.1071/AR07094
   Li CX, 2006, AUST J AGR RES, V57, P1131, DOI 10.1071/AR06066
   Li CX, 2009, AUSTRALAS PLANT PATH, V38, P149, DOI 10.1071/AP08087
   Loudet O, 2002, THEOR APPL GENET, V104, P1173, DOI 10.1007/s00122-001-0825-9
   Maxwell JJ, 2007, CROP SCI, V47, P2285, DOI 10.2135/cropsci2007.01.0022
   Micic Z, 2004, THEOR APPL GENET, V109, P1474, DOI 10.1007/s00122-004-1764-z
   Mitchell-Olds T, 2006, NATURE, V441, P947, DOI 10.1038/nature04878
   Mullins E, 1999, EUR J PLANT PATHOL, V105, P465, DOI 10.1023/A:1008729316161
   Nakazawa M, 2003, PLANT J, V34, P741, DOI 10.1046/j.1365-313X.2003.01758.x
   Pedras MSC, 2004, J CHEM ECOL, V30, P2163, DOI 10.1023/B:JOEC.0000048781.72203.6c
   Perchepied L, 2010, MOL PLANT MICROBE IN, V23, P846, DOI 10.1094/MPMI-23-7-0846
   Rana K, 2017, SCI REP-UK, V7, DOI 10.1038/s41598-017-05992-9
   Rowe HC, 2008, GENETICS, V180, P2237, DOI 10.1534/genetics.108.091439
   Singh D., 2011, P INT RAP C JUN 5 9, P665
   Taylor A, 2018, PLANT PATHOL, V67, P433, DOI 10.1111/ppa.12745
   Taylor A, 2015, PLANT PATHOL, V64, P932, DOI 10.1111/ppa.12327
   Thomma BPHJ, 1999, PLANT PHYSIOL, V121, P1093, DOI 10.1104/pp.121.4.1093
   Thomma BPHJ, 2001, CURR OPIN IMMUNOL, V13, P63, DOI 10.1016/S0952-7915(00)00183-7
   Thomma BPHJ, 1998, P NATL ACAD SCI USA, V95, P15107, DOI 10.1073/pnas.95.25.15107
   Uloth MB, 2015, PLANT PATHOL, V64, P1140, DOI 10.1111/ppa.12338
   Uloth M, 2014, PLANT DIS, V98, P184, DOI 10.1094/PDIS-06-13-0612-RE
   Uloth MB, 2015, CROP PASTURE SCI, V66, P841, DOI 10.1071/CP15064
   Uloth MB, 2013, FIELD CROP RES, V154, P40, DOI 10.1016/j.fcr.2013.07.013
   Volko SM, 1998, GENETICS, V149, P537
   Wang AR, 2009, J PHYTOPATHOL, V157, P63, DOI 10.1111/j.1439-0434.2008.01461.x
   Yang B, 2007, PLANT SCI, V173, P156, DOI 10.1016/j.plantsci.2007.04.012
   Yin XR, 2010, EUPHYTICA, V173, P25, DOI 10.1007/s10681-009-0095-1
   You MP, 2016, J PHYTOPATHOL, V164, P291, DOI 10.1111/jph.12456
   Zhao JW, 2003, THEOR APPL GENET, V106, P759, DOI 10.1007/s00122-002-1171-2
   Zhao JW, 2006, THEOR APPL GENET, V112, P509, DOI 10.1007/s00122-005-0154-5
   ZHOU LC, 1994, CHIN OILSEED CROP, V4, P69
   Zhu WJ, 2013, PLOS ONE, V8, DOI 10.1371/journal.pone.0053901
NR 55
TC 3
Z9 3
U1 0
U2 13
PU SPRINGER
PI DORDRECHT
PA VAN GODEWIJCKSTRAAT 30, 3311 GZ DORDRECHT, NETHERLANDS
SN 0929-1873
EI 1573-8469
J9 EUR J PLANT PATHOL
JI Eur. J. Plant Pathol.
PD FEB
PY 2019
VL 153
IS 2
BP 583
EP 597
DI 10.1007/s10658-018-1584-7
PG 15
WC Agronomy; Plant Sciences; Horticulture
WE Science Citation Index Expanded (SCI-EXPANDED)
SC Agriculture; Plant Sciences
GA HK2VU
UT WOS:000457771800019
DA 2023-07-11
ER

PT J
AU Ozcandir, A
   Aykurt, C
   Ozudogru, B
AF Ozcandir, Aysen
   Aykurt, Candan
   Ozudogru, Baris
TI Ricotia candiriana (Brassicaceae), a new species from southern Anatolia,
   Turkey
SO PHYTOTAXA
LA English
DT Article
DE Biscutelleae; Cruciferae; ITS phylogeny; Mediterranean flora; taxonomy
ID PHYLOGENY; NUCLEAR
AB Ricotia candiriana, from Alakir Valley (Kumluca, Antalya) in southern Anatolia (Turkey), is described as a new species and compared with its related species (R. davisiana). Its phylogenetic relationships within the genus are provided based on the nucicar-cncoded ribosomal internal transcribed spacer (ITS) region. The International Union for Conservation of Nature (IUCN) threat category and observations on the ecology of the population are noted. The seed micromorphology of R. candiriana was examined using a scanning electron microscope and compared with R. davisiana.
C1 [Ozcandir, Aysen] Akdeniz Univ, Dept Biol, Grad Sch Appl & Nat Sci, Antalya, Turkey.
   [Aykurt, Candan] Akdeniz Univ, Fac Sci, Dept Biol, Antalya, Turkey.
   [Ozudogru, Baris] Hacettepe Univ, Dept Biol, Fac Sci, Ankara, Turkey.
C3 Akdeniz University; Akdeniz University; Hacettepe University
RP Ozcandir, A (通讯作者)，Akdeniz Univ, Dept Biol, Grad Sch Appl & Nat Sci, Antalya, Turkey.
EM aysencandir@gmail.com; candan@akdeniz.edu.tr; barisoz@hacettepe.edu.tr
RI Aykurt, Candan/C-6233-2016; ÖZÜDOĞRU, BARIŞ/G-9173-2013; özüdoğru,
   barış/AAV-3761-2021
OI ÖZÜDOĞRU, BARIŞ/0000-0002-8855-5718; özüdoğru, barış/0000-0002-8855-5718
FU Akdeniz University Scientific Research Projects Unit [FYL-2016-1351]
FX We wish to thank the Akdeniz University Scientific Research Projects
   Unit (Project number: FYL-2016-1351). Prof. Ihsan A. Al-Shehbaz
   (Missouri Botanical Garden, St. Louis) and Manuel B. Crespo (University
   of Alicante) are kindly thanked for their constructive criticism and
   interesting suggestions, which much improved the final text.
CR [Anonymous], 1753, SPECIES PLANTARUM
   Ascherson P.F., 1909, SYNOPSIS MITTELEUROP, V6, P849
   Aykurt C, 2017, PHYTOTAXA, V295, P255, DOI 10.11646/phytotaxa.295.3.6
   Barbey W., 1885, B SOC VAUD SCI NAT, V21, P219
   Boissier E., 1842, ANN SCI NATURELLES 2, V17, P45
   BOISSIER E, 1841, ANN SCI NAT BOT 2, V16, P378
   Boissier P.E., 1849, DIAGNOSES PLANTARU 1
   Boissier PE, 1867, FLORA ORIENTALIS, V1, P1017
   Burtt B.L., 1951, KEW B, V6, P123, DOI DOI 10.2307/4120293
   Cullen J., 1965, FLORA TURKEY E AEGEA, V1, P353
   de Candolle AP, 1821, REGNI VEGETABILIS SY, V2
   Heled J, 2010, MOL BIOL EVOL, V27, P570, DOI 10.1093/molbev/msp274
   IUCN, 2016, GUID US IUCN RED LIS
   Linnaeus C., 1763, SPECIES PLANTARUM
   Mandakova T, 2018, PLANT J, V96, P748, DOI 10.1111/tpj.14065
   Mutlu B., 2012, TURKIYE BITKILERI LI, P246
   Ozudogru B, 2017, PLANT SYST EVOL, V303, P329, DOI 10.1007/s00606-016-1374-7
   Ozudogru B, 2016, FLORA, V222, P60, DOI 10.1016/j.flora.2016.03.013
   Ozudogru B, 2015, TAXON, V64, P727, DOI 10.12705/644.5
   Reichenbach H.G., 1828, ICONOGRAPHIA BOT SEU, V6, P501
   Richter K., 1890, PLANTAE EUROPEAE, V1
   Sibthorp J., 1813, FLORAE GRAECAE PRODR, V1, P299
   Tamura K, 2011, MOL BIOL EVOL, V28, P2731, DOI 10.1093/molbev/msr121
   Warwick SI, 2004, ANN MO BOT GARD, V91, P99
   White T.J., 1990, PCR PROTOCOLS GUIDE, P315, DOI [10.1016/B978, DOI 10.1016/B978-0-12-372180-8.50042-1]
   wiLLDENow C. L., 1802, SPECIES PLANTARUM EX, V3, P849
NR 26
TC 3
Z9 3
U1 0
U2 5
PU MAGNOLIA PRESS
PI AUCKLAND
PA PO BOX 41383, AUCKLAND, ST LUKES 1030, NEW ZEALAND
SN 1179-3155
EI 1179-3163
J9 PHYTOTAXA
JI Phytotaxa
PD JAN 23
PY 2019
VL 388
IS 4
BP 287
EP 294
DI 10.11646/phytotaxa.388.4.4
PG 8
WC Plant Sciences
WE Science Citation Index Expanded (SCI-EXPANDED)
SC Plant Sciences
GA HI4QY
UT WOS:000456436600004
DA 2023-07-11
ER

PT J
AU Fukai, E
   Karim, MM
   Shea, DJ
   Tonu, NN
   Falk, KC
   Funaki, T
   Okazaki, K
AF Fukai, Eigo
   Karim, Md. Masud
   Shea, Daniel J.
   Tonu, Nazmoon Naher
   Falk, Kevin C.
   Funaki, Taketo
   Okazaki, Keiichi
TI An LTR retrotransposon insertion was the cause of world's first low
   erucic acid Brassica rapa oilseed cultivar
SO MOLECULAR BREEDING
LA English
DT Article
DE Brassica rapa; Oilseeds; Low erucic acid; Retrotransposon
ID FAE1 GENE; SEED OIL; SEQUENCE; EXPRESSION; MUTATIONS; EVOLUTION;
   ELEMENT; SYSTEM; CANDLE
AB Brassica rapa is an important oilseed crop species next to B. napus in Brassicaceae. However, genetic improvement of B. rapa oilseeds has not been intensively conducted compared to B. napus, which resulted in the limited number of low erucic acid (LEA) cultivars, which is an essential trait for edible oil materials. Candle and Tobin are LEA B. rapa cultivars bred in Canada that are closely related to each other; however, the causal mutation has not been identified. This study was initially aimed to investigate whether the alleles of BrFAE1, the gene encoding a key enzyme for erucic acid synthesis, in Candle and Tobin have mutations impairing their functions. An insertion of the long terminal repeat (LTR) retrotransposon, designated as BRACOPIA, was identified in the 5 end of the coding region of the gene in both Candle and Tobin. BRACOPIA disrupted the transcription in developing seeds, resulting in a loss of function allele designated as brfae1re. Next, we found that Span, the world's first LEA B. rapa cultivar developed in Canada, has brfae1re, suggesting that the BRACOPIA insertion is the founder mutation of Canadian LEA B. rapa cultivars. Finally, we investigated the distribution of BRACOPIA family retrotransposons in the Brassica genus, and found that they are present in both the A and C genomes, but the activity has been kept rather modest. Since brfae1re is easily distinguishable from the wild-type allele by PCR, the identification of this mutation could enhance LEA breeding in B. rapa.
C1 [Fukai, Eigo; Shea, Daniel J.; Funaki, Taketo; Okazaki, Keiichi] Niigata Univ, Grad Sch Sci & Technol, Nishi Ku, 2-8050 Ikarashi, Niigata 9502181, Japan.
   [Karim, Md. Masud; Falk, Kevin C.] Agr & Agri Food Canada, Saskatoon Res & Dev Ctr, 107 Sci Pl, Saskatoon, SK S7N 0X2, Canada.
   [Tonu, Nazmoon Naher] Sher E Bangla Agr Univ, Dept Plant Pathol, Dhaka 1207, Bangladesh.
C3 Niigata University; Agriculture & Agri Food Canada; Sher-e-Bangla
   Agricultural University (SAU)
RP Fukai, E; Okazaki, K (通讯作者)，Niigata Univ, Grad Sch Sci & Technol, Nishi Ku, 2-8050 Ikarashi, Niigata 9502181, Japan.
EM ef@agr.niigata-u.ac.jp; okazaki@agr.niigata-u.ac.jp
RI Shea, Daniel J/C-4182-2019
OI Shea, Daniel J/0000-0001-8588-0462; Karim, Md.
   Masud/0000-0002-0958-1126; Fukai, Eigo/0000-0002-9736-7743
CR Barret P, 1998, THEOR APPL GENET, V96, P177, DOI 10.1007/s001220050725
   BEARE JL, 1963, CAN J BIOCHEM PHYS, V41, P605, DOI 10.1139/y63-072
   Bhattacharjee S, 2011, SCIENCE, V334, P1405, DOI 10.1126/science.1211592
   Chalhoub B, 2014, SCIENCE, V345, P950, DOI 10.1126/science.1253435
   Cheng F, 2016, NAT GENET, V48, P1218, DOI 10.1038/ng.3634
   DAUN JK, 1988, J AM OIL CHEM SOC, V65, P122, DOI 10.1007/BF02542562
   Fourmann M, 1998, THEOR APPL GENET, V96, P852, DOI 10.1007/s001220050812
   Fu YB, 2009, CAN J PLANT SCI, V89, P865, DOI 10.4141/CJPS09021
   Fukai E, 2010, PLOS GENET, V6, DOI 10.1371/journal.pgen.1000868
   Han JX, 2001, PLANT MOL BIOL, V46, P229, DOI 10.1023/A:1010665121980
   Harper AL, 2012, NAT BIOTECHNOL, V30, P798, DOI 10.1038/nbt.2302
   Hirochika H, 1996, P NATL ACAD SCI USA, V93, P7783, DOI 10.1073/pnas.93.15.7783
   Ito H, 2011, NATURE, V472, P115, DOI 10.1038/nature09861
   JAMES DW, 1995, PLANT CELL, V7, P309, DOI 10.2307/3869853
   Karim MM, 2016, EUPHYTICA, V208, P535, DOI 10.1007/s10681-015-1596-8
   Katavic V, 2002, EUR J BIOCHEM, V269, P5625, DOI 10.1046/j.1432-1033.2002.03270.x
   Kim SH, 2009, PLANT PHYSIOL, V150, P1723, DOI 10.1104/pp.109.139238
   Kumar A, 1999, ANNU REV GENET, V33, P479, DOI 10.1146/annurev.genet.33.1.479
   Matsunaga W, 2015, FRONT PLANT SCI, V6, DOI 10.3389/fpls.2015.00048
   MURRAY MG, 1980, NUCLEIC ACIDS RES, V8, P4321, DOI 10.1093/nar/8.19.4321
   Oliver KR, 2013, GENOME BIOL EVOL, V5, P1886, DOI 10.1093/gbe/evt141
   Parkin IAP, 2014, GENOME BIOL, V15, DOI 10.1186/gb-2014-15-6-r77
   Perriere G, 1996, BIOCHIMIE, V78, P364, DOI 10.1016/0300-9084(96)84768-7
   Qiu D, 2006, THEOR APPL GENET, V114, P67, DOI 10.1007/s00122-006-0411-2
   Rahman M. H., 1999, Journal of the National Science Foundation of Sri Lanka, V27, P99
   SanMiguel P, 1998, NAT GENET, V20, P43, DOI 10.1038/1695
   SEBEDIO JL, 1981, J AM OIL CHEM SOC, V58, P972, DOI 10.1007/BF02659773
   Simpson JT, 2009, GENOME RES, V19, P1117, DOI 10.1101/gr.089532.108
   Takeda S, 1999, PLANT J, V18, P383, DOI 10.1046/j.1365-313X.1999.00460.x
   TOPFER R, 1995, SCIENCE, V268, P681, DOI 10.1126/science.268.5211.681
   Wang NA, 2010, BMC PLANT BIOL, V10, DOI 10.1186/1471-2229-10-137
   Wang XW, 2011, NAT GENET, V43, P1035, DOI 10.1038/ng.919
   Were BA, 2006, FIELD CROP RES, V97, P254, DOI 10.1016/j.fcr.2005.10.009
   Wicker T, 2007, NAT REV GENET, V8, P973, DOI 10.1038/nrg2165
   Wu G, 2008, THEOR APPL GENET, V116, P491, DOI 10.1007/s00122-007-0685-z
   Yan GX, 2015, BREEDING SCI, V65, P257, DOI 10.1270/jsbbs.65.257
   Yang JH, 2016, NAT GENET, V48, P1225, DOI 10.1038/ng.3657
   Zeng FQ, 2014, PLANT CELL, V26, P2648, DOI 10.1105/tpc.114.126631
NR 38
TC 3
Z9 3
U1 1
U2 12
PU SPRINGER
PI DORDRECHT
PA VAN GODEWIJCKSTRAAT 30, 3311 GZ DORDRECHT, NETHERLANDS
SN 1380-3743
EI 1572-9788
J9 MOL BREEDING
JI Mol. Breed.
PD JAN
PY 2019
VL 39
IS 1
AR 15
DI 10.1007/s11032-018-0916-9
PG 12
WC Agronomy; Plant Sciences; Genetics & Heredity; Horticulture
WE Science Citation Index Expanded (SCI-EXPANDED)
SC Agriculture; Plant Sciences; Genetics & Heredity
GA HG8TZ
UT WOS:000455278500001
DA 2023-07-11
ER

PT J
AU Kaya, A
   Unal, M
   Sefali, A
   Martin, E
AF Kaya, Ayla
   Unal, Murat
   Sefali, Abdurrahman
   Martin, Esra
TI Fruit and seed macro- and micromorphologies of the genus Matthiola
   (Brassicaceae) in Turkey and their taxonomic value
SO TURKISH JOURNAL OF BOTANY
LA English
DT Article
DE Brassicaceae; fruit; Matthiola; morphology; seed; scanning electron
   microscopy; taxonomy
ID ALLIED GENERA; MORPHOLOGY
AB Macro- and micromorphological features of fruit and seeds belonging to 12 taxa genera of Matthiola W.T. Aiton were studied via stereomicroscope and scanning electron microscope. In macromorphological studies, the following variables were investigated: the shape, size, and color of fruit and seeds; the length of fruiting pedicel; the structure of the median vein; stigma (horns); and trichome properties and density in fruit. In micromorphological studies, the presence or absence of seed wings, seed coat pattern in disc and wing, and epidermal cell shape in disc and wing were determined. According to our findings, all characters of fruit and seeds are extremely variable and can be used as criteria to distinguish species of the genus.
C1 [Kaya, Ayla] Anadolu Univ, Fac Pharm, Dept Pharmaceut Bot, Eskisehir, Turkey.
   [Unal, Murat] Yuzuncu Yil Univ, Fac Educ, Dept Biol, Van, Turkey.
   [Sefali, Abdurrahman] Bayburt Univ, Fac Educ, Dept Sci Educ, Bayburt, Turkey.
   [Martin, Esra] Necmettin Erbakan Univ, Fac Sci, Dept Biotechnol, Konya, Turkey.
C3 Anadolu University; Yuzuncu Yil University; Bayburt University;
   Necmettin Erbakan University
RP Kaya, A (通讯作者)，Anadolu Univ, Fac Pharm, Dept Pharmaceut Bot, Eskisehir, Turkey.
EM aykaya@anadolu.edu.tr
RI Kaya, Ayla/L-6736-2017; Martin, Esra/AAF-8137-2020; Mühendislik
   Fakültesi, Harran Üniversitesi/GXH-7079-2022
OI Kaya, Ayla/0000-0002-7598-7132; 
FU Yuzuncu Yil University [2012-EF-B009]
FX The authors are thank to Yuzuncu Yil University for financial support
   (BAP Project No. 2012-EF-B009) and would like to thank Dr Burcu Arpabay
   for her technical support with the SEM studies.
CR Al-Shehbaz Ihsan A., 2007, Turkish Journal of Botany, V31, P327
   Appel O, 2003, FA GE VAS P, V5, P75
   Barthlott W., 1981, Nordic Journal of Botany, V1, P345, DOI 10.1111/j.1756-1051.1981.tb00704.x
   Beilstein MA, 2006, AM J BOT, V93, P607, DOI 10.3732/ajb.93.4.607
   Bona M, 2013, TURK J BOT, V37, P662, DOI 10.3906/bot-1207-2
   Cullen J., 1965, FLORA TURKEY E AEGEA, V1, P447
   Davis PH, 1988, FLORA TURKEY E AE S1, V10
   Dirmenci T, 2006, BOT J LINN SOC, V151, P431, DOI 10.1111/j.1095-8339.2006.00518.x
   El-Naggar S.M., 1996, B FS ASSIUT U, V25, P51
   El-Naggar S.M., 1998, J UNION ARAB BIOL, V6, P501
   Fayed A.A., 1996, BULL, VFacSciAssiutUniv25, P43
   Fayed A.A, 1988, TACKHOLMIA, V11, P87
   Franzke A., 2010, TRENDS PLANT SCI, V839, P1
   Hedge I. C., 1976, The biology and chemistry of the Cruciferae., P1
   Kaya A, 2011, TURK J BOT, V35, P653, DOI 10.3906/bot-1010-99
   Khalik KA, 2002, BLUMEA, V47, P363
   Khalik Kadry Abdel, 2005, Acta Botanica Croatica, V64, P57
   Koul KK, 2000, ANN BOT-LONDON, V86, P385, DOI 10.1006/anbo.2000.1197
   Moazzeni H, 2007, FLORA, V202, P447, DOI 10.1016/j.flora.2006.10.004
   Mulligan GA, 1995, RHODORA, V97, P109
   Tantawy M.E., 2004, INT J AGRIC BIOL, V6, P821
   VAUGHAN JG, 1971, BOT J LINN SOC, V64, P383, DOI 10.1111/j.1095-8339.1971.tb02153.x
   Zeng CL, 2004, ANN BOT-LONDON, V93, P555, DOI 10.1093/aob/mch080
   Zeraatkar A, 2016, PHYTOTAXA, V282, P145, DOI 10.11646/phytotaxa.282.2.6
NR 24
TC 3
Z9 3
U1 0
U2 6
PU TUBITAK SCIENTIFIC & TECHNICAL RESEARCH COUNCIL TURKEY
PI ANKARA
PA ATATURK BULVARI NO 221, KAVAKLIDERE, ANKARA, 00000, TURKEY
SN 1300-008X
EI 1303-6106
J9 TURK J BOT
JI Turk. J. Bot.
PY 2019
VL 43
IS 4
BP 516
EP 528
DI 10.3906/bot-1812-10
PG 13
WC Plant Sciences
WE Science Citation Index Expanded (SCI-EXPANDED)
SC Plant Sciences
GA IH6PG
UT WOS:000474619300008
OA Bronze
DA 2023-07-11
ER

PT J
AU Salariato, DL
   Manchego, MAC
   Cano, A
   Al-Shehbaz, IA
AF Salariato, Diego L.
   Cueva Manchego, Marco A.
   Cano, Asuncion
   Al-Shehbaz, Ihsan A.
TI Phylogenetic placement of the Peruvian-endemic genus Machaerophorus
   (Brassicaceae) based on molecular data and implication for its
   systematics
SO PLANT SYSTEMATICS AND EVOLUTION
LA English
DT Article
DE Cruciferae; Mathewsia; Phylogeny; Schizopetaleae; Sibara; Thelypodieae
ID CONCORDANCE; EUDEMEAE; RECOGNITION; MORPHOLOGY; MATHEWSIA; SYNOPSIS;
   INSIGHTS; TRIBE
AB The genus Machaerophorus includes three perennial species (M. arequipa, M. laticarpus, and M. matthioloides) inhabiting the southern Peruvian Andes. However, based on the morphological data, this genus has been reduced for more than one hundred years to synonymy of several genera of various tribes, and its phylogenetic placement using molecular data has never been studied. Therefore, in this study we explored the phylogenetic placement of Machaerophorus to test its generic status and tribal assignment, using for this purpose ribosomal nuclear (ITS) and chloroplast (trnL-F, trnH-psbA, rps16 intron) data together with a comprehensive sampling of taxa. Results obtained here demonstrated that Machaerophorus represents a well-differentiated lineage within the South American Cremolobeae-Eudemeae-Schizopetaleae clade, and hence, the genus is reinstated and excluded from the placements in Sibara and Mathewsia. Based on molecular data and morphological affinities, we included it within the tribe Schizopetaleae. A key to Machaerophorus and the genera of Schizopetaleae is also presented.
C1 [Salariato, Diego L.] Inst Bot Darwinion CONICET ANCEFN, Labarden 200,Casilla Correo 22,B1642HYD, Buenos Aires, DF, Argentina.
   [Cueva Manchego, Marco A.; Cano, Asuncion] UNMSM, Dept Dicotiledoneas, Lab Florist, Museo Hist Nat, Av Arenales 1256, Lima 11, Peru.
   [Cano, Asuncion] UNMSM, Inst Invest Ciencias Biol Antonio Raimondi ICBAR, Fac Ciencias Biol, Calle German Amezaga 375, Lima 1, Peru.
   [Al-Shehbaz, Ihsan A.] Missouri Bot Garden, 4344 Shaw Blvd, St Louis, MO 63110 USA.
C3 Consejo Nacional de Investigaciones Cientificas y Tecnicas (CONICET);
   Universidad Nacional Mayor de San Marcos; Universidad Nacional Mayor de
   San Marcos; Missouri Botanical Gardens
RP Salariato, DL (通讯作者)，Inst Bot Darwinion CONICET ANCEFN, Labarden 200,Casilla Correo 22,B1642HYD, Buenos Aires, DF, Argentina.
EM dsalariato@darwin.edu.ar
OI Salariato, Diego/0000-0002-3253-3755
FU ANPCyT (Agencia Nacional de Promocion Cientifica y Tecnologica)
   [PICT-2013-1042]; CONICET (Consejo Nacional de Investigaciones
   Cientificas y Tecnicas) [PIP-112-201301-00124CO]
FX This project was funded by ANPCyT (Agencia Nacional de Promocion
   Cientifica y Tecnologica) Grant PICT-2013-1042 and CONICET (Consejo
   Nacional de Investigaciones Cientificas y Tecnicas) Grant
   PIP-112-201301-00124CO. Our deep gratitude goes to Dr. Fernando O.
   Zuloaga for his valuable support for this work and the study of South
   American Brassicaceae over the years. We especially appreciate the help
   of the editor-in-chief Martin A. Lysak and three anonymous reviewers who
   provided useful suggestions that improved an earlier version of this
   paper.
CR AL-SHEHBAZ I. A., 1989, HARVARD PAP BOT, V1, P10
   Al-Shehbaz IA, 2012, BRASSICACEAE FLORA A, P202
   Al-Shehbaz IA, 2018, PHYTOTAXA, V360, P114, DOI 10.11646/phytotaxa.360.2.3
   Al-Shehbaz IA, 2012, TAXON, V61, P931, DOI 10.1002/tax.615002
   Al-Shehbaz Ihsan A., 2012, Harvard Papers in Botany, V17, P1, DOI 10.3100/025.017.0101
   Al-Shehbaz Ihsan A., 2010, Harvard Papers in Botany, V15, P139, DOI 10.3100/025.015.0107
   Ane C, 2007, MOL BIOL EVOL, V24, P412
   [Anonymous], 1999, NUCL ACIDS S SERIES
   [Anonymous], 2021, PAUP PHYLOGENETIC AN
   Appel O, 2003, FA GE VAS P, V5, P75
   Baum DA, 2007, TAXON, V56, P417, DOI 10.1002/tax.562013
   Bentham G, 1862, GENERA PLANTARUM AD, V2, P57
   Chen Hongliang, 2016, Plant Diversity, V38, P171, DOI 10.1016/j.pld.2016.04.004
   Darriba D, 2012, NAT METHODS, V9, P772, DOI 10.1038/nmeth.2109
   Edgar RC, 2004, NUCLEIC ACIDS RES, V32, P1792, DOI 10.1093/nar/gkh340
   Hayek A., 1911, GRUNDLAGE BEIH ZUM B, V27, P127
   KHANNA KULDIP R., 1965, CONTRIB GRAY HERB HARVARD UNIV, V195, P135
   Kiefer M, 2014, PLANT CELL PHYSIOL, V55, DOI 10.1093/pcp/pct158
   Larget BR, 2010, BIOINFORMATICS, V26, P2910, DOI 10.1093/bioinformatics/btq539
   Miller MA, 2010, P GATEWAY COMPUTING, P1
   Muller K, 1868, ANN BOT SYSTEMATICAE, P960
   Olson DM, 2001, BIOSCIENCE, V51, P933, DOI 10.1641/0006-3568(2001)051[0933:TEOTWA]2.0.CO;2
   Prantl K., 1891, NATURL PFLANZ, V3, P145
   Rambaut A, 2018, SYST BIOL, V67, P901, DOI 10.1093/sysbio/syy032
   ROLLINS RC, 1966, ACTA BOT NEERL, V15, P102
   ROLLINS REED C., 1955, CONTR GRAY HERB, V177, P3
   Ronquist F, 2012, SYST BIOL, V61, P539, DOI 10.1093/sysbio/sys029
   Salariato DL, 2018, SYST BOT, V43, P35, DOI 10.1600/036364418X697085
   Salariato DL, 2016, BOT J LINN SOC, V181, P543, DOI 10.1111/boj.12430
   Salariato DL, 2015, KEW BULL, V70, DOI 10.1007/S12225-015-9602-9
   Salariato DL, 2015, MOL PHYLOGENET EVOL, V82, P43, DOI 10.1016/j.ympev.2014.09.030
   Salariato DL, 2014, SYST BOT, V39, P563, DOI 10.1600/036364414X680898
   Salariato DL, 2013, TAXON, V62, P1220, DOI 10.12705/626.6
   Salariato DL, 2013, PLANT SYST EVOL, V299, P305, DOI 10.1007/s00606-012-0722-5
   Schlechtendal D.F.L., 1857, LINNAEA, V28, P463
   Schulz OE, 1936, NATURLICHEN PFLANZ B, V17B, P227
   Shimodaira H, 2001, BIOINFORMATICS, V17, P1246, DOI 10.1093/bioinformatics/17.12.1246
   Shimodaira H, 1999, MOL BIOL EVOL, V16, P1114, DOI 10.1093/oxfordjournals.molbev.a026201
   Shimodaira H, 2002, SYST BIOL, V51, P492, DOI 10.1080/10635150290069913
   Stamatakis A, 2008, SYST BIOL, V57, P758, DOI 10.1080/10635150802429642
   Stamatakis A, 2014, BIOINFORMATICS, V30, P1312, DOI 10.1093/bioinformatics/btu033
   Thiers B., 2017, NEW YORK BOT GARDENS
   Toro-Nunez O, 2015, PLANT SYST EVOL, V301, P1377, DOI 10.1007/s00606-014-1157-y
   Toro-Nunez O, 2013, TAXON, V62, P343, DOI 10.12705/622.4
NR 44
TC 3
Z9 3
U1 0
U2 8
PU SPRINGER WIEN
PI WIEN
PA SACHSENPLATZ 4-6, PO BOX 89, A-1201 WIEN, AUSTRIA
SN 0378-2697
EI 2199-6881
J9 PLANT SYST EVOL
JI Plant Syst. Evol.
PD JAN
PY 2019
VL 305
IS 1
BP 77
EP 87
DI 10.1007/s00606-018-1553-9
PG 11
WC Plant Sciences; Evolutionary Biology
WE Science Citation Index Expanded (SCI-EXPANDED)
SC Plant Sciences; Evolutionary Biology
GA HG3ZS
UT WOS:000454914600006
DA 2023-07-11
ER

PT J
AU Ozudogru, B
   German, DA
AF Ozudogru, Baris
   German, Dmitry A.
TI Taxonomic remarks on Pseudosempervivum (Brassicaceae)
SO PHYTOTAXA
LA English
DT Article
DE Coluteocarpeae; Cruciferae; Noccaea; nomenclature; synonymy; SW Asia;
   Turkey
ID PHYLOGENETIC POSITION; NOCCAEA; COLUTEOCARPEAE; TURKEY; FLORA; ALI
AB The status of three names related to the genus Pseudosempervivum is reconsidered. As a result, Noccaea crassiuscula and Pseudosempervivum amanum are reduced to synonymy of P. sempervivum while P. gurulkanii is found conspecific with N. venusta. Problems in delimitation of P. sempervivum and P. aucheri are also briefly considered. The name Cochlearia sempervivum is lectotypified.
C1 [Ozudogru, Baris] Hacettepe Univ, Fac Sci, Dept Biol, TR-06800 Ankara, Turkey.
   [German, Dmitry A.] Heidelberg Univ, Ctr Organismal Studies, Dept Biodivers & Plant Systemat, Neuenheimer Feld 345, D-69120 Heidelberg, Germany.
   [German, Dmitry A.] Altai State Univ, South Siberian Bot Garden, Lenin Str 61, Barnaul 656049, Russia.
C3 Hacettepe University; Ruprecht Karls University Heidelberg; Altai State
   University
RP German, DA (通讯作者)，Heidelberg Univ, Ctr Organismal Studies, Dept Biodivers & Plant Systemat, Neuenheimer Feld 345, D-69120 Heidelberg, Germany.; German, DA (通讯作者)，Altai State Univ, South Siberian Bot Garden, Lenin Str 61, Barnaul 656049, Russia.
EM oreoloma@rambler.ru
RI German, Dmitry Alexandrovich/D-6727-2014; ÖZÜDOĞRU, BARIŞ/G-9173-2013;
   özüdoğru, barış/AAV-3761-2021
OI German, Dmitry Alexandrovich/0000-0001-7951-1644; ÖZÜDOĞRU,
   BARIŞ/0000-0002-8855-5718; özüdoğru, barış/0000-0002-8855-5718
FU Hacettepe University Research Project Coordination Unit [FBA-2017-12879]
FX We are sincerely grateful to curators and responsible managers of all
   visited and consulted herbaria for providing the opportunity of studying
   the material or information on the searched specimens. Field
   investigations by B. O. were supported by the Hacettepe University
   Research Project Coordination Unit (project number: FBA-2017-12879).
   Serdar Aslan and Kurtulus Ozgisi are thanked for providing some
   literature sources and help in field studies, respectively. Finally,
   help with arrangement of visits of D. A. G. to various herbaria by
   Marcus A. Koch and useful comments on the manuscript by Ihsan A.
   Al-Shehbaz are cordially appreciated.
CR Adiguzel N., 1991, KARACA ARBORETUM MAG, V1, P75
   Al-Shehbaz Ihsan A., 2007, Turkish Journal of Botany, V31, P327
   Al-Shehbaz Ihsan A., 2014, Harvard Papers in Botany, V19, P25, DOI 10.3100/hpib.v19iss1.2014.n3
   Ali T, 2016, FLORA, V225, P76, DOI 10.1016/j.flora.2016.09.008
   Ali T, 2016, TAXON, V65, P79, DOI 10.12705/651.6
   Boissier E., 1842, ANN SCI NATURELLES 2, V17, P45
   Boissier E., 1867, FLORA ORIENTALIS L
   Boissier P. E., 1856, DIAGNOSES PLANTARU 2, V3
   Bornmuller J.F.N., 1936, REPERTORIUM SPECIE S, V89, P1
   CONTANDRIOPOULOS J, 1976, B SOC BOT FR, V123, P415, DOI 10.1080/00378941.1976.10839375
   Davis P.H., 1988, FLORA TURKEY E AEGEA, V10
   [Дорофеев В.И. Dorofeyev V.], 2013, [Новости систематики высших растений, Novitates Systematicae Plantarum Vascularium, Novosti sistematiki vysshikh rastenii], V44, P89
   Firat M, 2014, PHYTOTAXA, V178, P287
   German DA, 2018, TURCZANINOWIA, V21, P180, DOI 10.14258/turczaninowia.21.1.18
   German DA, 2017, PHYTOTAXA, V297, P295, DOI 10.11646/phytotaxa.297.3.12
   Greuter W., 1983, WILLDENOWIA, V13, P79, DOI DOI 10.3372/WI.47.47112
   Greuter W., 1986, MED CHECKLIST, V3
   Grossheim AA, 1930, FLORA KAVKAZA, V2
   Guzel Y, 2018, TURK J BOT, V42, P780, DOI 10.3906/bot-1805-40
   Hedge I. C., 1965, NOTES ROY BOT GARD, V26, P165
   Hedge I. C., 1965, FLORA TURKEY E AEGEA, V1, P330
   Koch M, 1999, PLANT SYST EVOL, V216, P207, DOI 10.1007/BF01084399
   Koch M, 2001, PLANT SYST EVOL, V227, P209, DOI 10.1007/s006060170049
   Marhold, 2011, EURO MED PLANTBASE I
   MEYER F K, 1973, Feddes Repertorium, V84, P449
   Meyer F. K., 1991, Contributiones selectae ad floram et vegetation orientis. Proceedings of the third plant life of southwest Asia symposium, Berlin 1990., P9
   Meyer F. K, 2001, HAUSSKNECHTIA, V8, P3
   Moench C., 1802, SUPPLEMENTUM AD METH
   Mutlu B., 2012, TURKIYE BITKILERI LI, P292
   Ozgisi K, 2018, PHYTOTAXA, V346, P247, DOI 10.11646/phytotaxa.346.3.4
   Ozgisi K, 2018, PHYTOTAXA, V345, P59, DOI 10.11646/phytotaxa.345.1.7
   Ozudogru B., 2018, SULEYMAN DEMIREL U J, V22, P186, DOI DOI 10.19113/SDUFBED.86695
   Ozudogru B, 2018, PHYTOTAXA, V344, P169, DOI 10.11646/phytotaxa.344.2.5
   Pobedimova E. G., 1971, NOVOSTI SISTEMATIKI, V7, P167
   Rechinger K. H., 1939, ANN NATURHISTORISCHE, V49, P262
   Reeves RD, 2008, TURK J BIOL, V32, P143
   Schischkin B. K., 1929, T TOMSK STATE U I, V81, P409
   Schulz OE, 1936, NATURLICHEN PFLANZ B, V17B, P227
   Tropicos. org, 2018, MISS BOT GARD
   Turland NJ, 2018, REGNUM VEG, V159, P1
   Warwick SI, 2006, PLANT SYST EVOL, V259, P237, DOI 10.1007/s00606-006-0421-1
   Yildirimli S., 2006, OT SISTEMATIK BOT DE, V12, P1
   Yildirimli S., 2000, OT SISTEMATIK BOT DE, V7, P1
NR 43
TC 3
Z9 4
U1 0
U2 5
PU MAGNOLIA PRESS
PI AUCKLAND
PA 250F Marua Road Mt Wellington, AUCKLAND, ST LUKES 1023, NEW ZEALAND
SN 1179-3155
EI 1179-3163
J9 PHYTOTAXA
JI Phytotaxa
PD DEC 13
PY 2018
VL 383
IS 1
BP 103
EP 110
DI 10.11646/phytotaxa.383.1.6
PG 8
WC Plant Sciences
WE Science Citation Index Expanded (SCI-EXPANDED)
SC Plant Sciences
GA HE1NM
UT WOS:000453038700006
DA 2023-07-11
ER

PT J
AU Adkins, S
   D'Elia, T
   Fillmer, K
   Pongam, P
   Baker, CA
AF Adkins, Scott
   D'Elia, Tom
   Fillmer, Kornelia
   Pongam, Patchara
   Baker, Carlye A.
TI Biological and Genomic Characterization of a Novel Tobamovirus Infecting
   Hoya spp
SO PLANT DISEASE
LA English
DT Article
ID COMPLETE NUCLEOTIDE-SEQUENCE; TROPICAL SODA APPLE; MOSAIC-VIRUS;
   ALIGNMENT; SEARCH
AB Foliar symptoms suggestive of virus infection were observed on the ornamental plant hoya (Hoya spp.; commonly known as waxflower) in Florida. An agent that reacted with commercially available tobamovirus detection reagents was mechanically transmitted to Chenopodium quinoa and Nicotiana benthamiana. Rod-shaped particles 300 nm in length and typical of tobamoviruses were observed in partially purified virion preparations by electron microscopy. An experimental host range was determined by mechanical inoculation with virions, and systemic infections were observed in plants in the Asclepiadaceae, Apocynaceae, and Solanaceae families. Some species in the Solanaceae and Chenopodiaceae families allowed virus replication only in inoculated leaves, and were thus only local hosts for the virus. Tested plants in the Amaranthaceae, Apiaceae, Brassicaceae, Cucurbitaceae, Fabaceae, and Malvaceae did not support either local or systemic virus infection. The complete genome for the virus was sequenced and shown to have a typical tobamovirus organization. Comparisons of genome nucleotide sequence and individual gene deduced amino acid sequences indicate that it is a novel tobamovirus sharing the highest level of sequence identity with Streptocarpus flower break virus and members of the Brassicaceae-infecting subgroup of tobamoviruses. The virus, for which the name Hoya chlorotic spot virus (HoCSV) is proposed, was detected in multiple hoya plants from different locations in Florida.
C1 [Adkins, Scott] ARS, USDA, US Hort Res Lab, Ft Pierce, FL 34945 USA.
   [D'Elia, Tom; Fillmer, Kornelia; Pongam, Patchara] Indian River State Coll, Biol Dept, 3209 Virginia Ave, Ft Pierce, FL 34981 USA.
   [Baker, Carlye A.] Florida Dept Agr & Consumer Serv, Div Plant Ind, Gainesville, FL 32608 USA.
C3 United States Department of Agriculture (USDA)
RP Adkins, S (通讯作者)，ARS, USDA, US Hort Res Lab, Ft Pierce, FL 34945 USA.
EM scott.adkins@ars.usda.gov
OI Adkins, Scott/0000-0003-0095-8414
FU Banack Family Partnership Endowed Teaching Chairs in Agriculture
FX Financial support was provided in part by The Banack Family Partnership
   Endowed Teaching Chairs in Agriculture to P.P. and T.D.
CR Adams MJ, 2012, VIRUS TAXONOMY, P1153
   Adkins S, 2003, PLANT DIS, V87, P1190, DOI 10.1094/PDIS.2003.87.10.1190
   Adkins S, 2007, PLANT DIS, V91, P287, DOI 10.1094/PDIS-91-3-0287
   ALTSCHUL SF, 1990, J MOL BIOL, V215, P403, DOI 10.1016/S0022-2836(05)80360-2
   [Anonymous], 2014, PLOS ONE, DOI DOI 10.1371/JOURNAL.PONE.0108277
   [Anonymous], 2012, MOL CLONING LAB MANU
   Bailey L. H, 1976, STAFF LIBERTY HYDE B
   Baker CA., 2015, PLANT HLTH PROG, V16, P29, DOI DOI 10.1094/PHP-BR-14-0043
   CHARUDATTAN R, 1980, PHYTOPATHOLOGY, V70, P909, DOI 10.1094/Phyto-70-909
   COURTIER J, 1997, INDOOR PLANTS ESSENT
   Fillmer K, 2016, ARCH VIROL, V161, P2317, DOI 10.1007/s00705-016-2888-6
   Gibbs A, 1999, PHILOS T ROY SOC B, V354, P593, DOI 10.1098/rstb.1999.0411
   Harris C. C, 1973, HOUSE PLANTS INDOOR
   Kamenova I, 2004, PLANT DIS, V88, P674, DOI 10.1094/PDIS.2004.88.6.674
   Kim NR, 2012, ARCH VIROL, V157, P185, DOI 10.1007/s00705-011-1142-5
   Kumar A, 2015, VIRUS GENES, V51, P310, DOI 10.1007/s11262-015-1228-3
   Lewandowski DJ, 2010, PLANT DIS, V94, P542, DOI 10.1094/PDIS-94-5-0542
   Melzer MJ, 2014, PLANT DIS, V98, P571, DOI 10.1094/PDIS-06-13-0588-PDN
   Parrella G, 2003, J PLANT PATHOL, V85, P227
   Persley DM, 2006, AUSTRALAS PLANT PATH, V35, P161, DOI 10.1071/AP06015
   Scholthof KBG, 2011, MOL PLANT PATHOL, V12, P938, DOI [10.1111/j.1364-3703.2011.00752.x, 10.1111/J.1364-3703.2011.00752.X]
   Srinivasan KG, 2005, ARCH VIROL, V150, P153, DOI 10.1007/s00705-004-0404-x
   Stresau F. B., 1986, FLORIDA MY EDEN EXOT
   Tamura K, 2011, MOL BIOL EVOL, V28, P2731, DOI 10.1093/molbev/msr121
   THOMPSON JD, 1994, NUCLEIC ACIDS RES, V22, P4673, DOI 10.1093/nar/22.22.4673
   WETTER C, 1988, PEPPER MILD MOTTLE V
NR 26
TC 3
Z9 3
U1 0
U2 5
PU AMER PHYTOPATHOLOGICAL SOC
PI ST PAUL
PA 3340 PILOT KNOB ROAD, ST PAUL, MN 55121 USA
SN 0191-2917
EI 1943-7692
J9 PLANT DIS
JI PLANT DIS.
PD DEC
PY 2018
VL 102
IS 12
BP 2571
EP 2577
DI 10.1094/PDIS-04-18-0667-RE
PG 7
WC Plant Sciences
WE Science Citation Index Expanded (SCI-EXPANDED)
SC Plant Sciences
GA HB8QJ
UT WOS:000451355200021
PM 30284947
OA hybrid
DA 2023-07-11
ER

PT J
AU Antkowiak, W
   Janyszek-Soltysiak, M
   Klimko, M
AF Antkowiak, Wojciech
   Janyszek-Soltysiak, Magdalena
   Klimko, Malgorzata
TI Taxonomic significance of seed-coat microsculpturing in Noccaea Moench
   and Thlaspi L. (Brassicaceae: Coluteocarpeae, Thlaspideae)
SO NORDIC JOURNAL OF BOTANY
LA English
DT Article
DE variability; seed morphology; Noccaea
ID RESTRICTION SITE VARIATION; ALLIED GENERA; PHYLOGENETIC-RELATIONSHIPS;
   SYSTEMATICS; CHARACTERS; CRUCIFERAE; LEPIDIEAE
AB We studied seeds of 25 species of Noccaea and 3 species of Thlaspi s.s. from Europe, southwestern Asia and northern Africa using scanning electron microscopy (SEM). Macro- and micromorphological characters, including seed shape, the size and shape of epidermal cells, anticlinal boundaries, outer periclinal cell walls and the outlines of outer cell walls were recorded. Two types of anticlinal cell wall boundaries were recognised and 5 different shapes of outer periclinal walls are described. The secondary sculpture of the cell walls varies from smooth to striate, micro-papillate to finely foled and rugulate. The epicuticular wax comes in platelets in all the species. SEM examinations at higher magnifications revealed 5 types of seed surface sculpture: colliculate, reticulate, mixed (colliculate-reticulate), verrucate and foveolate in Noccaea, in addition to ribbed and reticulate patterns in Thlaspi s.s. SEM studies of the taxa showed that the seed patterns are species-specific and support a clear distinction between Noccaea and Thlaspi. However, some species of Noccaea cannot be separated based on seed size and shape, but may only be identified to their groups. Micromorphological features of the seed surface are thus of great value, both for the differentiation between the genera Noccaea and Thlaspi and for the species-level taxonomy. A key to the identification of the investigated taxa based on the micromorphological characters is provided.
C1 [Antkowiak, Wojciech; Janyszek-Soltysiak, Magdalena; Klimko, Malgorzata] Poznan Univ Life Sci, Dept Bot, Poznan, Poland.
C3 Poznan University of Life Sciences
RP Antkowiak, W (通讯作者)，Poznan Univ Life Sci, Dept Bot, Poznan, Poland.
EM wojciech.antkowiak@up.poznan.pl
OI Antkowiak, Wojciech/0000-0003-3129-8594
FU Dept of Botany, the Poznan Univ. of Life Sciences
FX The study was supported by the Dept of Botany, the Poznan Univ. of Life
   Sciences.
CR Al-Shehbaz IA, 2006, PLANT SYST EVOL, V259, P89, DOI 10.1007/s00606-006-0415-z
   AL-SHEHBAZ I. A., 2012, FLORA OF ARGENTINA, V8, P273
   Al-Shehbaz I. A., 2011, FLORA OF NEPAL, V3, P108
   Al-Shehbaz I. A., 2010, FLORA N AM, V7, P600
   Al-Shehbaz Ihsan A., 2014, Harvard Papers in Botany, V19, P25, DOI 10.3100/hpib.v19iss1.2014.n3
   ALSHEHBAZ IA, 1986, J ARNOLD ARBORETUM, V67, P265, DOI 10.5962/bhl.part.27392
   Appel O, 2003, FA GE VAS P, V5, P75
   Barthlott W., 1981, Nordic Journal of Botany, V1, P345, DOI 10.1111/j.1756-1051.1981.tb00704.x
   Barthlott W., 1984, CURRENT CONCEPTPLA, P95
   Bojansky V., 2007, ATLAS SEEDS FRUITS C
   BROCHMANN C, 1992, NORD J BOT, V12, P657, DOI 10.1111/j.1756-1051.1992.tb01843.x
   CLAPHAM AR, 1993, FLORA EUROPAEA, V1, P384
   Karcz J, 2005, ACTA BIOL CRACOV BOT, V47, P159
   Kasem W. T., 2011, The Journal of American Science, V7, P166
   Koch M, 2003, ANN MO BOT GARD, V90, P151, DOI 10.2307/3298580
   Koch M., 1993, Feddes Repertorium, V104, P371, DOI 10.1002/fedr.19931040513
   Koch M, 2001, PLANT SYST EVOL, V227, P209, DOI 10.1007/s006060170049
   Koul KK, 2000, ANN BOT-LONDON, V86, P385, DOI 10.1006/anbo.2000.1197
   MEYER F K, 1979, Feddes Repertorium, V90, P129
   MEYER F K, 1973, Feddes Repertorium, V84, P449
   MEYER F. K., 2001, HAUSSKNECHTIA, V8, P43
   Meyer F. K., 1990, FLORA VEGETATIO MUND, V9, P9
   Moazzeni H, 2007, FLORA, V202, P447, DOI 10.1016/j.flora.2006.10.004
   MUMMENHOFF K, 1994, SYST BOT, V19, P73, DOI 10.2307/2419713
   Mummenhoff K, 1997, CAN J BOT, V75, P469, DOI 10.1139/b97-051
   MUMMENHOFF K, 1991, TAXON, V40, P427, DOI 10.2307/1223220
   Mummenhoff K, 1997, BOT J LINN SOC, V125, P183, DOI 10.1006/bojl.1997.0116
   MURLEY MR, 1951, AM MIDL NAT, V46, P1, DOI 10.2307/2421948
   Pinar NM, 2007, PAK J BOT, V39, P1025
   Schulz OE, 1936, NATURLKHEN PFLANZENF, V17B, P444
   Tantawy M.E., 2004, INT J AGRIC BIOL, V6, P821
   VAUGHAN JG, 1971, BOT J LINN SOC, V64, P383, DOI 10.1111/j.1095-8339.1971.tb02153.x
   Wataa C, 2002, BIOSTATYSTYKA WYKORZ
   Zunk K, 1996, THEOR APPL GENET, V92, P375, DOI 10.1007/BF00223682
NR 34
TC 3
Z9 3
U1 1
U2 7
PU WILEY
PI HOBOKEN
PA 111 RIVER ST, HOBOKEN 07030-5774, NJ USA
SN 0107-055X
EI 1756-1051
J9 NORD J BOT
JI Nord. J. Bot.
PD DEC
PY 2018
VL 36
IS 12
AR e02037
DI 10.1111/njb.02037
PG 16
WC Plant Sciences
WE Science Citation Index Expanded (SCI-EXPANDED)
SC Plant Sciences
GA HF4KX
UT WOS:000454203200009
DA 2023-07-11
ER

PT J
AU Karaismailoglu, MC
AF Karaismailoglu, Mehmet Cengiz
TI SEED MUCILAGE CONTENT IN AETHIONEMA WT AITON SPECIES AND THEIR
   SIGNIFICANCE IN SYSTEMATIC AND ECOLOGICAL ASPECTS
SO BANGLADESH JOURNAL OF BOTANY
LA English
DT Article
DE Aethionema; Cellulose; Morphology; Mucilage; Myxospermy; Pectin
ID ARTEMISIA-MONOSPERMA; SECRETORY-CELLS; L. ASTERACEAE; NEGEV DESERT;
   BRASSICACEAE; GERMINATION; COAT; CRUCIFERAE; SURFACE; ACHENES
AB The seeds of the seven Aethionema taxa, namely A. syriacum (Boiss.) Bornm., A. froedinii Rech., A. arabicum (L.) Andrz. ex DC., A. speciosum Boiss. et Huet subsp. speciosum, A. saxatile (L.) R. Br., A. armenum Boiss. and A. grandiflorum Boiss. et Hohen. were found to have mucilage cells on the surface, and they produce a slippery liquid during hydration. The mucilage in the examined taxa consisted of the pectin or cellulose. Mucilage cells were found to have different anatomical layers in seeds. Moreover, there were differences in columellae shapes in Aethionema taxa, which are prominent, flattened or reduced shapes. In addition, soil adhesion capacities of the taxa ranged from 28 to 356 mg. The presence of mucilage can play a key role in seed dispersion and colonization for the new habitat in Aethionema taxa.
C1 [Karaismailoglu, Mehmet Cengiz] Istanbul Univ, Fac Sci, Dept Biol, Bot Div, Istanbul, Turkey.
C3 Istanbul University
RP Karaismailoglu, MC (通讯作者)，Istanbul Univ, Fac Sci, Dept Biol, Bot Div, Istanbul, Turkey.
EM cengiz.karaismailoglu@istanbul.edu.tr
RI KARAİSMAİLOĞLU, Mehmet Cengiz/AAR-5692-2020
CR Al-Shehbaz IA, 2006, PLANT SYST EVOL, V259, P89, DOI 10.1007/s00606-006-0415-z
   [Anonymous], 1965, FLORA TURKEY E AEGEA
   Appel O, 2003, FA GE VAS P, V5, P75
   Braune W, 1975, PRACTICUM PLANT ANAT
   Broda B, 1971, METHODS PLANT HISTOC
   Filiz E, 2014, TURK J BOT, V38, P1169, DOI 10.3906/bot-1403-40
   Gerlach D, 1972, BASICS BOTANICAL MIC
   GRANT GT, 1969, J CHEM SOC CHEM COMM, P805, DOI 10.1039/c29690000805
   GRUBERT M, 1974, Acta Biologica Venezuelica, V8, P315
   Guner A, 2012, TURKIYE BITKILERI LI
   Gutterman Y, 1997, J ARID ENVIRON, V35, P695, DOI 10.1006/jare.1996.0192
   Gutterman Y, 1993, SEED GERMINATION DES
   HARPER JL, 1966, J ECOL, V54, P151, DOI 10.2307/2257664
   Huang ZY, 1999, ISR J PLANT SCI, V47, P27, DOI 10.1080/07929978.1999.10676748
   Huang ZY, 2000, ISRAEL J PLANT SCI, V48, P255, DOI 10.1560/49G5-CNE7-H6UD-PWVW
   Inceer H, 2011, ACTA BOT CROAT, V70, P109, DOI 10.2478/v10184-010-0005-6
   Karaismailoglu MC, 2016, BANGL J BOT, V45, P509
   Karaismailolu M.C., 2017, TURK J LIFE SCI, V2, P145
   Kreitschitz A, 2007, FLORA, V202, P570, DOI 10.1016/j.flora.2006.12.003
   Kreitschitz A, 2009, SEED SCI RES, V19, P27, DOI 10.1017/S0960258508186287
   Lu JJ, 2010, ANN BOT-LONDON, V105, P999, DOI 10.1093/aob/mcq041
   Martin Mosquero M. A., 2004, Acta Botanica Malacitana, V29, P203
   Pinar NM, 2007, PAK J BOT, V39, P1025
   Ryding O, 2001, SYST GEOGR PL, V71, P502, DOI DOI 10.2307/3668696
   Western TL, 2006, CAN J BOT, V84, P622, DOI 10.1139/B06-008
   Western TL, 2012, SEED SCI RES, V22, P1, DOI 10.1017/S0960258511000249
   Western TL, 2000, PLANT PHYSIOL, V122, P345, DOI 10.1104/pp.122.2.345
   YOUNG JA, 1973, WEED SCI, V21, P52, DOI 10.1017/S0043174500031672
   YOUNG JA, 1991, J RANGE MANAGE, V44, P438, DOI 10.2307/4002740
NR 29
TC 3
Z9 3
U1 0
U2 3
PU BANGLADESH BOTANICAL SOC
PI DHAKA
PA UNIV DACCA DEPT BOTANY, 2 DHAKA, BANGLADESH
SN 0253-5416
EI 2079-9926
J9 BANGL J BOT
JI Bangladesh J. Bot.
PD SEP
PY 2018
VL 47
IS 3
BP 445
EP 449
DI 10.3329/bjb.v47i3.38682
PG 5
WC Plant Sciences
WE Science Citation Index Expanded (SCI-EXPANDED)
SC Plant Sciences
GA GT6JB
UT WOS:000444615600012
DA 2023-07-11
ER

PT J
AU Sekor, MR
   Franks, SJ
AF Sekor, Michael R.
   Franks, Steven J.
TI An experimentally introduced population of Brassica rapa (Brassicaceae).
   1. Phenotypic selection over three years following colonization of a
   novel environment
SO PLANT ECOLOGY AND EVOLUTION
LA English
DT Article
DE Natural selection; plants; phenotypic selection; morphology; flowering
   time; Brassica rapa; ecological genetics; introduced species; Aster
   model
ID LIFE-HISTORY TRAITS; NATURAL-SELECTION; ADAPTIVE EVOLUTION;
   GENETIC-VARIATION; RAPID EVOLUTION; DIRECTIONAL SELECTION; TEMPORAL
   VARIATION; INVASIVE PLANT; CLIMATE-CHANGE; THREESPINE STICKLEBACK
AB Background and aims - Despite the importance of selection in driving evolution, little is known about the consistency of selection, particularly in the early stages of colonization of novel environments. This study examines the targets and consistency of selection on an experimentally introduced population of the annual plant. Brassica rapa L., in its first three years following introduction to a novel environment.
   Methods - Phenotypic selection analyses were conducted on a variety of traits collected during the first three years following introduction from California to New York, and the consistency of the strength and direction of selection was examined.
   Key results - The introduced population experienced direct selection for increased overall size and earlier flowering in 2011 and 2012, and increased height, earlier flowering, and longer duration of flowering in 2013. While the direction of selection only varied for height, inter-annual variation in the strength of selection was observed for a variety of traits, possibly due to changing weather patterns in the introduced environment.
   Conclusions - The results suggest that selection is dynamic and can fluctuate over time. Thus multi-year assessments of selection are useful for predicting evolutionary responses. particularly in the early stages of colonization of a novel environment.
C1 [Sekor, Michael R.; Franks, Steven J.] Fordham Univ, Dept Biol Sci, Louis Calder Biol Field Stn, Armonk, NY 10504 USA.
   [Sekor, Michael R.; Franks, Steven J.] Fordham Univ, Dept Biol Sci, Bronx, NY 10458 USA.
C3 Fordham University; Fordham University
RP Sekor, MR (通讯作者)，Fordham Univ, Dept Biol Sci, Louis Calder Biol Field Stn, Armonk, NY 10504 USA.; Sekor, MR (通讯作者)，Fordham Univ, Dept Biol Sci, Bronx, NY 10458 USA.
EM msekor@fordham.edu
FU NSF grant [DEB-1142784]; multiple Calder Center Graduate Research Grants
FX We are grateful to the staff of the Louis Calder Center who helped with
   logistics in performing the field experiment, as well as T. Bleeker, K.
   Clonan, and M. Clemens for their assistance in conducting the
   experiment. We would also like to thank E.R. Hekkala, J.D. Lewis, and
   J.D. Wehr for their helpful suggestions throughout the experimental
   process. This study was funded by NSF grant DEB-1142784 to S.J. Franks
   and multiple Calder Center Graduate Research Grants to M.R. Sekor.
CR AGREN J, 1994, AM NAT, V143, P1, DOI 10.1086/285593
   Anderson JT, 2012, P ROY SOC B-BIOL SCI, V279, P3843, DOI 10.1098/rspb.2012.1051
   Anderson JH, 2013, EVOL APPL, V6, P165, DOI 10.1111/j.1752-4571.2012.00271.x
   [Anonymous], 2012, R LANG ENV STAT COMP
   Bell G, 2010, PHILOS T R SOC B, V365, P87, DOI 10.1098/rstb.2009.0150
   Bell MA, 2004, EVOLUTION, V58, P814
   Bossdorf O, 2005, OECOLOGIA, V144, P1, DOI 10.1007/s00442-005-0070-z
   Byers DL, 2005, GENETICA, V123, P107, DOI 10.1007/s10709-003-2721-5
   Carroll SP, 1998, EVOL ECOL, V12, P955, DOI 10.1023/A:1006568206413
   Caruso CM, 2003, AM J BOT, V90, P1333, DOI 10.3732/ajb.90.9.1333
   Colautti RI, 2015, MOL ECOL, V24, P1999, DOI 10.1111/mec.13162
   Colautti RI, 2011, EVOLUTION, V65, P2514, DOI 10.1111/j.1558-5646.2011.01313.x
   Dechaine JM, 2007, NEW PHYTOL, V176, P874, DOI 10.1111/j.1469-8137.2007.02210.x
   Dixon Philip M., 1993, P290
   Dlugosch KM, 2008, MOL ECOL, V17, P431, DOI 10.1111/j.1365-294X.2007.03538.x
   Donovan LA, 2009, NEW PHYTOL, V183, P868, DOI 10.1111/j.1469-8137.2009.02916.x
   Fox J., 2012, PACKAGE CAR
   FRANK SA, 1990, AM NAT, V136, P244, DOI 10.1086/285094
   Franks SJ, 2008, J EVOLUTION BIOL, V21, P1321, DOI 10.1111/j.1420-9101.2008.01566.x
   Franks SJ, 2008, BIOSCIENCE, V58, P870, DOI 10.1641/B580913
   Franks SJ, 2008, AM NAT, V171, P678, DOI 10.1086/587078
   Franks SJ, 2007, P NATL ACAD SCI USA, V104, P1278, DOI 10.1073/pnas.0608379104
   Franks SJ, 2014, EVOL APPL, V7, P123, DOI 10.1111/eva.12112
   Franks SJ, 2011, NEW PHYTOL, V190, P249, DOI 10.1111/j.1469-8137.2010.03603.x
   Geyer CJ, 2007, BIOMETRIKA, V94, P415, DOI 10.1093/biomet/asm030
   Gotanda KM, 2014, BIOL J LINN SOC, V112, P108, DOI 10.1111/bij.12261
   Grant B.R., 2014, 40 YEARS EVOLUTION D, DOI DOI 10.2307/J.CTT5HHNCC
   Grant PR, 2002, SCIENCE, V296, P707, DOI 10.1126/science.1070315
   Griffith C, 2004, AM J BOT, V91, P837, DOI 10.3732/ajb.91.6.837
   Gutowsky LFG, 2012, FISHERIES MANAG ECOL, V19, P78, DOI 10.1111/j.1365-2400.2011.00831.x
   Harris CJ, 2012, EVOL ECOL, V26, P1345, DOI 10.1007/s10682-012-9570-6
   Hendry AP, 2003, CONSERV BIOL, V17, P795, DOI 10.1046/j.1523-1739.2003.02075.x
   Hereford J, 2004, EVOLUTION, V58, P2133
   Heschel MS, 2005, AM J BOT, V92, P37, DOI 10.3732/ajb.92.1.37
   Hollingsworth ML, 2000, BOT J LINN SOC, V133, P463, DOI 10.1111/j.1095-8339.2000.tb01589.x
   Kassen R, 2002, J EVOLUTION BIOL, V15, P173, DOI 10.1046/j.1420-9101.2002.00377.x
   Kawecki TJ, 2004, ECOL LETT, V7, P1225, DOI 10.1111/j.1461-0248.2004.00684.x
   Kerwin R, 2015, ELIFE, V4, DOI 10.7554/eLife.05604
   Kingsolver JG, 2001, AM NAT, V157, P245, DOI 10.1086/319193
   Kulpa SM, 2013, EVOL APPL, V6, P510, DOI 10.1111/eva.12038
   Lande R, 1996, EVOLUTION, V50, P434, DOI [10.2307/2410812, 10.1111/j.1558-5646.1996.tb04504.x]
   LANDE R, 1979, EVOLUTION, V33, P402, DOI [10.1111/j.1558-5646.1979.tb04694.x, 10.2307/2407630]
   LANDE R, 1983, EVOLUTION, V37, P1210, DOI [10.1111/j.1558-5646.1983.tb00236.x, 10.2307/2408842]
   Lee CE, 2002, TRENDS ECOL EVOL, V17, P386, DOI 10.1016/S0169-5347(02)02554-5
   Maron JL, 2004, ECOL MONOGR, V74, P261, DOI 10.1890/03-4027
   Millet A, 2015, EVOL BIOL, V42, P349, DOI 10.1007/s11692-015-9333-8
   MINCHIN PR, 1987, VEGETATIO, V69, P89, DOI 10.1007/BF00038690
   Moran EV, 2014, ECOL LETT, V17, P637, DOI 10.1111/ele.12262
   Morrissey MB, 2012, EVOLUTION, V66, P435, DOI 10.1111/j.1558-5646.2011.01444.x
   Munguia-Rosas MA, 2011, ECOL LETT, V14, P511, DOI 10.1111/j.1461-0248.2011.01601.x
   Murren CJ, 2005, EVOL ECOL, V19, P583, DOI 10.1007/s10682-005-2005-x
   Murren CJ, 2009, NEW PHYTOL, V183, P691, DOI 10.1111/j.1469-8137.2009.02928.x
   NETER JW, 1989, APPL LINEAR STAT MOD
   Prentis PJ, 2008, TRENDS PLANT SCI, V13, P288, DOI 10.1016/j.tplants.2008.03.004
   Price TD, 2008, AM NAT, V172, pS49, DOI 10.1086/588257
   RAUSHER MD, 1992, EVOLUTION, V46, P616, DOI [10.1111/j.1558-5646.1992.tb02070.x, 10.2307/2409632]
   Reimchen TE, 2002, EVOLUTION, V56, P2472
   Reznick DN, 2001, GENETICA, V112, P183, DOI 10.1023/A:1013352109042
   Sandring S, 2007, J EVOLUTION BIOL, V20, P558, DOI 10.1111/j.1420-9101.2006.01260.x
   Schueller SK, 2007, EVOL ECOL, V21, P81, DOI 10.1007/s10682-006-9125-9
   Sekor M.R., PLANT ECOLOGY EVOLUT
   Shaw RG, 2012, NEW PHYTOL, V195, P752, DOI 10.1111/j.1469-8137.2012.04230.x
   Sherrard ME, 2006, EVOLUTION, V60, P2478, DOI 10.1111/j.0014-3820.2006.tb01883.x
   Siepielski AM, 2009, ECOL LETT, V12, P1261, DOI 10.1111/j.1461-0248.2009.01381.x
   Stinchcombe JR, 2002, AM NAT, V160, P511, DOI 10.1086/342069
   Thebaud C, 2001, AM NAT, V157, P231, DOI 10.1086/318635
   Van Buskirk J, 2006, EVOLUTION, V60, P2428, DOI 10.1111/j.0014-3820.2006.tb01879.x
   WADE MJ, 1990, EVOLUTION, V44, P1947, DOI 10.1111/j.1558-5646.1990.tb04301.x
   Walsh MR, 2011, EVOLUTION, V65, P1021, DOI 10.1111/j.1558-5646.2010.01188.x
   Western D, 2001, P NATL ACAD SCI USA, V98, P5458, DOI 10.1073/pnas.101093598
   Westley PAH, 2011, AM NAT, V177, P496, DOI 10.1086/658902
   WITTZELL H, 1991, OIKOS, V61, P394, DOI 10.2307/3545247
   Yeh PJ, 2004, AM NAT, V164, P531, DOI 10.1086/423825
   Yeh PJ, 2004, EVOLUTION, V58, P166
NR 74
TC 3
Z9 3
U1 1
U2 22
PU SOC ROYAL BOTAN BELGIQUE
PI MEISE
PA NIEUWELAAN 38, B-1860 MEISE, BELGIUM
SN 2032-3913
EI 2032-3921
J9 PLANT ECOL EVOL
JI Plant Ecol. Evol.
PD AUG
PY 2018
VL 151
IS 2
BP 209
EP 218
DI 10.5091/plecevo.2018.1354
PG 10
WC Plant Sciences
WE Science Citation Index Expanded (SCI-EXPANDED)
SC Plant Sciences
GA GR2RJ
UT WOS:000442427200005
OA gold
DA 2023-07-11
ER

PT J
AU Al-Shehbaz, IA
   Cano, A
   Manchego, MAC
   Salariato, DL
AF Al-Shehbaz, Ihsan A.
   Cano, Asuncion
   Cueva Manchego, Marco Antonio
   Salariato, Diego L.
TI Remarkable discoveries in the long-neglected and Peruvian-endemic genus
   Machaerophorus (Brassicaceae)
SO PHYTOTAXA
LA English
DT Article
DE Cruciferae; Mathewsia; Peru; Schizopetalon; Sibara
ID PHYLOGENETIC-RELATIONSHIPS; CRUCIFERAE; SCHIZOPETALEAE; MATHEWSIA;
   SYNOPSIS
AB The Peruvian genus Machaerophorus has long been reduced to synonymy of several genera of various tribes. With the discovery of two new species described below, M. arequipa and M. laticarpus, and availability of material for molecular phylogenetic studies, the genus is reinstated for the first time in over a century and included within the South American "Cremolobeae-Eudemeae-Schizopetaleae" clade.
C1 [Al-Shehbaz, Ihsan A.] Missouri Bot Garden, 4344 Shaw Blvd, St Louis, MO 63110 USA.
   [Cano, Asuncion] UNMSM, Museo Hist Nat, Dept Dicotiledoneas, Lab Florist, Av Arenales 1256, Lima 11, Peru.
   [Cueva Manchego, Marco Antonio] UNMSM, Fac Ciencias Biol, Inst Invest Ciencias Biol Antonio Raimondi ICBAR, German Amezaga 375, Lima 1, Peru.
   [Salariato, Diego L.] ANCEFN, CONICET, Inst Bot Darwin, Labarden 200,Casilla Correo 22,B1642HYD, San Isidro, Buenos Aires, Argentina.
C3 Missouri Botanical Gardens; Universidad Nacional Mayor de San Marcos;
   Universidad Nacional Mayor de San Marcos; Consejo Nacional de
   Investigaciones Cientificas y Tecnicas (CONICET)
RP Al-Shehbaz, IA (通讯作者)，Missouri Bot Garden, 4344 Shaw Blvd, St Louis, MO 63110 USA.
OI Salariato, Diego/0000-0002-3253-3755
CR Aiton W, 1812, HORTUS KEWENSIS CATA, V4
   Al-Shehbaz I. A., 2010, TAXON, V59, P1289
   Al-Shehbaz IA, 2012, TAXON, V61, P931, DOI 10.1002/tax.615002
   Al-Shehbaz Ihsan A., 2012, Harvard Papers in Botany, V17, P1, DOI 10.3100/025.017.0101
   Al-Shehbaz Ihsan A., 2010, Harvard Papers in Botany, V15, P139, DOI 10.3100/025.015.0107
   Anderson E. F., 1999, Cactus and Succulent Journal, V71, P324
   [Anonymous], 2012, INT CODE NOMENCLATUR
   Appel O, 2003, FA GE VAS P, V5, P75
   Backeberg C., 1956, DESCRIPTIONES CACTAC
   Backeberg C., 1939, CACTACEAE JB DTSCH K, V1939, P1
   Backeberg C., 1937, BLATTER KAKTEENFORSC, V9, P1
   Bentham G, 1862, GENERA PLANTARUM AD, V2, P57
   Britton, 1920, CACTACEAE DESCRIPTIO, V2
   CABRERA AL, 1953, B SOC ARGENT BOT, V5, P37
   Cabrera Angel Lulio, 1946, REV MUS LA PLATA, V6, P343
   Cavanilles A. J., 1804, ANALES CIENCIAS NATU, V7, P55
   Cavanilles A. J., 1786, THESIS
   Dammer C. L.] U, 1913, BOT JB SYSTEMATIK PF, V50, P52
   Ferreyra R., 1995, FIELDIANA BOT, V35, P1
   Foerster C. F., 1861, HAMBURGER GARTEN BLU, V17, P159
   Fournier E., 1865, THESIS
   Gmelin JF, 1791, CAROLI LINNE SYSTEMA, V2, P885
   GREENE EL, 1896, PITTONIA, V3, P10
   Hayek A., 1911, GRUNDLAGE BEIH ZUM B, V27, P127
   Hooker W.J., 1833, BOT MISCELLANY, V3, P302
   KING R M, 1972, Phytologia, V25, P65
   KRAPOVICKAS ANTONIO, 1954, BOL ARGENTINA BOT, V5, P113
   Leon B., 2006, REV PERUANA BIOL, V13
   Meyen F. J. F., 1834, REISE ERDE AUSGEFUHR, V2
   Meyen F. J. F., 1843, NOVORUM ACTORUM A S1, V19, P1
   Meyen F. J. F., 1834, REISE ERDE AUSGEFUHR, V1
   Muhlenpfordt F., 1846, ALLGEMEINE GARTENZEI, V13, P345
   Muller K., 1868, ANN BOT SYSTEMATICAE, V7
   Prantl K., 1891, NATURL PFLANZ, V3, P145
   Rauh W, 1958, SITZUNGSBER HEIDELB, V395, P1
   Remy J., 1846, ANN SCI NAT BOT 3, V6, P345
   RICHARDSON A, 1976, SIDA Contributions to Botany, V6, P235
   Rollins R.C., 1993, CRUCIFERAE CONTINENT
   ROLLINS RC, 1966, ACTA BOT NEERL, V15, P102
   Rusby H.H., 1920, DESCRIPTIONS 300 NEW
   Rusby HH, 1912, B NEW YORK BOT GARDE, V8, P89
   Salariato DL, 2016, BOT J LINN SOC, V181, P543, DOI 10.1111/boj.12430
   Schlechtendal D.F.L., 1857, LINNAEA, V28, P463
   Schulz OE, 1936, NATURLICHEN PFLANZ B, V17B, P227
   Sims J., 1823, BOT MAGAZINE, V50
   Toro-Nunez O, 2015, PLANT SYST EVOL, V301, P1377, DOI 10.1007/s00606-014-1157-y
   Toro-Nunez O, 2013, TAXON, V62, P343, DOI 10.12705/622.4
   Vaupel F.K.J., 1913, BOT JB SYSTEMATIK PF, V50, P12
   Warwick SI, 2010, PLANT SYST EVOL, V285, P209, DOI 10.1007/s00606-010-0271-8
   Warwick SI, 2009, BOTANY, V87, P961, DOI 10.1139/B09-051
   Weddell H. A., 1856, CHLORIS ANDINA 3, V1, P57
   Willdenow C.L, 1806, CAROLI LINNE SPECIES, V4
   Zamora C., 1996, DIVERSIDAD BIOL PERU
NR 53
TC 3
Z9 3
U1 0
U2 3
PU MAGNOLIA PRESS
PI AUCKLAND
PA PO BOX 41383, AUCKLAND, ST LUKES 1030, NEW ZEALAND
SN 1179-3155
EI 1179-3163
J9 PHYTOTAXA
JI Phytotaxa
PD JUL 13
PY 2018
VL 360
IS 2
BP 114
EP 124
DI 10.11646/phytotaxa.360.2.3
PG 11
WC Plant Sciences
WE Science Citation Index Expanded (SCI-EXPANDED)
SC Plant Sciences
GA GN1XT
UT WOS:000438789300003
DA 2023-07-11
ER

PT J
AU Choi, YJ
   Kruse, J
   Thines, M
AF Choi, Young-Joon
   Kruse, Julia
   Thines, Marco
TI Hyaloperonospora erucae sp nov (Peronosporaceae; Oomycota), the downy
   mildew pathogen of arugula (Eruca sativa)
SO EUROPEAN JOURNAL OF PLANT PATHOLOGY
LA English
DT Article
DE Brassicaceae; cox2 mtDNA; ITS rDNA; Quarantine; Species concept
ID 1ST REPORT; PHYLOGENETIC-RELATIONSHIPS; ALBUGO-CANDIDA; WHITE RUST;
   TAXONOMY; PARASITICA; DIVERSITY; COMPLEX
AB Arugula (or rocket; Eruca sativa) is a popular leafy vegetable often used as a salad. Downy mildew disease poses a major threat to the cultivation of this crop. Along with a quick expansion of the cultivated land of arugula, significant losses due to this disease are continuously reported worldwide. Previous studies have attributed arugula downy mildew to Hyaloperonospora parasitica (previously classified under Peronospora), applying a broad species concept, or to Peronospora erucastri, but the identity of that the causal agent is still unproven. Based on both morphology and molecular phylogeny, the arugula pathogen is revealed to be distinct from the above two species in the current study. Consequently, Hyaloperonospora erucae sp. nov. is described and illustrated, and P. erucastri affecting Erucastrum spp. is transferred to the genus Hyaloperonospora as H. erucastri comb. nov., based on morphology and phylogenetic position.
C1 [Choi, Young-Joon] Kunsan Natl Univ, Dept Biol, Coll Nat Sci, Gunsan 54150, South Korea.
   [Choi, Young-Joon; Kruse, Julia; Thines, Marco] Goethe Univ Frankfurt Main, Inst Ecol Evolut & Divers, Fac Biosci, Max von Laue Str 9, D-60438 Frankfurt, Germany.
   [Choi, Young-Joon; Kruse, Julia; Thines, Marco] Biodivers & Climate Res Ctr BiK F, Senckenberganlage 25, D-60325 Frankfurt, Germany.
   [Thines, Marco] Integrat Fungal Res Cluster IPF, Georg Voigt Str 14-16, D-60325 Frankfurt, Germany.
C3 Kunsan National University; Goethe University Frankfurt; Senckenberg
   Biodiversitat & Klima- Forschungszentrum (BiK-F); Senckenberg
   Gesellschaft fur Naturforschung (SGN)
RP Choi, YJ (通讯作者)，Kunsan Natl Univ, Dept Biol, Coll Nat Sci, Gunsan 54150, South Korea.; Thines, M (通讯作者)，Integrat Fungal Res Cluster IPF, Georg Voigt Str 14-16, D-60325 Frankfurt, Germany.
EM mycochoi@gmail.com; Marco.Thines@senckenberg.de
OI Choi, Youngjoon/0000-0002-0909-4723
FU Alexander von Humboldt foundation, Germany; National Institute of
   Biological Resources (NIBR) - Ministry of Environment (MOE); National
   Research Foundation of Korea (NRF) - Ministry of Science, ICT & Future
   Planning, Republic of Korea [2016R1C1B2008013]; LOEWE excellence
   initiative of the federal government of Hessen
FX We are grateful to Dr. Rolf Delhey for providing a specimen of rocket
   down mildew fromArgentina. YJC was supported by the fellowship from the
   Alexander von Humboldt foundation, Germany, and the grants from the
   National Institute of Biological Resources (NIBR), funded by of the
   Ministry of Environment (MOE) and the National Research Foundation of
   Korea (NRF), funded by the Ministry of Science, ICT & Future Planning
   (2016R1C1B2008013), Republic of Korea. MT was supported by the LOEWE
   excellence initiative of the federal government of Hessen, in the
   framework of the cluster for Integrative Fungal Research (IPF).
CR Bachofer M., 2004, MOLEKULARBIOLOGISCHE
   CHANG I. -H., 1964, Acta Phytopathologica Sinica, V7, P33
   Choi YJ, 2010, PLANT PATHOL, V59, P1165, DOI 10.1111/j.1365-3059.2010.02290.x
   Choi YJ, 2003, MYCOL RES, V107, P1314, DOI 10.1017/S0953756203008578
   Choi YJ, 2007, FUNGAL DIVERS, V27, P11
   Choi YJ, 2015, MOL ECOL RESOUR, V15, P1275, DOI 10.1111/1755-0998.12398
   Choi YJ, 2015, MOL PHYLOGENET EVOL, V86, P24, DOI 10.1016/j.ympev.2015.03.003
   Choi YJ, 2011, MYCOPATHOLOGIA, V171, P151, DOI 10.1007/s11046-010-9340-3
   Constantinescu O, 2002, NOVA HEDWIGIA, V74, P291, DOI 10.1127/0029-5035/2002/0074-0291
   D'Antuono LF, 2009, J SCI FOOD AGR, V89, P713, DOI 10.1002/jsfa.3507
   de Bary A, 1863, ANN SCI NAT BOT BIOL, V20, P5
   DICKINSON CH, 1977, T BRIT MYCOL SOC, V69, P111, DOI 10.1016/S0007-1536(77)80121-6
   GAUMANN E., 1926, Landwirtschaftliches Jahrbuch der Schweiz, V40, P463
   Gaumann E, 1918, BOT ZENTRALBLATT S, V35, P395
   Gaumann EA, 1923, BEITR KRYPTOGAMENFL, V5, P1
   Goker M, 2009, MYCOL RES, V113, P308, DOI 10.1016/j.mycres.2008.11.006
   Goker M., 2004, Mycological Progress, V3, P83, DOI 10.1007/s11557-006-0079-7
   Goker M, 2003, CAN J BOT, V81, P672, DOI [10.1139/b03-066, 10.1139/B03-066]
   Hudspeth DSS, 2000, MYCOLOGIA, V92, P674, DOI 10.2307/3761425
   Johansen-Hladilova J., 2010, DOWNY MILDEW CAUSED
   Katoh Kazutaka, 2013, Mol Biol Evol, V30, P772, DOI 10.1093/molbev/mst010
   Katoh K, 2008, BMC BIOINFORMATICS, V9, DOI 10.1186/1471-2105-9-212
   Kaur P, 2011, PLANT DIS, V95, P712, DOI 10.1094/PDIS-10-10-0765
   Koike S. T., 1998, Plant Disease, V82, P1063, DOI 10.1094/PDIS.1998.82.9.1063B
   Larran S, 2006, AUSTRALAS PLANT PATH, V35, P377, DOI 10.1071/AP06024
   Lee JS, 2017, MYCOBIOLOGY, V45, P139, DOI [10.5941/MYCO.2017.45.3.139, 10.5941/myco.2017.45.3.139]
   Mangwende E, 2015, PLANT DIS, V99, P290, DOI 10.1094/PDIS-09-14-0947-PDN
   Mendes M., 1998, FUNGOS PLANTAS BRASI
   Miller J., 1991, TRIOLOGY TECHNICAL R, V30, P3
   Mishra B, 2014, MYCOL PROG, V13, P1255, DOI 10.1007/s11557-014-1010-2
   MONCALVO JM, 1995, MYCOLOGIA, V87, P223, DOI 10.2307/3760908
   Ploch S, 2010, MOL PHYLOGENET EVOL, V57, P812, DOI 10.1016/j.ympev.2010.06.026
   Riethmuller A, 2002, MYCOLOGIA, V94, P834, DOI 10.2307/3761698
   Romero AM, 2005, PLANT DIS, V89, P688, DOI 10.1094/PD-89-0688B
   Satou M., 2004, Annual Report of the Kanto-Tosan Plant Protection Society, P21
   Sydow H, 1907, ANN MYCOL, V5, P485
   Tamura K, 2013, MOL BIOL EVOL, V30, P2725, DOI [10.1093/molbev/mst197, 10.1093/molbev/msr121]
   Thines M, 2009, PERSOONIA, V22, P123, DOI 10.3767/003158509X457931
   Thines M, 2016, PHYTOPATHOLOGY, V106, P6, DOI 10.1094/PHYTO-05-15-0127-RVW
   Thines M, 2009, MYCOL RES, V113, P532, DOI 10.1016/j.mycres.2008.12.005
   Voglmayr H, 2003, MYCOL RES, V107, P1132, DOI 10.1017/S0953756203008438
   Voglmayr H, 2014, MYCOL PROG, V13, P131, DOI 10.1007/s11557-013-0900-z
   Voglmayr H, 2011, MYCOL PROG, V10, P283, DOI 10.1007/s11557-010-0699-9
   WANG C. M., 1944, Chinese Journal of Scientific Agriculture, V1, P249
   YERKES WD, 1959, PHYTOPATHOLOGY, V49, P499
   Zapata R, 2005, PLANT DIS, V89, P207, DOI 10.1094/PD-89-0207C
NR 46
TC 3
Z9 3
U1 0
U2 14
PU SPRINGER
PI DORDRECHT
PA VAN GODEWIJCKSTRAAT 30, 3311 GZ DORDRECHT, NETHERLANDS
SN 0929-1873
EI 1573-8469
J9 EUR J PLANT PATHOL
JI Eur. J. Plant Pathol.
PD JUN
PY 2018
VL 151
IS 2
BP 549
EP 555
DI 10.1007/s10658-017-1389-0
PG 7
WC Agronomy; Plant Sciences; Horticulture
WE Science Citation Index Expanded (SCI-EXPANDED)
SC Agriculture; Plant Sciences
GA GD7XF
UT WOS:000430726000023
DA 2023-07-11
ER

PT J
AU Cang, W
   Sheng, YX
   Evivie, ER
   Kong, WW
   Li, J
AF Cang, Wei
   Sheng, Yu-Xin
   Evivie, Ejiroghene Ruona
   Kong, Wen-Wen
   Li, Jing
TI Lineage-specific evolution of flavin-containing monooxygenases involved
   in aliphatic glucosinolate side-chain modification
SO JOURNAL OF SYSTEMATICS AND EVOLUTION
LA English
DT Article
DE Brassicaceae; evolution; flavin-containing monooxygenases;
   glucosinolates
ID GENOME SEQUENCE; HELICOBACTER-PYLORI; ARABIDOPSIS-LYRATA; INSECT
   RESISTANCE; BRASSICACEAE; BROCCOLI; DIVERSIFICATION; SULFORAPHANE;
   ISOTHIOCYANATES; IDENTIFICATION
AB Glucosinolates, a class of specialized metabolites specific to the order Brassicales, have diverse bioactivities that are largely dependent on the structures of their side chains. Flavin-containing monooxygenases (FMOs) encoded by the FMOGS-OX genes have been found to catalyze side-chain modifications during the synthesis of methionine-derived aliphatic glucosinolates. Seven FMOGS-OX genes have been identified in Arabidopsis Heynh., but the evolution of these genes in the Brassicaceae, a family including many economically important vegetables, is poorly understood. In this study, the phylogenetic and syntenic relationships of the FMOGS-OX genes belonging to 12 sequenced Brassicaceae species were analyzed. Our results showed that the FMOGS-OX genes included two tandem arrays, the FMOGS-OX2-4 group (group A) and the FMOGS-OX5-7 group (group B). The evolutionary histories of the FMOGS-OX groups A and B were similar across the Brassicaceae, but two lineage-specific evolutionary routes developed after these two separate species lineages diverged from Aethionema arabicum (L.) Andrz. ex DC. In the lineage I route, FMOGS-OX gene copies tended to increase due to frequent tandem duplication events in most species and a whole genome triplication in Camelina sativa (L.) Crantz. In the lineage II route, gene copies decreased due to deletion events. Combining these results with those of previous studies, we speculated that the FMOGS-OX genes were derived from an ancestral gene with a broad expression distribution and a broad range of substrates, which then underwent subfunctionalization to generate progeny limited in either spatial expression or substrate structure. Furthermore, the absence of FMOGS-OX5 substrates in some FMOGS-OX5-containing species may suggest neofunctionalization of these genes.
C1 [Cang, Wei; Sheng, Yu-Xin; Evivie, Ejiroghene Ruona; Kong, Wen-Wen; Li, Jing] Northeast Agr Univ, Coll Life Sci, Harbin 150030, Heilongjiang, Peoples R China.
C3 Northeast Agricultural University - China
RP Li, J (通讯作者)，Northeast Agr Univ, Coll Life Sci, Harbin 150030, Heilongjiang, Peoples R China.
EM lijing@neau.edu.cn
RI SHENG, Yu/GXZ-8269-2022
OI Evivie, Ejiroghene/0000-0002-5614-3911
FU National Natural Science Foundation of China [31370334, 31570298]
FX This work was supported by the National Natural Science Foundation of
   China (Grant Nos. 31370334 and 31570298).
CR ALSHEHBAZ IA, 1987, BIOCHEM SYST ECOL, V15, P559, DOI 10.1016/0305-1978(87)90106-2
   Atwell Lauren L, 2015, Curr Pharmacol Rep, V1, P102
   Axelsson AS, 2017, SCI TRANSL MED, V9, DOI 10.1126/scitranslmed.aah4477
   Bednarek P, 2009, SCIENCE, V323, P101, DOI 10.1126/science.1163732
   Beilstein MA, 2006, AM J BOT, V93, P607, DOI 10.3732/ajb.93.4.607
   Berhow MA, 2013, IND CROP PROD, V43, P119, DOI 10.1016/j.indcrop.2012.07.018
   Boivin K, 2004, PLANT PHYSIOL, V135, P735, DOI 10.1104/pp.104.040030
   Bones AM, 2006, PHYTOCHEMISTRY, V67, P1053, DOI 10.1016/j.phytochem.2006.02.024
   Bowers JE, 2003, NATURE, V422, P433, DOI 10.1038/nature01521
   Byrne SL, 2017, SCI REP-UK, V7, DOI 10.1038/srep40728
   Cartea ME, 2008, PHYTOCHEMISTRY, V69, P403, DOI 10.1016/j.phytochem.2007.08.014
   Chang YW, 2015, GUT LIVER, V9, P486, DOI 10.5009/gnl14040
   Cheng F, 2014, HORTIC RES-ENGLAND, V1, DOI 10.1038/hortres.2014.24
   Cheng F, 2013, PLANT CELL, V25, P1541, DOI 10.1105/tpc.113.110486
   Cheng F, 2012, FRONT PLANT SCI, V3, DOI 10.3389/fpls.2012.00198
   Clay NK, 2009, SCIENCE, V323, P95, DOI 10.1126/science.1164627
   Couvreur TLP, 2010, MOL BIOL EVOL, V27, P55, DOI 10.1093/molbev/msp202
   Dassanayake M, 2011, NAT GENET, V43, P913, DOI 10.1038/ng.889
   DERR LK, 1993, NATURE, V361, P170, DOI 10.1038/361170a0
   Fahey JW, 1997, P NATL ACAD SCI USA, V94, P10367, DOI 10.1073/pnas.94.19.10367
   Fahey JW, 2001, PHYTOCHEMISTRY, V56, P5, DOI 10.1016/S0031-9422(00)00316-2
   Fahey JW, 2002, P NATL ACAD SCI USA, V99, P7610, DOI 10.1073/pnas.112203099
   FINK GR, 1987, CELL, V49, P5, DOI 10.1016/0092-8674(87)90746-X
   Franzke A, 2011, TRENDS PLANT SCI, V16, P108, DOI 10.1016/j.tplants.2010.11.005
   Gao JJ, 2014, PLOS ONE, V9, DOI 10.1371/journal.pone.0088804
   Guo An-Yuan, 2007, Yichuan, V29, P1023, DOI 10.1360/yc-007-1023
   Guo XL, 2017, BMC GENOMICS, V18, DOI 10.1186/s12864-017-3584-y
   Halkier BA, 2006, ANNU REV PLANT BIOL, V57, P303, DOI 10.1146/annurev.arplant.57.032905.105228
   Hansen BG, 2007, PLANT J, V50, P902, DOI 10.1111/j.1365-313X.2007.03101.x
   Haudry A, 2013, NAT GENET, V45, P891, DOI 10.1038/ng.2684
   Hepburn NJ, 2012, MOL BIOL EVOL, V29, P3111, DOI 10.1093/molbev/mss130
   Hofberger JA, 2013, GENOME BIOL EVOL, V5, P2155, DOI 10.1093/gbe/evt162
   Hohmann N, 2015, PLANT CELL, V27, P2770, DOI 10.1105/tpc.15.00482
   Hopkins RJ, 2009, ANNU REV ENTOMOL, V54, P57, DOI 10.1146/annurev.ento.54.110807.090623
   Hu TT, 2011, NAT GENET, V43, P476, DOI 10.1038/ng.807
   Huang CRL, 2012, ANNU REV GENET, V46, P651, DOI 10.1146/annurev-genet-110711-155616
   Kagale S, 2014, NAT COMMUN, V5, DOI 10.1038/ncomms4706
   Kim JK, 2010, FOOD CHEM, V119, P423, DOI 10.1016/j.foodchem.2009.08.051
   Kong WW, 2016, FRONT PLANT SCI, V7, DOI 10.3389/fpls.2016.01292
   Kroymann J, 2003, P NATL ACAD SCI USA, V100, P14587, DOI 10.1073/pnas.1734046100
   Kuittinen H, 2004, GENETICS, V168, P1575, DOI 10.1534/genetics.103.022343
   Kusznierewicz B, 2013, J CHROMATOGR A, V1278, P108, DOI 10.1016/j.chroma.2012.12.075
   Laluk K, 2012, PLANT CELL PHYSIOL, V53, P2008, DOI 10.1093/pcp/pcs143
   Larkin MA, 2007, BIOINFORMATICS, V23, P2947, DOI 10.1093/bioinformatics/btm404
   Li J, 2008, PLANT PHYSIOL, V148, P1721, DOI 10.1104/pp.108.125757
   Li J, 2011, J EXP BOT, V62, P1337, DOI 10.1093/jxb/erq369
   Liu S, 2014, NAT PROD COMMUN, V9, P7, DOI 10.1038/ncomms4930
   Lou P, 2008, NEW PHYTOL, V179, P1017, DOI 10.1111/j.1469-8137.2008.02530.x
   Padilla G, 2007, PHYTOCHEMISTRY, V68, P536, DOI 10.1016/j.phytochem.2006.11.017
   Parkin IAP, 2005, GENETICS, V171, P765, DOI 10.1534/genetics.105.042093
   Rizzon C, 2006, PLOS COMPUT BIOL, V2, P989, DOI 10.1371/journal.pcbi.0020115
   Rose P, 2000, CARCINOGENESIS, V21, P1983, DOI 10.1093/carcin/21.11.1983
   Rose P, 2005, TOXICOL APPL PHARM, V209, P105, DOI 10.1016/j.taap.2005.04.010
   Rossberg M, 2001, PLANT CELL, V13, P979, DOI 10.1105/tpc.13.4.979
   Roth C, 2007, J EXP ZOOL PART B, V308B, P58, DOI 10.1002/jez.b.21124
   Schonhof I, 2004, NAHRUNG, V48, P25, DOI 10.1002/food.200300329
   Schranz ME, 2006, TRENDS PLANT SCI, V11, P535, DOI 10.1016/j.tplants.2006.09.002
   Semon M, 2007, CURR OPIN GENET DEV, V17, P505, DOI 10.1016/j.gde.2007.09.007
   Slotte T, 2013, NAT GENET, V45, P831, DOI 10.1038/ng.2669
   Sonderby IE, 2010, TRENDS PLANT SCI, V15, P283, DOI 10.1016/j.tplants.2010.02.005
   Stehle F, 2008, PHYTOCHEMISTRY, V69, P1826, DOI 10.1016/j.phytochem.2008.03.021
   Talalay P, 2007, P NATL ACAD SCI USA, V104, P17500, DOI 10.1073/pnas.0708710104
   Tamura K, 2013, MOL BIOL EVOL, V30, P2725, DOI [10.1093/molbev/mst197, 10.1093/molbev/msr121]
   Wang YJ, 2011, PLOS ONE, V6, DOI [10.1371/journal.pone.0020422, 10.1371/journal.pone.0023495]
   Warwick SI, 2006, PLANT SYST EVOL, V259, P237, DOI 10.1007/s00606-006-0421-1
   Windsor AJ, 2005, PHYTOCHEMISTRY, V66, P1321, DOI 10.1016/j.phytochem.2005.04.016
   Wu HJ, 2012, P NATL ACAD SCI USA, V109, P12219, DOI 10.1073/pnas.1209954109
   Yang RL, 2013, FRONT PLANT SCI, V4, DOI 10.3389/fpls.2013.00046
   Zhang JF, 2015, FRONT PLANT SCI, V6, DOI 10.3389/fpls.2015.00018
   Zhang ZY, 2006, PLANT CELL, V18, P1524, DOI 10.1105/tpc.105.039602
NR 70
TC 3
Z9 3
U1 1
U2 31
PU WILEY
PI HOBOKEN
PA 111 RIVER ST, HOBOKEN 07030-5774, NJ USA
SN 1674-4918
EI 1759-6831
J9 J SYST EVOL
JI J. Syst. Evol.
PD MAR
PY 2018
VL 56
IS 2
BP 92
EP 104
DI 10.1111/jse.12289
PG 13
WC Plant Sciences
WE Science Citation Index Expanded (SCI-EXPANDED)
SC Plant Sciences
GA GA6JT
UT WOS:000428439900003
DA 2023-07-11
ER

PT J
AU Zhang, L
   Zeng, TT
   Hu, H
   Fan, LQ
   Zheng, HL
   Hu, QJ
AF Zhang, Lei
   Zeng, Tingting
   Hu, Huan
   Fan, Liqiang
   Zheng, Honglei
   Hu, Quanjun
TI Interspecific Divergence of Two Sinalliaria (Brassicaceae) Species in
   Eastern China
SO FRONTIERS IN PLANT SCIENCE
LA English
DT Article
DE Sinalliaria; common garden; morphological delimitation; reproductive
   isolation; genetic divergence
ID ECOLOGICAL SPECIATION; CLIMATE-CHANGE; ORYCHOPHRAGMUS BRASSICACEAE;
   POPULATION-STRUCTURE; QUATERNARY CLIMATE; STATISTICAL-METHOD; DNA
   POLYMORPHISM; GENE FLOW; ORIGIN; PLANT
AB How endemic species originated in eastern Asia has interested botanists for a long time. In this study, we combined experimental and computational modeling approaches to examine the morphological and genetic divergence and reproductive isolation of two tentative species of Sinalliaria (Brassicaceae) endemic to eastern China, S. limpriOntiana and S. grandifolia. Most of the examined morphological characters (including hairs of leaf blades and stems, corolla length and width, and flower stalk length) were well-delineated between two species at the same ploidy level, and there was clear evidence of reproductive isolation between them (mainly due to post-pollination barriers) in the common garden environment. There were also strong and consistent divergences in the population genetic data. Coalescent simulations based on sequence variation of the nuclear genes suggest that interspecific divergence began during the Pleistocene when the climate oscillated in eastern Asia. Gene flow between two species appears to have been very limited and asymmetrical. Our results suggested that both species are well-differentiated and that the fast divergence between them might have been together shaped by both stochastic processes and habitat selection pressures.
C1 [Zhang, Lei; Zeng, Tingting; Hu, Huan; Fan, Liqiang; Zheng, Honglei; Hu, Quanjun] Sichuan Univ, Coll Life Sci, Key Lab Bioresource & Ecoenvironm, Minist Educ, Chengdu, Sichuan, Peoples R China.
C3 Sichuan University
RP Hu, QJ (通讯作者)，Sichuan Univ, Coll Life Sci, Key Lab Bioresource & Ecoenvironm, Minist Educ, Chengdu, Sichuan, Peoples R China.
EM huquanjun@gmail.com
RI hu, quanjun/H-2763-2013
OI Hu, Quanjun/0000-0001-6922-2144
FU National Natural Science Foundation of China [31590821, 31700323,
   41771055]; National Key Project for Basic Research [2014CB954100];
   Fundamental Research Funds for the Central Universities [YJ201714]
FX This work was supported by grants from National Natural Science
   Foundation of China (31590821, 31700323, 41771055), National Key Project
   for Basic Research (2014CB954100) and the Fundamental Research Funds for
   the Central Universities (YJ201714).
CR Al-Shehbaz IA, 2000, NOVON, V10, P349, DOI 10.2307/3392983
   [Anonymous], 2004, SPECIATION SINAUER A
   Axelrod D.I., 1998, FLORISTIC CHARACTERI, P43
   Bandelt HJ, 1999, MOL BIOL EVOL, V16, P37, DOI 10.1093/oxfordjournals.molbev.a026036
   Bitner-Mathe BC, 1999, GENETICA, V105, P203, DOI 10.1023/A:1003765106652
   Bleeker W, 2001, MOL ECOL, V10, P2013, DOI 10.1046/j.1365-294X.2001.01341.x
   Calonje M, 2013, ORYX, V47, P190, DOI 10.1017/S0030605312000129
   Carstens BC, 2007, MOL ECOL, V16, P619, DOI 10.1111/j.1365-294X.2006.03167.x
   Chiang YC, 2012, PLOS ONE, V7, DOI 10.1371/journal.pone.0050844
   DAY RW, 1989, ECOL MONOGR, V59, P433, DOI 10.2307/1943075
   Dolezel J, 2005, ANN BOT-LONDON, V95, P99, DOI 10.1093/aob/mci005
   Doyle JJ, 1987, PHYTOCHEMICAL B BOT, V19, P11
   Engelhardt BE, 2010, PLOS GENET, V6, DOI 10.1371/journal.pgen.1001117
   Evanno G, 2005, MOL ECOL, V14, P2611, DOI 10.1111/j.1365-294X.2005.02553.x
   Excoffier L, 2010, MOL ECOL RESOUR, V10, P564, DOI 10.1111/j.1755-0998.2010.02847.x
   Favre A, 2017, NEW PHYTOL, V213, P1487, DOI 10.1111/nph.14202
   FU YX, 1993, GENETICS, V133, P693
   Grabherr MG, 2011, NAT BIOTECHNOL, V29, P644, DOI 10.1038/nbt.1883
   Han QX, 2016, BMC EVOL BIOL, V16, DOI 10.1186/s12862-016-0655-7
   Helenurm Kaius, 2003, Madrono, V50, P181
   Hendry AP, 2009, CAN J FISH AQUAT SCI, V66, P1383, DOI 10.1139/F09-074
   Hey J, 2004, GENETICS, V167, P747, DOI 10.1534/genetics.103.024182
   Hey J, 2007, P NATL ACAD SCI USA, V104, P2785, DOI 10.1073/pnas.0611164104
   Hey J, 2010, MOL BIOL EVOL, V27, P905, DOI 10.1093/molbev/msp296
   Hu Huan, 2016, Front Plant Sci, V7, P1826, DOI 10.3389/fpls.2016.01826
   Hu H, 2015, TAXON, V64, P714, DOI 10.12705/644.4
   Hubisz MJ, 2009, MOL ECOL RESOUR, V9, P1322, DOI 10.1111/j.1755-0998.2009.02591.x
   Ikeda H, 2012, NEW PHYTOL, V194, P583, DOI 10.1111/j.1469-8137.2012.04061.x
   Ikeda H, 2009, MOL BIOL EVOL, V26, P2207, DOI 10.1093/molbev/msp128
   Ito T, 2017, MOL PHYLOGENET EVOL, V113, P9, DOI 10.1016/j.ympev.2017.03.028
   Koch MA, 2000, MOL BIOL EVOL, V17, P1483, DOI 10.1093/oxfordjournals.molbev.a026248
   Krzanowski W. J., 2000, PRINCIPLES MULTIVARI
   Levsen ND, 2012, SYST BIOL, V61, P401, DOI 10.1093/sysbio/syr120
   Librado P, 2009, BIOINFORMATICS, V25, P1451, DOI 10.1093/bioinformatics/btp187
   Liu JQ, 2012, J SYST EVOL, V50, P267, DOI 10.1111/j.1759-6831.2012.00214.x
   Liu Jianquan, 2016, Biodiversity Science, V24, P1004, DOI 10.17520/biods.2016222
   LIU KB, 1988, QUATERNARY SCI REV, V7, P1, DOI 10.1016/0277-3791(88)90089-3
   Martin-Bravo S, 2010, TAXON, V59, P466, DOI 10.1002/tax.592012
   Mitsui Y, 2012, PLANT SYST EVOL, V298, P985, DOI 10.1007/s00606-012-0608-6
   Nakamura K, 2012, MOL PHYLOGENET EVOL, V63, P486, DOI 10.1016/j.ympev.2012.01.023
   Nei M., 1987, MOL EVOLUTIONARY GEN, DOI 10.7312/nei-92038
   Nosil P, 2012, OX ECOL EV, P1, DOI 10.1093/acprof:osobl/9780199587100.001.0001
   Peakall R, 2012, BIOINFORMATICS, V28, P2537, DOI 10.1093/bioinformatics/bts460
   Pritchard JK, 2000, GENETICS, V155, P945
   Qi WC, 2016, BMC PLANT BIOL, V16, DOI 10.1186/s12870-016-0828-y
   Qian H, 2000, NATURE, V407, P180, DOI 10.1038/35025052
   Qian H, 2003, J BIOGEOGR, V30, P129, DOI 10.1046/j.1365-2699.2003.00807.x
   Qiu YX, 2011, MOL PHYLOGENET EVOL, V59, P225, DOI 10.1016/j.ympev.2011.01.012
   Schemske DW, 2010, AM NAT, V176, pS4, DOI 10.1086/657060
   Schluter D, 2009, SCIENCE, V323, P737, DOI 10.1126/science.1160006
   Schurch S, 2000, OIKOS, V88, P6, DOI 10.1034/j.1600-0706.2000.880102.x
   Sobel JM, 2010, EVOLUTION, V64, P295, DOI 10.1111/j.1558-5646.2009.00877.x
   Stephens M, 2001, AM J HUM GENET, V68, P978, DOI 10.1086/319501
   Strasburg JL, 2010, MOL BIOL EVOL, V27, P297, DOI 10.1093/molbev/msp233
   TAJIMA F, 1989, GENETICS, V123, P585
   Thompson JD, 1997, NUCLEIC ACIDS RES, V25, P4876, DOI 10.1093/nar/25.24.4876
   TIFFNEY BH, 1985, J ARNOLD ARBORETUM, V66, P73, DOI 10.5962/bhl.part.13179
   Wang Q, 2013, NEW PHYTOL, V199, P277, DOI 10.1111/nph.12241
   Wang Q, 2011, J SYST EVOL, V49, P182, DOI 10.1111/j.1759-6831.2011.00135.x
   Wang YH, 2017, SCI REP-UK, V7, DOI 10.1038/srep40261
   WATTERSON GA, 1975, THEOR POPUL BIOL, V7, P256, DOI 10.1016/0040-5809(75)90020-9
   Yu G, 2000, J BIOGEOGR, V27, P635, DOI 10.1046/j.1365-2699.2000.00431.x
   Zanella CM, 2016, BOT J LINN SOC, V181, P491, DOI 10.1111/boj.12424
   Zhou T. Y., 2001, FLORA CHINA, V8, P29
   Zhou YY, 2014, PHYTOTAXA, V186, P188, DOI 10.11646/phytotaxa.186.4.2
NR 65
TC 3
Z9 3
U1 0
U2 7
PU FRONTIERS MEDIA SA
PI LAUSANNE
PA PO BOX 110, EPFL INNOVATION PARK, BUILDING I, LAUSANNE, 1015,
   SWITZERLAND
SN 1664-462X
J9 FRONT PLANT SCI
JI Front. Plant Sci.
PD JAN 31
PY 2018
VL 9
AR 77
DI 10.3389/fpls.2018.00077
PG 13
WC Plant Sciences
WE Science Citation Index Expanded (SCI-EXPANDED)
SC Plant Sciences
GA FU2KS
UT WOS:000423679600001
PM 29445389
OA gold, Green Published
DA 2023-07-11
ER

PT J
AU Bernardo, L
   Maiorca, G
   Roma-Marzio, F
   Peruzzi, L
AF Bernardo, Liliana
   Maiorca, Giovanni
   Roma-Marzio, Francesco
   Peruzzi, Lorenzo
TI Alyssum doerfleri Degen (Brassicaceae), new for the Italian flora
SO PHYTOTAXA
LA English
DT Article
DE Balkan peninsula; Calabria; chromosome number; new record; SEM;
   trichomes; vascular flora
ID DNA-SEQUENCE DATA; PHYLOGENETIC-RELATIONSHIPS; TRIBE; BIOGEOGRAPHY;
   KARYOTYPE
AB Alyssum doerfleri is recorded for the first time in Italy from Monte Sellaro, Pollino National Park (southern Apennines, Calabria). Macro- and micro-morphology (including SEM study of trichomes) and karyology (2n = 16) of the Italian plants are congruent with the data available for Balkan populations. Chorological and conservation features of this species are presented and discussed.
C1 [Bernardo, Liliana] Univ Calabria, Dipartimento DiBEST Orto Bot, I-87030 Cosenza, Italy.
   [Maiorca, Giovanni] ARSAC, Viale Trieste 95, I-87100 Cosenza, Italy.
   [Roma-Marzio, Francesco; Peruzzi, Lorenzo] Univ Pisa, Dipartimento Biol, Unita Bot, Via Derna 1, I-56126 Pisa, Italy.
C3 University of Calabria; University of Pisa
RP Bernardo, L (通讯作者)，Univ Calabria, Dipartimento DiBEST Orto Bot, I-87030 Cosenza, Italy.
EM liliana.bernardo@unical.it
RI Bernardo, Liliana/O-7515-2015; Maiorca, Giovanni/ABF-2433-2020;
   ROMA-MARZIO, FRANCESCO/AAH-1187-2021; Peruzzi, Lorenzo/A-4127-2012
OI Maiorca, Giovanni/0000-0003-4466-7299; Peruzzi,
   Lorenzo/0000-0001-9008-273X
CR Adamovic L., 1904, MATH NATURWISSENSCHA, V74, P115
   Altinordu F, 2016, TAXON, V65, P586, DOI 10.12705/653.9
   ANCEV M, 2000, BOT CHRON, V13, P151
   [Anonymous], 1753, SPECIES PLANTARUM
   [Anonymous], 1998, 1997 IUCN RED LIST T
   [Anonymous], OSTERR BOT Z
   [Anonymous], 2021, WIKIPEDIA
   [Anonymous], 2005, PLANT EVOLUTION MEDI, DOI DOI 10.1093/ACPROF:OSO/9780198515340.001.0001
   Ball P.W., 1993, FLORA EUROPAEA, V1, P359
   Bartolucci F, 2016, ACTA BOT CROAT, V75, P149, DOI 10.1515/botcro-2016-0006
   BOCQUET G, 1978, Candollea, V33, P269
   Cecchi L, 2013, BOT J LINN SOC, V173, P269, DOI 10.1111/boj.12084
   Christ G.H.H., 1863, VERHANDLUNGEN NATURF, V3, P541
   Chrtek J., 1964, WEBBIA, V16, P1, DOI 10.1080/00837792.1964.10669801
   Conti F., 2005, ANNOTATED CHECKLIST, V4, P227
   Conti F., 2007, NATURA VICENTINA, V10, P5
   Conti F, 2014, PHYTOTAXA, V181, P61, DOI 10.11646/phytotaxa.181.2.1
   de Candolle AP, 1821, REGNI VEGETABILIS SY, V2
   de Visiani R., 1830, FLORA, V13, P49
   Desvaux NA, 1815, J BOT APPL AGR PHARM, V3, P145
   Dimopoulos P, 2013, VASCULAR PLANTS GREE
   Dudley T.R., 1965, FEDDES REPERT, V71, P218, DOI DOI 10.1002/FEDR.19650710105
   Dudley TR, 1964, J ARNOLD ARBORETUM, V4, P358
   European NATURA 2000 network, 2011, DAT FORMS NAT 2000 G
   Gargano D, 2009, ANN BOT FENN, V46, P115, DOI 10.5735/085.046.0206
   GREUTER W, 1974, Candollea, V29, P135
   Hartvig P., 2002, FLORA HELLENICA, V2, P199
   Haussknecht H.C., 1897, MITTHEILUNGEN THUR 2, V11, P73
   HAUSSKNECHT HK, 1899, MITT THURING BOT VER, V13, P18
   Heldreich T.H.H. von, 1897, SCHEDIS HERBARIUM GR, V2
   HOLUB JOSEF, 1967, FOLIA GEOBOT PHYTO TAXON, V2, P115
   Hooker J.D., 1862, GENERA PLANTARUM, P73
   Jalas J., 1996, ATLAS FLORAE EUROPAE
   Koch W.D.J., 1836, SYNOPSIS FLORAE GERM
   Li Y, 2014, J GENET, V93, P313, DOI 10.1007/s12041-014-0362-3
   Linnaeus C., 1759, AMOENITATES ACAD, V4, P333
   Magauer M, 2014, BOT J LINN SOC, V176, P486, DOI 10.1111/boj.12214
   Manton I, 1932, ANN BOT-LONDON, V46, P509, DOI 10.1093/oxfordjournals.aob.a090334
   Marhold, 2011, EURO MED PLANTBASE I
   Melovski Ljupcho, 2012, Journal of Threatened Taxa, V4, P2766
   MEYER CA, 1831, FL ALTAICA, V3, P50
   Micevski K., 1995, FLORA REPUBLIC MACED
   Miller P., 1768, GARDENERS DICT
   Murray A.E., 1983, KALMIA, V13, P11
   Padilla-Garcia N, 2018, MOL PHYLOGENET EVOL, V119, P196, DOI 10.1016/j.ympev.2017.11.007
   Passalacqua N. G., 2004, Webbia, V59, P215
   Passalacqua Nicodemo G., 1998, Webbia, V52, P213
   Peruzzi L, 2013, COMP CYTOGENET, V7, P1, DOI 10.3897/CompCytogen.v7i1.4431
   Pezzetta Amelio, 2010, Annales Series Historia Naturalis, V20, P75
   Resetnik I, 2013, MOL PHYLOGENET EVOL, V69, P772, DOI 10.1016/j.ympev.2013.06.026
   Rudolphi K. A., 1799, J BOT, V2, P274
   Spach E., 1838, PHANEROGAMES, V6, P316
   Spaniel S, 2015, PLANT SYST EVOL, V301, P2463, DOI 10.1007/s00606-015-1257-3
   Spaniel S, 2012, WILLDENOWIA, V42, P37, DOI 10.3372/wi42.42104
   Spaniel S, 2011, AM J BOT, V98, P1887, DOI 10.3732/ajb.1100147
   STRID A, 1986, MOUNTAIN FLORA GREEC, V1
   Tenore M., 1812, FLORA NAPOLITANA, V1, pXXXIII
   von Degen A, 1897, DENKSCHRIFTEN KAI MN, V64, P701
   Warwick SI, 2008, BOTANY, V86, P315, DOI 10.1139/B08-013
NR 59
TC 3
Z9 4
U1 0
U2 9
PU MAGNOLIA PRESS
PI AUCKLAND
PA PO BOX 41383, AUCKLAND, ST LUKES 1030, NEW ZEALAND
SN 1179-3155
EI 1179-3163
J9 PHYTOTAXA
JI Phytotaxa
PD JAN 12
PY 2018
VL 334
IS 1
BP 10
EP 18
DI 10.11646/phytotaxa.334.1.2
PG 9
WC Plant Sciences
WE Science Citation Index Expanded (SCI-EXPANDED)
SC Plant Sciences
GA FS9NM
UT WOS:000422745000002
DA 2023-07-11
ER

PT J
AU Ya, JD
   Cai, J
   Zhang, QR
AF Ya, Jidong
   Cai, Jie
   Zhang, Qiaorong
TI Two genera and five species newly recorded in China
SO TURKISH JOURNAL OF BOTANY
LA English
DT Article
DE Callipeltis; Acanthocephalus; Galium; Nonea; Erysimum; new records;
   China
ID GENUS ERYSIMUM CRUCIFERAE; PART 1; REVISION; ASIA; IRAN
AB Two genera, Callipeltis Steven (Rubiaceae) and Acanthocephalus Kar. & Kir. (Asteraceae), together with five species, Callipeltis cucullaris (L.) DC., Acanthocephalus benthamianus Regel, Galium verticillatum Danthoine ex Lam. (Rubiaceae), Nonea turcomanica Popov (Boraginaceae), and Erysimum croceum Popov (Brassicaceae), are reported as new records to China.
C1 [Ya, Jidong; Cai, Jie; Zhang, Qiaorong] Chinese Acad Sci, Kunming Inst Bot, Germplasm Bank Wild Species, Kunming, Yunnan, Peoples R China.
C3 Chinese Academy of Sciences; Kunming Institute of Botany, CAS
RP Zhang, QR (通讯作者)，Chinese Acad Sci, Kunming Inst Bot, Germplasm Bank Wild Species, Kunming, Yunnan, Peoples R China.
EM zhangqiaorong@mail.kib.ac.cn
RI Cai, Jie/Z-2272-2019
FU Basic Research Project, Ministry of Science and Technology of China
   [2013FY112600]
FX We are grateful to Prof Friedrich Ehrendorfer, Dr Dmitry A German, Dr
   Ihsan Al-Shehbaz, Dr Huimin Li, Qiumei Cao, and Yongjie Guo for their
   kind help in identification and discussions; Xiaojian Hu, Shaofa Qin,
   and Zhonglan Yang for field assistance; and Lianyi Li for his help with
   image processing. We convey our special thanks to YongCheng Zhang and
   XingHua Liu from Ili Botanical Garden for their kind assistance in the
   field. This study was financially supported by the Basic Research
   Project, Ministry of Science and Technology of China (2013FY112600).
CR Bobrov EG, 1964, FLORA USSR, V29, P593
   Chen Tao, 2011, FLORA CHINA, V19, P104
   German D. A., 2012, Annalen des Naturhistorischen Museums in Wien Serie B Botanik und Zoologie, V113, P266
   [Institute of Botany Academia Sinica Institute of Botany Academia Sinica], 1974, IC CORM SIN, V4, P800
   Joharchi M., 2011, Annalen des Naturhistorischen Museums in Wien Serie B Botanik und Zoologie, V112, P329
   Mobayen S, 1984, IRAN J BOT, V2, P149
   Nasir Y.J., 1989, FLORA PAKISTAN, V191
   Pakravan M., 2009, Iranian Journal of Botany, V15, P129
   Pobedimova BG, 1958, FLORA USSR, V23, P312
   Polatschek A., 2010, Annalen des Naturhistorischen Museums in Wien Serie B Botanik und Zoologie, V111, P181
   Popov M. G., 1953, FLORA USSR, V19, P317
   Qaiser M, 1989, FLORA PAKISTAN, V190
   Sales F., 2013, Rostaniha, V14, P22
   Schischkin BK, 1955, FLORA USSR, V23, P417
   Wu ZY, 2001, FLORA CHINA, V8, P163
   Zhu GL, 1995, FLORA CHINA, V16, P358
NR 16
TC 3
Z9 3
U1 3
U2 5
PU TUBITAK SCIENTIFIC & TECHNICAL RESEARCH COUNCIL TURKEY
PI ANKARA
PA ATATURK BULVARI NO 221, KAVAKLIDERE, ANKARA, 00000, TURKEY
SN 1300-008X
EI 1303-6106
J9 TURK J BOT
JI Turk. J. Bot.
PY 2018
VL 42
IS 2
BP 239
EP 245
DI 10.3906/bot-1705-36
PG 7
WC Plant Sciences
WE Science Citation Index Expanded (SCI-EXPANDED)
SC Plant Sciences
GA GE6HP
UT WOS:000431327500010
OA Bronze
DA 2023-07-11
ER

PT J
AU Al-Shehbaz, IA
AF Al-Shehbaz, Ihsan A.
TI Five New Species of Lepidium (Brassicaceae): L. pabotii (Iran), L.
   arequipa (Peru), and L. lapazianum, L. linearilobum, and L.
   stephan-beckii (Bolivia)
SO NOVON
LA English
DT Article
DE Bolivia; Brassicaceae; Cruciferae; Iran; Lepidium; Peru
ID SYNOPSIS
AB The Iranian Lepidium pabotii Al-Shehbaz, Peruvian L. arequipa Al-Shehbaz, and Bolivian L. lapazianum Al-Shehbaz & S. G. Beck, L. linearilobum Al-Shehbaz, and L. stephan-beckii Al-Shehbaz (Brassicaceae) are described and illustrated. Their relationships to nearest relatives and means of distinguishing them are discussed.
C1 [Al-Shehbaz, Ihsan A.] Missouri Bot Garden, POB 299, St Louis, MO 63166 USA.
C3 Missouri Botanical Gardens
RP Al-Shehbaz, IA (通讯作者)，Missouri Bot Garden, POB 299, St Louis, MO 63166 USA.
EM ihsan.al-shehbaz@mobot.org
FU United States National Science Foundation [DEB-1252905]
FX I am profoundly grateful to Pierre-Andre Loizeau and Laurent Gautier for
   their support of my 9-week research visit to G, as well as to Martin W.
   Callmander and Nicolas Fumeaux (G), Pete Lowry, Germinal Rouhan, and
   Peter Philipson (P), Vladimir I. Dorofeyev (LE), and Joanna Osborne (K)
   for their help and advice during visits to those institutions. I am
   equally grateful to the United States National Science Foundation for
   the OPUS grant DEB-1252905 that supported part of this research.
   Finally, I thank Stephan G. Beck (LPB) for sending a loan of Bolivian
   and Peruvian plants for determination, as well as Peter J. de Lange for
   his critical review of the manuscript and Mike Blomberg for scanning the
   illustrations.
CR Al-Shehbaz I. A., 2011, Edinburgh Journal of Botany, V68, P165, DOI 10.1017/S0960428611000060
   Al-Shehbaz IA, 2002, NOVON, V12, P5, DOI 10.2307/3393229
   Al-Shehbaz IA, 2012, TAXON, V61, P931, DOI 10.1002/tax.615002
   Al-Shehbaz Ihsan A., 2010, Darwiniana, nueva serie, V48, P141
   McNeill J, 2012, REGNUM VEG, V154, P1
   Mummenhoff K, 2001, AM J BOT, V88, P2051, DOI 10.2307/3558431
   Mummenhoff K, 2004, AM J BOT, V91, P254, DOI 10.3732/ajb.91.2.254
   Mummenhoff K, 2006, TAXONOMY ECOLOGY AFR, P291
   Mummenhoff K, 2009, J EXP BOT, V60, P1503, DOI 10.1093/jxb/ern304
NR 9
TC 3
Z9 5
U1 0
U2 3
PU MISSOURI BOTANICAL GARDEN
PI ST LOUIS
PA 2345 TOWER GROVE AVENUE, ST LOUIS, MO 63110 USA
SN 1055-3177
J9 NOVON
JI Novon
PD NOV
PY 2017
VL 25
IS 4
BP 403
EP 413
DI 10.3417/D-17-00006
PG 11
WC Plant Sciences
WE Science Citation Index Expanded (SCI-EXPANDED)
SC Plant Sciences
GA FN3ML
UT WOS:000415903200002
DA 2023-07-11
ER

PT J
AU Sapir, Y
   Karoly, K
   Koelling, VA
   Sahli, HF
   Knapczyk, FN
   Conner, JK
AF Sapir, Yuval
   Karoly, Keith
   Koelling, Vanessa A.
   Sahli, Heather F.
   Knapczyk, Frances N.
   Conner, Jeffrey K.
TI Effect of expanded variation in anther position on pollinator visitation
   to wild radish, Raphanus raphanistrum
SO ANNALS OF BOTANY
LA English
DT Article
DE Anther position; artificial selection; Brassicaceae; pollen-foraging
   insects; pollinator-mediated selection; Raphanus raphanistrum;
   visitation rate
ID FLOWER COLOR; NATURAL-SELECTION; FLORAL TRAITS; REPRODUCTIVE ISOLATION;
   PHENOTYPIC SELECTION; ARTIFICIAL SELECTION; DALECHAMPIA BLOSSOMS;
   GENETIC CORRELATIONS; MEDIATED SELECTION; POLLEN REMOVAL
AB Background and Aims Plant-pollinator interactions shape the evolution of flowers. Floral attraction and reward traits have often been shown to affect pollinator behaviour, but the possible effect of efficiency traits on visitation behaviour has rarely been addressed. Anther position, usually considered a trait that influences efficiency of pollen deposition on pollinators, was tested here for its effect on pollinator visitation rates and visit duration in flowers of wild radish, Raphanus raphanistrum.
   Methods Artificial selection lines from two experiments that expanded the naturally occurring phenotypic variation in anther position were used. In one experiment, plant lines were selected either to increase or to decrease anther exsertion. The other experiment decreased anther dimorphism, which resulted in increased short stamen exsertion. The hypothesis was that increased exsertion would increase visitation of pollen foragers due to increased visual attraction. Another hypothesis was that exsertion of anthers above the corolla would interfere with nectar foragers and increase the duration of visit per flower.
   Key Results In the exsertion selection experiment, increased exsertion of both short and long stamens resulted in an increased number of fly visits per plant, and in the dimorphism experiment bee visits increased with increased short stamen exsertion. The duration of visits of nectar feeders declined significantly with increasing long stamen exsertion, which was opposite to the hypothesis.
   Conclusions Until now, anther position was considered to be an efficiency trait to enhance pollen uptake and deposition. Anther position in wild radish is shown here also to have an ecological significance in attracting pollen foragers. This study suggests an additional adaptive role for anther position beyond efficiency, and highlights the multiple ecological functions of floral traits in plant-pollinator interactions.
C1 [Sapir, Yuval] Tel Aviv Univ, Sch Plant Sci & Food Secur, IL-69978 Tel Aviv, Israel.
   [Karoly, Keith; Koelling, Vanessa A.] Reed Coll, Dept Biol, 3203 SE Woodstock Blvd, Portland, OR 97202 USA.
   [Sahli, Heather F.; Knapczyk, Frances N.; Conner, Jeffrey K.] Michigan State Univ, Kellogg Biol Stn, 3700 East Gull Lake Dr, Hickory Corners, MI 49060 USA.
   [Sahli, Heather F.; Knapczyk, Frances N.; Conner, Jeffrey K.] Michigan State Univ, Dept Plant Biol, 3700 East Gull Lake Dr, Hickory Corners, MI 49060 USA.
   [Koelling, Vanessa A.] Univ Puget Sound, Biol Dept, Tacoma, WA 98416 USA.
   [Sahli, Heather F.] Shippensburg Univ, Dept Biol, 1871 Old Main Dr, Shippensburg, PA 17257 USA.
C3 Tel Aviv University; Reed College - Oregon; Michigan State University;
   Michigan State University; Pennsylvania State System of Higher Education
   (PASSHE); Shippensburg University of Pennsylvania
RP Sapir, Y (通讯作者)，Tel Aviv Univ, Sch Plant Sci & Food Secur, IL-69978 Tel Aviv, Israel.
EM sapiry@post.tau.ac.il
RI Sapir, Yuval/H-1494-2011
OI Sapir, Yuval/0000-0001-9685-8076; Koelling, Vanessa/0000-0002-4460-5912
FU National Science Foundation [DEB-9903880, DEB-0919452]; Cooperative
   State Research, Education, and Extension Service, U.S. Department of
   Agriculture [2002* 35320-11538]
FX We thank many undergraduates and especially C. Stewart for help with the
   artificial selection and field work. We thank C. Pelabon, J. Karron and
   an anonymous reviewer for valuable comments. This research was supported
   by grants from the National Science Foundation (DEB-9903880 to J.K.C.
   and K.K., and DEB-0919452 to J.K.C.) and the Cooperative State Research,
   Education, and Extension Service, U.S. Department of Agriculture
   (agreement no. 2002* 35320-11538 to J.K.C.). This is KBS contribution
   no. 1996.
CR Andersson S, 2005, J HERED, V96, P550, DOI 10.1093/jhered/esi098
   [Anonymous], 2011, POLLINATION FLORAL E
   Anton KA, 2013, J EVOLUTION BIOL, V26, P660, DOI 10.1111/jeb.12083
   Armbruster WS, 2009, ANN BOT-LONDON, V103, P1529, DOI 10.1093/aob/mcp095
   Armbruster WS, 2005, ECOLOGY, V86, P3323, DOI 10.1890/04-1873
   Biernaskie JM, 2004, FUNCT ECOL, V18, P125, DOI 10.1111/j.1365-2435.2004.00815.x
   Bradshaw HD, 2003, NATURE, V426, P176, DOI 10.1038/nature02106
   Buide ML, 2006, ANN BOT-LONDON, V97, P289, DOI 10.1093/aob/mcj032
   BURD M, 1995, J ECOL, V83, P865, DOI 10.2307/2261423
   Callahan HS, 2005, INTEGR COMP BIOL, V45, P475, DOI 10.1093/icb/45.3.475
   CAMPBELL DR, 1994, EVOLUTION, V48, P55, DOI 10.1111/j.1558-5646.1994.tb01294.x
   CAMPBELL DR, 1991, EVOLUTION, V45, P1458, DOI 10.1111/j.1558-5646.1991.tb02648.x
   Castellanos MC, 2004, J EVOLUTION BIOL, V17, P876, DOI 10.1111/j.1420-9101.2004.00729.x
   Cocucci AA, 2014, NEW PHYTOL, V203, P280, DOI 10.1111/nph.12766
   CONNER J, 1993, EVOLUTION, V47, P704, DOI 10.1111/j.1558-5646.1993.tb02128.x
   Conner J. K., 2006, ECOLOGY EVOLUTION FL, P260
   Conner JK, 2011, AM NAT, V178, P429, DOI 10.1086/661907
   Conner JK, 2009, ANN BOT-LONDON, V103, P1547, DOI 10.1093/aob/mcp071
   Conner JK, 2002, NATURE, V420, P407, DOI 10.1038/nature01105
   Conner JK, 1996, OECOLOGIA, V105, P509, DOI 10.1007/BF00330014
   Conner JK, 2003, ECOLOGY, V84, P1650, DOI 10.1890/0012-9658(2003)084[1650:ASAPTF]2.0.CO;2
   CONNER JK, 1995, AM J BOT, V82, P1399, DOI 10.2307/2445866
   Conner JK, 2003, EVOLUTION, V57, P480, DOI 10.1111/j.0014-3820.2003.tb01539.x
   CONNER JK, 1995, OECOLOGIA, V104, P234, DOI 10.1007/BF00328588
   Conner JK, 1997, INT J PLANT SCI, V158, pS108, DOI 10.1086/297511
   FAEGRI K, 1979, P244
   Falconer D. S., 1996, Introduction to quantitative genetics.
   Fenster CB, 2006, AM J BOT, V93, P1800, DOI 10.3732/ajb.93.12.1800
   Fuller RC, 2005, INTEGR COMP BIOL, V45, P391, DOI 10.1093/icb/45.3.391
   Golding YC, 1999, J INSECT BEHAV, V12, P39, DOI 10.1023/A:1020925030522
   Gomez JM, 2009, EVOLUTION, V63, P1820, DOI 10.1111/j.1558-5646.2009.00667.x
   GRANT V, 1994, P NATL ACAD SCI USA, V91, P3, DOI 10.1073/pnas.91.1.3
   GRANT V, 1949, EVOLUTION, V3, P82, DOI 10.2307/2405454
   Hansen TF, 2003, J EVOLUTION BIOL, V16, P754, DOI 10.1046/j.1420-9101.2003.00556.x
   Harder LD, 2004, PLANT SPEC BIOL, V19, P137, DOI 10.1111/j.1442-1984.2004.00110.x
   Higginson AD, 2006, ECOL ENTOMOL, V31, P269, DOI 10.1111/j.1365-2311.2006.00789.x
   Hoballah ME, 2007, PLANT CELL, V19, P779, DOI 10.1105/tpc.106.048694
   Huber FK, 2005, OECOLOGIA, V142, P564, DOI 10.1007/s00442-004-1750-9
   Irwin RE, 2005, AM NAT, V165, P225, DOI 10.1086/426714
   Johnson SD, 2000, TRENDS ECOL EVOL, V15, P140, DOI 10.1016/S0169-5347(99)01811-X
   Jones KN, 2001, AM J BOT, V88, P447, DOI 10.2307/2657109
   Karoly K, 2000, EVOLUTION, V54, P1433, DOI 10.1111/j.0014-3820.2000.tb00575.x
   Kudo G, 2003, FUNCT ECOL, V17, P349, DOI 10.1046/j.1365-2435.2003.00736.x
   Kunze J, 2001, BEHAV ECOL, V12, P447, DOI 10.1093/beheco/12.4.447
   Langanger M, 2000, AQUAT BOT, V67, P13, DOI 10.1016/S0304-3770(99)00094-7
   LAVERTY TM, 1994, ANIM BEHAV, V47, P531, DOI 10.1006/anbe.1994.1077
   Lehtila K, 2007, CAN J BOT, V85, P160, DOI 10.1139/B07-007
   LEVIN DA, 1967, EVOLUTION, V21, P679, DOI 10.1111/j.1558-5646.1967.tb03425.x
   Lunau K, 2000, PLANT SYST EVOL, V222, P89, DOI 10.1007/BF00984097
   Martin NH, 2008, EVOLUTION, V62, P740, DOI 10.1111/j.1558-5646.2008.00342.x
   MelendezAckerman E, 1997, ECOLOGY, V78, P2532, DOI 10.1890/0012-9658(1997)078[2532:HBAMOS]2.0.CO;2
   Meyer RS, 2012, NEW PHYTOL, V196, P29, DOI 10.1111/j.1469-8137.2012.04253.x
   MITCHELL RJ, 1993, HEREDITY, V71, P185, DOI 10.1038/hdy.1993.123
   Morgan MT, 2001, EVOLUTION, V55, P272, DOI 10.1111/j.0014-3820.2001.tb01292.x
   NAKANISHI T, 1982, SCI HORTIC-AMSTERDAM, V18, P57, DOI 10.1016/0304-4238(82)90103-0
   Ne'eman G, 2001, J COMP PHYSIOL A, V187, P653, DOI 10.1007/s003590100237
   Ornelas JF, 2004, AM J BOT, V91, P1061, DOI 10.3732/ajb.91.7.1061
   PANETSOS CA, 1968, GENETICA, V38, P243, DOI 10.1007/BF01507462
   Proctor Michael, 1996, P1
   R Core Team, 2021, R LANG ENV STAT COMP
   Ren MX, 2014, PLOS ONE, V9, DOI 10.1371/journal.pone.0086581
   Sahli HF, 2007, AM J BOT, V94, P203, DOI 10.3732/ajb.94.2.203
   Sahli HF, 2011, EVOLUTION, V65, P1457, DOI 10.1111/j.1558-5646.2011.01229.x
   Sapir Y, 2009, ARTHROPOD-PLANT INTE, V3, P115, DOI 10.1007/s11829-009-9062-y
   SNEDECOR G W, 1980
   STANTON ML, 1986, SCIENCE, V232, P1625, DOI 10.1126/science.232.4758.1625
   Syafaruddin, 2006, EUPHYTICA, V149, P267, DOI 10.1007/s10681-005-9074-3
   Ushimaru A, 2007, AM J BOT, V94, P249, DOI 10.3732/ajb.94.2.249
   VANDERPIJL L, 1961, EVOLUTION, V15, P44, DOI 10.2307/2405842
   Venables WN., 2002, MODERN APPL STAT S
   Wolfe BE, 2005, ECOL LETT, V8, P218, DOI 10.1111/j.1461-0248.2004.00716.x
   YOUNG HJ, 1990, ECOLOGY, V71, P536, DOI 10.2307/1940307
   ZOMLEFER WB, 1994, GUIDE FLOWERING PLAN
NR 73
TC 3
Z9 3
U1 1
U2 18
PU OXFORD UNIV PRESS
PI OXFORD
PA GREAT CLARENDON ST, OXFORD OX2 6DP, ENGLAND
SN 0305-7364
EI 1095-8290
J9 ANN BOT-LONDON
JI Ann. Bot.
PD NOV
PY 2017
VL 120
IS 5
SI SI
BP 665
EP 672
DI 10.1093/aob/mcx041
PG 8
WC Plant Sciences
WE Science Citation Index Expanded (SCI-EXPANDED)
SC Plant Sciences
GA FM5JW
UT WOS:000415071400005
PM 28531293
OA Bronze, Green Published
DA 2023-07-11
ER

PT J
AU Esmailbegi, S
   Lysak, MA
   Rahiminejad, MR
   Mirtadzadini, M
   Mummenhoff, K
   Al-Shehbaz, IA
AF Esmailbegi, Shokouh
   Lysak, Martin A.
   Rahiminejad, Mohammad Reza
   Mirtadzadini, Mansour
   Mummenhoff, Klaus
   Al-Shehbaz, Ihsan A.
TI A taxonomic revision of the genus Pseudocamelina (Brasssicaceae, tribe
   Thlaspideae)
SO PHYTOTAXA
LA English
DT Article
DE Camelinopsis; Cruciferae; Iran; Iraq; Pakistan
ID BRASSICACEAE CRUCIFERAE; PHYLOGENY
AB Pseudocamelina comprises nine species, of which seven are endemic to Iran and one each to Pakistan and Kurdistan Iraq. The new species P. bakhtiarica and P. kermanica are described, illustrated, and their relationships to nearest relatives are discussed. The new combination P. kurdica is proposed, and the genus Camelinopsis is reduced to synonymy of Pseudocamelina. Second-step lectotypifications are designated for P. camelinae and P. violacea.
C1 [Esmailbegi, Shokouh; Rahiminejad, Mohammad Reza] Univ Isfahan, Dept Biol, Hezarjarib St, Esfahan 8174673441, Iran.
   [Esmailbegi, Shokouh; Lysak, Martin A.] Masaryk Univ, Cent European Inst Technol CEITEC, Res Grp Plant Cytogen, Kamenice 5, CZ-62500 Brno, Czech Republic.
   [Mirtadzadini, Mansour] Shahid Bahonar Univ Kerman, 22 Bahman Blvd,Afzalipour Sq,POB 76169-133, Kerman, Iran.
   [Mummenhoff, Klaus] Univ Osnabruck, Dept Biol, Bot, Barbarastr 11, D-49076 Osnabruck, Germany.
   [Al-Shehbaz, Ihsan A.] Missouri Bot Garden, POB 299, St Louis, MO 63166 USA.
C3 University of Isfahan; Masaryk University Brno; Shahid Bahonar
   University of Kerman (SBUK); University Osnabruck; Missouri Botanical
   Gardens
RP Al-Shehbaz, IA (通讯作者)，Missouri Bot Garden, POB 299, St Louis, MO 63166 USA.
EM ihsan.al-shehbaz@mobot.org
RI Esmailbegi Kermani, Shokouh/AAD-4253-2022; Lysak, Martin A/D-7177-2012
OI Esmailbegi Kermani, Shokouh/0000-0002-5589-5580; Lysak, Martin
   A/0000-0003-0318-4194; Mummenhoff, Klaus/0000-0002-8449-1593
FU Central European Institute of Technology [LQ1601]; International
   Association for Plant Taxonomy (IAPT Research Grant); United States
   National Science Foundation (OPUS grant) [DEB-1252905]
FX Shokouh Esmailbegi and Martin A. Lysak are grateful to the Central
   European Institute of Technology for the grant CEITEC 2020 (LQ1601) that
   supported this research. The first author is also grateful to the
   International Association for Plant Taxonomy (IAPT Research Grant 2017)
   for supporting the research. Travel support for Al-Shehbaz was
   generously provided by United States National Science Foundation (OPUS
   grant DEB-1252905) that supported part of this research. We thank Dmitry
   A. German (HEID) for his help with the literature and advice. We are
   grateful to Farideh Attar (TUH), Nicolas Fumeaux (G), Hossein Maroofi
   (Sanandaj), Sergei L. Mosyakin (KW), Patrik Mraz (PRC), Germinal Rohan
   (P), Lesley Scott (E), Otakar Sida (PR), and Ernst Vitek and Johannes
   Walter (W), for their advice and help during visits to their herbaria.
   Special thanks go to Kourosh Kavousi (Tehran) for collecting the
   material of Pseudocamelina kleinii. Last but certainly not least, we
   thank the directors, curators, and collection managers of the herbaria
   cited.
CR Al-Shehbaz IA, 2006, PLANT SYST EVOL, V259, P89, DOI 10.1007/s00606-006-0415-z
   Al-Shehbaz I. A., 2014, Iranian Journal of Botany, V20, P143
   Al-Shehbaz IA, 2012, TAXON, V61, P931, DOI 10.1002/tax.615002
   Beilstein MA, 2006, AM J BOT, V93, P607, DOI 10.3732/ajb.93.4.607
   Boissier E., 1867, FLORA ORIENTALIS SIV, V1, P139
   Boissier P.E., 1846, DIAGNOSES PLANTARU 1, V6
   Boissier P.E., 1842, ANN SCI NATURELLES 2, V17, P150
   Boissier P.E., 1841, ANN SCI NATURELLES 2, V16, P378
   Bornmuller J., 1911, REPERTORIUM SPECIERU, V9, P114
   BORNMULLER JOS, 1934, [REP EUROP ET MEDITER] REP SPEC NOV REG VEG, V36, P339
   Busch N., 1928, ZH RUSSKOGO BOT OBSH, V13, P113
   Candolle DE A.P., 1821, REGNI VEGETABILIS SY, V2, P1
   Chrtek J., 1973, ACTA U CAROL BIOL, V1971, P231
   Couvreur TLP, 2010, MOL BIOL EVOL, V27, P55, DOI 10.1093/molbev/msp202
   Desfontaines R. L., 1798, FLORA ATLANTICA SIVE, V2
   Fischer F.E.L., 1835, INDEX SEINUM QUAE HO
   GROSSHEIM A. A., 1927, BEIH BOT CENTRALBL 2 ABT, V44, P199
   Hemsley W.B., 1894, B MISCELLANEOUS INFO, V1894, P4
   Hooker J. D., 1862, GENERA PLANTARUM EXE
   IUCN (International Union for Conservation of Nature), 2001, IUCN RED LIST CAT CR
   Janchen E., 1942, OESTER REICH BOT ZEITSCHR, V91, P1, DOI 10.1007/BF01257342
   Khosravi AR, 2009, BIOCHEM SYST ECOL, V37, P106, DOI 10.1016/j.bse.2009.01.010
   Ledebour C.F., 1841, FLORA ROSSICA SIVE E, V1
   Linnaeus C, 1753, SPECIES PLANTARUM L
   Meyer C. A. von, 1831, VERZEICHNISS PFLANZE
   MILLER A G, 1978, Notes from the Royal Botanic Garden Edinburgh, V36, P23
   Rechinger K.H., 1968, FLORA IRANICA, V57, P219
   Rechinger K. H, 1973, ANZEIGER OESTERRE MN, V109, P169
   Robinson B.L., 1895, SYNOPTICAL FLORA N A, P98
   Rydberg P. A., 1907, B TORREY BOT CLUB, V34, P417
   Schlechtendal D.F.L., 1857, LINNAEA, V28, P463
   Schulz OE, 1936, NATURLICHEN PFLANZ B, V17B, P227
   Steudel E.G., 1840, NOMENCLATOR BOT SUE
   Torrey J., 1838, FLORA N AM, V1, P328
NR 34
TC 3
Z9 4
U1 0
U2 4
PU MAGNOLIA PRESS
PI AUCKLAND
PA PO BOX 41383, AUCKLAND, ST LUKES 1030, NEW ZEALAND
SN 1179-3155
EI 1179-3163
J9 PHYTOTAXA
JI Phytotaxa
PD JUL 11
PY 2017
VL 313
IS 1
BP 117
EP 129
DI 10.11646/phytotaxa.313.1.8
PG 13
WC Plant Sciences
WE Science Citation Index Expanded (SCI-EXPANDED)
SC Plant Sciences
GA FA4OT
UT WOS:000405423300008
DA 2023-07-11
ER

PT J
AU Al-Shehbaz, IA
   Cano, A
   Trinidad, H
AF Al-Shehbaz, Ihsan A.
   Cano, Asuncion
   Trinidad, Huber
TI Dactylocardamum polyspermum (Brassicaceae), a Second Remarkable New
   Species from Peru
SO NOVON
LA English
DT Article
DE Ancash; Brassicaceae; Cruciferae; Dactylocardamum; IUCNRedList; Peru
ID CRUCIFERAE
AB Dactylocardamum polyspermum Al-Shehbaz, A. Cano & Trinidad, the second species of a previously monospecific Peruvian genus, is described and illustrated, its similarities to and distinguishing characters from the generic type, D. imbricatifolium Al-Shehbaz, are discussed, and the generic limits of Dactylocardamum Al-Shehbaz are expanded to accommodate the new species. The novelty is known from a single locality in Ancash Department, and its IUCN conservation status is determined as Data Deficient.
C1 [Al-Shehbaz, Ihsan A.] Missouri Bot Garden, Pob 299, St Louis, MO 63166 USA.
   [Cano, Asuncion; Trinidad, Huber] UNMSM, Museo Hist Nat, Dept Dicotiledoneas, Lab Florist, Av Arenales 1256, Lima 11, Peru.
   [Cano, Asuncion; Trinidad, Huber] UNMSM, Fac Ciencias Biol, Inst Invest Ciencias Biol Antonio Raimondi ICBAR, Ciudad Univ,Av Venezuela,Cdra 34 S-N, Lima 1, Peru.
C3 Missouri Botanical Gardens; Universidad Nacional Mayor de San Marcos;
   Universidad Nacional Mayor de San Marcos
RP Al-Shehbaz, IA (通讯作者)，Missouri Bot Garden, Pob 299, St Louis, MO 63166 USA.
EM ihsan.al-shehbaz@mobot.org
OI Trinidad, Huber/0000-0001-5538-0862
FU United States National Science Foundation for the OPUS [DEB-1252905]
FX The first author is profouuclly grateful to the United States National
   Science Foundation for the OPUS grant DEB-1252905 that supported part of
   this research. The second author is thankful to die South China
   Botanical Garden for funds that supported the botanical expedition that
   led to the discovery of the new species.
CR Al-Shehbaz IA, 2006, PLANT SYST EVOL, V259, P89, DOI 10.1007/s00606-006-0415-z
   Al-Shehbaz IA, 2012, TAXON, V61, P931, DOI 10.1002/tax.615002
   ALSHEHBAZ IA, 1989, J ARNOLD ARBORETUM, V70, P515, DOI 10.5962/bhl.part.19793
   IUCN (International Union for Conservation of Nature), 2001, IUCN RED LIST CAT CR
   Salariato DL, 2016, BOT J LINN SOC, V181, P543, DOI 10.1111/boj.12430
   Salariato DL, 2015, MOL PHYLOGENET EVOL, V82, P43, DOI 10.1016/j.ympev.2014.09.030
NR 6
TC 3
Z9 3
U1 0
U2 1
PU MISSOURI BOTANICAL GARDEN
PI ST LOUIS
PA 2345 TOWER GROVE AVENUE, ST LOUIS, MO 63110 USA
SN 1055-3177
J9 NOVON
JI Novon
PD JUL
PY 2017
VL 25
IS 3
BP 259
EP 262
DI 10.3417/D-16-00017
PG 4
WC Plant Sciences
WE Science Citation Index Expanded (SCI-EXPANDED)
SC Plant Sciences
GA FB7IT
UT WOS:000406315000001
DA 2023-07-11
ER

PT J
AU Statwick, JM
   Williams, AK
   Sher, AA
AF Statwick, Joseph M.
   Williams, Anna K.
   Sher, Anna A.
TI Lack of Evidence for the Drought Tolerance Hypothesis of
   Hyperaccumulation in Astragalus Species
SO INTERNATIONAL JOURNAL OF PLANT SCIENCES
LA English
DT Article
DE Astragalus; drought; elemental stimulation; hormesis; hyperaccumulation;
   selenium
ID ELEMENTAL DEFENSE HYPOTHESIS; SELENIUM HYPERACCUMULATORS;
   CHLAMYDOMONAS-REINHARDTII; NICKEL; PLANTS; STRESS; GROWTH;
   SELENOCYSTEINE; BRASSICACEAE; SOIL
AB Premise of research.Despite a lack of experimental support, enhanced drought tolerance is one of the recurring hypotheses suggested to explain trace element hyperaccumulation. Trace elements may have osmolytic and/or antioxidative properties that help hyperaccumulating plants reduce water loss or its resultant damage. Selenium in particular seems like a promising candidate because of its known antioxidative and drought protectant properties in nonaccumulators, but it has not been tested in hyperaccumulators.Methodology.Here we investigate the drought tolerance hypothesis in a controlled greenhouse setting using a full-factorial design with seedlings of a selenium hyperaccumulator in the genus Astragalus and a nonaccumulating congener.Pivotal results.While selenium increased plant survivorship and longevity and drought reduced them, we found no evidence that selenium improved the drought tolerance of either species.Conclusions.Drought tolerance appears to not be a mechanism that would explain the evolution of hyperaccumulation in Astragalus, although it may still operate in some as-yet untested circumstances.
C1 [Statwick, Joseph M.; Williams, Anna K.; Sher, Anna A.] Univ Denver, Dept Biol, 2190 East Iliff Ave, Denver, CO 80208 USA.
   [Statwick, Joseph M.] Denver Bot Gardens, Dept Res & Conservat, 1007 York St, Denver, CO 80206 USA.
C3 University of Denver
RP Sher, AA (通讯作者)，Univ Denver, Dept Biol, 2190 East Iliff Ave, Denver, CO 80208 USA.
EM anna.sher@du.edu
RI Sher, Anna/Z-1644-2019
OI Sher, Anna/0000-0002-6433-9746
FU University of Denver Graduate Studies Dissertation Fellowship
FX We thank Martin Quigley for facilitating use of University of Denver
   greenhouse space and Roger Clark for coordinating hazardous waste
   collection. We also thank Alex Dvorak, Nathan Kingsley, and Grace
   Johnson for assistance with watering and measuring plants. Finally, we
   thank our anonymous reviewers and the editorial staff for their
   contributions to this article. This work was supported by funding from
   the University of Denver Graduate Studies Dissertation Fellowship.
CR Acharya SN, 2006, CAN J PLANT SCI, V86, P49, DOI 10.4141/P04-174
   Barneby R, 1964, ATLAS N AM ASTRAGALU
   Bhatia NP, 2005, PLANTA, V223, P134, DOI 10.1007/s00425-005-0133-8
   Boyd RS, 2007, PLANT SOIL, V293, P153, DOI 10.1007/s11104-007-9240-6
   Calabrese EJ, 2007, TOXICOL APPL PHARM, V222, P122, DOI 10.1016/j.taap.2007.02.015
   Cappa JJ, 2014, PLANTA, V239, P267, DOI 10.1007/s00425-013-1983-0
   Cheruiyot DJ, 2013, J CHEM ECOL, V39, P666, DOI 10.1007/s10886-013-0279-y
   DAVIS AM, 1972, AGRON J, V64, P751, DOI 10.2134/agronj1972.00021962006400060013x
   El Mehdawi AF, 2015, INT J PHYTOREMEDIAT, V17, P753, DOI 10.1080/15226514.2014.987374
   El Mehdawi AF, 2012, NEW PHYTOL, V194, P264, DOI 10.1111/j.1469-8137.2011.04043.x
   El Mehdawi AF, 2011, NEW PHYTOL, V191, P120, DOI 10.1111/j.1469-8137.2011.03670.x
   Freeman JL, 2006, PLANT PHYSIOL, V142, P124, DOI 10.1104/pp.106.081158
   Fu LH, 2002, J BIOL CHEM, V277, P25983, DOI 10.1074/jbc.M202912200
   Germ M, 2007, PLANT PHYSIOL BIOCH, V45, P162, DOI 10.1016/j.plaphy.2007.01.009
   Ghasemi R, 2014, S AFR J BOT, V92, P47, DOI 10.1016/j.sajb.2014.01.015
   Gorai M., 2010, Emirates Journal of Food and Agriculture, V22, P1
   Horger AC, 2013, FRONT PLANT SCI, V4, DOI 10.3389/fpls.2013.00395
   Hughes R, 2001, S AFR J SCI, V97, P581
   Kachenko AG, 2011, INT J PLANT SCI, V172, P315, DOI 10.1086/658154
   Kazemi-Dinan A, 2015, ENTOMOL EXP APPL, V157, P3, DOI 10.1111/eea.12333
   Kong LA, 2005, PLANT GROWTH REGUL, V45, P155, DOI 10.1007/s10725-005-1893-7
   Kostopoulou P, 2010, PLANT SOIL, V330, P65, DOI 10.1007/s11104-009-0176-x
   Kupper H, 2001, J EXP BOT, V52, P2291, DOI 10.1093/jexbot/52.365.2291
   Kuznetsov Vas V, 2003, Dokl Biol Sci, V390, P266, DOI 10.1023/A:1024426104894
   Lobanov AV, 2009, BBA-GEN SUBJECTS, V1790, P1424, DOI 10.1016/j.bbagen.2009.05.014
   Mattson MP, 2008, AGEING RES REV, V7, P1, DOI 10.1016/j.arr.2007.08.007
   Morris C, 2009, PLANT ECOL, V202, P1, DOI 10.1007/s11258-008-9470-6
   Novo LAB, 2013, FRESEN ENVIRON BULL, V22, P299
   Novoselov SV, 2002, EMBO J, V21, P3681, DOI 10.1093/emboj/cdf372
   Pollard AJ, 2014, PLANT SCI, V217, P8, DOI 10.1016/j.plantsci.2013.11.011
   Sher AA, 2004, OECOLOGIA, V141, P353, DOI 10.1007/s00442-003-1435-9
   SHRIFT A, 1969, ANN REV PLANT PHYSIO, V20, P475, DOI 10.1146/annurev.pp.20.060169.002355
   Sors TG, 2009, PLANT J, V59, P110, DOI 10.1111/j.1365-313X.2009.03855.x
   Statwick J, 2017, J ARID ENVIRON, V137, P1, DOI 10.1016/j.jaridenv.2016.10.006
   Statwick J, 2016, PLANT SOIL, V404, P345, DOI 10.1007/s11104-016-2842-0
   Trelease SF, 1942, SCI MON, V54, P12
   Trelease SF, 1938, AM J BOT, V25, P372, DOI 10.2307/2436763
   Trumble J, 2008, NEW PHYTOL, V177, P569, DOI 10.1111/j.1469-8137.2008.02353.x
   van der Ent A, 2013, PLANT SOIL, V362, P319, DOI 10.1007/s11104-012-1287-3
   Whiting SN, 2003, PLANT CELL ENVIRON, V26, P351, DOI 10.1046/j.1365-3040.2003.00959.x
   Xue TL, 2001, PLANT SOIL, V237, P55, DOI 10.1023/A:1013369804867
   Yao XQ, 2009, BIOL TRACE ELEM RES, V130, P283, DOI 10.1007/s12011-009-8328-7
NR 42
TC 3
Z9 4
U1 3
U2 36
PU UNIV CHICAGO PRESS
PI CHICAGO
PA 1427 E 60TH ST, CHICAGO, IL 60637-2954 USA
SN 1058-5893
EI 1537-5315
J9 INT J PLANT SCI
JI Int. J. Plant Sci.
PD JUL-AUG
PY 2017
VL 178
IS 6
BP 478
EP 484
DI 10.1086/692087
PG 7
WC Plant Sciences
WE Science Citation Index Expanded (SCI-EXPANDED)
SC Plant Sciences
GA EX5KE
UT WOS:000403279800006
DA 2023-07-11
ER

PT J
AU Irani, SF
   Arab, M
AF Irani, Sepideh Famil
   Arab, Mostafa
TI Meiotic behaviour and morpho-phenological variation in cut stock
   (Matthiola incana L.) flower
SO FOLIA HORTICULTURAE
LA English
DT Article
DE aneuploidy; chiasma frequency; chromosome pairing; pollen fertility;
   vegetative and floral traits
ID BRASSICACEAE; CYTOGENETICS; CYTOLOGY
AB Morpho-phenological and meiotic studies were performed in twelve cultivars of Matthiola incana. All of the cultivars were diploid (2n = 2x = 14) with basic chromosome number x = 7. A number of aneuploid PMCs (n + 1) were observed in plants of two cultivars, named 'Nobel' (NB) and 'Goddess' (GD), at the diakinesis stage. Trisomic individuals with the frequency of 20% and 5% and (2n + 1 = 15) somatic chromosomes were observed in seeds obtained from single-flowered plants of the cultivars NB and GD, respectively. An additional chromosome was mostly observed in the form of a chain trivalent or a rod univalent. Various meiotic abnormalities were found in all the cultivars to different degrees. In these cultivars, the percentage of cells with meiotic abnormalities was higher in anaphase I. Cytomixis was observed for the first time in Matthiola incana. ANOVA tests revealed significant differences in morpho-phenological characteristics. 'Nobel' differs from the others in all of the vegetative features investigated in this study. All the cultivars studied except 'Nobel' and 'Pacific Crimson' possessed high pollen fertility (>90%). Five groups of the cultivars based on morpho-phenological features disagree with the clustering of cultivars based on meiotic traits. It is thought that the various morpho-phenological features observed among the cultivars could be due to their different genetic background and not only to meiotic anomalies.
C1 [Irani, Sepideh Famil; Arab, Mostafa] Univ Tehran, Coll Aburaihan, Dept Hort, 20th Km Imam Reza Rd, Tehran, Iran.
C3 University of Tehran
RP Arab, M (通讯作者)，Univ Tehran, Coll Aburaihan, Dept Hort, 20th Km Imam Reza Rd, Tehran, Iran.
EM mosarab@ut.ac.ir
CR Allen I.M., 1924, NEW PHYTOL, V23, P103, DOI DOI 10.1111/J.1469-8137.1924.TB06624.X
   Armstrong JM, 1934, J GENET, V29, P29, DOI 10.1007/BF02981782
   ECKER R, 1994, EUPHYTICA, V74, P133, DOI 10.1007/BF00033778
   Eid A. R., 2009, American-Eurasian Journal of Agricultural and Environmental Science, V5, P509
   Emsweller S.L., 1937, USDA YB, P890
   Frost H.B., 1927, HEREDITY, V18, P475
   Frost HB, 1931, P NATL ACAD SCI USA, V17, P499, DOI 10.1073/pnas.17.8.499
   Frost HB, 1924, AM NAT, V58, P569, DOI 10.1086/280010
   FROST HB, 1959, GENETICS, V44, P1083
   FROST HOWARD B., 1954, CALIFORNIA AGRIC, V8, P11
   Irani S.F., 2016, ASIAN J ADV BASIC SC, V4, P65
   JOHNSON BL, 1953, GENETICS, V38, P229
   KAPPERT H., 1937, ZEITSCHR INDUKT ABSTAMM U VERERBUNGSL, V73, P233, DOI 10.1007/BF01847486
   KODURU PRK, 1981, THEOR APPL GENET, V59, P197, DOI 10.1007/BF00265494
   MEYEROWITZ EM, 1989, DEVELOPMENT, V106, P209
   Mizukami Y, 1997, PLANT CELL, V9, P393, DOI 10.1105/tpc.9.3.393
   Ortega J, 1977, BOT MACARONESICA, V3, P73
   Philp J, 1931, J GENET, V24, P359, DOI 10.1007/BF02985567
   Prakken R, 1942, HEREDITAS, V28, P297
   Sanchez JL, 2005, PLANT SYST EVOL, V253, P81, DOI 10.1007/s00606-005-0307-7
   Sheidai M., 2006, CARYOLOGIA, V59, P37
   Sheng XG, 2008, PLANT CELL TISS ORG, V92, P55, DOI 10.1007/s11240-007-9304-6
   Tatsuzawa F, 2012, J JPN SOC HORTIC SCI, V81, P91, DOI 10.2503/jjshs1.81.91
   WINGE O, 1931, ZEITSCHR ZUCHT REIHE A PFLANZENZUCHT, V17, P118
   Yaniv Z, 1999, J AGR FOOD CHEM, V47, P637, DOI 10.1021/jf980744k
NR 25
TC 3
Z9 3
U1 0
U2 5
PU POLISH SOC HORTICULTURAL SCI
PI KRAKOW
PA 29 LISTOPADA 54, KRAKOW, 31-425, POLAND
SN 0867-1761
EI 2083-5965
J9 FOLIA HORTIC
JI Folia Hortic.
PD JUN
PY 2017
VL 29
IS 1
BP 51
EP 61
DI 10.1515/fhort-2017-0006
PG 11
WC Horticulture
WE Science Citation Index Expanded (SCI-EXPANDED)
SC Agriculture
GA EZ5BX
UT WOS:000404727900006
OA gold
DA 2023-07-11
ER

PT J
AU Schrader, J
   Unsicker, SB
   Bhattacharya, S
   Mummenhoff, K
AF Schrader, Julian
   Unsicker, Sybille B.
   Bhattacharya, Samik
   Mummenhoff, Klaus
TI Growth form rather than phylogenetic relationship predicts broad
   volatile emission patterns in the Brassicaceae
SO PLANT SYSTEMATICS AND EVOLUTION
LA English
DT Article
DE Brassicaceae; Herbivore-induced volatiles; Induced resistance; Life
   form; Phylogeny; Plant habit
ID PLANT DEFENSE; RESISTANCE; EVOLUTION; HERBIVORY; RESPONSES;
   COMMUNICATION; CONSTRAINTS; INDUCTION; ONTOGENY; EXPRESSION
AB Volatile organic compounds (VOCs) released from plants are known to mediate indirect defense against herbivores and trigger intra- and interplant signaling. While systemic defense response can be mediated both via volatile and vascular signals, it is not clear whether common ancestry and/or plant growth forms influence the choice of either mode in planta. We hypothesize that larger woody plants with a complex anatomy should rely more on volatile-mediated signaling, apparently to circumvent vascular restrictions that slow down the communication over a large distance. On the other hand, in smaller herbaceous plants faster systemic response can be achieved via vascular signaling. To investigate whether plant VOCs emission is related to plant phylogeny or growth form, we studied the composition of herbivory-induced plant volatiles in 13 Brassicaceae species representing all four evolutionary lineages, because this family is characterized by both a well-resolved phylogeny and highly diverse growth forms. Our results revealed that woody species consistently emitted a more complex blend of volatiles than herbaceous species. However, phylogenetic relatedness of the species did not explain the observed volatile emission patterns. This emphasizes the influence of growth form, rather than phylogenetic relationships on the variation in plant volatile emissions. Our findings suggest that woody, perennial plant species emit diverse VOCs, likely because these compounds comprise a more efficient mode of defense response in these large, anatomically complex plants.
C1 [Schrader, Julian; Bhattacharya, Samik; Mummenhoff, Klaus] Osnabruck Univ, Biol Dept, Bot, Barbarastr 11, D-49069 Osnabruck, Germany.
   [Unsicker, Sybille B.] Max Planck Inst Chem Ecol, Dept Biochem, Hans Knoll Str 8, D-07745 Jena, Germany.
   [Bhattacharya, Samik] Max Planck Inst Chem Ecol, Dept Mol Ecol, Hans Knoll Str 8, D-07745 Jena, Germany.
   [Schrader, Julian] Univ Goettingen, Biodivers Macroecol & Biogeog, Busgenweg 1, D-37077 Gottingen, Germany.
C3 University Osnabruck; Max Planck Society; Max Planck Society; University
   of Gottingen
RP Mummenhoff, K (通讯作者)，Osnabruck Univ, Biol Dept, Bot, Barbarastr 11, D-49069 Osnabruck, Germany.
EM Mummenhoff@biologie.uni-Osnabrueck.de
RI Bhattacharya, Samik/J-9659-2019; Schrader, Julian/AAG-9645-2019;
   Unsicker, Sybille B./AAW-6968-2021
OI Bhattacharya, Samik/0000-0001-6151-5217; Schrader,
   Julian/0000-0002-8392-211X; Unsicker, Sybille B./0000-0002-9738-0075;
   Mummenhoff, Klaus/0000-0002-8449-1593
CR Abbott HCDS, 1886, BOT GAZ, V11, P270, DOI [10.1086/326016, DOI 10.1086/326016]
   Agrawal AA, 2007, TRENDS ECOL EVOL, V22, P103, DOI 10.1016/j.tree.2006.10.012
   Agrawal AA, 2015, ECOL LETT, V18, P985, DOI 10.1111/ele.12482
   Agrawal AA, 2011, FUNCT ECOL, V25, P420, DOI 10.1111/j.1365-2435.2010.01796.x
   Arnold TM, 2002, OECOLOGIA, V130, P585, DOI 10.1007/s00442-001-0839-7
   BALDWIN IT, 1983, SCIENCE, V221, P277, DOI 10.1126/science.221.4607.277
   Baldwin IT, 2006, SCIENCE, V311, P812, DOI 10.1126/science.1118446
   Barton KE, 2010, AM NAT, V175, P481, DOI 10.1086/650722
   Boege K, 2005, TRENDS ECOL EVOL, V20, P441, DOI 10.1016/j.tree.2005.05.001
   Carmona D, 2011, FUNCT ECOL, V25, P358, DOI 10.1111/j.1365-2435.2010.01794.x
   Coley PD, 1996, ANNU REV ECOL SYST, V27, P305, DOI 10.1146/annurev.ecolsys.27.1.305
   DAHLGREN RMT, 1980, BOT J LINN SOC, V80, P91, DOI 10.1111/j.1095-8339.1980.tb01661.x
   DAVIS JM, 1991, P NATL ACAD SCI USA, V88, P2393, DOI 10.1073/pnas.88.6.2393
   Diaz S, 2001, TRENDS ECOL EVOL, V16, P646, DOI 10.1016/S0169-5347(01)02283-2
   Diaz S, 2016, NATURE, V529, P167, DOI 10.1038/nature16489
   Farmer EE, 2014, NEW PHYTOL, V204, P282, DOI 10.1111/nph.12897
   Fontana A, 2009, J CHEM ECOL, V35, P833, DOI 10.1007/s10886-009-9654-0
   Franzke A, 2011, TRENDS PLANT SCI, V16, P108, DOI 10.1016/j.tplants.2010.11.005
   Frost CJ, 2007, ECOL LETT, V10, P490, DOI 10.1111/j.1461-0248.2007.01043.x
   Garcia-Guzman G, 2014, NEW PHYTOL, V201, P1106, DOI 10.1111/nph.12562
   Gatehouse JA, 2002, NEW PHYTOL, V156, P145, DOI 10.1046/j.1469-8137.2002.00519.x
   Heil M, 2004, J ECOL, V92, P527, DOI 10.1111/j.0022-0477.2004.00890.x
   Heil M, 2004, NATURE, V430, P205, DOI 10.1038/nature02703
   Heil M, 2007, P NATL ACAD SCI USA, V104, P5467, DOI 10.1073/pnas.0610266104
   Heil M, 2010, BIOL LETTERS, V6, P843, DOI 10.1098/rsbl.2010.0440
   Heil M, 2010, TRENDS ECOL EVOL, V25, P137, DOI 10.1016/j.tree.2009.09.010
   Howe GA, 2008, ANNU REV PLANT BIOL, V59, P41, DOI 10.1146/annurev.arplant.59.032607.092825
   Karban R, 2004, ECOLOGY, V85, P1846, DOI 10.1890/03-0593
   Karban R, 2003, OIKOS, V100, P325, DOI 10.1034/j.1600-0706.2003.12075.x
   Karban R, 2011, FUNCT ECOL, V25, P339, DOI 10.1111/j.1365-2435.2010.01789.x
   Kiefer IW, 2003, PLANT PHYSIOL, V132, P840, DOI 10.1104/pp.103.021709
   Kigathi RN, 2013, J CHEM ECOL, V39, P537, DOI 10.1007/s10886-013-0275-2
   Mauricio R, 1997, ECOLOGY, V78, P1301, DOI 10.1890/0012-9658(1997)078[1301:VITDSO]2.0.CO;2
   Muhlhausen A, 2013, PLANT J, V73, P824, DOI 10.1111/tpj.12079
   Paradis E, 2004, BIOINFORMATICS, V20, P289, DOI [10.1093/bioinformatics/bty633, 10.1093/bioinformatics/btg412]
   Perez-Harguindeguy N, 2013, AUST J BOT, V61, P167, DOI 10.1071/BT12225
   Pichersky E, 2011, ANNU REV PLANT BIOL, V62, P549, DOI 10.1146/annurev-arplant-042110-103814
   Ronsted N, 2012, BMC EVOL BIOL, V12, DOI 10.1186/1471-2148-12-182
   SAITOU N, 1987, MOL BIOL EVOL, V4, P406, DOI 10.1093/oxfordjournals.molbev.a040454
   SCANION JT, 1985, J CHROMATOGR SCI, V23, P333, DOI 10.1093/chromsci/23.8.333
   Schittko U, 2003, J CHEM ECOL, V29, P763, DOI 10.1023/A:1022833022672
   Schuman MC, 2016, ANNU REV ENTOMOL, V61, P373, DOI 10.1146/annurev-ento-010715-023851
   Schuman MC, 2009, NEW PHYTOL, V183, P1134, DOI 10.1111/j.1469-8137.2009.02894.x
   Unsicker SB, 2009, CURR OPIN PLANT BIOL, V12, P479, DOI 10.1016/j.pbi.2009.04.001
   Van Dam NM, 2001, J CHEM ECOL, V27, P547, DOI 10.1023/A:1010341022761
   Van de Peer Y, 2009, PHYLOGENETIC HANDBOOK: A PRACTICAL APPROACH TO PHYLOGENETIC ANALYSIS AND HYPOTHESIS TESTING, 2ND EDITION, P142
   Violle C, 2007, OIKOS, V116, P882, DOI 10.1111/j.2007.0030-1299.15559.x
   WATSON MA, 1984, ANNU REV ECOL SYST, V15, P233, DOI 10.1146/annurev.es.15.110184.001313
   Wink M, 2003, PHYTOCHEMISTRY, V64, P3, DOI 10.1016/S0031-9422(03)00300-5
   Wu JQ, 2010, ANNU REV GENET, V44, P1, DOI 10.1146/annurev-genet-102209-163500
NR 50
TC 3
Z9 5
U1 4
U2 32
PU SPRINGER WIEN
PI WIEN
PA SACHSENPLATZ 4-6, PO BOX 89, A-1201 WIEN, AUSTRIA
SN 0378-2697
EI 1615-6110
J9 PLANT SYST EVOL
JI Plant Syst. Evol.
PD MAY
PY 2017
VL 303
IS 5
BP 653
EP 662
DI 10.1007/s00606-017-1397-8
PG 10
WC Plant Sciences; Evolutionary Biology
WE Science Citation Index Expanded (SCI-EXPANDED)
SC Plant Sciences; Evolutionary Biology
GA ES6ZN
UT WOS:000399699400007
DA 2023-07-11
ER

PT J
AU Yuzbasioglu, S
   Al-Shehbaz, IA
   Yuzbasioglu, E
   Dalyan, E
AF Yuzbasioglu, Sirri
   Al-Shehbaz, Ihsan A.
   Yuzbasioglu, Elif
   Dalyan, Eda
TI Berteroa physocarpa (Brassicaceae), a new species from NW Turkey based
   on morphological and molecular data
SO PHYTOTAXA
LA English
DT Article
DE Anatolia; Berteroa; Cruciferae; cytology; ITS
ID INTERNAL TRANSCRIBED SPACER; PHYLOGENETIC-RELATIONSHIPS; ALYSSEAE
   BRASSICACEAE; KNOWLEDGE DATABASE; NONCODING REGIONS; CHLOROPLAST;
   SEQUENCES; TREE
AB Berteroa physocarpa, a new species from the subalpine-alpine zone (1600-2200 m) of northwest Anatolia, is described and illustrated. It shares with the other species of Berteroa 2n= 16 and morphologically is readily distinguished from them by having distinctly inflated fruit with glabrous valves. Sequences of nuclear ribosomal transcribed spacer (ITS) region were used to determine the relationship of Berteroa species using maximum likelihood methods. The phylogenetic results confirmed the recently established systematic history of Berteroa and also supported the recognition of this new species.
C1 [Yuzbasioglu, Sirri] Istanbul Univ, Dept Pharmaceut Bot, Fac Pharm, TR-34116 Istanbul, Turkey.
   [Al-Shehbaz, Ihsan A.] Missouri Bot Garden, POB 299, St Louis, MO 63166 USA.
   [Yuzbasioglu, Elif; Dalyan, Eda] Istanbul Univ, Dept Bot, Fac Sci, Istanbul, Turkey.
C3 Istanbul University; Missouri Botanical Gardens; Istanbul University
RP Yuzbasioglu, S (通讯作者)，Istanbul Univ, Dept Pharmaceut Bot, Fac Pharm, TR-34116 Istanbul, Turkey.
EM yuzbasis@istanbul.edu.tr
RI Yüzbaşıoğlu, Elif/AAC-8244-2020; Yüzbaşıoğlu, İbrahim
   Sırrı/AAC-8027-2020; Dalyan, eda/AAM-8939-2020
FU Scientific Research Projects Coordination Unit of Istanbul University
   [31628, 51515, 41364]
FX We would like to thanks to the curators of ANK, BULU, GAT, GAZI, HUB,
   ISTE, KATO and LINZ herbaria who allowed us to study their Berteroa
   specimens. Our thanks also to the reviewers and to the editor Karol
   Marhold, who helped us to improve manuscript. This work was supported by
   Scientific Research Projects Coordination Unit of Istanbul University
   (Project numbers: 31628, 51515, 41364).
CR Al-Shehbaz IA, 2012, TAXON, V61, P931, DOI 10.1002/tax.615002
   Alvarez I, 2003, MOL PHYLOGENET EVOL, V29, P417, DOI 10.1016/S1055-7903(03)00208-2
   Ancev M., 1999, FLORA MEDITERRANEA, P323
   Appel O, 2003, FA GE VAS P, V5, P75
   BOCZANTZEVA VV, 1979, BOT ZH, V64, P1440
   Boissier E., 1849, DIAGNOSES PLANTARUM, V2
   Boissier E., 1854, DIAGNOSES PLANTARUM, V2
   Cullen J., 1965, FLORA TURKEY E AEGEA, V1, P360
   Daskin Ruziye, 2011, Phytologia Balcanica, V17, P213
   Davis P. H., 1988, FLORA TURKEY E AEGEA, V10
   de Candolle AP, 1821, REGNI VEGETABILIS SY, V2
   DeCandolle AP, 1821, MEM MUS HIST NAT, V7, P169
   Dereeper A, 2010, BMC EVOL BIOL, V10, DOI 10.1186/1471-2148-10-8
   Desvaux N.A., 1815, J BOT AGR, V3, P162
   German DA, 2009, PLANT SYST EVOL, V283, P33, DOI 10.1007/s00606-009-0213-5
   IUCN Species Survival Commission, 2001, 51 M IUCN COUNC VERS
   Kiefer M, 2014, PLANT CELL PHYSIOL, V55, DOI 10.1093/pcp/pct158
   Koch MA, 2012, TAXON, V61, P1001, DOI 10.1002/tax.615007
   Letunic I, 2016, NUCLEIC ACIDS RES, V44, pW242, DOI 10.1093/nar/gkw290
   LEVAN A, 1964, HEREDITAS-GENETISK A, V52, P201, DOI 10.1111/j.1601-5223.1964.tb01953.x
   Linnaeus C., 1753, SPECIES PLANTARUM
   Mutlu B., 2012, TURKIYE BITKILERI LI
   Nguyen Lam-Tung, 2015, Mol Biol Evol, V32, P268, DOI 10.1093/molbev/msu300
   OKane SL, 1996, SYST BOT, V21, P559, DOI 10.2307/2419615
   Ozbek MU, 2015, GAZI U J SCI, V28, P545
   Resetnik I, 2013, MOL PHYLOGENET EVOL, V69, P772, DOI 10.1016/j.ympev.2013.06.026
   Shaw J, 2007, AM J BOT, V94, P275, DOI 10.3732/ajb.94.3.275
   Sibthorp J., 1813, FLORA GRAECA PRODOMU, V2
   Sorger F., 1978, STAPFIA LINZ, V3, P1
   Spaniel S, 2015, PLANT SYST EVOL, V301, P2463, DOI 10.1007/s00606-015-1257-3
   Stojanoff N. A., 1948, FLORE DE LA BULGARIE
   TABERLET P, 1991, PLANT MOL BIOL, V17, P1105, DOI 10.1007/BF00037152
   Tamura K, 2013, MOL BIOL EVOL, V30, P2725, DOI [10.1093/molbev/mst197, 10.1093/molbev/msr121]
   Thompson JD, 1997, NUCLEIC ACIDS RES, V25, P4876, DOI 10.1093/nar/25.24.4876
   Ventenat E. P., 1802, DESCRIPTION PLANTE 9, P81
   Warwick SI, 2006, PLANT SYST EVOL, V259, P237, DOI 10.1007/s00606-006-0421-1
   Warwick SI, 2005, CAN J BOT, V83, P467, DOI [10.1139/B05-021, 10.1139/b05-021]
   Warwick SI, 2004, CAN J BOT, V82, P376, DOI 10.1139/B04-012
   Warwick SI, 2008, BOTANY, V86, P315, DOI 10.1139/B08-013
   Warwick SI, 2010, PLANT SYST EVOL, V285, P209, DOI 10.1007/s00606-010-0271-8
   White T.J., 1990, PCR PROTOCOLS GUIDE, P315, DOI [10.1016/B978, DOI 10.1016/B978-0-12-372180-8.50042-1]
   Yuzbasioglu S, 2015, PLANT SYST EVOL, V301, P2043, DOI 10.1007/s00606-015-1212-3
NR 42
TC 3
Z9 4
U1 1
U2 7
PU MAGNOLIA PRESS
PI AUCKLAND
PA 250F Marua Road Mt Wellington, AUCKLAND, ST LUKES 1023, NEW ZEALAND
SN 1179-3155
EI 1179-3163
J9 PHYTOTAXA
JI Phytotaxa
PD APR 24
PY 2017
VL 305
IS 2
BP 87
EP 96
DI 10.11646/phytotaxa.305.2.2
PG 10
WC Plant Sciences
WE Science Citation Index Expanded (SCI-EXPANDED)
SC Plant Sciences
GA ET9LE
UT WOS:000400627900002
DA 2023-07-11
ER

PT J
AU Kougioumoutzis, K
   Kalpoutzakis, E
   Constantinidis, T
AF Kougioumoutzis, K.
   Kalpoutzakis, E.
   Constantinidis, Th
TI Multivariate morphometric analysis and taxa delimitation in two narrow
   Greek endemics: Astragalus maniaticus and Aethionema saxatile subsp
   corinthiacum
SO PLANT BIOSYSTEMS
LA English
DT Article
DE Aethionema; Astragalus; conservation; discriminant analysis; endemics;
   Greece; morphometry; taxonomic revision
ID TAXONOMIC INFLATION; BRASSICACEAE; FABACEAE; SYSTEMATICS
AB Astragalus maniaticus and Aethionema saxatile subsp. corinthiacum have vague taxonomic relationships. Astragalus maniaticus was placed in sect. Hypoglottis but shows affinities to A. suberosus subsp. haarbachii of sect. Platyglottis. The Aethionema saxatile complex is an intriguing group due to the wide distribution and morphological variability of its taxa. In order to elucidate the variation patterns of these two taxa and to test their morphological identity, we carried out several multivariate morphometric (stepwise canonical and classificatory) analyses. They revealed that Astragalus maniaticus cannot be distinguished from A. suberosus subsp. haarbachii on morphological grounds. Therefore, it is transferred to sect. Platyglottis and regarded a heterotypic synonym of A. suberosus subsp. haarbachii. The taxonomic interpretation of Aethionema saxatile subsp. corinthiacum necessitated a broad revision of the Ae. saxatile group in Greece and detection of its relations with Ae. rhodopaeum, a Bulgarian endemic. The analyses showed that Ae. saxatile subsp. corinthiacum represents a distinct taxon; likewise, three additional subspecies receive support of similar strength: subsp. creticum, subsp. graecum and subsp. oreophilum. Intermediate forms between subsp. oreophilum and subsp. saxatile were detected in NW Greece. Ae. rhodopaeum is more variable than its original circumscription and is considered as another subspecies of Ae. saxatile.
C1 [Kougioumoutzis, K.; Constantinidis, Th] Natl & Kapodistrian Univ Athens, Dept Systemat & Ecol, Fac Biol, GR-15703 Athens, Greece.
   [Kalpoutzakis, E.] Natl & Kapodistrian Univ Athens, Sch Pharm, Div Pharmacognosy & Chem Nat Prod, Athens, Greece.
C3 National & Kapodistrian University of Athens; National & Kapodistrian
   University of Athens
RP Kougioumoutzis, K (通讯作者)，Natl & Kapodistrian Univ Athens, Dept Systemat & Ecol, Fac Biol, GR-15703 Athens, Greece.
EM constgr@biol.uoa.gr
RI Kougioumoutzis, Kostas/H-7420-2019; Constantinidis,
   Theophanis/AAD-7242-2019
OI Kougioumoutzis, Kostas/0000-0002-6938-3025; 
FU National & Kapodistrian University of Athens Special Account for
   Research Grants [11241]
FX This work was partially supported by the National & Kapodistrian
   University of Athens Special Account for Research Grants [grant number
   11241].
CR Agullo JC, 2013, PLANT BIOSYST, V147, P645, DOI 10.1080/11263504.2013.776650
   Al-Shehbaz IA, 2006, PLANT SYST EVOL, V259, P89, DOI 10.1007/s00606-006-0415-z
   Andersson I., 1983, WILLDENOWIA, V13, P3
   Appel O, 2003, FA GE VAS P, V5, P75
   Brullo C, 2011, NORD J BOT, V29, P518, DOI 10.1111/j.1756-1051.2011.01104.x
   Chater A, 1993, FLORA EUROPAEA, V1, P388
   Chater AO, 1968, FLORA EUROPAEA, V2, P108
   Davis PH, 1965, FLORA TURKEY E AEGEA
   Dimopoulos P., 2013, Englera, V31
   Greuter W., 2012, BOCCONEA, V25, P5, DOI DOI 10.7320/B0CC25.005
   Henderson A, 2006, BOT J LINN SOC, V151, P103, DOI 10.1111/j.1095-8339.2006.00526.x
   Huberty C, 2006, APPL MANOVA DISCRIMI
   Huberty CJ, 2000, EDUC PSYCHOL MEAS, V60, P543, DOI 10.1177/00131640021970718
   Isaac NJB, 2004, TRENDS ECOL EVOL, V19, P464, DOI 10.1016/j.tree.2004.06.004
   IUCN, 2008, IUCN RED LIST CAT CR
   IUCN Standards and Petitions Subcommittee, 2014, GUID US IUCN RED LIS
   Jimenez JF, 2009, FOLIA GEOBOT, V44, P145, DOI 10.1007/s12224-009-9040-2
   Kalpoutzakis E, 2009, RED DATA BOOK RARE T, P135
   Kalpoutzakis E, 2012, NORD J BOT, V30, P195, DOI 10.1111/j.1756-1051.2011.01490.x
   Kaplan Z, 2012, BOT J LINN SOC, V170, P112, DOI 10.1111/j.1095-8339.2012.01270.x
   Knapp S, 2005, TRENDS ECOL EVOL, V20, P7, DOI 10.1016/j.tree.2004.11.001
   Kougioumoutzis K., 2012, Edinburgh Journal of Botany, V69, P53, DOI 10.1017/S0960428611000394
   Mallet J, 2005, TRENDS ECOL EVOL, V20, P8, DOI 10.1016/j.tree.2004.11.002
   Marhold K, 2011, REGNUM VEG, V153, P73
   Pavlova D, 2007, BOT J LINN SOC, V155, P533, DOI 10.1111/j.1095-8339.2007.00722.x
   Pinna MS, 2014, SYST BIODIVERS, V12, P211, DOI 10.1080/14772000.2014.904827
   PODLECH D, 1990, Mitteilungen der Botanischen Staatssammlung Muenchen, V29, P541
   Podlech D., 2008, Feddes Repertorium, V119, P310, DOI 10.1002/fedr.200811171
   Podlech D, 2011, THESAURUS ASTRAGALOR
   Schneider CA, 2012, NAT METHODS, V9, P671, DOI 10.1038/nmeth.2089
   Strid Arne, 2005, Phytologia Balcanica, V11, P69
   Taeb F, 2012, FEDD REP, V123, P1
   Tan K, 1997, PLANT SYST EVOL, V206, P47, DOI 10.1007/BF00987940
   Tan K, 2001, THE PELOPONNESE
   Tan K, 2002, FLORA HELLENICA, V2, P261
   Tan K, 2013, NORD J BOT, V31, P282, DOI 10.1111/j.1756-1051.2012.00045.x
   THIERS B, 2015, INDEX HERBARIORUM GL
   Zarkos G, 2011, PHYTOL BALCAN, V19, P394
NR 38
TC 3
Z9 3
U1 0
U2 17
PU TAYLOR & FRANCIS LTD
PI ABINGDON
PA 2-4 PARK SQUARE, MILTON PARK, ABINGDON OR14 4RN, OXON, ENGLAND
SN 1126-3504
EI 1724-5575
J9 PLANT BIOSYST
JI Plant Biosyst.
PD FEB
PY 2017
VL 151
IS 1
BP 108
EP 116
DI 10.1080/11263504.2015.1103797
PG 9
WC Plant Sciences
WE Science Citation Index Expanded (SCI-EXPANDED)
SC Plant Sciences
GA EI6RY
UT WOS:000392625200013
DA 2023-07-11
ER

PT J
AU Fedotov, AP
   Ezhova, TA
   Timonin, AC
AF Fedotov, Alexey P.
   Ezhova, Tatiana A.
   Timonin, Alexander C.
TI Bizarre lamina margins in tae mutant of Arabidopsis thaliana (L.) Heynh.
   (Brassicaceae)
SO WULFENIA
LA English
DT Article
DE leaf anatomy; lamina; primary margin; secondary margin; ectopic lobe;
   tae mutant; Arabidopsis thaliana
ID HOMEOBOX GENES
AB Phenotypic effects of tae mutation on leaves greatly differ from those produced by any known so far mutant genes involved in leaf development in Arabidopsis thaliana. This mutation does not affect the basic anatomical structure of the lamina, though it causes looser palisade and spongy chlorenchyma. Tae mutation causes local suppression of the lamina growing in width which is locally accompanied by 1) altered generating functioning of the sub-marginal meristem which results in a changed mesophyll development up to its absence in the lamina margin; 2) disharmonious growing in width of adaxial and abaxial sides of the lamina; 3) development of the secondary margin of the adaxial side of the lamina; and 4) local growing of the secondary margin into ectopic lobe(s), the latter being typically absent in A. thaliana.
C1 [Fedotov, Alexey P.] Lomonosov Moscow State Univ, Fac Biotechnol, Vorobyevy Gory 1 51, Moscow 119992, Russia.
   [Ezhova, Tatiana A.] Lomonosov Moscow State Univ, Fac Biol, Dept Genet, Vorobyevy Gory 1 12, Moscow 119992, Russia.
   [Timonin, Alexander C.] Lomonosov Moscow State Univ, Fac Biol, Dept Higher Plants, Vorobyevy Gory 1 12, Moscow 119992, Russia.
C3 Lomonosov Moscow State University; Lomonosov Moscow State University;
   Lomonosov Moscow State University
RP Timonin, AC (通讯作者)，Lomonosov Moscow State Univ, Fac Biol, Dept Higher Plants, Vorobyevy Gory 1 12, Moscow 119992, Russia.
EM alex-f96@yandex.ru; ezhova2001@mail.ru; timonin58@mail.ru
RI Fedotov, Alexey/ABA-9130-2020; Ezhova, Tatyana/AAH-4413-2021
FU Russian Foundation for Basic Research [16-04-00437]
FX We are greatly indebted to Dr Sergey R. Majorov for photographs of A.
   thaliana leaves (Fig. 1). We are grateful to Mr. Georgy N. Davidovich,
   the head, and also to the staff of the Electron Microscopy Laboratory of
   Lomonosov Moscow State University for opportunity to SEM investigation.
   The present investigation was supported by Russian Foundation for Basic
   Research (grant No. 16-04-00437).
CR Barykina R.P., 2004, HDB BOT MICROTECHNOL
   DALE J. E., 1983, GROWTH FUNCTIONING L, P151
   Esau K., 1965, PLANT ANATOMY
   FIGDOR W., 1906, BER DEUT BOT GES, V24, P13
   Foster AS, 1936, BOT REV, V2, P349
   GOEBEL K., 1902, BIOL CENTRALBL, V22, P481
   GOEBEL K., 1902, BIOL CENTRALBL, V22, P385
   GOEBEL K., 1902, BIOL ZBL, V22, P417
   Guinis M., 1979, MORPHOLOGY SEED PLAN
   Ha CM, 2003, DEVELOPMENT, V130, P161, DOI 10.1242/dev.00196
   IcHmAsm Y., 2015, FRONTIERS PL SCI
   Lebedeva OV, 2005, RUSS J GENET+, V41, P871, DOI 10.1007/s11177-005-0174-x
   NAPP-ZINN K., 1973, HDB PFLANZEN ANATOMI, V7
   SACHS T, 1969, ANN BOT-LONDON, V33, P263, DOI 10.1093/oxfordjournals.aob.a084281
   Semiarti E, 2001, DEVELOPMENT, V128, P1771
   SNOW M., 1941, NEW PHYTOL, V40, P133, DOI 10.1111/j.1469-8137.1941.tb07034.x
   Tsukaya Hirokazu, 2002, Arabidopsis Book, V1, pe0072, DOI [10.1199/tab.0163, 10.1199/tab.0072]
NR 17
TC 3
Z9 4
U1 0
U2 0
PU LANDESMUSEUM KARNTEN
PI KLAGENFURT
PA MUSEUMGASSE 2, KLAGENFURT, A-9021, AUSTRIA
SN 1561-882X
J9 WULFENIA
JI Wulfenia
PY 2017
VL 24
BP 163
EP 170
PG 8
WC Plant Sciences
WE Science Citation Index Expanded (SCI-EXPANDED)
SC Plant Sciences
GA FP8IY
UT WOS:000417887400013
DA 2023-07-11
ER

PT J
AU Hao, GQ
   Zhang, CB
   Al-Shehbaz, IA
   Guo, XY
   Bi, H
   Wang, JY
   Liu, JQ
AF Hao, Guoqian
   Zhang, Changbing
   Al-Shehbaz, Ihsan A.
   Guo, Xinyi
   Bi, Hao
   Wang, Junyin
   Liu, Jianquan
TI Eutrema giganteum (Brassicaceae), a new species from Sichuan, southwest
   China
SO PHYTOKEYS
LA English
DT Article
DE Brassicaceae; Cruciferae; Eutrema giganteum; new species; Eutrema
   yunnanense; molecular phylogeny
ID MAXIMUM-LIKELIHOOD; DELIMITATION; CHARACTERS
AB Eutrema giganteum (Brassicaceae), a new species from Hengduan Mountains in Sichuan Province, southwest China, is described, and its relationships to the closely related E. yunnanense is discussed based on morphological, cytological, and molecular data. It is similar morphologically to E. yunnanense but is readily distinguished by having robust (vs. slender), erect (vs. decumbent), and branched (vs. mostly simple), and rather tall stems (60-110 cm vs. 20-60 cm); curved (vs. straight), smooth (vs. torulose), and shorter fruit (5-8 mm vs. 8-15 mm); and fewer ovules per ovary (1-4 vs. 6-10). All examined individuals from different populations of E. giganteum clustered into a single clade sister to E. yunnanense in phylogenetic analyses using the combined nuclear ITS and plastid DNA datasets. Our cytological studies revealed that the chromosome number of E. giganteum is 2n = 44, with a genome size of 1160 (+/- 8) Mb, while that of E. yunnanense is 2n = 28, with a genome size of 718 (+/- 15) Mb. Multiple lines of evidence support the recognition of E. giganteum as a distinct species well differentiated from E. yunnanense.
C1 [Hao, Guoqian; Wang, Junyin] Biodivers Inst Mt Emei, Mt Emei Scen Area Management Comm, Leshan 614000, Peoples R China.
   [Zhang, Changbing] Sichuan Acad Grassland Sci, Chengdu 610065, Peoples R China.
   [Al-Shehbaz, Ihsan A.] Missouri Bot Garden, POB 299, St Louis, MO 63166 USA.
   [Guo, Xinyi; Bi, Hao; Liu, Jianquan] Sichuan Univ, Coll Life Sci, MOE Key Lab Bioresources & Ecoenvironm, Chengdu 610065, Peoples R China.
C3 Missouri Botanical Gardens; Sichuan University
RP Liu, JQ (通讯作者)，Sichuan Univ, Coll Life Sci, MOE Key Lab Bioresources & Ecoenvironm, Chengdu 610065, Peoples R China.
EM liujq@nwipb.ac.cn
RI Guo, Xinyi/R-1988-2018
OI Guo, Xinyi/0000-0001-5416-7787
FU National Natural Science Foundation of China [31590821]; Sichuan
   Province Youth Science and Technology Innovation Team [2014TD003]
FX This research was supported by grants from National Natural Science
   Foundation of China (31590821) and Sichuan Province Youth Science and
   Technology Innovation Team (2014TD003).
CR Al-Shehbaz Ihsan A., 2005, Harvard Papers in Botany, V10, P129, DOI 10.3100/1043-4534(2005)10[129:ASOEB]2.0.CO;2
   Al-Shehbaz Ihsan A., 2007, Harvard Papers in Botany, V11, P277, DOI 10.3100/1043-4534(2007)11[277:TNSODA]2.0.CO;2
   [Anonymous], FLORA CHINA
   Cunningham CW, 1997, MOL BIOL EVOL, V14, P733, DOI 10.1093/oxfordjournals.molbev.a025813
   de Queiroz K, 1998, ENDLESS FORMS, P57
   De Queiroz K, 2007, SYST BIOL, V56, P879, DOI 10.1080/10635150701701083
   Du Ning, 2004, Acta Botanica Yunnanica, V26, P645
   Farris JS, 1995, SYST BIOL, V44, P570, DOI 10.2307/2413663
   Fujita MK, 2012, TRENDS ECOL EVOL, V27, P480, DOI 10.1016/j.tree.2012.04.012
   Gan QL, 2014, NOVON, V23, P162, DOI 10.3417/2011045
   Hao GQ, 2016, PHYTOTAXA, V286, P23, DOI 10.11646/phytotaxa.286.1.3
   Hao GQ, 2015, PHYTOTAXA, V224, P185, DOI 10.11646/phytotaxa.224.2.5
   Hendrixson BE, 2013, MOL PHYLOGENET EVOL, V66, P327, DOI 10.1016/j.ympev.2012.10.004
   Hu H, 2015, TAXON, V64, P714, DOI 10.12705/644.4
   Liu Jianquan, 2016, Biodiversity Science, V24, P1004, DOI 10.17520/biods.2016222
   McKay BD, 2013, MOL ECOL, V22, P4943, DOI 10.1111/mec.12446
   Ning Zu-Lin, 2006, Wuhan Zhiwuxue Yanjiu, V24, P47
   Simmons MP, 2001, SYST BIOL, V50, P454, DOI 10.1080/10635150120427
   Stamatakis A, 2006, BIOINFORMATICS, V22, P2688, DOI 10.1093/bioinformatics/btl446
   Stockman AK, 2007, MOL ECOL, V16, P3374, DOI 10.1111/j.1365-294X.2007.03389.x
   Su X, 2015, ANN BOT-LONDON, V116, P35, DOI 10.1093/aob/mcv062
   Swofford D.L., 2002, PAUP PHYLOGENETIC AN
   Tamura K, 2013, MOL BIOL EVOL, V30, P2725, DOI [10.1093/molbev/mst197, 10.1093/molbev/msr121]
   Thompson JD, 1997, NUCLEIC ACIDS RES, V25, P4876, DOI 10.1093/nar/25.24.4876
   Warwick SI, 2006, PLANT SYST EVOL, V259, P237, DOI 10.1007/s00606-006-0421-1
   Warwick SI, 2006, CAN J BOT, V84, P269, DOI 10.1139/B05-161
   Wheeler QD, 2000, SPECIES CONCEPTS AND PHYLOGENETIC THEORY: A DEBATE, P55
   Xiao Y, 2015, PHYTOTAXA, V219, P233, DOI 10.11646/phytotaxa.219.3.3
   Young ND, 2003, BMC BIOINFORMATICS, V4, DOI 10.1186/1471-2105-4-6
NR 29
TC 3
Z9 4
U1 0
U2 14
PU PENSOFT PUBLISHERS
PI SOFIA
PA 12 PROF GEORGI ZLATARSKI ST, SOFIA, 1700, BULGARIA
SN 1314-2011
EI 1314-2003
J9 PHYTOKEYS
JI PhytoKeys
PY 2017
IS 82
BP 15
EP 26
DI 10.3897/phytokeys.82.12329
PG 12
WC Plant Sciences
WE Science Citation Index Expanded (SCI-EXPANDED)
SC Plant Sciences
GA EZ8ID
UT WOS:000404967300002
PM 28794679
OA Green Published, gold, Green Submitted
DA 2023-07-11
ER

PT J
AU Hao, GQ
   Al-Shehbaz, IA
   Liang, QL
   Wang, Q
   Liu, JQ
AF Hao, Guoqian
   Al-Shehbaz, Ihsan A.
   Liang, Qianlong
   Wang, Qian
   Liu, Jianquan
TI Eutrema tianshanense (Brassicaceae), a new species from Tian Shan
   Mountains of central Asia
SO PHYTOTAXA
LA English
DT Article
DE Cruciferae; Eutrema; new species; Tian Shan Mountains
ID DELIMITATION; INTERFACE
AB Eutrema tianshanense, a new species of Brassicaceae growing near to the permanent glaciation area in the Tian Shan Mountains of central Asia, is described. It is quite similar morphologically to E. heterophyllum, and E. racemosum from the Qinghai- Tibet Plateau and adjacent regions, and to E. edwardsii of Qinghai-Tibet Plateau, Central and North Asia, and northern North America, but with rounder and smaller leaves. In addition to its long-distance disjunction from the ranges of the above three species, phylogenetic analyses based on sequence variations of multiple chloroplast DNA markers and nuclear ITS suggested that E. tianshanense and these species represent two independently evolved lineages in Tian Shan Mountains and the Qinghai-Tibet Plateau. Their morphological similarities may have resulted from the same selection pressures in the alpine habitats where they grow.
C1 [Hao, Guoqian; Liang, Qianlong; Liu, Jianquan] Sichuan Univ, Coll Life Sci, MOE Key Lab Bioresources & Ecoenvironm, Chengdu 610065, Peoples R China.
   [Hao, Guoqian; Liang, Qianlong; Liu, Jianquan] Sichuan Univ, State Key Lab Biotherapy, Chengdu 610065, Peoples R China.
   [Al-Shehbaz, Ihsan A.] Missouri Bot Garden, POB 299, St Louis, MO 63166 USA.
   [Hao, Guoqian] Mt Emei Scen Area Management Comm, Biodivers Inst Mt Emei, Leshan 614000, Peoples R China.
   [Wang, Qian] Zunyi Med Uniers, Res Ctr Med & Biol, Zunyi 563000, Peoples R China.
C3 Sichuan University; Sichuan University; Missouri Botanical Gardens
RP Liu, JQ (通讯作者)，Sichuan Univ, Coll Life Sci, MOE Key Lab Bioresources & Ecoenvironm, Chengdu 610065, Peoples R China.; Liu, JQ (通讯作者)，Sichuan Univ, State Key Lab Biotherapy, Chengdu 610065, Peoples R China.
EM liujq@nwipb.ac.cn
FU National Natural Science Foundation of China [31590821]; Sichuan
   Province Youth Science and technology innovation team [2014TD003]
FX This research was supported by grants from National Natural Science
   Foundation of China (31590821) and Sichuan Province Youth Science and
   technology innovation team (2014TD003).
CR AKAIKE H, 1974, IEEE T AUTOMAT CONTR, VAC19, P716, DOI 10.1109/TAC.1974.1100705
   Al-Shehbaz Ihsan A., 2005, Harvard Papers in Botany, V10, P129, DOI 10.3100/1043-4534(2005)10[129:ASOEB]2.0.CO;2
   An Z. X., 1987, FLORA REIPUBLICAE PO, V33, P400
   Bocher T. W., 1978, GREENLANDS FLORA
   Bond JE, 2008, SYST BIOL, V57, P628, DOI 10.1080/10635150802302443
   Brown R., 1823, CHLORIS MELVILLIANA
   Bunge A. A., 1839, DELECTUS SEMINUM HOR
   CHADWICK CI, 1993, ECON BOT, V47, P113, DOI 10.1007/BF02862015
   Couvreur TLP, 2010, MOL BIOL EVOL, V27, P55, DOI 10.1093/molbev/msp202
   de Candolle AP, 1821, REGNI VEGETABILIS SY, V2
   de Queiroz K, 1998, ENDLESS FORMS, P57
   De Queiroz K, 2007, SYST BIOL, V56, P879, DOI 10.1080/10635150701701083
   Doyle JJ, 1987, PHYTOCHEMICAL B BOT, V19, P11
   Drummond AJ, 2007, BMC EVOL BIOL, V7, DOI 10.1186/1471-2148-7-214
   Drummond AJ, 2006, PLOS BIOL, V4, P699, DOI 10.1371/journal.pbio.0040088
   Fujita MK, 2012, TRENDS ECOL EVOL, V27, P480, DOI 10.1016/j.tree.2012.04.012
   Gan QL, 2014, NOVON, V23, P162, DOI 10.3417/2011045
   Hao GQ, 2015, PHYTOTAXA, V224, P185, DOI 10.11646/phytotaxa.224.2.5
   HARA H, 1973, Journal of Japanese Botany, V48, P97
   Hendrixson BE, 2013, MOL PHYLOGENET EVOL, V66, P327, DOI 10.1016/j.ympev.2012.10.004
   Higuchi T., 2002, ARCHAEOLOGICAL REPOR
   Holl F., 1842, FLORA VON SACHSEN, V1
   Hu H, 2015, TAXON, V64, P714, DOI 10.12705/644.4
   Huelsenbeck JP, 2001, BIOINFORMATICS, V17, P754, DOI 10.1093/bioinformatics/17.8.754
   Koidzumi G, 1930, FLORAE SYMBOLAE ORIE
   Linnaeus C., 1753, SPECIES PLANTARUM, V2, P665
   Lysak MA, 2005, GENOME RES, V15, P516, DOI 10.1101/gr.3531105
   Mayr E., 1982, GROWTH BIOL THOUGHT
   McKay BD, 2013, MOL ECOL, V22, P4943, DOI 10.1111/mec.12446
   Miquel F. A. W., 1866, ANN MUSEI BOT LUGDUN, V2, P1
   Nylander J.A.A., 2004, MRMODELTEST V2
   Pallas P. S., 1773, REISE DURCH VERSCHIE, V2
   Rannala B, 1996, J MOL EVOL, V43, P304, DOI 10.1007/PL00006090
   Smith W. W., 1919, NOTES ROY BOT GARD, V11, P191
   Stamatakis A, 2006, BIOINFORMATICS, V22, P2688, DOI 10.1093/bioinformatics/btl446
   Stockman AK, 2007, MOL ECOL, V16, P3374, DOI 10.1111/j.1365-294X.2007.03389.x
   Su X, 2015, ANN BOT-LONDON, V116, P35, DOI 10.1093/aob/mcv062
   Tamura K, 2011, MOL BIOL EVOL, V28, P2731, DOI 10.1093/molbev/msr121
   Thompson JD, 1997, NUCLEIC ACIDS RES, V25, P4876, DOI 10.1093/nar/25.24.4876
   Warwick SI, 2006, CAN J BOT, V84, P269, DOI 10.1139/B05-161
   Wiens JJ, 2007, SYST BIOL, V56, P875, DOI 10.1080/10635150701748506
   William J. C., 1996, FLORA YUKON TERRITOR, P1
   Xiao Y, 2015, PHYTOTAXA, V219, P233, DOI 10.11646/phytotaxa.219.3.3
NR 43
TC 3
Z9 3
U1 0
U2 13
PU MAGNOLIA PRESS
PI AUCKLAND
PA PO BOX 41383, AUCKLAND, ST LUKES 1030, NEW ZEALAND
SN 1179-3155
EI 1179-3163
J9 PHYTOTAXA
JI Phytotaxa
PD NOV 25
PY 2016
VL 286
IS 1
BP 23
EP 31
DI 10.11646/phytotaxa.286.1.3
PG 9
WC Plant Sciences
WE Science Citation Index Expanded (SCI-EXPANDED)
SC Plant Sciences
GA EF4YH
UT WOS:000390337400003
DA 2023-07-11
ER

PT J
AU Gonzales, P
   Cano, A
AF Gonzales, Paul
   Cano, Asuncion
TI Two new species of Viola (Violaceae) named in honor of preceding
   Peruvian botanists
SO PHYTOTAXA
LA English
DT Article
DE Andean violet; Viola sect. Andinium; Violaceae; Peruvian Andes
ID BRASSICACEAE
AB We describe and illustrate Viola ferreyrae and Viola enmae (Violaceae), two new species of Viola section Andinium, both from the high Andes of southeastern Peru. Viola ferreyrae is named in honor of Ramon Ferreyra and Viola enmae in honor of Enma Cerrate, two Peruvian botanists who have greatly contributed to Peruvian botany. Viola ferreyrae is similar to Viola granulosa by its white flowers with purple lines and lack of a spur, but differs in having pinnatifid to pinnatipartite leaves, two pairs of stipules located at two different positions, and the upper surface of the leaf blade reticulate-alveolate (not granulose). Viola enmae is similar to Viola calchaquiensis by its small, crenulate and spathulate leaves, undulate crenulations, lacking stipules, upper and lateral petals oblong-obovate and reflexed, style apex truncated with margin trilobed, but differs in having blade narrowed, margins bearing 2(-3) undulate crenulations per side, bracteoles short, petals smaller, lateral petals smooth (not papillose-bearded), and lowermost petals somewhat emarginate.
C1 [Gonzales, Paul; Cano, Asuncion] Univ Nacl Mayor San Marcos, Museo Hist Nat, Dept Dicotiledoneas, Lab Florist, Av Arenales 1256, Lima 11, Peru.
   [Cano, Asuncion] UNMSM, Fac Ciencias Biol, Inst Invest Ciencias Biol Antonio Raimondi ICBAR, Av German Amezaga S-N, Lima 11, Peru.
C3 Universidad Nacional Mayor de San Marcos; Universidad Nacional Mayor de
   San Marcos
RP Gonzales, P (通讯作者)，Univ Nacl Mayor San Marcos, Museo Hist Nat, Dept Dicotiledoneas, Lab Florist, Av Arenales 1256, Lima 11, Peru.
EM pgonzalesarce@hotmail.com
RI Arce, Paul gonzales/ABC-3107-2020
OI Cano, Asuncion/0000-0002-5759-4650; Gonzales, Paul/0000-0002-6799-376X
CR Al-Shehbaz Ihsan A., 2015, Harvard Papers in Botany, V20, P1, DOI 10.3100/hpib.v20iss1.2015.n1
   Al-Shehbaz IA, 2015, NOVON, V24, P6, DOI 10.3417/2015003
   Al-Shehbaz IA, 2013, KEW BULL, V68, P219, DOI [10.1007/S12225-013-9447-Z, 10.1007/s12225-013-9447-z]
   Baehni C., 1941, FLORA OF PERU, V13, P56
   Ballard HE, 2012, BRITTONIA, V64, P353, DOI 10.1007/s12228-012-9238-0
   Ballard HE, 1998, SYST BOT, V23, P439, DOI 10.2307/2419376
   BECKER W., 1926, REP SPEC NOV REG VEG, V23, P222
   Becker W., 1909, REPERTORIUM SPECIERU, V7, P123
   Becker W., 1906, BOT JB SYSTEMATIK PF, P587
   Burtt B.L., 1948, NEW SPECIES NOTOTRIC, V3, P125
   Gonzales P., 2015, DARWINIANA, V3, P1
   Leybold F., 1859, PSYCROPHILA HOLOPHYL, V16, P678
   Liesner R.L., 1993, MONOGRAPHS SYSTEMATI, V45, P1180
   Marcussen T, 2015, SYST BIOL, V64, P84, DOI 10.1093/sysbio/syu071
   Montesinos-Tubee DB, 2015, AN JARDIN BOT MADRID, V72, DOI 10.3989/ajbm.2409
   UICN, 2001, COM SUP ESP UICN
   Wahlert GA, 2014, SYST BOT, V39, P239, DOI 10.1600/036364414X678008
   Weddell H.A., 1864, ANN SCI NATURELLES, V1, P291
NR 18
TC 3
Z9 5
U1 0
U2 11
PU MAGNOLIA PRESS
PI AUCKLAND
PA PO BOX 41383, AUCKLAND, ST LUKES 1030, NEW ZEALAND
SN 1179-3155
EI 1179-3163
J9 PHYTOTAXA
JI Phytotaxa
PD NOV 2
PY 2016
VL 283
IS 1
BP 83
EP 90
DI 10.11646/phytotaxa.283.1.6
PG 8
WC Plant Sciences
WE Science Citation Index Expanded (SCI-EXPANDED)
SC Plant Sciences
GA EE0LY
UT WOS:000389267800006
DA 2023-07-11
ER

PT J
AU Long, Y
   Wang, J
   Wang, YY
   Zhang, JW
   Wang, J
   Pei, XW
AF Long, Yan
   Wang, Jing
   Wang, Yanyan
   Zhang, Jinwen
   Wang, Jiao
   Pei, Xinwu
TI Comparative analysis of MYB28 homologs and development of a
   MYB28-specific marker in Brassica napus L.
SO MOLECULAR BREEDING
LA English
DT Article
DE Brassica napus L.; BnMYB28; Glucosinolate; Genetic marker
ID QUANTITATIVE TRAIT LOCI; GAMYB-LIKE GENES; TRANSCRIPTION FACTORS;
   GLUCOSINOLATE BIOSYNTHESIS; FUNCTIONAL DIVERGENCE; ARABIDOPSIS;
   IDENTIFICATION; EXPRESSION; QTL; ACCUMULATION
AB Glucosinolates are a major class of secondary metabolites in Brassicaceae species, whose degradation products are proving to be increasingly important for human health and in crop protection. MYB28 is important for regulating glucosinolate biosynthesis in Arabidopsis thaliana. Brassica napus L. is one of the closest relatives of A. thaliana, and in theory, contains several MYB28 homologs in its genome. Only a few transcriptional regulators of aliphatic glucosinolate biosynthesis genes in Brassica crops have been functionally characterized. Therefore, the aims of this study were to clarify the distribution of MYB28 homologs in the B. napus genome, and to determine the gene expression status and function of these homologs, which may have important implications for plant breeding. Based on the A. thaliana MYB28 sequence, six BnMYB28 homologs were identified and mapped to six linkage groups of a doubled haploid population. Gene expression analyses revealed that the homologs exhibited different expression patterns in different tissues. Additionally, the function of BnA9. MYB28 was confirmed by generating BnA9.MYB28-overexpressing transgenic plants and completing association mapping analyses. One insertion/deletion marker was detected in cultivars with high or low glucosinolate contents. Our results highlight the importance of MYB28 homologs for regulating complex glucosinolate traits in the polyploid crop B. napus. The gene and marker information generated in this study may be useful for marker-assisted breeding of oilseed rape.
C1 [Long, Yan; Zhang, Jinwen; Wang, Jiao; Pei, Xinwu] Chinese Acad Agr Sci, Inst Biotechnol, Beijing 100081, Peoples R China.
   [Long, Yan; Wang, Jing; Wang, Yanyan] Huazhong Agr Univ, Natl Key Lab Crop Genet Improvement, Wuhan 430070, Peoples R China.
C3 Chinese Academy of Agricultural Sciences; Huazhong Agricultural
   University
RP Pei, XW (通讯作者)，Chinese Acad Agr Sci, Inst Biotechnol, Beijing 100081, Peoples R China.
EM peixinwu@caas.cn
RI Wang, Yuan/HHC-1520-2022; wang, yiran/IAP-0414-2023; Pei,
   Xinwu/AAI-1736-2019; wang, yan/GSE-6489-2022; Wang, Yanbo/HFZ-8018-2022;
   pei, xinwu/O-7083-2019
OI Pei, Xinwu/0000-0001-7828-3037; 
FU National Natural Science Foundation of China [31371657]; National
   Special Program of Transgenic Research [2016ZX08011-005]
FX This work was supported by National Natural Science Foundation of China
   (No. 31371657), National Special Program of Transgenic Research (No.
   2016ZX08011-005). We thank Mr. Jun Guo for measuring the glucosinolate
   content in leaves of transgenic plants.
CR Agerbirk N, 2001, PHYTOCHEMISTRY, V58, P91, DOI 10.1016/S0031-9422(01)00151-0
   Augustine R, 2013, J EXP BOT, V64, P4907, DOI 10.1093/jxb/ert280
   Bisht NC, 2009, THEOR APPL GENET, V118, P413, DOI 10.1007/s00122-008-0907-z
   Blanc G, 2004, PLANT CELL, V16, P1679, DOI 10.1105/tpc.021410
   Bowen AJ, 2010, J MOL BIOL, V395, P937, DOI 10.1016/j.jmb.2009.11.065
   Brown PD, 2003, PHYTOCHEMISTRY, V62, P471, DOI 10.1016/S0031-9422(02)00549-6
   Brownfield L, 2009, PLOS GENET, V5, DOI 10.1371/journal.pgen.1000430
   Cardenas PD, 2012, THEOR APPL GENET, V124, P1215, DOI 10.1007/s00122-011-1781-7
   Celenza JL, 2005, PLANT PHYSIOL, V137, P253, DOI 10.1104/pp.104.054395
   Chen X, 2011, PLANT PHYSIOL, V155, P851, DOI 10.1104/pp.110.169482
   Cho K, 2010, PLANT J, V61, P591, DOI 10.1111/j.1365-313X.2009.04084.x
   Clough SJ, 1998, PLANT J, V16, P735, DOI 10.1046/j.1365-313x.1998.00343.x
   Cominelli E, 2005, CURR BIOL, V15, P1196, DOI 10.1016/j.cub.2005.05.048
   Dubos C, 2010, TRENDS PLANT SCI, V15, P573, DOI 10.1016/j.tplants.2010.06.005
   Fahey JW, 2001, PHYTOCHEMISTRY, V56, P5, DOI 10.1016/S0031-9422(00)00316-2
   Feng J, 2012, NEW PHYTOL, V193, P96, DOI 10.1111/j.1469-8137.2011.03890.x
   Gigolashvili T, 2008, NEW PHYTOL, V177, P627, DOI 10.1111/j.1469-8137.2007.02295.x
   Gigolashvili T, 2007, PLANT J, V50, P886, DOI 10.1111/j.1365-313X.2007.03099.x
   Gocal GFW, 2001, PLANT PHYSIOL, V127, P1682, DOI 10.1104/pp.010442
   Gonzalez A, 2008, PLANT J, V53, P814, DOI 10.1111/j.1365-313X.2007.03373.x
   Grubb CD, 2006, TRENDS PLANT SCI, V11, P89, DOI 10.1016/j.tplants.2005.12.006
   Halkier BA, 2006, ANNU REV PLANT BIOL, V57, P303, DOI 10.1146/annurev.arplant.57.032905.105228
   Hirai MY, 2007, P NATL ACAD SCI USA, V104, P6478, DOI 10.1073/pnas.0611629104
   Ishida T, 2007, PLANT CELL, V19, P2531, DOI 10.1105/tpc.107.052274
   Kirik V, 2005, DEVELOPMENT, V132, P1477, DOI 10.1242/dev.01708
   KONDRA ZP, 1970, CAN J PLANT SCI, V50, P643, DOI 10.4141/cjps70-122
   Li G, 2003, THEOR APPL GENET, V106, P1116, DOI 10.1007/s00122-002-1161-4
   Li GQ, 2004, BRIEF BIOINFORM, V5, P378, DOI 10.1093/bib/5.4.378
   Li SF, 2009, PLANT CELL, V21, P72, DOI 10.1105/tpc.108.063503
   Lin-Wang Kui, 2010, BMC Plant Biol, V10, P50, DOI 10.1186/1471-2229-10-50
   Long Y, 2011, GENETICS, V189, P1093, DOI 10.1534/genetics.111.131615
   Lou P, 2008, NEW PHYTOL, V179, P1017, DOI 10.1111/j.1469-8137.2008.02530.x
   Lynch M, 2000, SCIENCE, V290, P1151, DOI 10.1126/science.290.5494.1151
   Mikkelsen MD, 2000, J BIOL CHEM, V275, P33712, DOI 10.1074/jbc.M001667200
   Millar AA, 2005, PLANT CELL, V17, P705, DOI 10.1105/tpc.104.027920
   Osborn TC, 2003, TRENDS GENET, V19, P141, DOI 10.1016/S0168-9525(03)00015-5
   Padilla G, 2007, PHYTOCHEMISTRY, V68, P536, DOI 10.1016/j.phytochem.2006.11.017
   Qiu D, 2006, THEOR APPL GENET, V114, P67, DOI 10.1007/s00122-006-0411-2
   Quijada PA, 2006, THEOR APPL GENET, V113, P549, DOI 10.1007/s00122-006-0323-1
   Ramchiary N, 2007, THEOR APPL GENET, V116, P77, DOI 10.1007/s00122-007-0648-4
   Rana D, 2004, PLANT J, V40, P725, DOI 10.1111/j.1365-313X.2004.02244.x
   SAITOU N, 1987, MOL BIOL EVOL, V4, P406, DOI 10.1093/oxfordjournals.molbev.a040454
   Seo MS, 2016, PLANT MOL BIOL, V90, P503, DOI 10.1007/s11103-016-0437-z
   Seo PJ, 2009, PLANT PHYSIOL, V151, P275, DOI 10.1104/pp.109.144220
   Tamura K, 2013, MOL BIOL EVOL, V30, P2725, DOI [10.1093/molbev/mst197, 10.1093/molbev/msr121]
   Wang J, 2009, BMC EVOL BIOL, V9, DOI 10.1186/1471-2148-9-271
   Wang JF, 2012, PLOS ONE, V7, DOI [10.1371/journal.pone.0031048, 10.1371/journal.pone.0030209]
   Wolfe KH, 2001, NAT REV GENET, V2, P333, DOI 10.1038/35072009
   Yan XF, 2007, PLANTA, V226, P1343, DOI 10.1007/s00425-007-0627-7
   Yang YW, 1999, J MOL EVOL, V48, P597, DOI 10.1007/PL00006502
   Yi GE, 2015, MOLECULES, V20, P13089, DOI 10.3390/molecules200713089
NR 51
TC 3
Z9 3
U1 2
U2 30
PU SPRINGER
PI DORDRECHT
PA VAN GODEWIJCKSTRAAT 30, 3311 GZ DORDRECHT, NETHERLANDS
SN 1380-3743
EI 1572-9788
J9 MOL BREEDING
JI Mol. Breed.
PD SEP
PY 2016
VL 36
IS 9
AR 126
DI 10.1007/s11032-016-0551-2
PG 12
WC Agronomy; Plant Sciences; Genetics & Heredity; Horticulture
WE Science Citation Index Expanded (SCI-EXPANDED)
SC Agriculture; Plant Sciences; Genetics & Heredity
GA DW5EZ
UT WOS:000383666700009
DA 2023-07-11
ER

PT J
AU Tatsuzawa, F
AF Tatsuzawa, Fumi
TI Acylated cyanidin 3-sophoroside-5-glucosides from the purple flowers of
   Raphanus sativus L. var. raphanistroides Makino (Brassicaceae)
SO PHYTOCHEMISTRY LETTERS
LA English
DT Article
DE R. sativus L. var. raphanistroides Makino; Brassicaceae; Anthocyanin;
   Purple flower color; Acylated cyanidin 3-sophoroside-5-glucoside
ID VIOLET FLOWERS; MATTHIOLA-INCANA; RED CABBAGE; PELARGONIDIN
   3-SAMBUBIOSIDE-5-GLUCOSIDES; ANTHOCYANIN COMPOSITION; INCLUDING
   ANTHOCYANINS; LOBULARIA-MARITIMA; DC. BRASSICACEAE; BLUE FLOWERS;
   GLYCOSIDES
AB Two novel acylated cyanidin 3-sophoroside-5-glucosides were isolated from the purple flowers of Raphanus sativus L. var. raphanistroides Makino (Family: Brassicaceae). Chemical and spectroscopic methods revealed that they were cyanidin 3-O-[2-O-(2-O-(trans-caffeoyl)-beta-glucopyranosyl)-6-O(trans-p-coumaroyl)-beta-glucopyranoside]-5-O-[6-O-(malonyl)-beta-glucopyranoside] and cyanidin 3-O[2-O-(2-O-(trans-caffeoyl)-beta-glucopyranosyl)-6-O-(trans-feruloyl)-beta-glucopyranoside]-5-O-[6-O(malonyl)-beta-glucopyranoside], which are major floral anthocyanins. In addition, mono-hydroxycinnamoyl cyanidin 3-sophoroside-5-malonyl-glucosides, which have been identified as root peel anthocyanins of purple radishes, were identified as minor anthocyanins in the flowers of R. sativus var. raphanistroides using comparative high performance liquid chromatography with root peel anthocyanins. (C) 2016 Phytochemical Society of Europe. Published by Elsevier Ltd. All rights reserved.
C1 [Tatsuzawa, Fumi] Iwate Univ, Fac Agr, Lab Olericultural & Floricultural Sci, Morioka, Iwate 0208550, Japan.
C3 Iwate University
RP Tatsuzawa, F (通讯作者)，Iwate Univ, Fac Agr, Lab Olericultural & Floricultural Sci, Morioka, Iwate 0208550, Japan.
EM fumi@iwate-u.ac.jp
CR Andersen O. M., 2006, Flavonoids: chemistry, biochemistry and applications, P471
   Bloor SJ, 2002, PHYTOCHEMISTRY, V59, P343, DOI 10.1016/S0031-9422(01)00460-5
   Giusti MM, 1998, J AGR FOOD CHEM, V46, P4858, DOI 10.1021/jf980695b
   Giusti MM, 1998, J FOOD SCI, V63, P219, DOI 10.1111/j.1365-2621.1998.tb15713.x
   Harborne JB., 1984, PHYTOCHEMICAL METHOD
   HARBORNE JB, 1999, HDB NATURAL FLAVONOI, V2
   Honda T, 2005, PHYTOCHEMISTRY, V66, P1844, DOI 10.1016/j.phytochem.2005.05.026
   HRAZDINA G, 1977, PHYTOCHEMISTRY, V16, P297, DOI 10.1016/S0031-9422(00)86817-X
   IDAKA E, 1987, CHEM LETT, P1213, DOI 10.1246/cl.1987.1213
   IDAKA E, 1987, CHEM LETT, P145, DOI 10.1246/cl.1987.145
   IGARASHI K, 1990, AGR BIOL CHEM TOKYO, V54, P171, DOI 10.1080/00021369.1990.10869910
   Ikeda K., 1987, CHEM EXPRESS, V2, P563
   Ishikura N., 1963, BOT MAG TOKYO, VXXXVIII, P6
   ISHIKURA N, 1962, BOT MAG TOKYO, V75, P28
   Ito S, 2013, BIOCHEM SYST ECOL, V48, P65, DOI 10.1016/j.bse.2012.12.003
   Kato K., 2013, HORTIC RES, V13, P229
   Mori M, 2006, HETEROCYCLES, V69, P239
   Nakabayashi R, 2009, PHYTOCHEMISTRY, V70, P1017, DOI 10.1016/j.phytochem.2009.03.021
   Nakatani N., 1987, CHEM EXPRESS, V2, P555
   Otsuki T, 2002, PHYTOCHEMISTRY, V60, P79, DOI 10.1016/S0031-9422(02)00063-8
   SAITO N, 1995, PHYTOCHEMISTRY, V38, P1027, DOI 10.1016/0031-9422(94)00659-H
   Saito N, 1996, PHYTOCHEMISTRY, V41, P1613, DOI 10.1016/0031-9422(95)00824-1
   Saito N, 2008, PHYTOCHEMISTRY, V69, P3139, DOI 10.1016/j.phytochem.2008.04.010
   Saito N, 2011, PHYTOCHEMISTRY, V72, P2219, DOI 10.1016/j.phytochem.2011.07.020
   Suzuki M, 1997, BIOSCI BIOTECH BIOCH, V61, P1929, DOI 10.1271/bbb.61.1929
   TAKEDA K, 1988, PHYTOCHEMISTRY, V27, P1351, DOI 10.1016/0031-9422(88)80192-4
   Tamura S, 2010, CHEM PHARM BULL, V58, P1259, DOI 10.1248/cpb.58.1259
   TANCHEV SS, 1969, PHYTOCHEMISTRY, V8, P1825, DOI 10.1016/S0031-9422(00)85977-4
   Tatsuzawa F, 2008, PHYTOCHEMISTRY, V69, P1029, DOI 10.1016/j.phytochem.2007.08.031
   Tatsuzawa F, 2008, DYES PIGMENTS, V79, P83, DOI 10.1016/j.dyepig.2008.01.009
   Tatsuzawa F, 2007, HETEROCYCLES, V71, P1117, DOI 10.3987/COM-07-11034
   Tatsuzawa F, 2006, PHYTOCHEMISTRY, V67, P1287, DOI 10.1016/j.phytochem.2006.05.001
   Tatsuzawa F, 2015, NAT PROD COMMUN, V10, P457
   Tatsuzawa F, 2015, BIOCHEM SYST ECOL, V58, P38, DOI 10.1016/j.bse.2014.10.010
   Tatsuzawa F, 2014, BIOCHEM SYST ECOL, V57, P399, DOI 10.1016/j.bse.2014.09.023
   Tatsuzawa F, 2014, PHYTOCHEM LETT, V9, P17, DOI 10.1016/j.phytol.2014.03.011
   Tatsuzawa F, 2014, PHYTOCHEM LETT, V7, P69, DOI 10.1016/j.phytol.2013.10.004
   Tatsuzawa F, 2013, PHYTOCHEM LETT, V6, P170, DOI 10.1016/j.phytol.2012.12.007
   Tatsuzawa F, 2012, BIOCHEM SYST ECOL, V44, P374, DOI 10.1016/j.bse.2012.06.001
   Tatsuzawa F, 2012, J JPN SOC HORTIC SCI, V81, P275, DOI 10.2503/jjshs1.81.275
   Tatsuzawa F, 2012, PHYTOCHEMISTRY, V76, P73, DOI 10.1016/j.phytochem.2011.12.019
   Tatsuzawa F, 2012, J JPN SOC HORTIC SCI, V81, P91, DOI 10.2503/jjshs1.81.91
   Tatsuzawa F, 2010, J JPN SOC HORTIC SCI, V79, P103, DOI 10.2503/jjshs1.79.103
   Tatsuzawa F, 2010, J JPN SOC HORTIC SCI, V79, P84, DOI 10.2503/jjshs1.79.84
   Veitch NC, 2008, NAT PROD REP, V25, P555, DOI 10.1039/b718040n
   Veitch NC, 2011, NAT PROD REP, V28, P1626, DOI 10.1039/c1np00044f
NR 46
TC 3
Z9 4
U1 0
U2 12
PU ELSEVIER SCIENCE BV
PI AMSTERDAM
PA PO BOX 211, 1000 AE AMSTERDAM, NETHERLANDS
SN 1874-3900
EI 1876-7486
J9 PHYTOCHEM LETT
JI Phytochem. Lett.
PD SEP
PY 2016
VL 17
BP 282
EP 287
DI 10.1016/j.phytol.2016.08.009
PG 6
WC Plant Sciences; Chemistry, Medicinal
WE Science Citation Index Expanded (SCI-EXPANDED)
SC Plant Sciences; Pharmacology & Pharmacy
GA EE3TM
UT WOS:000389521400051
DA 2023-07-11
ER

PT J
AU Garai, S
   Joshi, NC
   Tripathy, BC
AF Garai, Sampurna
   Joshi, Naveen Chandra
   Tripathy, Baishnab C.
TI Phylogenetic analysis and photoregulation of siroheme biosynthesis
   genes: uroporphyrinogen III methyltransferase and sirohydrochlorin
   ferrochelatase of Arabidopsis thaliana
SO PHYSIOLOGY AND MOLECULAR BIOLOGY OF PLANTS
LA English
DT Article
DE Arabidopsis thaliana; Light responsive elements; Phylogenetic tree;
   Uroporphyrinogen III methyltransferase; Sirohydrochlorin ferrochelatase
ID NITRATE-REDUCTASE EXPRESSION; NITRITE-REDUCTASE; LIGHT REGULATION;
   PHYTOCHROME; SEQUENCE; STRESS; NITROGEN; RHYTHM
AB Uroporphyrinogen III methyl transferase (UPM1) and Sirohydrochlorin ferrochelatase (SIRB) are the important genes involved in the biosynthesis of siroheme, the prosthetic group of nitrite reductases (NiR) and sulfite reductases (SiR) involved in nitrogen and sulfur assimilation. Both UPM1 and SIRB could be potential candidate genes targeted for sustainable agriculture especially in N-deficient soil. The phylogenetic analysis revealed that these genes are highly conserved among algae, bryophytes and vascular plants including dicots and monocots. The Arabidopsis proteins UPM1 and SIRB have close similarity with Camelina sativa followed by Brassica napus, Brassica rapa, and Brassica oleracea of the family brassicaceae. The tissue specific expression studies revealed that both the gene are expressed in stem, flower and silique and have highest expression in leaves where the protein content is quite high. The in silico promoter analysis revealed the presence of several light-responsive elements like GATA box, G box, I box, SORLIP2, SORLIP5, SORLREP3 and SORLREP4. Therefore, expression of both the genes was minimal in etiolated seedlings and was upregulated in light. Photo-regulation of transcript abundance of UPM1 and SIRB involved in the biosynthesis of siroheme the cofactor involved in 6 electron reduction of NO2- and SO32- by NiR and SiR is crucial as the gene expression of latter two enzymes along with other N and S assimilatory enzymes are also modulated by light.
C1 [Garai, Sampurna; Joshi, Naveen Chandra; Tripathy, Baishnab C.] Jawaharlal Nehru Univ, Sch Life Sci, New Delhi 110067, India.
C3 Jawaharlal Nehru University, New Delhi
RP Tripathy, BC (通讯作者)，Jawaharlal Nehru Univ, Sch Life Sci, New Delhi 110067, India.
EM bctripathy@mail.jnu.ac.in
RI Joshi, Naveen/AAU-2416-2021
FU Department of Science and Technology, Government of India
FX The work was supported by J C Bose fellowship to BCT from the Department
   of Science and Technology, Government of India.
CR BECKER TW, 1992, PLANTA, V188, P39, DOI [10.1007/BF01160710, 10.1007/BF00198937]
   Behringer C, 2015, FRONT PLANT SCI, V6, DOI 10.3389/fpls.2015.00090
   Bi YM, 2007, BMC GENOMICS, V8, DOI 10.1186/1471-2164-8-281
   Brunold C, 1993, SULFUR NUTR SULFUR A
   Cashmore AEMaAR, 1994, P NATL ACAD SCI USA, V91, pi
   DECIRES A, 1993, PLANTA, V190, P277, DOI 10.1007/BF00196622
   DENG MD, 1990, PLANTA, V180, P257, DOI 10.1007/BF00194005
   Dutta S, 2009, PLANT PHYSIOL, V150, P1050, DOI 10.1104/pp.109.137265
   Edgar RC, 2004, NUCLEIC ACIDS RES, V32, P1792, DOI 10.1093/nar/gkh340
   FELSENSTEIN J, 1985, EVOLUTION, V39, P783, DOI 10.1111/j.1558-5646.1985.tb00420.x
   GIULIANO G, 1988, P NATL ACAD SCI USA, V85, P7089, DOI 10.1073/pnas.85.19.7089
   GROB U, 1987, NUCLEIC ACIDS RES, V15, P9957, DOI 10.1093/nar/15.23.9957
   Hell RSJ, 1997, SULFUR METABOLISM HI
   HUBER SC, 1992, PLANT PHYSIOL, V100, P706, DOI 10.1104/pp.100.2.706
   Hudson ME, 2003, PLANT PHYSIOL, V133, P1605, DOI 10.1104/pp.103.030437
   Kocsy G, 1997, PHYSIOL PLANTARUM, V99, P249, DOI 10.1034/j.1399-3054.1997.990206.x
   Kopriva S, 1999, PLANT J, V20, P37, DOI 10.1046/j.1365-313X.1999.00573.x
   Livak KJ, 2001, METHODS, V25, P402, DOI 10.1006/meth.2001.1262
   MENKENS AE, 1995, TRENDS BIOCHEM SCI, V20, P506, DOI 10.1016/S0968-0004(00)89118-5
   MURPHY MJ, 1974, P NATL ACAD SCI USA, V71, P612, DOI 10.1073/pnas.71.3.612
   Parry MAJ, 2003, J EXP BOT, V54, P1321, DOI 10.1093/jxb/erg141
   Puente P, 1996, EMBO J, V15, P3732, DOI 10.1002/j.1460-2075.1996.tb00743.x
   Raghuram N, 1999, Mol Cell Biol Res Commun, V2, P86
   RAJASEKHAR VK, 1988, PLANT PHYSIOL, V88, P242, DOI 10.1104/pp.88.2.242
   RAJASEKHAR VK, 1986, PLANTA, V168, P369, DOI 10.1007/BF00392362
   Robertson GP, 2009, ANNU REV ENV RESOUR, V34, P97, DOI 10.1146/annurev.environ.032108.105046
   Tamura K, 2013, MOL BIOL EVOL, V30, P2725, DOI [10.1093/molbev/mst197, 10.1093/molbev/msr121]
   TERZAGHI WB, 1995, ANNU REV PLANT PHYS, V46, P445, DOI 10.1146/annurev.pp.46.060195.002305
   Tripathy BC, 2010, PLANT SIGNAL BEHAV, V5, P14, DOI 10.4161/psb.5.1.10173
   Xu GH, 2012, ANNU REV PLANT BIOL, V63, P153, DOI 10.1146/annurev-arplant-042811-105532
   Zuckerkandl E., 1965, EVOLVING GENES PROTE, P97, DOI DOI 10.1016/B978-1-4832-2734-4.50017-6
NR 31
TC 3
Z9 5
U1 1
U2 12
PU SPRINGER
PI NEW YORK
PA ONE NEW YORK PLAZA, SUITE 4600, NEW YORK, NY, UNITED STATES
SN 0971-5894
EI 0974-0430
J9 PHYSIOL MOL BIOL PLA
JI Physiol. Mol. Biol. Plants
PD JUL
PY 2016
VL 22
IS 3
BP 351
EP 359
DI 10.1007/s12298-016-0363-1
PG 9
WC Plant Sciences
WE Science Citation Index Expanded (SCI-EXPANDED)
SC Plant Sciences
GA EC7IT
UT WOS:000388311300006
PM 27729721
OA Green Published
DA 2023-07-11
ER

PT J
AU Mosyakin, SL
AF Mosyakin, Sergei L.
TI Validation of Erysimum talijevii (Brassicaceae), with considerations on
   the problem of recognition of alternative names
SO PHYTOTAXA
LA English
DT Article
DE Erysimum; Syrenia; Brassicaceae; alternative name; synonym; nomenclature
ID PART 1; CRUCIFERAE; REVISION
AB Syrenia talijevii, an Eastern European threatened endemic species restricted to chalk outcrops, was described in 1936 by Klokov, who also mentioned in the protologue the name Erysimum talijevii. An analysis of the protologue, other publications and taxonomic practice of Klokov demonstrated that he never accepted the name E. talijevii and it was not intended as an alternative one, being mentioned just once as a previously unpublished provisional name or synonym. Consequently, since Syrenia is now submerged in Erysimum, the new combination Erysimum talijevii (Klokov) Mosyakin is proposed. Considerations on what should be regarded an alternative name are provided. It is concluded that a more precise definition of the term "alternative name" and more specific guidelines for recognizing such names are desirable and should be added to the ICN.
C1 [Mosyakin, Sergei L.] Natl Acad Sci Ukraine, MG Kholodny Inst Bot, 2 Tereschenkivska St, UA-01601 Kiev, Ukraine.
C3 National Academy of Sciences Ukraine; M.G. Kholodny Institute of Botany,
   NAS of Ukraine
RP Mosyakin, SL (通讯作者)，Natl Acad Sci Ukraine, MG Kholodny Inst Bot, 2 Tereschenkivska St, UA-01601 Kiev, Ukraine.
EM s_mosyakin@hotmail.com
RI Mosyakin, Sergei/L-9984-2019
OI Mosyakin, Sergei/0000-0002-3570-3190
CR Adanson M., 1763, FAMILLES DES PLANTES, V2
   Al-Shehbaz IA, 2012, TAXON, V61, P931, DOI 10.1002/tax.615002
   [Anonymous], 1999, VASCULAR PLANTS UKRA
   [Anonymous], 1753, IMPRENSIS LAURENTII
   Ball P.W., 1993, FLORA EUROPAEA, V1, P325
   Besser V.S. (W.S.J.G.), 1822, ENUMERATIO PLANTARUM
   Boissier E., 1867, FLORA ORIENTALIS SIV, V1
   Chater A.O., 1964, FEDDES REPERT, V69, P46
   de Candolle AP, 1821, REGNI VEGETABILIS SY, V2
   Desfontaines R. L., 1804, TABLEAU ECOLE BOT MU
   Didukh Y, 2009, RED DATA BOOK UKRAIN
   Dorofeev V.I., 2012, CONSPECTUS FLORAE EU, V1, P222
   German D. A., 2012, Annalen des Naturhistorischen Museums in Wien Serie B Botanik und Zoologie, V113, P266
   Ilyinska A.P., 2007, ECOFLORA OF UKRAINE, V5
   Ilyinska A.P., 2009, RED DATA BOOK UKRAIN, P379
   Ilyinska A. P., 2002, UKRAYINSKYI BOT ZH, V59, P259
   IUCN Threatened Plants Unit, 1983, NATURE ENV SERIES, V27
   Klokov M. V., 1947, THESIS
   Klokov M.V, 1981, NOVITATES SYSTEMATIC, V1979, P90
   Klokov M.V, 1955, FLORA RSS UCRAINICAE, V7, P636
   Klokov M.V., 1953, FLORA RSS UCRAINICAE, V5, P504
   Klokov M. V, 1936, T NAUK I BOT KHARK D, V1, P107
   Klokov M.V., 1951, BOT ZH AN URSR KIEV, V8, P47
   Klokov M.V., 1962, FLORA RSS UCRAINICAE, V11, p[450, 561]
   Klokov M.V., 1952, FLORA UKRAINY, V4, p[190, 650]
   Klokov M.V., 1950, DERZHSILGOSPVYDAV
   Klokov MV, 1948, BOT ZH, V5, P20
   Kotov M.I., 1953, FLORA UKRAINIAN SSR, V5, P203
   Kotov M.I., 1979, FLORA EVROPEYSKOY CH, V4, P30
   Lavrenko (Lawrenko) E.M., 1926, INDEX SEMINUM QUAE H, P7
   Marhold K., 2011, BRASSICACEAE EURO ME
   McNeill J, 2012, REGNUM VEG, V154, P1
   Miller P., 1754, GARDENERS DICT CONTA, V3, DOI [10.5962/bhl.title, DOI 10.5962/BHL.TITLE]
   Moazzeni H, 2014, BOT J LINN SOC, V175, P497, DOI 10.1111/boj.12184
   Mosyakin S.L., 2008, SPECIES SPECIATION P
   OSTAPKO V.M., 2010, VASCULAR PLANTS SE U
   Ostapko V.M., 2010, RED DATA BOOK DONETS
   Polatschek A., 2010, Annalen des Naturhistorischen Museums in Wien Serie B Botanik und Zoologie, V111, P181
   POLJAKOV P., 1953, NOTULAE SYST HERB INST BOT NOM V L KOMAROVII ACAD SCI URSS, V15, P155
   Prokhanov Y.I., 1949, FLORA SSSR, V14, P304
   Sourkova M., 1977, OTITES PRESLIA, V49, P9
   Tzvelev N., 1988, NOVOSTI SISTEMATIKI, V25, P183
   Vasilchenko I.T., 1939, FLORA SSSR MOSKVA LE, V8, P128
NR 43
TC 3
Z9 3
U1 0
U2 1
PU MAGNOLIA PRESS
PI AUCKLAND
PA PO BOX 41383, AUCKLAND, ST LUKES 1030, NEW ZEALAND
SN 1179-3155
EI 1179-3163
J9 PHYTOTAXA
JI Phytotaxa
PD APR 28
PY 2016
VL 258
IS 2
BP 164
EP 170
DI 10.11646/phytotaxa.258.2.5
PG 7
WC Plant Sciences
WE Science Citation Index Expanded (SCI-EXPANDED)
SC Plant Sciences
GA DT9HL
UT WOS:000381808100005
DA 2023-07-11
ER

PT J
AU German, DA
   Tekin, M
   Spaniel, S
   Marhold, K
   Al-Shehbaz, IA
AF German, Dmitry A.
   Tekin, Mehmet
   Spaniel, Stanislav
   Marhold, Karol
   Al-Shehbaz, Ihsan A.
TI A brief taxonomic revision of Physoptychis (Alysseae, Brassicaceae)
SO PHYTOTAXA
LA English
DT Article
DE Cruciferae; endemics; morphology; nomenclature; Southwest Asia;
   synonymy; taxonomy; Turkey; typification
ID DATABASE
AB Physoptychis is recognized as a genus of two species: P. caspica, a relatively widespread in SW Asia, and P. haussknechtii, an endemic of inner Anatolia. Nomenclature of both taxa is updated, and three new synonyms are established. Of them, the poorly known Fibigia thesigeri and Vesicaria physiphora are proven to be conspecific with P. caspica, while the recently described P. purpurascens is found to be indistinguishable from P. haussknechtii. The approximate locus classicus of V. physiphora, hitherto unclear, is revealed, and the name is typified. Notes on the original material and typification of Crambe caspica [equivalent to Physoptychis caspica] are provided. Morphological characteristics and distribution of P. haussknechtii are updated.
C1 [German, Dmitry A.] Heidelberg Univ, Dept Biodivers & Plant Systemat, Ctr Organismal Studies, Neuenheimer Feld 345, D-69120 Heidelberg, Germany.
   [German, Dmitry A.] Altai State Univ, South Siberian Bot Garden, Lenina St 61, Barnaul 656049, Russia.
   [Tekin, Mehmet] Cumhuriyet Univ, Dept Pharmaceut Bot, Fac Pharm, TR-58140 Sivas, Turkey.
   [Spaniel, Stanislav; Marhold, Karol] Slovak Acad Sci, Inst Bot, Dubravska Cesta 9, SK-84523 Bratislava, Slovakia.
   [Spaniel, Stanislav; Marhold, Karol] Charles Univ Prague, Fac Sci, Dept Bot, Benatska 2, CZ-12801 Prague, Czech Republic.
   [Al-Shehbaz, Ihsan A.] Missouri Bot Garden, POB 299, St Louis, MO 63166 USA.
C3 Ruprecht Karls University Heidelberg; Altai State University; Cumhuriyet
   University; Slovak Academy of Sciences; Charles University Prague;
   Missouri Botanical Gardens
RP German, DA (通讯作者)，Heidelberg Univ, Dept Biodivers & Plant Systemat, Ctr Organismal Studies, Neuenheimer Feld 345, D-69120 Heidelberg, Germany.; German, DA (通讯作者)，Altai State Univ, South Siberian Bot Garden, Lenina St 61, Barnaul 656049, Russia.
EM oreoloma@rambler.ru
RI German, Dmitry Alexandrovich/D-6727-2014; Marhold, Karol/B-4699-2011;
   Španiel, Stanislav/G-4341-2011
OI German, Dmitry Alexandrovich/0000-0001-7951-1644; Marhold,
   Karol/0000-0002-7658-0844; Španiel, Stanislav/0000-0003-4809-4379;
   Tekin, Mehmet/0000-0002-6504-2223
FU Scientific Research Project Fund of Cumhuriyet University [ECZ-012];
   German Research Foundation [Deutsche Forschungsgemeinschaft (DFG)
   [KO2302-13/1, DFG-SSP 1529]; Slovak Research and Development Agency
   (APVV) [APVV-0139-12]; US National Science Foundation Opus Grant
   [DEB-1252905]
FX Curators of all visited herbaria are kindly thanked for the opportunity
   of working with the material. In addition, we are profoundly grateful to
   Tetiana S. Karpiuk, Dr. Natalia M. Shiyan, Dr. Olga M. Korniyenko, and
   Prof. Sergey L. Mosyakin for kind help in search for and providing
   images of Andrzejowski's material on Vesicaria physiphora at KW and
   Professors Bayram Yildiz, Hayri Duman, and Ahmet Duran for comments and
   suggestions. Valuable nomenclatural comments by Dr. Alexander N.
   Sennikov, and important information on Andrzejowski's dissertation and
   specimens from KW by Dr. Antonina P. Ilyinska are highly appreciated.
   Prof. Manuel B. Crespo is sincerely thanked for careful editing. The
   input of M. T. was supported by the Scientific Research Project Fund of
   Cumhuriyet University under the project number ECZ-012, that of D. A. G.
   by German Research Foundation [Deutsche Forschungsgemeinschaft (DFG),
   grant KO2302-13/1 within the framework of the priority research program
   "Adaptomics" (DFG-SSP 1529)], that of K. M. by Slovak Research and
   Development Agency (APVV; grant no. APVV-0139-12) and that of I. A. S.
   by the US National Science Foundation Opus Grant DEB-1252905.
CR Adanson M., 1763, FAMILLES DES PLANTES, V2
   [Anonymous], 1824, PRODROMUS SYSTEMATIS
   [Anonymous], 2013, THE PLANT LIST
   Appel O, 2003, FA GE VAS P, V5, P75
   Besser V.S. (W.S.J.G.), 1822, ENUMERATIO PLANTARUM
   Boissier E., 1842, ANN SCI NATURELLES 2, V17, P45
   Boissier E., 1842, ANN SCI NATURELLES 2, V17, P381
   Boissier E., 1867, FLORA ORIENTALIS, V1
   Bornmuller J., 1899, MITTHEILUNGEN THURIN, V13-14, P1
   Botschantzeva V. V., 1976, BOT ZH MOSCOW LENING, V61, P1440
   Busch NA, 1939, FLORA SSSR, V8, P14
   Celik N, 2007, BOT J LINN SOC, V154, P393, DOI 10.1111/j.1095-8339.2007.00662.x
   CHG, 2016, CONS JARD BOT VILL G
   Cullen J., 1965, FLORA TURKEY E AEGEA, V1, P356
   de Candolle AP, 1821, REGNI VEGETABILIS SY, V2
   Don G., 1831, GEN HIST DICHLAMYDEO, V1
   Dorofeyev V. I., 2012, CONSPECTUS FLORAE CA, V3, P371
   Ekim T, 2000, TURKIYE BITKILERI KI
   Gmelin S.G, 1774, REISE DURCH RUSSLAND
   Hablitz C., 1783, BEMERKUNGEN PERSISCH
   Hyam R, 2012, PHYTOTAXA, V73, P17
   Jackson B.D., 1895, INDEX KEWENSIS ENUME, V2
   Kiefer M, 2014, PLANT CELL PHYSIOL, V55, DOI 10.1093/pcp/pct158
   Koch MA, 2012, TAXON, V61, P1001, DOI 10.1002/tax.615007
   McNeill J., 2012, INT CODE NOMENCLATUR, V154
   Medikus F.C., 1792, PFLANZEN GATTUNGEN N
   Miller P., 1754, GARDENERS DICT
   MNHN, 2016, MUS NAT HIST NAT PAR
   Rechinger K.H., 1968, FLORA IRANICA, V57, P135
   Rechinger K.H., 1964, ANZEIGER OSTERREI MN, V101, P422
   Ropert D, 2000, DIGITAL SPECIMEN IMA
   Spaniel S, 2015, PLANT SYST EVOL, V301, P2463, DOI 10.1007/s00606-015-1257-3
   Steudel ET., 1841, NOMENCLATOR BOT
   Townsend C.C., 1980, FLORA IRAQ, V4, P944
   Warwick SI, 2006, PLANT SYST EVOL, V259, P237, DOI 10.1007/s00606-006-0421-1
   Zohary M., 1980, CONSPECTUS FLORAE OR, V1
NR 36
TC 3
Z9 3
U1 0
U2 6
PU MAGNOLIA PRESS
PI AUCKLAND
PA 250F Marua Road Mt Wellington, AUCKLAND, ST LUKES 1023, NEW ZEALAND
SN 1179-3155
EI 1179-3163
J9 PHYTOTAXA
JI Phytotaxa
PD APR 26
PY 2016
VL 258
IS 1
BP 75
EP 82
DI 10.11646/phytotaxa.258.1.5
PG 8
WC Plant Sciences
WE Science Citation Index Expanded (SCI-EXPANDED)
SC Plant Sciences
GA DT9HK
UT WOS:000381807900005
DA 2023-07-11
ER

PT J
AU Hettwer, K
   Bottcher, C
   Frolov, A
   Mittasch, J
   Albert, A
   von Roepenack-Lahaye, E
   Strack, D
   Milkowski, C
AF Hettwer, Karina
   Boettcher, Christoph
   Frolov, Andrej
   Mittasch, Juliane
   Albert, Andreas
   von Roepenack-Lahaye, Edda
   Strack, Dieter
   Milkowski, Carsten
TI Dynamic metabolic changes in seeds and seedlings of Brassica napus
   (oilseed rape) suppressing UGT84A9 reveal plasticity and molecular
   regulation of the phenylpropanoid pathway
SO PHYTOCHEMISTRY
LA English
DT Article
DE Brassica napus; Brassicaceae; Metabolite profiling; Gene silencing;
   Glucosyltransferase; Phenylpropanoids; Sinapic acid esters; UV-B stress
ID ESTER METABOLISM; SINAPATE ESTERS; SINAPINE; ARABIDOPSIS; BIOSYNTHESIS;
   GLUCOSE; ACID; GLYCOSYLTRANSFERASES; EXPRESSION; REDUCTION
AB In Brassica napus, suppression of the key biosynthetic enzyme UDP-glucose:sinapic acid glucosyltransferase (UGT84A9) inhibits the biosynthesis of sinapine (sinapoylcholine), the major phenolic component of seeds. Based on the accumulation kinetics of a total of 158 compounds (110 secondary and 48 primary metabolites), we investigated how suppression of the major sink pathway of sinapic acid impacts the metabolome of developing seeds and seedlings. In UGT84A9-suppressing (UGT84A9i) lines massive alterations became evident in late stages of seed development affecting the accumulation levels of 58 secondary and 7 primary metabolites. UGT84A9i seeds were characterized by decreased amounts of various hydroxycinnamic acid (HCA) esters, and increased formation of sinapic and syringic acid glycosides. This indicates glycosylation and beta-oxidation as metabolic detoxification strategies to bypass intracellular accumulation of sinapic acid. In addition, a net loss of sinapic acid upon UGT84A9 suppression may point to a feedback regulation of HCA biosynthesis. Surprisingly, suppression of UGT84A9 under control of the seed-specific NAPINC promoter was maintained in cotyledons during the first two weeks of seedling development and associated with a reduced and delayed transformation of sinapine into sinapoylmalate. The lack of sinapoylmalate did not interfere with plant fitness under UV-B stress. Increased UV-B radiation triggered the accumulation of quercetin conjugates whereas the sinapoylmalate level was not affected. (C) 2016 Elsevier Ltd. All rights reserved.
C1 [Hettwer, Karina; Frolov, Andrej; Mittasch, Juliane; Strack, Dieter] Leibniz Inst Plant Biochem, Dept Secondary Metab, Weinberg 3, D-06120 Halle, Saale, Germany.
   [Boettcher, Christoph; von Roepenack-Lahaye, Edda] Leibniz Inst Plant Biochem, Dept Stress & Dev Biol, Weinberg 3, D-06120 Halle, Saale, Germany.
   [Boettcher, Christoph] Julius Kuhn Inst, Inst Ecol Chem Plant Anal & Stored Prod Protect, Fed Res Ctr Cultivated Plants, Konigin Luise Str 19, D-14195 Berlin, Germany.
   [Mittasch, Juliane; Milkowski, Carsten] Univ Halle Wittenberg, Interdisciplinary Ctr Crop Plant Res IZN, Hoher Weg 8, D-06120 Halle, Saale, Germany.
   [Albert, Andreas] Helmholtz Zentrum Munchen, German Res Ctr Environm Hlth, Inst Biochem Plant Pathol, Res Unit Environm Simulat, D-85764 Neuherberg, Germany.
   [Frolov, Andrej] Leibniz Inst Plant Biochem, Dept Bioorgan Chem, Weinberg 3, D-06120 Halle, Saale, Germany.
   [von Roepenack-Lahaye, Edda] Univ Tubingen, Ctr Plant Mol Biol, Morgenstelle 32, D-72076 Tubingen, Germany.
C3 Leibniz Institut fur Pflanzenbiochemie; Leibniz Institut fur
   Pflanzenbiochemie; Julius Kuhn-Institut; Martin Luther University Halle
   Wittenberg; Helmholtz Association; Helmholtz-Center Munich - German
   Research Center for Environmental Health; Leibniz Institut fur
   Pflanzenbiochemie; Eberhard Karls University of Tubingen
RP Milkowski, C (通讯作者)，Univ Halle Wittenberg, Interdisciplinary Ctr Crop Plant Res IZN, Hoher Weg 8, D-06120 Halle, Saale, Germany.
EM carsten.milkowski@izn.uni-halle.de
RI Frolov, Andrej A/V-5550-2018; Albert, Andreas/I-5846-2013
OI Albert, Andreas/0000-0002-0582-2674; Milkowski,
   Carsten/0000-0001-9758-6789
FU Bundesministerium fur Bildung und Forschung (Bonn, Germany) [0313703B]
FX We thank A. Henning (IPB) for excellent technical assistance and F.
   Bretschneider (IPB) for GC-MS measurements. Sinapic acid standards were
   provided by A. Baumert (IPB). This work was part of the research project
   "YelLowSin rapeseed: Functional genomics approaches for the development
   of Yellow-seeded, Low Sinapine (YelLowSin) oilseed rape/canola (Brassica
   napus)", financially supported by the Bundesministerium fur Bildung und
   Forschung (Bonn, Germany), Grant 0313703B.
CR Achnine L, 2004, PLANT CELL, V16, P3098, DOI 10.1105/tpc.104.024406
   Baumert A, 2005, PHYTOCHEMISTRY, V66, P1334, DOI 10.1016/j.phytochem.2005.02.031
   BELL JM, 1993, CAN J ANIM SCI, V73, P679, DOI 10.4141/cjas93-075
   Bhinu VS, 2009, TRANSGENIC RES, V18, P31, DOI 10.1007/s11248-008-9194-3
   Clauss K, 2011, PLANT PHYSIOL, V155, P1127, DOI 10.1104/pp.110.169821
   Emrani N, 2015, MOL BREEDING, V35, DOI 10.1007/s11032-015-0236-2
   Fraser Christopher M, 2011, Arabidopsis Book, V9, pe0152, DOI 10.1199/tab.0152
   Hannoufa A, 2014, TRANSGENIC RES, V23, P39, DOI 10.1007/s11248-013-9742-3
   Husken A, 2005, MOL BREEDING, V16, P127, DOI 10.1007/s11032-005-6825-8
   Jones P, 2001, PLANTA, V213, P164, DOI 10.1007/s004250000492
   Kopka J, 2005, BIOINFORMATICS, V21, P1635, DOI 10.1093/bioinformatics/bti236
   Kridl J. C., 1991, Seed Science Research, V1, P209, DOI 10.1017/S0960258500000921
   Kusano M, 2011, PLANT J, V67, P354, DOI 10.1111/j.1365-313X.2011.04599.x
   LANDRY LG, 1995, PLANT PHYSIOL, V109, P1159, DOI 10.1104/pp.109.4.1159
   Lorenzen M, 1996, PLANT PHYSIOL, V112, P1625, DOI 10.1104/pp.112.4.1625
   Luedemann A, 2008, BIOINFORMATICS, V24, P732, DOI 10.1093/bioinformatics/btn023
   Markham K.R., 1993, METHODS PLANT BIOCH, P197, DOI [10.1016/B978-0-12-461011-8.50012-3, DOI 10.1016/B978-0-12-461011-8.50012-3]
   Meissner D, 2008, PLANTA, V228, P663, DOI 10.1007/s00425-008-0768-3
   Milkowski C, 2000, PLANTA, V211, P883, DOI 10.1007/s004250000411
   Milkowski C, 2004, PLANT J, V38, P80, DOI 10.1111/j.1365-313X.2004.02036.x
   Milkowski C, 2010, PLANTA, V232, P19, DOI 10.1007/s00425-010-1168-z
   Mittasch J, 2007, PLANTA, V225, P515, DOI 10.1007/s00425-006-0360-7
   Mittasch J, 2013, PLANT PHYSIOL, V161, P1656, DOI 10.1104/pp.113.215491
   Mittasch J, 2010, THEOR APPL GENET, V120, P1485, DOI 10.1007/s00122-010-1270-4
   Nair RB, 2004, PLANT CELL, V16, P544, DOI 10.1105/tpc.017509
   SHAHIDI F, 1992, J AM OIL CHEM SOC, V69, P917, DOI 10.1007/BF02636344
   Sheahan JJ, 1996, AM J BOT, V83, P679, DOI 10.2307/2445845
   STRACK D, 1983, Z NATURFORSCH C, V38, P21
   Tautenhahn R, 2008, BMC BIOINFORMATICS, V9, DOI 10.1186/1471-2105-9-504
   Thiel S, 1996, J PLANT PHYSIOL, V148, P456, DOI 10.1016/S0176-1617(96)80279-3
   Velasco L, 1998, CROP SCI, V38, P1650, DOI 10.2135/cropsci1998.0011183X003800060039x
   Widhalm JR, 2015, MOL PLANT, V8, P83, DOI 10.1016/j.molp.2014.12.001
   Winkel BSJ, 2004, ANNU REV PLANT BIOL, V55, P85, DOI 10.1146/annurev.arplant.55.031903.141714
   Wolfram K, 2010, PHYTOCHEMISTRY, V71, P1076, DOI 10.1016/j.phytochem.2010.04.007
   Yin R, 2012, J EXP BOT, V63, P2465, DOI 10.1093/jxb/err416
NR 35
TC 3
Z9 5
U1 0
U2 37
PU PERGAMON-ELSEVIER SCIENCE LTD
PI OXFORD
PA THE BOULEVARD, LANGFORD LANE, KIDLINGTON, OXFORD OX5 1GB, ENGLAND
SN 0031-9422
J9 PHYTOCHEMISTRY
JI Phytochemistry
PD APR
PY 2016
VL 124
BP 46
EP 57
DI 10.1016/j.phytochem.2016.01.014
PG 12
WC Biochemistry & Molecular Biology; Plant Sciences
WE Science Citation Index Expanded (SCI-EXPANDED)
SC Biochemistry & Molecular Biology; Plant Sciences
GA DH3IH
UT WOS:000372680200004
PM 26833384
DA 2023-07-11
ER

PT J
AU Karaman, S
   Diraz, E
   Comlekcioglu, N
   Ilcim, A
   Durdu, H
   Tansi, S
AF Karaman, Sengul
   Diraz, Emel
   Comlekcioglu, Nazan
   Ilcim, Ahmet
   Durdu, Hasan
   Tansi, Sezen
TI High yielding indigo sources in native Isatis (Brassicaceae) taxa from
   Turkey
SO GENETIC RESOURCES AND CROP EVOLUTION
LA English
DT Article
DE HPLC; Indican; Isatis spp.; LC/MS; Natural indigo
ID TINCTORIA L.; PRECURSORS PRODUCTION; BETA-GLUCOSIDASE; INDICAN; LEAVES;
   IDENTIFICATION; EXTRACTION; INDIRUBIN
AB Indigo dye has a distinctive blue color and is one of the oldest known dyestuffs. In order to identify new Isatis genotypes for indigo production, 14 Isatis taxa collected from native area were grown under field conditions in Kahramanmaras,, Turkey. The effects of taxa and harvest times on leaf, indigo and indican yield were analyzed and compared with culture species (Isatis tinctoria and Isatis indigotica) by using spectrophotometer and HPLC. High indigo yield (87.13 kg/ha) was obtained from Isatis constricta and I. tinctoria subsp. tomentolla (Mersin location) had high indican yield (12.25 mg/g) in fresh leaves. The present work identified high indigo yielding taxa that may be used for genetic improvement in order to re-introduce Isatis species in the agricultural systems of Mediterranean regions. Especially I. constricta can be evaluated in terms of higher indigo yield than the native and culture taxa. I. constricta is an endemic plant in endangered category. This situation reveals that the need for the conservation of the species. To the best of our knowledge, there is no previous study reported about indigo contents of the studied 11 Isatis spp. so far.
C1 [Karaman, Sengul; Diraz, Emel; Comlekcioglu, Nazan; Durdu, Hasan] Kahramanmaras Sutcu Imam Univ, Dept Biol, Fac Sci & Letters, TR-46100 Kahramanmaras, Turkey.
   [Ilcim, Ahmet] Mustafa Kemal Univ, Dept Biol, Fac Sci & Letters, Antakya, Turkey.
   [Tansi, Sezen] Cukurova Univ, Field Crops Dept, Fac Agr, Adana, Turkey.
C3 Kahramanmaras Sutcu Imam University; Mustafa Kemal University; Cukurova
   University
RP Karaman, S (通讯作者)，Kahramanmaras Sutcu Imam Univ, Dept Biol, Fac Sci & Letters, TR-46100 Kahramanmaras, Turkey.
EM sengulk@ksu.edu.tr
RI Tansı, Sezen/F-7396-2018; Çömlekcioğlu, Nazan/AAD-4531-2021
FU TUBITAK. The Scientific and Technological Research Council of Turkey
   [TOVAG-109O655]
FX This work was funded by the TUBITAK. The Scientific and Technological
   Research Council of Turkey (TOVAG-109O655). The authors are thankful to
   Dr. Esin Ispir, Chemistry Dept. for her valuable suggestions and
   comments about LC-MS results.
CR Ali S, 2009, J CLEAN PROD, V17, P61, DOI 10.1016/j.jclepro.2008.03.002
   Angelini LG, 2003, BIOTECHNOL PROGR, V19, P1792, DOI 10.1021/bp0300218
   Angelini LG, 2007, FIELD CROP RES, V101, P285, DOI 10.1016/j.fcr.2006.12.004
   Biertumpfel A, 2013, HDB ARZNEI GEWURZANB, V5, P671
   Blackburn RS, 2009, COLOR TECHNOL, V125, P193, DOI 10.1111/j.1478-4408.2009.00197.x
   Campeol E, 2006, ENVIRON EXP BOT, V58, P223, DOI 10.1016/j.envexpbot.2005.09.006
   Chen SD, 2014, BIOCHEM SYST ECOL, V57, P287, DOI 10.1016/j.bse.2014.08.007
   Comlekcioglu N, 2011, THESIS KAHRAMANMARAS
   Davis PH, 1965, FLORA TURKEY E AEGEA, VI, P287
   Ekim T, 2000, RED DATA BOOK TURKIS
   Gilbert KG, 2004, BIOTECHNOL PROGR, V20, P1289, DOI 10.1021/bp0300624
   Guarnaccia P, 2012, 6 INT S BRASS 18 CRU
   Guinot P, 2006, COLOR TECHNOL, V122, P93, DOI 10.1111/j.1478-4408.2006.00015.x
   Karaman S, 2014, 109O655 TUBITAK
   Kizil S, 2000, THESIS ANKARA U GRAD
   Kokubun T, 1998, PHYTOCHEMISTRY, V49, P79, DOI 10.1016/S0031-9422(97)01069-8
   Liau BC, 2007, J PHARMACEUT BIOMED, V43, P346, DOI 10.1016/j.jpba.2006.06.029
   Maugard T, 2001, PHYTOCHEMISTRY, V58, P897, DOI 10.1016/S0031-9422(01)00335-1
   Minami Y, 2000, PLANT CELL PHYSIOL, V41, P218, DOI 10.1093/pcp/41.2.218
   Oberthur C, 2004, CHEM BIODIVERS, V1, P174, DOI 10.1002/cbdv.200490009
   Osimani A, 2012, J IND MICROBIOL BIOT, V39, P1309, DOI 10.1007/s10295-012-1139-4
   Rocha L, 2011, PLANT GENET RESOUR-C, V9, P206, DOI 10.1017/S1479262111000499
   Sales E, 2006, IND CROP PROD, V23, P29, DOI 10.1016/j.indcrop.2005.03.002
   Samanta AK, 2009, INDIAN J FIBRE TEXT, V34, P384
   Song JY, 2010, J BIOSCI BIOENG, V110, P281, DOI 10.1016/j.jbiosc.2010.03.010
   Stoker KG, 1998, J AGR ENG RES, V71, P315, DOI 10.1006/jaer.1998.0329
   Tansi S, 1998, J FIELD CROPS CENTRA, V7, P38
   Tozzi S, 2005, PHOTOCHEM PHOTOBIOL, V81, P914, DOI 10.1562/2004-08-03-RA-258R1.1
   Wu E, 1999, BIOTECHNOL TECH, V13, P567, DOI 10.1023/A:1008952016185
   Yildirimli S, 1988, DOGA TU J BOT, V12, P332
   Zou P, 2007, RAPID COMMUN MASS SP, V21, P1239, DOI 10.1002/rcm.2954
NR 31
TC 3
Z9 3
U1 3
U2 36
PU SPRINGER
PI DORDRECHT
PA VAN GODEWIJCKSTRAAT 30, 3311 GZ DORDRECHT, NETHERLANDS
SN 0925-9864
EI 1573-5109
J9 GENET RESOUR CROP EV
JI Genet. Resour. Crop Evol.
PD MAR
PY 2016
VL 63
IS 3
BP 531
EP 543
DI 10.1007/s10722-015-0269-8
PG 13
WC Agronomy; Plant Sciences
WE Science Citation Index Expanded (SCI-EXPANDED)
SC Agriculture; Plant Sciences
GA DH9KS
UT WOS:000373115600011
DA 2023-07-11
ER

PT J
AU Thapa, U
   Prasad, PH
   Rai, R
AF Thapa, U.
   Prasad, P. H.
   Rai, R.
TI Studies on Growth, Yield and Quality of Broccoli (Brassica Oleracea
   L.Var Italica Plenck) as Influenced by Boron and Molybdenum
SO JOURNAL OF PLANT NUTRITION
LA English
DT Article
DE yield; broccoli; quality; boron; molybdenum
AB Broccoli (Brassica oleracea L.var italica Plenck) is an important winter season exotic vegetable from the Brassicaceae family as well as heavy feeder of plant nutrients. Plant nutrition is one of the prime considerations for getting higher yield of any crop. Mineral fertilizer improves growth and yield of broccoli due to the role of nitrogen, phosphorus, and potassium on the meristematic activity. Boron and molybdenum are essential micronutrients required for normal plant growth and development. Plants differ widely in their requirements, but the ranges of deficiency and toxicity are narrow. Boron and molybdenum deficiencies are very common in Cole crops. Deficiency causes many anatomical, physiological, and biological changes. The deficiency of boron and molybdenum has threatened the ever increasing areas of broccoli. The effected heads become irregular in shape, smaller in size and bitter in taste which adversely affects the market demand of the crop. No systematic work so far has been done in production technology of sprouting broccoli in relation to response of nutrients in the gangetic plains of West Bengal. The present investigation was attempted to find out the growth, yield, and quality of broccoli on the aspects of minor mineral (boron and molybdenum) nutrition. The experiments were conducted at the Horticultural Research Station of Bidhan Chandra Krishi Viswavidyalaya, Mondouri, Nadia, West Bengal, during 2010-12 with four levels of boron (0, 15, 18, and 21kg ha(-1)) and molybdenum (0, 1.2, 1.5, and 1.8kg ha(-1)). Design of the experiment was a Factorial Randomized Block Design. Biometric observations were recorded from the selected plant from each plot and each replication of both the years. It was concluded from the results that under favorable agro-climatic conditions, the application of 18kg borax and 1.8kg ammonium molybdate ha(-1) was found beneficial for growth, yield, and quality of broccoli.
C1 [Thapa, U.; Prasad, P. H.; Rai, R.] Bidhan Chandra Krishi Viswavidyalaya, Dept Vegetable Crops, Mohanpur, India.
C3 Bidhan Chandra Agricultural University
RP Thapa, U (通讯作者)，Bidhan Chandra Krishi Viswavidyalaya, Fac Hort, Dept Vegetable Crops, Nadia 741252, WB, India.
EM drumesh.thapa@gmail.com
CR Alam M. N., 2007, Research Journal of Agriculture and Biological Sciences, V3, P858
   Chattopadhyay S. B., 2003, Environment and Ecology, V21, P955
   Eynone L., 1923, J SOC CHEM IND LOND, V42, P32, DOI DOI 10.1002/JCTB.5000420208
   Firoz Z. A., 2008, BANGLADESH J AGR RES, V33, P655
   Fisher R. A., 1974, STAT TABLES
   Kunicki E., 1999, Folia Horticulturae, V11, P69
   Mahmud S., 2007, BANGLADESH J AGR RES, V32, P487
   Moniruzzaman M., 2002, J SOIL NATURE, V1, P24
   National Research Council, 1982, COMM DIET NUTR CANC
   Pandey R. P., 1991, HORTSCIENCE, V26, P256
   Panse V. G., 1961, STAT METHODS AGR WOR, P134
   Rakesh Singh, 2006, Vegetable Science, V33, P198
   Ranganna S., 1997, HDB ANAL QUALITY CON, V2nd
   Saha Partha, 2006, Crop Research (Hisar), V32, P396
   SHELP BJ, 1992, PLANT SOIL, V140, P151, DOI 10.1007/BF00012817
   Vinay Singh, 1994, Progressive Horticulture, V26, P53
NR 16
TC 3
Z9 4
U1 1
U2 57
PU TAYLOR & FRANCIS INC
PI PHILADELPHIA
PA 530 WALNUT STREET, STE 850, PHILADELPHIA, PA 19106 USA
SN 0190-4167
EI 1532-4087
J9 J PLANT NUTR
JI J. Plant Nutr.
PD JAN 28
PY 2016
VL 39
IS 2
BP 261
EP 267
DI 10.1080/01904167.2014.992538
PG 7
WC Plant Sciences
WE Science Citation Index Expanded (SCI-EXPANDED)
SC Plant Sciences
GA DF9BN
UT WOS:000371655400002
DA 2023-07-11
ER

PT J
AU Kutluk Yilmaz, ND
   Kaya Altop, E
   Phillippo, CJ
   Mennan, H
AF Kutluk Yilmaz, Nazli Dide
   Kaya Altop, Emine
   Phillippo, Colin James
   Mennan, Husrev
TI New natural weed host Raphanus raphanistrum L. (Brassicaceae) for Beet
   necrotic yellow vein virus and its vector Polymyxa betae Keskin
SO TURKISH JOURNAL OF AGRICULTURE AND FORESTRY
LA English
DT Article
DE Rhizomania; Polymyxa betae; Brassicaceae; Raphanus raphanistrum; host
ID REVERSE TRANSCRIPTION-PCR; SUGAR-BEET; ALTERNATIVE HOSTS; RESISTANCE;
   BNYVV; VARIANTS; STRAINS
AB Rhizomania is an important virus disease of sugar beet (Beta vulgaris) caused by Beet necrotic yellow vein virus (BNYVV). The virus is transmitted to the roots of host plants by the plasmodiophorid Polymyxa betae. During survey studies in September and October 2009, yellow vein banding symptoms were observed on wild radish (Raphanus raphanistrum) plants growing in spinach (Spinacia oleracea) fields with a history of rhizomania in Samsun Province in the Black Sea Region of Turkey. To verify possible alternative hosts for BNYVV and P. betae, R. raphanistrum and spinach plants and soil samples were collected. BNYVV was detected in the leaf samples of field-collected R. raphanistrum using the DAS-ELISA test. This result was confirmed by RT-PCR and the Raphanus isolate was determined to be from the type A strain based on restriction fragment length polymorphism analysis. The presence of P. betae cystosori was not detected in the roots of R. raphanistrum plants using a light microscopy technique, but some objects resembling sporogenic plasmodia of P. betae were observed in the infested root cells. To confirm this result, total RNA was extracted from the roots of these samples and tested by RT-PCR using Polymyxa-specific primers. In contrast to the microscopy method, all samples tested positive for P. betae using RT-PCR. Healthy seeds of R. raphanistrum were planted in plastic pots containing soil from the same fields infested with BNYVV and the seedlings showed similar symptoms to those growing in natural conditions. To our knowledge this is the first report of a BNYVV infection of R. raphanistrum under natural conditions.
C1 [Kutluk Yilmaz, Nazli Dide; Kaya Altop, Emine; Mennan, Husrev] Ondokuz Mayis Univ, Dept Plant Protect, Fac Agr, Samsun, Turkey.
   [Phillippo, Colin James] Michigan State Univ, Dept Hort, E Lansing, MI 48824 USA.
C3 Ondokuz Mayis University; Michigan State University
RP Mennan, H (通讯作者)，Ondokuz Mayis Univ, Dept Plant Protect, Fac Agr, Samsun, Turkey.
EM hmennan@omu.edu.tr
RI Altop, Emine Kaya/V-2469-2017; Kutluk Yilmaz, Nazli/G-9756-2018
OI Altop, Emine Kaya/0000-0002-0987-9352; Kutluk Yilmaz,
   Nazli/0000-0001-5240-8110
CR ABE H, 1986, Annals of the Phytopathological Society of Japan, V52, P394, DOI 10.3186/jjphytopath.52.394
   ABE H, 1986, Annals of the Phytopathological Society of Japan, V52, P235, DOI 10.3186/jjphytopath.52.235
   ALMUSA AM, 1981, PHYTOPATHOLOGY, V71, P773, DOI 10.1094/Phyto-71-773
   Autonell C. R., 1995, Informatore Fitopatologico, V45, P43
   Barr D. J. S., 1979, Canadian Journal of Plant Pathology, V1, P85
   BARR KJ, 1992, PLANT PATHOL, V41, P64, DOI 10.1111/j.1365-3059.1992.tb02317.x
   BARR KJ, 1995, PLANT PATHOL, V44, P301, DOI 10.1111/j.1365-3059.1995.tb02781.x
   Blackshaw RE, 2002, WEED SCI, V50, P344, DOI 10.1614/0043-1745(2002)050[0344:IOWROY]2.0.CO;2
   Bornemann K, 2015, PLANT PATHOL, V64, P25, DOI 10.1111/ppa.12249
   Cheam A. H., 1995, Plant Protection Quarterly, V10, P2
   CLARK MF, 1977, J GEN VIROL, V34, P475, DOI 10.1099/0022-1317-34-3-475
   Erdiller G, 1994, P 9 C MED PHYT UN 18, P443
   GERIK JS, 1988, PHYTOPATHOLOGY, V78, P1340, DOI 10.1094/Phyto-78-1340
   Gumus M., 2014, Journal of Food, Agriculture & Environment, V12, P272
   Hugo SA, 1996, PLANT PATHOL, V45, P662, DOI 10.1046/j.1365-3059.1996.d01-182.x
   Kaya R, 2009, J AGR SCI-TARIM BILI, V15, P332, DOI 10.1501/Tarimbil_0000001108
   Koch F.-K., 1987, VERHANDLUNGEN BEI VE
   Koenig R, 2008, ARCH VIROL, V153, P2139, DOI 10.1007/s00705-008-0234-3
   KOENIG R, 1995, J GEN VIROL, V76, P2051, DOI 10.1099/0022-1317-76-8-2051
   Koenig R, 2000, ARCH VIROL, V145, P1561, DOI 10.1007/s007050070076
   Koenig R, 1998, J GEN VIROL, V79, P2027, DOI 10.1099/0022-1317-79-8-2027
   KRUSE M, 1994, J GEN VIROL, V75, P1835, DOI 10.1099/0022-1317-75-8-1835
   Kutluk Yilmaz ND, 2012, P 10 C EUR FDN PLANT, P39
   Legreve A., 2005, Proceedings of the Sixth Symposium of the International Working Group on Plant Viruses with Fungal Vectors, Alma Mater Studiorum Universita di Bologna, Bologna, Italy, 5-7 September, 2005, P129
   Li M, 2008, VIRUS GENES, V36, P429, DOI 10.1007/s11262-008-0202-8
   Liu HY, 2007, PLANT DIS, V91, P847, DOI 10.1094/PDIS-91-7-0847
   Liu HY, 2010, PLANT DIS, V94, P640, DOI 10.1094/PDIS-94-5-0640A
   Meunier A, 2003, APPL ENVIRON MICROB, V69, P2356, DOI 10.1128/AEM.69.4.2356-2360.2003
   Miyanishi M, 1999, ARCH VIROL, V144, P879, DOI 10.1007/s007050050553
   Mouhanna AM, 2008, J PLANT DIS PROTECT, V115, P193, DOI 10.1007/BF03356263
   Rysanek P., 2008, Proceedings of the Seventh Symposium of the International Working Group on Plant Viruses with Fungal Vectors, Julius Kuhn-Institute, Federal Research Centre for Cultivated Plants, Quedlinburg, Germany, 1-4 September 2008, P54
   Schirmer A, 2005, J GEN VIROL, V86, P2897, DOI 10.1099/vir.0.81167-0
   TAMADA T, 1973, Annals of the Phytopathological Society of Japan, V39, P325, DOI 10.3186/jjphytopath.39.325
   THOUVENEL JC, 1981, ANN APPL BIOL, V97, P99, DOI 10.1111/j.1744-7348.1981.tb02998.x
   Ward E, 1998, MYCOL RES, V102, P965, DOI 10.1017/S0953756297005881
   Ward L, 2007, ARCH VIROL, V152, P59, DOI 10.1007/s00705-006-0832-x
   Yilmaz NDK, 2007, PLANT PATHOL, V56, P311, DOI 10.1111/j.1365-3059.2006.01493.x
   Yilmaz NDK, 2010, J PLANT PATHOL, V92, P507
NR 38
TC 3
Z9 3
U1 0
U2 32
PU TUBITAK SCIENTIFIC & TECHNICAL RESEARCH COUNCIL TURKEY
PI ANKARA
PA ATATURK BULVARI NO 221, KAVAKLIDERE, ANKARA, 00000, TURKEY
SN 1300-011X
EI 1303-6173
J9 TURK J AGRIC FOR
JI Turk. J. Agric. For.
PY 2016
VL 40
IS 1
BP 120
EP 126
DI 10.3906/tar-1410-113
PG 7
WC Agriculture, Multidisciplinary; Agronomy; Forestry
WE Science Citation Index Expanded (SCI-EXPANDED)
SC Agriculture; Forestry
GA DB5MQ
UT WOS:000368558700003
OA Bronze
DA 2023-07-11
ER

PT J
AU Sevik, MA
   Deligoz, I
AF Sevik, Mehmet Ali
   Deligoz, Ilyas
TI THE REACTION OF CABBAGE (Brassica oleracea L.) BREEDING LINES AGAINST
   TURNIP MOSAIC VIRUS
SO ACTA SCIENTIARUM POLONORUM-HORTORUM CULTUS
LA English
DT Article
DE Brassicaceae; viral diseases; resistance; TuMV
ID WHITE CABBAGE; RESISTANCE; PREVALENCE; RAPA
AB Turnip mosaic virus (TuMV) is the most important and widespread virus infecting brassicas worldwide. In 2013, 2014, and 2015, twenty-three cabbage (Brassica oleracea L.) breeding lines from Black Sea Agricultural Research Institute (BSARI, Samsun, Turkey) were screened for their reaction to TuMV-BA isolate by mechanical inoculation under controlled conditions. On the basis of 0-5 disease rating scale and ELISA, of the lines tested, nine (39.1%) were categorized as highly resistant (Grade 1), one (4.3%) as resistant (Grade 2), seven (30.4%) as moderately resistant (Grade 3), however, two cabbage lines and four lines were found moderately susceptible and susceptible, respectively to TuMV-BA isolate under controlled conditions. The results suggested that Brassica oleracea L. from the BSARI contain valuable breeding lines resistant to TuMV, and the screened breeding lines in the current study could provide promising resistance sources for cabbage breeding.
C1 [Sevik, Mehmet Ali] Ondokuz Mayis Univ, Samsun, Turkey.
   [Deligoz, Ilyas] BSARI, Samsun, Turkey.
C3 Ondokuz Mayis University
RP Sevik, MA (通讯作者)，Ondokuz Mayis Univ, Fac Agr, Dept Plant Protect, Samsun, Turkey.
EM malis@omu.edu.tr
FU TUBITAK [112O578]; Ondokuzmayis University [PYO.ZRT.1905.14.007];
   OMU-PYO; TUBITAK
FX The study was supported by a grant from TUBITAK (112O578) and The
   Research Fund of Ondokuzmayis University (PYO.ZRT.1905.14.007). The
   authors acknowledge OMU-PYO and TUBITAK for their financial supports. We
   thank to H. Uzunbacak and S. Sari for helping during sample extractions.
CR Alan B., 2012, THESIS
   Ashfaq M, 2007, PAK J BOT, V39, P2103
   Balkaya A, 2005, NEW ZEAL J CROP HORT, V33, P333, DOI 10.1080/01140671.2005.9514367
   CLARK MF, 1977, J GEN VIROL, V34, P475, DOI 10.1099/0022-1317-34-3-475
   Edwardson J. R., 1991, FLORIDA AGR EXPT STA, V16
   Farzinebrahimi R, 2012, PAK J BOT, V44, P2117
   Gladysz Karol, 2009, Folia Horticulturae, V21, P129
   Hughes SL, 2002, PLANT PATHOL, V51, P567, DOI 10.1046/j.1365-3059.2002.00755.x
   Iqbal S, 2012, PAK J BOT, V44, P1749
   KORKMAZ S, 2008, Patent No. 571155
   LIU XP, 1996, ACTA HORTIC, V407, P431
   Maskell LC, 1999, ANN APPL BIOL, V135, P401, DOI 10.1111/j.1744-7348.1999.tb00867.x
   Moreno A, 2004, ANN APPL BIOL, V144, P339, DOI 10.1111/j.1744-7348.2004.tb00349.x
   Murphy F. A., 1995, ARCH VIROL, P348
   PINK DAC, 1990, EUPHYTICA, V51, P101
   Raybould AF, 1999, NEW PHYTOL, V141, P265, DOI 10.1046/j.1469-8137.1999.00339.x
   Rusholme RL, 2007, J GEN VIROL, V88, P3177, DOI 10.1099/vir.0.83194-0
   SHAH H, 2011, Patent No. 431707
   Spak J., 2003, J PLANT DIS PROTECT, V110, P98
   Usta P., 2014, Anadolu Tarim Bilimleri Dergisi, V29, P20, DOI 10.7161/anajas.2014.29.1.20
   Walsh JA, 2002, MOL PLANT PATHOL, V3, P289, DOI 10.1046/j.1364-3703.2002.00132.x
   Walsh JA, 2002, EUR J PLANT PATHOL, V108, P15, DOI 10.1023/A:1013962911906
   Winiarczyk K, 2014, ACTA SCI POL-HORTORU, V13, P123
NR 23
TC 3
Z9 3
U1 2
U2 5
PU WYDAWNICTWO AKAD ROLNICZEJ W LUBLINIE
PI LUBLIN
PA UL AKADEMICKA 13, LUBLIN, 20-950, POLAND
SN 1644-0692
J9 ACTA SCI POL-HORTORU
JI Acta Sci. Pol.-Hortorum Cultus
PY 2016
VL 15
IS 4
BP 111
EP 119
PG 9
WC Horticulture
WE Science Citation Index Expanded (SCI-EXPANDED)
SC Agriculture
GA ED8KL
UT WOS:000389120300009
DA 2023-07-11
ER

PT J
AU Errard, A
   Baldermann, S
   Kuhne, S
   Mewis, I
   Peterkin, J
   Ulrichs, C
AF Errard, Audrey
   Baldermann, S.
   Kuehne, S.
   Mewis, I.
   Peterkin, J.
   Ulrichs, C.
TI Interspecific Interactions Affect Pests Differently
SO GESUNDE PFLANZEN
LA English
DT Article
DE Tetranychus urticae; Myzus persicae; Multiple herbivory; Pest-pest
   interaction; Host-plant suitability; Pest infestation; Fabaceae;
   Solanaceae; Brassicaceae
ID TETRANYCHUS-URTICAE ACARI; SPIDER-MITE; PERFORMANCE; VOLATILES; STRESS
AB Spider mites, Tetranychus urticae Koch (Acari: Tetranychidae) and aphids, Myzus persicae (Sulzer) (Pterygota: Aphididae) share many host-plants, similar abiotic conditions and are world-wide distributed therefore, they often occur simultaneously in crops. However, the effects of interspecific interactions on the biology of these pests were poorly investigated. To test if they perform differently under intra- versus inter-specific interactions, host-plant acceptance, fecundity, survival, the total number of individuals and the rate of increase in the number of individuals were studied doing non-choice bioassays under laboratory conditions with leaf discs of tomato (Solanum lycopersicum L. 'Ailsa Craig'), pak choi (Brassica rapa L. var. chinensis 'Black Behi') and bean (Phaseolus vulgaris L. 'Saxa'). Alone, the pests differently accepted the host-plants. The acceptance of pak choi by spider mites was lower under interspecific interactions and higher on tomato for aphids. In general, spider mites' performance decreased when aphids were present; the fecundity, the number of individuals and the rate of increase being significantly lower on pak choi and bean. In contrast, aphids produced more offspring in the presence of spider mites, leading to a higher rate of increase in aphids individuals on tomato and pak choi. Thus, pest' responses to interspecific interactions is species-specific.
C1 [Errard, Audrey; Baldermann, S.] Leibniz Inst Vegetable & Ornamental Crops IGZ, Dept Qual, D-14979 Grossbeeren, Germany.
   [Errard, Audrey; Baldermann, S.] Univ Potsdam, Inst Nutr Sci, D-14558 Nuthethal, Germany.
   [Kuehne, S.] JKI, Inst Strategies & Technol Assessment, D-14532 Kleinmachnow, Germany.
   [Mewis, I.] JKI, Inst Ecol Chem Plant Anal & Stored Prod Protect, D-14195 Berlin, Germany.
   [Peterkin, J.] Univ Portsmouth, Sch Biol Sci, Portsmouth PO1 2DY, Hants, England.
   [Ulrichs, C.] Humboldt Univ, Fac Life Sci, Div Urban Plant Ecophysiol, D-14195 Berlin, Germany.
C3 Leibniz Institut fur Gemuse- und Zierpflanzenbau (IGZ); University of
   Potsdam; Julius Kuhn-Institut; University of Portsmouth; Humboldt
   University of Berlin
RP Errard, A (通讯作者)，Leibniz Inst Vegetable & Ornamental Crops IGZ, Dept Qual, Theodor Echtermeyer Weg 1, D-14979 Grossbeeren, Germany.
EM errard@igzev.de
RI Baldermann, Susanne/AAH-6303-2020; Ulrichs, Christian/C-6055-2015;
   Baldermann, Susanne/C-4292-2014
OI Baldermann, Susanne/0000-0002-1501-4320; Baldermann,
   Susanne/0000-0002-1501-4320; Errard, Audrey/0000-0003-1765-0440;
   Ulrichs, Christian/0000-0002-6733-3366
CR Agrawal AA, 2002, AM NAT, V159, P553, DOI 10.1086/339463
   Ament K, 2004, PLANT PHYSIOL, V135, P2025, DOI 10.1104/pp.104.048694
   BERTNESS MD, 1994, TRENDS ECOL EVOL, V9, P191, DOI 10.1016/0169-5347(94)90088-4
   Brault V, 2010, CR BIOL, V333, P524, DOI 10.1016/j.crvi.2010.04.001
   Dangles O, 2013, NEW PHYTOL, V197, P405, DOI 10.1111/nph.12080
   De Vos M, 2009, PLANT CELL ENVIRON, V32, P1548, DOI 10.1111/j.1365-3040.2009.02019.x
   Dicke M, 2009, NAT CHEM BIOL, V5, P317, DOI 10.1038/nchembio.169
   Egas M, 2003, EXP APPL ACAROL, V30, P233, DOI 10.1023/B:APPA.0000006512.26242.39
   GEMRICH EG, 1976, J ECON ENTOMOL, V69, P301, DOI 10.1093/jee/69.3.301
   GOULD H. J., 1960, PLANT PATHOL, V9, P106, DOI 10.1111/j.1365-3059.1960.tb01164.x
   Greco NM, 2006, J APPL ENTOMOL, V130, P32, DOI 10.1111/j.1439-0418.2005.01018.x
   Jaglan RS, 2007, ENTOMOLOGY NOVEL APP, P1
   JOHNSON KB, 1990, CROP LOSS ASSESSMENT, P203
   Khan MAM, 2010, ENTOMOL EXP APPL, V137, P229, DOI 10.1111/j.1570-7458.2010.01059.x
   Leite GLD, 1999, ENTOMOL EXP APPL, V91, P267, DOI 10.1023/A:1003557718110
   Messelink GJ, 2010, BIOCONTROL, V55, P387, DOI 10.1007/s10526-009-9258-1
   Moayeri HRS, 2007, J APPL ENTOMOL, V131, P326, DOI 10.1111/j.1439-0418.2007.01177.x
   Park BS, 2002, CROP PROT, V21, P249, DOI 10.1016/S0261-2194(01)00079-5
   Pavela Roman, 2009, Plant Protection Science, V45, P161
   Van Danune Els J. M., 2008, P285
   VANEMDEN HF, 1969, ANNU REV ENTOMOL, V14, P197, DOI 10.1146/annurev.en.14.010169.001213
   WERMELINGER B, 1991, EXP APPL ACAROL, V12, P259, DOI 10.1007/BF01193472
   WILSON LJ, 1994, J ECON ENTOMOL, V87, P1726, DOI 10.1093/jee/87.6.1726
   Yano S, 1998, EXP APPL ACAROL, V22, P595, DOI 10.1023/A:1006138527904
   Zhu-Salzman K, 2008, PLANT PHYSIOL, V146, P852, DOI 10.1104/pp.107.112177
NR 25
TC 3
Z9 3
U1 0
U2 14
PU SPRINGER
PI NEW YORK
PA 233 SPRING ST, NEW YORK, NY 10013 USA
SN 0367-4223
EI 1439-0345
J9 GESUNDE PFLANZ
JI Gesunde Pflanz.
PD DEC
PY 2015
VL 67
IS 4
BP 183
EP 190
DI 10.1007/s10343-015-0349-x
PG 8
WC Agronomy
WE Science Citation Index Expanded (SCI-EXPANDED)
SC Agriculture
GA CW7PP
UT WOS:000365191900004
OA Green Submitted
DA 2023-07-11
ER

PT J
AU Mousset, M
   Flaven, E
   Justy, F
   Pouzadoux, J
   Gode, C
   Pauwels, M
   Gonneau, C
AF Mousset, Mathilde
   Flaven, Elodie
   Justy, Fabienne
   Pouzadoux, Juliette
   Gode, Cecile
   Pauwels, Maxime
   Gonneau, Cedric
TI CHARACTERIZATION AND MULTIPLEXING OF 21 MICROSATELLITE MARKERS FOR THE
   HERB NOCCAEA CAERULESCENS (BRASSICACEAE)
SO APPLICATIONS IN PLANT SCIENCES
LA English
DT Article
DE Brassicaceae; heavy metal tolerance; microsatellite; Noccaea
   caerulescens; pseudometallophyte
ID THLASPI-CAERULESCENS; GENETIC-STRUCTURE
AB Premise of the study: Multiplexed microsatellite markers were developed for population genetic studies in the pseudometallophyte Noccaea caerulescens (Brassicaceae), a model species to investigate metal tolerance and hyperaccumulation in higher plants.
   Methods and Results: Microsatellite loci were isolated through pyrosequencing of an enriched DNA library. Three multiplexes combining four previously published and 17 newly designed markers were developed. The new markers were screened in metallicolous and nonmetallicolous populations from southern France. The total number of alleles per locus ranged from five to 18. The observed heterozygosity per locus and per population ranged from 0 to 0.83, and expected heterozygosity ranged from 0 to 0.89.
   Conclusions: The investigated loci showed reasonable to high levels of polymorphism at the regional scale. The multiplex set should be helpful in investigating genetic diversity, population structure, and demographic history in N. caerulescens at various spatial scales.
C1 [Mousset, Mathilde; Flaven, Elodie; Justy, Fabienne; Pouzadoux, Juliette] Univ Montpellier, CNRS, Inst Sci Evolut, IRD,EPHE, F-34095 Montpellier 05, France.
   [Gode, Cecile; Pauwels, Maxime] Univ Lille, CNRS, UMR 8198, F-59000 Lille, France.
   [Gonneau, Cedric] Univ Lorraine, Lab Sols & Environm, UMR 1120, F-54518 Vandoeuvre Les Nancy, France.
   [Gonneau, Cedric] INRA, Lab Sols & Environm, UMR 1120, F-54518 Vandoeuvre Les Nancy, France.
C3 Centre National de la Recherche Scientifique (CNRS); Institut de
   Recherche pour le Developpement (IRD); Universite de Montpellier;
   UDICE-French Research Universities; Universite PSL; Ecole Pratique des
   Hautes Etudes (EPHE); Centre National de la Recherche Scientifique
   (CNRS); CNRS - Institute of Ecology & Environment (INEE); Universite de
   Lille - ISITE; Universite de Lille; Universite de Lorraine; INRAE;
   Universite de Lorraine
RP Flaven, E (通讯作者)，Univ Montpellier, CNRS, Inst Sci Evolut, IRD,EPHE, CC 065,Pl Eugene Bataillon, F-34095 Montpellier 05, France.
EM elodie.flaven-noguier@univ-montp2.fr; maxime.pauwels@univ-lille1.fr
RI Pauwels, Maxime/AAQ-7425-2020
OI Pauwels, Maxime/0000-0002-0691-7317; Mousset,
   Mathilde/0000-0002-3839-395X
FU Agence Nationale pour la Recherche (Project BIOADAPT) [SEAD:
   ANR-13-ADAP-0011]; Observatoire de Recherche Mediterraneen de
   l'Environnement (OSU-OREME) program
FX The authors thank C. Hatt for her help in the sequencing of some of the
   individuals used in this study. Data used in this work were partly
   produced through the technical facilities of the LabEx Centre
   Mediterraneen de l'Environnement et de la Biodiversite. This work was
   supported by a grant from the Agence Nationale pour la Recherche
   (Project BIOADAPT, SEAD: ANR-13-ADAP-0011) and by funding from the
   Observatoire de Recherche Mediterraneen de l'Environnement (OSU-OREME)
   program. This is publication ISE-M 2015-208.
CR Assuncao AGL, 2003, NEW PHYTOL, V159, P351, DOI 10.1046/j.1469-8137.2003.00820.x
   Basic N, 2006, J PLANT RES, V119, P479, DOI 10.1007/s10265-006-0011-x
   Belkhir K, 2004, GENETIX 4 0 5 2 SOFT
   Besnard G, 2009, NEW PHYTOL, V181, P974, DOI 10.1111/j.1469-8137.2008.02706.x
   Chapuis MP, 2007, MOL BIOL EVOL, V24, P621, DOI 10.1093/molbev/msl191
   Doyle J., 1990, FOCUS, V12, P13
   Dubois S, 2003, NEW PHYTOL, V157, P633, DOI 10.1046/j.1469-8137.2003.00684.x
   Gode C, 2012, AM J BOT, V99, pE49, DOI 10.3732/ajb.1100320
   Goudet J, 1995, J HERED, V86, P485, DOI 10.1093/oxfordjournals.jhered.a111627
   Jimenez-Ambriz G, 2007, NEW PHYTOL, V173, P199, DOI 10.1111/j.1469-8137.2006.01923.x
   Kiefer M, 2014, PLANT CELL PHYSIOL, V55, DOI 10.1093/pcp/pct158
   Koch MA, 2013, FRONT PLANT SCI, V4, DOI 10.3389/fpls.2013.00267
   Malausa T, 2011, MOL ECOL RESOUR, V11, P638, DOI 10.1111/j.1755-0998.2011.02992.x
   Meglecz E, 2010, BIOINFORMATICS, V26, P403, DOI 10.1093/bioinformatics/btp670
   Rousset F, 2008, MOL ECOL RESOUR, V8, P103, DOI 10.1111/j.1471-8286.2007.01931.x
   Schranz ME, 2006, TRENDS PLANT SCI, V11, P535, DOI 10.1016/j.tplants.2006.09.002
NR 16
TC 3
Z9 3
U1 0
U2 10
PU BOTANICAL SOC AMER INC
PI ST LOUIS
PA PO BOX 299, ST LOUIS, MO 63166-0299 USA
SN 2168-0450
J9 APPL PLANT SCI
JI Appl. Plant Sci.
PD DEC
PY 2015
VL 3
IS 12
AR 1500052
DI 10.3732/apps.1500052
PG 6
WC Plant Sciences
WE Science Citation Index Expanded (SCI-EXPANDED)
SC Plant Sciences
GA CZ7XI
UT WOS:000367313500002
PM 26697274
OA Green Published, gold
DA 2023-07-11
ER

PT J
AU Ameline, A
   Kerdellant, E
   Rombaut, A
   Chesnais, Q
   Dubois, F
   Lasue, P
   Coulette, Q
   Rambaud, C
   Couty, A
AF Ameline, A.
   Kerdellant, E.
   Rombaut, A.
   Chesnais, Q.
   Dubois, F.
   Lasue, P.
   Coulette, Q.
   Rambaud, C.
   Couty, A.
TI Status of the bioenergy crop miscanthus as a potential reservoir for
   aphid pests
SO INDUSTRIAL CROPS AND PRODUCTS
LA English
DT Article
DE Miscanthus x giganteus; Field survey; Host plant suitability; Aphididae;
   EPG; Demographic parameters; Phytoviruses; Plant resistance
ID X-GIGANTEUS; HOST-PLANT; RHOPALOSIPHUM-PADI; MYZUS-PERSICAE; 1ST REPORT;
   BREVICORYNE-BRASSICAE; VIRUS TRANSMISSION; FEEDING-BEHAVIOR; PROBING
   BEHAVIOR; MOSAIC-VIRUS
AB Miscanthus spp. (Poaceae) is large perennial C4-grasses that are receiving considerable attention as bioenergy crops. Therefore, the introduction of miscanthus crops in Europe needs continuous monitoring and risk assessment because they may serve as a refuge or a reservoir for aphid pests and/or pathogens of conventional crops. Here, we first report the results of two field surveys conducted in northern France on the species composition of alate aphids flying above Miscanthus x giganteus crops. Then, in a first laboratory experiment, we investigated the colonization process on M. x giganteus of the four major aphid pests (Hemiptera: Aphididae) trapped in the field study. Results showed that the performances of these species in terms of feeding, survival, and reproduction, on M. x giganteus, depended on their degree of specialization toward Poaceae. The suitability of this plant was moderate for the Poaceae specialist aphid Rhopalosiphum padi (L.), low for the polyphagous aphid species, Aphis fabae (Scop.) and Myzus persicae (Sulzer) and very low for the Brassicaceae specialist aphid Brevicoryne brassicae (L.). Nevertheless, M. x giganteus cannot be considered as a reservoir crop for these common aphid pests as their progenies did not reach the adult stage. In a second laboratory experiment, the ability of the Poaceae specialist aphid R. padi to colonize M. x giganteus and its putative parents, Miscanthus sinensis and Miscanthus sacchariflorus was assessed. Results showed that R. padi was able to achieve its life cycle on M. sacchariflorus but not on M. sinensis. The consequences of the introduction of miscanthus in the north of France are discussed in terms of phytoviruses spreading and in terms of potential reservoir for aphid pests from conventional neighboring crops. (C) 2015 Elsevier B.V. All rights reserved.
C1 [Ameline, A.; Kerdellant, E.; Rombaut, A.; Chesnais, Q.; Dubois, F.; Coulette, Q.; Couty, A.] Univ Picardie Jules Verne, CNRS, FRE 3498, EDYSAN Ecol & Dynam Syst Anthropises, F-80039 Amiens, France.
   [Lasue, P.] FREDON Picardie, F-80096 Amiens 3, France.
   [Rambaud, C.] Univ Lille Nord France, INRA, UMR 1281, Stress Abiot & Differenciat Vegetaux Cult, F-59650 Villeneuve Dascq, France.
C3 Centre National de la Recherche Scientifique (CNRS); Picardie
   Universites; Universite de Picardie Jules Verne (UPJV); INRAE;
   Universite de Lille - ISITE; Universite de Lille
RP Ameline, A (通讯作者)，Univ Picardie Jules Verne, CNRS, FRE 3498, EDYSAN Ecol & Dynam Syst Anthropises, 33 Rue St Leu, F-80039 Amiens, France.
EM arnaud.ameline@u-picardie.fr; elven.kerdellant@u-psud.fr;
   antoine.rombaut@gmail.com; quentin.chesnais@u-picardie.fr;
   francoise.dubois@u-picardie.fr; plasue.fredonpic@orange.fr;
   quentin.coulette@u-picardie.fr; caroline.Rambaud@univ-lille1.fr;
   aude.couty@u-picardie.fr
RI Chesnais, Quentin/L-4453-2019
OI Chesnais, Quentin/0000-0002-0481-2335
FU Picardie region (MISCPIC)
FX We would like to acknowledge the financial support from the Picardie
   region (research project MISCPIC). Shan Williams (Maison des
   langues/Universite de Picardie Jules Verne) and Alain Corbiere (College
   of Arts/Universite de Picardie Jules Verne) are also thanked for their
   critical proof-readings of the manuscript especially concerning the
   English language.
CR Agindotan BO, 2013, CAN J PLANT PATHOL, V35, P384, DOI 10.1080/07060661.2013.810176
   Ahuja I, 2010, AGRON SUSTAIN DEV, V30, P311, DOI 10.1051/agro/2009025
   BEALE CV, 1995, PLANT CELL ENVIRON, V18, P641, DOI 10.1111/j.1365-3040.1995.tb00565.x
   BENJAMINI Y, 1995, J R STAT SOC B, V57, P289, DOI 10.1111/j.2517-6161.1995.tb02031.x
   BLACKMAN RL, 2000, IDENTIFICATION INFOR
   Boquel S, 2012, PLANT DIS, V96, P82, DOI 10.1094/PDIS-06-11-0499
   Bradshaw JD, 2010, FLA ENTOMOL, V93, P135, DOI 10.1653/024.093.0123
   Brunissen L, 2009, ENTOMOL EXP APPL, V132, P30, DOI 10.1111/j.1570-7458.2009.00862.x
   Chesnais Q, 2015, BIOENERG RES, V8, P91, DOI 10.1007/s12155-014-9497-6
   CHRISTIAN DG, 1994, EUR J PLANT PATHOL, V100, P167, DOI 10.1007/BF01876249
   Cole RA, 1997, ENTOMOL EXP APPL, V85, P135, DOI 10.1023/A:1003188103050
   Coulette Q, 2013, J ECON ENTOMOL, V106, P683, DOI 10.1603/EC12147
   Dixon A. F. G., 1998, APHID ECOLOGY OPTIMI, V2nd
   Drechsler N, 2014, J PLANT DIS PROTECT, V121, P3, DOI 10.1007/BF03356484
   Eastop V.F., 1983, PLANT VIRUS EPIDEMIO, P116
   Ericsson K, 2009, BIOMASS BIOENERG, V33, P1577, DOI 10.1016/j.biombioe.2009.08.002
   Fereres A, 2000, VIRUS RES, V71, P221, DOI 10.1016/S0168-1702(00)00200-8
   Fereres A, 2009, VIRUS RES, V141, P158, DOI 10.1016/j.virusres.2008.10.020
   Ferreira S, 2009, BIOMASS BIOENERG, V33, P1567, DOI 10.1016/j.biombioe.2009.07.020
   Gabrys B, 1997, J CHEM ECOL, V23, P1661, DOI 10.1023/B:JOEC.0000006442.56544.1a
   Giordanengo P, 2014, ARTHROPOD-PLANT INTE, V8, P163, DOI 10.1007/s11829-014-9298-z
   Gloyna K, 2011, J APPL ENTOMOL, V135, P780, DOI 10.1111/j.1439-0418.2010.01599.x
   Gray S, 2010, PLANT DIS, V94, P1384, DOI 10.1094/PDIS-02-10-0124
   Grisham MP, 2012, PLANT DIS, V96, P150, DOI 10.1094/PDIS-07-11-0617
   Harrington R., 2007, NJF SEM 402 VIR MAN, P9
   Heaton E, 2004, BIOMASS BIOENERG, V27, P21, DOI 10.1016/j.biombioe.2003.10.005
   Hooks CRR, 2006, VIRUS RES, V120, P1, DOI 10.1016/j.virusres.2006.02.006
   Huggett D.A.J., 1999, Agricultural and Forest Entomology, V1, P143, DOI 10.1046/j.1461-9563.1999.00019.x
   Irwin ME, 2007, APHIDS AS CROP PESTS, P153, DOI 10.1079/9780851998190.0153
   Jorgensen U, 2011, CURR OPIN ENV SUST, V3, P24, DOI 10.1016/j.cosust.2010.12.003
   Kennedy JS, 1959, ANN APPL BIOL, V47, P410, DOI 10.1111/j.1744-7348.1959.tb07276.x
   Kennedy JS, 1959, ANN APPL BIOL, V47, P424, DOI 10.1111/j.1744-7348.1959.tb07277.x
   KENNEDY JS, 1961, ANN APPL BIOL, V49, P1, DOI 10.1111/j.1744-7348.1961.tb03587.x
   Lewandowski I, 2006, BIOMASS BIOENERG, V30, P405, DOI 10.1016/j.biombioe.2005.11.020
   Lushai G, 2002, B ENTOMOL RES, V92, P159, DOI 10.1079/BER2001138
   Marame F, 2010, EUPHYTICA, V172, P77, DOI 10.1007/s10681-009-0052-z
   Martin B, 1997, J GEN VIROL, V78, P2701, DOI 10.1099/0022-1317-78-10-2701
   Mayoral AM, 1996, ENTOMOL EXP APPL, V78, P341, DOI 10.1111/j.1570-7458.1996.tb00799.x
   Niemeyer H.M., 1990, P187
   Painter R. H., 1951, SOIL SCI
   Pallipparambil GR, 2014, J ECON ENTOMOL, V107, P1069, DOI 10.1603/EC13263
   Panda Niranjan, 1995
   Perry M, 2008, BIOMASS BIOENERG, V32, P688, DOI 10.1016/j.biombioe.2008.01.004
   Pointeau S, 2014, IND CROP PROD, V54, P135, DOI 10.1016/j.indcrop.2014.01.018
   Powell G, 2006, ANNU REV ENTOMOL, V51, P309, DOI 10.1146/annurev.ento.51.110104.151107
   Powell G, 2001, APPL ENTOMOL ZOOL, V36, P259, DOI 10.1303/aez.2001.259
   Prado E, 1997, ENTOMOL EXP APPL, V82, P189, DOI 10.1023/A:1002952806375
   Prasifka JR, 2009, J ECON ENTOMOL, V102, P2154, DOI 10.1603/029.102.0619
   R Development Core Team, 2014, R A LANGUAGE AND ENV
   Radcliffe EB, 2002, AM J POTATO RES, V79, P353, DOI 10.1007/BF02870173
   Rambaud C, 2013, PLANT CELL TISS ORG, V113, P437, DOI 10.1007/s11240-012-0284-9
   Sauge MH, 2002, ENTOMOL EXP APPL, V102, P29, DOI 10.1023/A:1015282702657
   Schliephake E, 2013, ENTOMOL EXP APPL, V146, P347, DOI 10.1111/eea.12033
   Semere T, 2007, BIOMASS BIOENERG, V31, P30, DOI 10.1016/j.biombioe.2006.07.002
   Slesak E, 2001, J CHEM ECOL, V27, P2529, DOI 10.1023/A:1013635717049
   Smith P, 2000, GLOB CHANGE BIOL, V6, P525, DOI 10.1046/j.1365-2486.2000.00331.x
   Spencer JL, 2009, PLOS ONE, V4, DOI 10.1371/journal.pone.0008336
   Tjallingii W.F., 1988, P95
   TJALLINGII WF, 1993, PHYSIOL ENTOMOL, V18, P317, DOI 10.1111/j.1365-3032.1993.tb00604.x
   TJALLINGII WF, 1978, ENTOMOL EXP APPL, V24, P721, DOI 10.1007/BF02385128
   Tosh CR, 2003, J INSECT PHYSIOL, V49, P659, DOI 10.1016/S0022-1910(03)00066-0
   WEIBULL J, 1990, OIKOS, V57, P167, DOI 10.2307/3565936
   Wittstock U, 2004, P NATL ACAD SCI USA, V101, P4859, DOI 10.1073/pnas.0308007101
   Zub HW, 2012, BIOENERG RES, V5, P841, DOI 10.1007/s12155-012-9194-2
NR 64
TC 3
Z9 3
U1 2
U2 34
PU ELSEVIER SCIENCE BV
PI AMSTERDAM
PA PO BOX 211, 1000 AE AMSTERDAM, NETHERLANDS
SN 0926-6690
EI 1872-633X
J9 IND CROP PROD
JI Ind. Crop. Prod.
PD NOV 15
PY 2015
VL 74
BP 103
EP 110
DI 10.1016/j.indcrop.2015.04.055
PG 8
WC Agricultural Engineering; Agronomy
WE Science Citation Index Expanded (SCI-EXPANDED)
SC Agriculture
GA CQ9QD
UT WOS:000360948900014
DA 2023-07-11
ER

PT J
AU Hernandez-Verdugo, S
   Gonzalez-Sanchez, RA
   Porras, F
   Parra-Terraza, S
   Valdez-Ortiz, A
   Pacheco-Olvera, A
   Lopez-Espana, RG
AF Hernandez-Verdugo, Sergio
   Gonzalez-Sanchez, Ramon A.
   Porras, Flor
   Parra-Terraza, Saul
   Valdez-Ortiz, Angel
   Pacheco-Olvera, Antonio
   Guillermo Lopez-Espana, Ricardo
TI PHENOTYPIC PLASTICITY OF POPULATIONS OF WILD CHILE (CAPSICUM ANNUUM VAR.
   GLABRIUSCULUM) IN RESPONSE TO AVAILABILITY OF LIGHT
SO BOTANICAL SCIENCES
LA Spanish
DT Article
DE light responses; phenotypic plasticity; population differentiation;
   reaction norm; wild Capsicum annuum
ID REACTION NORMS; DOMESTICATED POPULATIONS; GENETIC-STRUCTURE;
   LIFE-HISTORY; DIFFERENTIATION; EVOLUTION; ARABIDOPSIS; MEXICO;
   BRASSICACEAE; SOLANACEAE
AB Phenotypic plasticity allows plants to cope with heterogeneous environments. Wild Capsicum annum is a valuable resource genetic that inhabits sites differing in light availability. We evaluated the genetic variation among populations, the phenotypic plasticity and its variation in response to three levels of light (high, 100%; medium, 50%; and low, 25% of sun light) of five wild Capsicum annum populations from northtwestern Mexico. The traits measured were: plant height, stem diameter, leaf length, leaf width, fruit number, number of seeds per fruit, number of seeds per plant, and seed weight. Populations differed significantly in all traits measured. All characters showed significant treatment effect and all traits, except stem diameter showed significant population by treatment interaction effect, indicating high level of plasticity and variation in plasticity in the traits measured. This high number of significant interactions suggests that the populations of wild Capsicum annuum have the evolutionary potential to respond to variable environment in light availability. We tested the adaptive response to light by evaluating the relationship between phenotypic traits and seed number per plant as a measure of fitness. Under medium light treatment, selection favoured an increase leaf length and leaf width and a decreased stem diameter. Under low light, selection favoured a decreased stem diameter. These results indicate that selection and genetic drift could be responsible for the observed patterns of plasticity variation in the wild Capsicum annuum populations.
C1 [Hernandez-Verdugo, Sergio; Porras, Flor; Parra-Terraza, Saul; Pacheco-Olvera, Antonio; Guillermo Lopez-Espana, Ricardo] Univ Autonoma Sinaloa, Fac Agron, Culiacan, Mexico.
   [Gonzalez-Sanchez, Ramon A.] Ctr Bachillerato Tecnol & Agropecuario, Culiacan, Sinaloa, Mexico.
   [Valdez-Ortiz, Angel] Univ Autonoma Sinaloa, Fac Ciencias Quim Biol, Sinaloa, Mexico.
C3 Universidad Autonoma de Sinaloa; Universidad Autonoma de Sinaloa
RP Hernandez-Verdugo, S (通讯作者)，Univ Autonoma Sinaloa, Fac Agron, Culiacan, Mexico.
EM sergioh2002mx@yahoo.com.mx
CR [Anonymous], 1998, AM J PHYS ANTHR
   Avramov S, 2007, PLANT ECOL, V190, P275, DOI 10.1007/s11258-006-9207-3
   BRADSHAW AD, 1989, BIOL J LINN SOC, V37, P137, DOI 10.1111/j.1095-8312.1989.tb02099.x
   DeWitt TJ, 1998, J EVOLUTION BIOL, V11, P465, DOI 10.1046/j.1420-9101.1998.11040465.x
   Droste T, 2010, PLANT ECOL, V207, P297, DOI 10.1007/s11258-009-9673-5
   Dudley SA, 2004, PHENOTYPIC PLASTICIT
   Fomoni J., 2002, EVOLUTION, V54, P789
   Gianoli E, 2005, EVOL ECOL, V19, P603, DOI 10.1007/s10682-005-2220-5
   Gonzalez AV, 2004, ACTA OECOL, V26, P185, DOI 10.1016/j.actao.2004.05.001
   Hernandez-Verdugo S, 2001, PLANT SYST EVOL, V226, P129, DOI 10.1007/s006060170061
   Hernandez-Verdugo S, 2001, PLANT ECOL, V155, P245, DOI 10.1023/A:1013234100003
   Hernandez-Verdugo S, 2012, POLIBOTANICA, V33, P175
   Hernandez-Verdugo S, 1999, B SOC BOT MEX, V64, P65, DOI [DOI 10.17129/B0TSCI.1583, 10.17129/botsci.1583, DOI 10.17129/BOTSCI.1583]
   Lehmann C, 2005, ACTA OECOL, V28, P127, DOI 10.1016/j.actao.2005.03.005
   MACDONALD SE, 1989, AM J BOT, V76, P1627, DOI 10.2307/2444400
   MARSHALL DR, 1968, AM NAT, V102, P457, DOI 10.1086/282558
   Nicotra AB, 1997, AM J BOT, V84, P1542, DOI 10.2307/2446616
   Oyama K, 2006, GENET RESOUR CROP EV, V53, P553, DOI 10.1007/s10722-004-2363-1
   OYAMA K, 1994, INT J PLANT SCI, V155, P220, DOI 10.1086/297161
   Pacheco-Olvera A, 2012, CROP SCI, V52, P231, DOI 10.2135/cropsci2011.06.0319
   Pickersgill B, 1984, PAPERS PEABODY MUSEU, V76, P105
   Pigliucci M, 1999, J EVOLUTION BIOL, V12, P551, DOI 10.1046/j.1420-9101.1999.00057.x
   PIGLIUCCI M, 1995, AM J BOT, V82, P1117, DOI 10.2307/2446064
   Pigliucci M, 2005, TRENDS ECOL EVOL, V20, P481, DOI 10.1016/j.tree.2005.06.001
   Pigliucci M, 2002, EVOL ECOL, V16, P27, DOI 10.1023/A:1016073525567
   PIGLIUCCI M, 1995, J EVOLUTION BIOL, V8, P421, DOI 10.1046/j.1420-9101.1995.8040421.x
   Roff Derek A., 1992
   SCHEINER SM, 1993, ANNU REV ECOL SYST, V24, P35, DOI 10.1146/annurev.es.24.110193.000343
   Scheiner SM, 1998, EVOLUTION, V52, P368, DOI 10.1111/j.1558-5646.1998.tb01638.x
   SCHEINER SM, 1984, EVOLUTION, V38, P845, DOI 10.1111/j.1558-5646.1984.tb00356.x
   SCHLICHTING CD, 1986, ANNU REV ECOL SYST, V17, P667, DOI 10.1146/annurev.es.17.110186.003315
   SCHLICHTING CD, 1986, BIOL J LINN SOC, V29, P37, DOI 10.1111/j.1095-8312.1986.tb01769.x
   SCHLICHTING CD, 1990, J EVOLUTION BIOL, V3, P411, DOI 10.1046/j.1420-9101.1990.3050411.x
   Schmitt J, 1999, AM NAT, V154, pS43, DOI 10.1086/303282
   SULTAN SE, 1993, EVOLUTION, V47, P1009, DOI 10.1111/j.1558-5646.1993.tb02132.x
   SULTAN SE, 1987, EVOL BIOL, V21, P127
   Sultan SE, 2000, TRENDS PLANT SCI, V5, P537, DOI 10.1016/S1360-1385(00)01797-0
   VIA S, 1985, EVOLUTION, V39, P505, DOI 10.2307/2408649
NR 38
TC 3
Z9 6
U1 0
U2 21
PU SOC BOTANICA MEXICO
PI MEXICO
PA APARTADO POSTAL 70-385  DELEGACION COYOACAN, CIUDAD UNIV, MEXICO, D F
   00000, MEXICO
SN 2007-4298
EI 2007-4476
J9 BOT SCI
JI Bot. Sci.
PD JUN
PY 2015
VL 93
IS 2
BP 231
EP 240
DI 10.17129/botsci.237
PG 10
WC Plant Sciences
WE Science Citation Index Expanded (SCI-EXPANDED)
SC Plant Sciences
GA CL0RB
UT WOS:000356648800005
OA gold
DA 2023-07-11
ER

PT J
AU Salariato, DL
   Zuloaga, FO
   Al-Shehbaz, IA
AF Salariato, Diego L.
   Zuloaga, Fernando O.
   Al-Shehbaz, Ihsan A.
TI A taxonomic revision of the genus Xerodraba (Eudemeae, Brassicaceae)
SO PHYTOTAXA
LA English
DT Article
DE Andes; Argentina; Chile; Cruciferae; Patagonia; taxonomy
ID MULTIVARIATE
AB Xerodraba is a South American genus distributed exclusively in the Andean-Patagonian region of southern Argentina and Chile. It is characterized by forming cushions with imbricate, scalelike leaves and solitary, terminal flowers. An updated taxonomic revision of the genus based on morphological analyses using both qualitative and quantitative characters is presented here. Xerodraba currently includes five species distributed in Argentina, of which two also grow in Chile. Xerodraba pectinata is reduced to synonymy of X. lycopodioydes, and X. pycnophylloides is treated as a subspecies of X. patagonica. The new combination X. patagonica subsp. pycnophylloides is proposed. Descriptions, keys to all taxa, updated geographical distributions, maps, and illustrations are provided.
C1 [Salariato, Diego L.; Zuloaga, Fernando O.] CONICET ANCEFN, Inst Bot Darwin, Buenos Aires, DF, Argentina.
   [Al-Shehbaz, Ihsan A.] Missouri Bot Garden, St Louis, MO 63166 USA.
C3 Consejo Nacional de Investigaciones Cientificas y Tecnicas (CONICET);
   Missouri Botanical Gardens
RP Salariato, DL (通讯作者)，CONICET ANCEFN, Inst Bot Darwin, Labarden 200,Casilla Correo 22,B1642HYD, Buenos Aires, DF, Argentina.
EM dsalariato@darwin.edu.ar
OI Salariato, Diego/0000-0002-3253-3755
FU ANPCyT (Agencia Nacional de Promocion Cientifica y Tecnologica)
   [PICT-2013-1042]; CONICET (Consejo Nacional de Investigaciones
   Cientificas y Tecnicas) [D4541-12]; National Geographic Society grant
   [9398-13]; Myndel Botanical Foundation; Division Of Environmental
   Biology; Direct For Biological Sciences [1252905] Funding Source:
   National Science Foundation
FX Funding of this work was provided by ANPCyT (Agencia Nacional de
   Promocion Cientifica y Tecnologica) grant PICT-2013-1042, CONICET
   (Consejo Nacional de Investigaciones Cientificas y Tecnicas) grant
   D4541-12, and the National Geographic Society grant #9398-13, for which
   we are profoundly grateful. We especially thank Dr. Karol Marhold and
   anonymous reviewer for suggestions to improve an early version of this
   paper. Fieldwork and visits to herbaria were also supported by the
   Myndel Botanical Foundation grants in 2011 and 2012. We are grateful to
   the directors and curators of the herbaria listed and to Fabian
   Tricarico (Museum of Natural Sciences "Bernardino Rivadavia") for his
   help with the scanning electron microscopy.
CR Al-Shehbaz I.A., 2008, MONOGR SYST BOT MISS, V107, P1663
   Al-Shehbaz I.A., 2012, BRASSICACEAE FLORA A, P135
   Al-Shehbaz IA, 2012, TAXON, V61, P931, DOI 10.1002/tax.615002
   Al-Shehbaz Ihsan A., 2006, Darwiniana, nueva serie, V44, P359
   ALSHEHBAZ IA, 1989, J ARNOLD ARBORETUM, V70, P515, DOI 10.5962/bhl.part.19793
   ALSHEHBAZ IA, 1990, J ARNOLD ARBORETUM, V71, P93, DOI 10.5962/bhl.part.24927
   ANCIBOR E, 1970, Boletin de la Sociedad Argentina de Botanica, V13, P172
   Ancibor E., 1969, B SOC ARGENT BOT, V11, P227
   Appel O, 2003, FA GE VAS P, V5, P75
   BOELCKE O, 1982, Hickenia (Boletin del Darwinion), V1, P305
   Boelcke O, 1984, FLORA PATAGONICA, V8, P373
   BOELCKE OSWALDO, 1951, DARWINIANA [BUENOS AIRES], V9, P348
   CLARKE KR, 1993, AUST J ECOL, V18, P117, DOI 10.1111/j.1442-9993.1993.tb00438.x
   Epling C, 1935, REPERTORIUM SPECIERU, V85, P97
   Gilg E. F., 1909, BOT JB SYST, V42, P437
   Henderson A, 2005, SYST BOT, V30, P60, DOI 10.1600/0363644053661913
   Henderson AJ, 2004, AM J BOT, V91, P953, DOI 10.3732/ajb.91.6.953
   Humboldt F.W.H, 1809, PLANTES EQUINOXIALES, V2
   KEISSLER KARL, 1927, NAT HIST OF JUAN FERNANDEZ & EASTER ISLAND BOT, V2, P473
   Kuntze O., 1898, REVISIO GENERUM PL 2, V3
   Linnaeus C., 1753, CARLIO LINNAEI SPECI, V2
   NIXON KC, 1990, CLADISTICS, V6, P211, DOI 10.1111/j.1096-0031.1990.tb00541.x
   Oksanen J, 2010, VEGAN COMMUNITY ECOL, V1
   Philippi R. A., 1872, ANALES LA U CHILE, V41, P663
   R Core Team, 2021, R LANG ENV STAT COMP
   Salariato DL, 2015, MOL PHYLOGENET EVOL, V82, P43, DOI 10.1016/j.ympev.2014.09.030
   Savicky P., 2014, PSPEARMAN SPEARMANS
   Schulz O. E., 1924, PFLANZENR 4, V105, P1
   Skottsberg C, 1916, KUNGLIGA SVENSKA VET, V56, P1
   Spegazzini C, 1899, ANALES SOC CIENTIFIC, V47, P161
   Spegazzini C.L., 1903, ANALES MUSEO NACL BU, V3, P7
   Spegazzini C. L., 1902, ANALES MUSEO NACL BU, V7, P135
   Sternberg C., 1815, DENKSCHRIFTEN KOPNIG, V1, P65
   Thiers B, 2014, NEW YORK BOT GARDENS
   Warwick SI, 2010, PLANT SYST EVOL, V285, P209, DOI 10.1007/s00606-010-0271-8
NR 35
TC 3
Z9 4
U1 0
U2 6
PU MAGNOLIA PRESS
PI AUCKLAND
PA 250F Marua Road Mt Wellington, AUCKLAND, ST LUKES 1023, NEW ZEALAND
SN 1179-3155
EI 1179-3163
J9 PHYTOTAXA
JI Phytotaxa
PD MAY 5
PY 2015
VL 207
IS 1
BP 39
EP 67
DI 10.11646/phytotaxa.207.1.2
PG 29
WC Plant Sciences
WE Science Citation Index Expanded (SCI-EXPANDED)
SC Plant Sciences
GA CI7ZY
UT WOS:000354987900002
OA Green Published
DA 2023-07-11
ER

PT J
AU Al-Shehbaz, IA
   Gonzales, P
   Cano, A
AF Al-Shehbaz, Ihsan A.
   Gonzales, Paul
   Cano, Asuncion
TI Weberbauera incisa (Brassicaceae), a New Species from Southern Peru
SO NOVON
LA English
DT Article
DE Brassicaceae; Cruciferae; IUCN Red List; Peru; Weberbauera
ID SYNOPSIS
AB Weberbauera incisa Al-Shehbaz, P. Gonzales & A. Cano (Brassicaceae), a new species from southern Peru, is described and illustrated. It differs from the closely related W. spathulifolia (A. Gray) O. E. Schulz by being completely glabrous and by having incised leaves, flattened and papery petioles of basal leaves, and torulose fruits.
C1 [Al-Shehbaz, Ihsan A.] Missouri Bot Garden, St Louis, MO 63166 USA.
   [Gonzales, Paul] Univ Nacl Mayor San Marcos, Museo Hist Nat, Dept Dicotiledoncas, Lab Florist, Lima 11, Peru.
   [Cano, Asuncion] Univ Nacl Mayor San Marcos, Fac Ciencias Biol, Inst Invest Ciencias Biol Antonio Raimondi ICBAR, Lab Florist, Lima 1, Peru.
C3 Missouri Botanical Gardens; Universidad Nacional Mayor de San Marcos;
   Universidad Nacional Mayor de San Marcos
RP Al-Shehbaz, IA (通讯作者)，Missouri Bot Garden, POB 299, St Louis, MO 63166 USA.
EM ihsan.al-shehbaz@mobot.org; pgonzalesarce@hotmail.com;
   acanoe@unmsm.edu.pe
RI Arce, Paul gonzales/ABC-3107-2020
OI Gonzales, Paul/0000-0002-6799-376X; Cano, Asuncion/0000-0002-5759-4650
FU United States National Science Foundation [DEB-1252905]; Division Of
   Environmental Biology; Direct For Biological Sciences [1252905] Funding
   Source: National Science Foundation
FX We thank Blanca Leon (TEX) for her help, Henk van der Werff for his
   critical review, and Victoria Hollowell and the Missouri Botanical
   Garden Press staff for their editorial advice. Al-Shehbaz is profoundly
   grateful to the United States National Science Foundation for the OPUS
   grant DEB-1252905 that supported part of this research.
CR AI-Shehbaz I. A., 2013, PERU KEW B, V68, P219
   Al-Shehbaz IA, 2004, NOVON, V14, P258
   Al-Shehbaz IA, 2012, TAXON, V61, P931, DOI 10.1002/tax.615002
   Al-Shehbaz IA, 2009, NOVON, V19, P281, DOI 10.3417/2008075
   ALSHEHBAZ IA, 1990, J ARNOLD ARBORETUM, V71, P221, DOI 10.5962/bhl.part.24931
   IUCN (International Union for Conservation of Nature), 2001, IUCN RED LIST CAT CR
NR 6
TC 3
Z9 5
U1 0
U2 3
PU MISSOURI BOTANICAL GARDEN
PI ST LOUIS
PA 2345 TOWER GROVE AVENUE, ST LOUIS, MO 63110 USA
SN 1055-3177
J9 NOVON
JI Novon
PD MAY
PY 2015
VL 24
IS 1
BP 6
EP 8
DI 10.3417/2015003
PG 3
WC Plant Sciences
WE Science Citation Index Expanded (SCI-EXPANDED)
SC Plant Sciences
GA CK9DG
UT WOS:000356540200002
DA 2023-07-11
ER

PT J
AU Laala, S
   Bouznad, Z
   Manceau, C
AF Laala, Samia
   Bouznad, Zouaoui
   Manceau, Charles
TI Development of a new technique to detect living cells of Xanthomonas
   campestris pv. campestris in crucifers seeds: the seed-qPCR
SO EUROPEAN JOURNAL OF PLANT PATHOLOGY
LA English
DT Article
DE Xanthomonas campestris; Living bacteria; Seed; Detection; Seed-qPCR
ID REAL-TIME; MULTIPLEX; PATHOVARS; BACTERIAL; STRAINS
AB Xanthomonas campestris pv. campestris is a seed-borne bacterium that causes black rot on Brassicaceae. Ensuring seed lot sanitary quality is the most efficient control strategy against bacterial diseases. Currently, the procedures adopted in the control of seed lots are mainly based on microbiological techniques combined with PCR or plant inoculation which is time and money consuming. The aim of this study was to propose a reliable and rapid detection technique of living X. c. pv. campestris in cabbage seeds. We have shown that not all cells of X. campestris is able to grown on rich medium after washing and soaking seeds as no colony of X. campestris was detected on inoculated seeds, whereas plantlets develop symptoms 7-14 days after germination. The PCR technique used alone does not address the viability of bacteria in samples. We set up a technique named seed-qPCR for the detection of living X. c. pv. campestris bacterial cells in seed lots. This technique is based on an enrichment of bacterial population associated with infected seeds by seed germination coupled with real-time Taq-man PCR after extraction of the target DNA. It is an inexpensive technique that allow the detection of down to 1 contaminated seed among 10 000 healthy seeds. The seed-qPCR method combines an efficient extraction based on bacterial multiplication on seedlings with a sensitive technique qPCR for the detection of bacteria in seed lots.
C1 [Laala, Samia] Ctr Natl Controle & Certificat Semences & Plants, CNCC, El Harrach 16200, Alger, Algeria.
   [Bouznad, Zouaoui] ENSA, El Harrach 16000, Alger, Algeria.
   [Manceau, Charles] Anses, Lab Sante Vegetaux, F-49044 Angers, France.
C3 Ecole Nationale Superieure d'Agronomie; Agence Nationale de Securite
   Sanitaire de l'Alimentation, de l'Environnement du Travail (ANSES);
   Laboratoire de la Sante des Vegetaux
RP Manceau, C (通讯作者)，Anses, Lab Sante Vegetaux, 7 Rue Jean Dixmeras, F-49044 Angers, France.
EM charles.manceau@anses.fr
RI Manceau, Charles/AAS-8130-2021; ENSA - NHSA, Algiers/AAF-1768-2019
OI BOUZNAD, Zouaoui/0000-0002-8990-0480; Manceau,
   Charles/0000-0003-3590-6454
CR Berg T, 2006, LETT APPL MICROBIOL, V42, P624, DOI 10.1111/j.1472-765X.2006.01887.x
   Berg T, 2005, PLANT PATHOL, V54, P416, DOI 10.1111/j.1365-3059.2005.01186.x
   Chitarra LG, 2002, CYTOMETRY, V47, P118, DOI 10.1002/cyto.10058
   COOK AA, 1952, PHYTOPATHOLOGY, V42, P316
   CROSA JH, 1973, J BACTERIOL, V115, P904, DOI 10.1128/JB.115.3.904-911.1973
   EDEN PA, 1991, INT J SYST BACTERIOL, V41, P324, DOI 10.1099/00207713-41-2-324
   Fargier E, 2007, PLANT PATHOL, V56, P805, DOI 10.1111/j.1365-3059.2007.01648.x
   Grimault V., 2013, METHOD VALIDATION RE
   Ito S, 1998, J PHYTOPATHOL, V146, P379, DOI 10.1111/j.1439-0434.1998.tb04769.x
   JOSEPHSON KL, 1993, APPL ENVIRON MICROB, V59, P3513, DOI 10.1128/AEM.59.10.3513-3515.1993
   Koenraadt H, 2005, SEED SCI TECHNOL, V33, P115, DOI 10.15258/sst.2005.33.1.12
   Llop P, 1999, J MICROBIOL METH, V37, P23, DOI 10.1016/S0167-7012(99)00033-0
   MASTERS CI, 1994, J APPL BACTERIOL, V77, P73, DOI 10.1111/j.1365-2672.1994.tb03047.x
   Park YJ, 2004, MICROBIOL RES, V159, P419, DOI 10.1016/j.micres.2004.09.002
   Rijlaarsdam A., 2004, EPPO C QUAL DIAGN NE
   Roberts S. J., 2006, 7019 ISTA
   Roberts SJ, 2014, 7019A ISTA
   SCHAAD NW, 1980, APPL ENVIRON MICROB, V39, P803, DOI 10.1128/AEM.39.4.803-807.1980
   SCHAAD NW, 1995, PHYTOPATHOLOGY, V85, P243, DOI 10.1094/Phyto-85-243
   Tsygankova SV, 2004, EUR J PLANT PATHOL, V110, P845, DOI 10.1007/s10658-004-2726-7
   VAUTERIN L, 1995, INT J SYST BACTERIOL, V45, P472, DOI 10.1099/00207713-45-3-472
   Weller SA, 2000, APPL ENVIRON MICROB, V66, P2853, DOI 10.1128/AEM.66.7.2853-2858.2000
   Williams P. H., 1980, Plant Disease, V64, P736, DOI 10.1094/PD-64-736
   Young JM, 2008, SYST APPL MICROBIOL, V31, P366, DOI 10.1016/j.syapm.2008.06.004
NR 24
TC 3
Z9 3
U1 2
U2 38
PU SPRINGER
PI DORDRECHT
PA VAN GODEWIJCKSTRAAT 30, 3311 GZ DORDRECHT, NETHERLANDS
SN 0929-1873
EI 1573-8469
J9 EUR J PLANT PATHOL
JI Eur. J. Plant Pathol.
PD APR
PY 2015
VL 141
IS 4
BP 637
EP 646
DI 10.1007/s10658-014-0532-4
PG 10
WC Agronomy; Plant Sciences; Horticulture
WE Science Citation Index Expanded (SCI-EXPANDED)
SC Agriculture; Plant Sciences
GA CC9IK
UT WOS:000350682200001
DA 2023-07-11
ER

PT J
AU Marhold, K
   Kempa, M
   Al-Shehbaz, IA
AF Marhold, Karol
   Kempa, Matus
   Al-Shehbaz, Ihsan A.
TI Lectotypification of names of Himalayan Brassicaceae taxa currently
   placed in the genus Cardamine
SO PHYTOKEYS
LA English
DT Article
DE Cardamine; Himalaya; nomenclature; stable identifiers for specimens;
   taxonomy; typification
AB Lectotypes of twenty-eight names of taxa currently recognized or synonymized in Cardamine are designated as part of the work on the account of the genus for the Pan-Himalayan Flora. Among them, the previous first-step lectotypification of the name C. calthifolia is finalized. In cases when specimen images are available online, stable identifiers for specimens, other permanent links, or links via JSTOR Global Plants are provided.
C1 [Marhold, Karol] Charles Univ Prague, Fac Sci, Dept Bot, CZ-12801 Prague 2, Czech Republic.
   [Marhold, Karol; Kempa, Matus] Slovak Acad Sci, Inst Bot, SK-84523 Bratislava, Slovakia.
   [Al-Shehbaz, Ihsan A.] Missouri Bot Garden, St Louis, MO 63166 USA.
C3 Charles University Prague; Slovak Academy of Sciences; Missouri
   Botanical Gardens
RP Marhold, K (通讯作者)，Charles Univ Prague, Fac Sci, Dept Bot, Benatska 2, CZ-12801 Prague 2, Czech Republic.
EM karol.marhold@savba.sk
RI Marhold, Karol/B-4699-2011
OI Marhold, Karol/0000-0002-7658-0844
FU United States National Science Foundation [DEB-1252905]; Czech Science
   Foundation [P506/12/0668]; Division Of Environmental Biology; Direct For
   Biological Sciences [1252905] Funding Source: National Science
   Foundation
FX We thank Anthony R. Brach (A-GH) for his help in locating and/or
   digitizing images of various species. We also thank Zhang Libing (MO)
   for his help with the Chinese text and localities. I. A. Al-Shehbaz is
   profoundly grateful to the United States National Science Foundation for
   the OPUS grant DEB-1252905 that supported part of this research.
   Contribution by Karol Marhold was supported by by the Czech Science
   Foundation (grant no. P506/12/0668).
CR [Anonymous], 1903, BOT JB CHER SYST PFL
   [Anonymous], 2012, INT CODE NOMENCLATUR
   Diels L., 1912, NOTES ROYAL BOT GARD, V5, P161
   Don D, 1825, PRODROMUS FLORAE NEP
   Franchet A., 1885, B SOC BOT FRANCE, V32, P3, DOI DOI 10.1080/00378941.1885.10828278
   Franchet A., 1886, B SOC BOT FRANCE, V33, P358, DOI [10.1080/00378941.1886.10828470, DOI 10.1080/00378941.1886.10828470]
   Franchet A, 1879, B SOC BOT FRANCE, V26, P82, DOI [10.1080/00378941.1879.10825735, DOI 10.1080/00378941.1879.10825735]
   Guntsch A., 2013, STABLE IDENTIFIERS S
   Hagedorn G., 2013, BEST PRACTICES STABL
   Handel-Mazzetti H, 1931, BOT ERGEBNISSE EXP 7, P211
   Hemsley WB, 1906, B MISC INFORM, P147, DOI [10.2307/4111296, DOI 10.2307/4111296]
   Hooker JD, 1872, FLORA BRIT INDIA, V1, P128
   Hyam R, 2012, PHYTOTAXA, V73, P17
   JACQ Consortium, 2004, VIRT PLATF BOT SPEC
   LAUENER L. A., 1965, NOTES ROY BOT GARD EDINB, V26, P333
   McNeill J, 2014, TAXON, V63, P1112
   SCHULZ O. E., 1926, NOTIZBL BOT GART U MUS BERLIN DAHLEM, V9, P473, DOI 10.2307/3994368
   Smith W. W., 1919, NOTES ROY BOT GARD, V11, P191
   Stafleu F.A., 1988, TAXONOMIC LIT SELECT, V7, DOI 10.5962/bhl.title.48631
NR 19
TC 3
Z9 3
U1 0
U2 3
PU PENSOFT PUBL
PI SOFIA
PA 12 PROF GEORGI ZLATARSKI ST, SOFIA, 1700, BULGARIA
SN 1314-2011
EI 1314-2003
J9 PHYTOKEYS
JI PhytoKeys
PY 2015
VL 50
BP 9
EP 23
DI 10.3897/phytokeys.50.5080
PG 15
WC Plant Sciences
WE Science Citation Index Expanded (SCI-EXPANDED)
SC Plant Sciences
GA CJ0YI
UT WOS:000355206400002
PM 26140016
OA Green Published, Green Submitted, gold
DA 2023-07-11
ER

PT J
AU Farzadfar, S
   Pourrahim, R
AF Farzadfar, Shirin
   Pourrahim, Reza
TI Characterization of Turnip mosaic virus from the Asian-BR Population in
   Iran
SO JOURNAL OF PHYTOPATHOLOGY
LA English
DT Article
DE Iran; phylogeny; Turnip mosaic virus
AB Brassicaceae crops in eight provinces of the North-west Iran were surveyed for Turnip mosaic virus (TuMV) infection during 2011 and 2012. Many symptomatic plants (38%; 226 of 598) were found to be infected with TuMV. The highest frequency was in turnip (61%), followed by radish (55%), oilseed rape (38%), and brassica weeds including annual bastard cabbage (42%), small tumbleweed-mustard (50%) and wild radish (45%), but not Brassica oleracea and Lepidium sativum. Using biological assays, Iranian TuMV isolates grouped in three [B], [B(R)] and [BR] host-infecting types. Phylogenetic analysis using complete coat protein (CP) gene nucleotide sequences showed that the Iranian isolates belonged to the Basal-B and Asian-BR populations. No evidence of recombination was found in these isolates using different recombination-detecting programmes. To our knowledge, our study shows for the first time the occurrence of TuMV Asian-BR subpopulation in the mid Eurasian region of Iran. The data suggest that the Asian-BR subtype population is found across southern Eurasia and might be a continuous population in East Asia (mostly Japan and China) and Minor Asia (Turkey), the places considered to be one of the origins of TuMV populations.
C1 [Farzadfar, Shirin; Pourrahim, Reza] Iranian Res Inst Plant Protect, Plant Virus Res Dept, Tehran, Iran.
RP Farzadfar, S (通讯作者)，Iranian Res Inst Plant Protect, Plant Virus Res Dept, POB 19395-1454, Tehran, Iran.
EM farzadfar2002@yahoo.com
RI Farzadfar, Shirin/O-4275-2017; Pourrahim, Reza/O-3788-2017
OI Pourrahim, Reza/0000-0001-5175-6148
CR Adams MJ, 2012, VIRUS TAXONOMY CLASS, P1068
   CLARK MF, 1977, J GEN VIROL, V34, P475, DOI 10.1099/0022-1317-34-3-475
   Farzadfar S, 2005, PLANT PATHOL, V54, P261, DOI 10.1111/j.1365-3059.2004.01148.x
   Farzadfar S, 2009, EUR J PLANT PATHOL, V124, P45, DOI 10.1007/s10658-008-9390-2
   Hall T. A., 1999, NUCL ACIDS S SER, V41, P95
   KIMURA M, 1980, J MOL EVOL, V16, P111, DOI 10.1007/BF01731581
   Larkin MA, 2007, BIOINFORMATICS, V23, P2947, DOI 10.1093/bioinformatics/btm404
   Martin DP, 2010, BIOINFORMATICS, V26, P2462, DOI 10.1093/bioinformatics/btq467
   Ohshima K, 2002, J GEN VIROL, V83, P1511, DOI 10.1099/0022-1317-83-6-1511
   Tamura K, 2013, MOL BIOL EVOL, V30, P2725, DOI [10.1093/molbev/mst197, 10.1093/molbev/msr121]
   Tamura K, 2007, MOL BIOL EVOL, V24, P1596, DOI 10.1093/molbev/msm092
   Tomimura K, 2004, VIROLOGY, V330, P408, DOI 10.1016/j.virol.2004.09.040
   Tomitaka Y, 2006, MOL ECOL, V15, P4437, DOI 10.1111/j.1365-294X.2006.03094.x
   TOMLINSON JA, 1987, ANN APPL BIOL, V110, P661, DOI 10.1111/j.1744-7348.1987.tb04187.x
   Walsh JA, 2002, MOL PLANT PATHOL, V3, P289, DOI 10.1046/j.1364-3703.2002.00132.x
   Weiller GF, 1998, MOL BIOL EVOL, V15, P326, DOI 10.1093/oxfordjournals.molbev.a025929
NR 16
TC 3
Z9 3
U1 0
U2 18
PU WILEY
PI HOBOKEN
PA 111 RIVER ST, HOBOKEN 07030-5774, NJ USA
SN 0931-1785
EI 1439-0434
J9 J PHYTOPATHOL
JI J. Phytopathol.
PD DEC
PY 2014
VL 162
IS 11-12
BP 824
EP 828
DI 10.1111/jph.12243
PG 5
WC Plant Sciences
WE Science Citation Index Expanded (SCI-EXPANDED)
SC Plant Sciences
GA AT2TZ
UT WOS:000344790200014
DA 2023-07-11
ER

PT J
AU Freyre, R
   Tripp, E
AF Freyre, Rosanna
   Tripp, Erin
TI Artificial Hybridization between U.S. Native Ruellia caroliniensis and
   Invasive Ruellia simplex: Crossability, Morphological Diagnosis, and
   Molecular Characterization
SO HORTSCIENCE
LA English
DT Article
DE interspecific hybrid; Mexican petunia; morphological intermediate;
   ribosomal ITS region; wild petunia
ID CHROMOSOME-NUMBERS; AMERICAN ACANTHACEAE; NATURAL-POPULATIONS; RIBOSOMAL
   DNA; EVOLUTIONARY; BRASSICACEAE; TWEEDIANA; NUCLEAR
AB The potential for natural hybridization to occur between non-native, invasive species and closely related native species is of interest to biologists, conservationists, and land managers, particularly in regions such as the southeastern United States where numerous non-native species have become serious environmental pests. To explore this potential between the invasive plant species Ruellia simplex and the closely related, sympatric Ruellia caroliniensis, we conducted a study of reproductive crossability and hybrid viability. Results indicate that the production of interspecific hybrids is possible, but only in one direction (i.e., with R. caroliniensis as the maternal parent). Artificial hybrids were weak, slow-growing, and sterile. These data suggest that it is unlikely that R. caroliniensis x R. simplex hybrids could invade the gene pool of native R. caroliniensis. We also characterized hybrids at the molecular level by sequencing parents plus F-1 progeny for the nuclear ribosomal internal transcribed spacer (ITS) + 5.8S region. All hybrid genotypes formed a strongly supported clade with the maternal parent, Ruellia caroliniensis. Within this clade, hybrid individuals were not differentiable from maternal genotypes. We then examined general plant morphology of hybrid individuals and the two parents. Unlike results from the molecular characterization, there was a strong signal of hybrid intermediacy from this morphological work. We conclude that morphology but not molecular sequence data (from nrITS) can be used to distinguish the two parents and their F-1 hybrids.
C1 [Freyre, Rosanna] Univ Florida, Inst Food & Agr Sci, Dept Environm Hort, Gainesville, FL 32611 USA.
   [Tripp, Erin] Univ Colorado, Dept Ecol & Evolutionary Biol, Museum Nat Hist, COLO Herbarium, Boulder, CO 80309 USA.
C3 State University System of Florida; University of Florida; University of
   Colorado System; University of Colorado Boulder
RP Freyre, R (通讯作者)，Univ Florida, Inst Food & Agr Sci, Dept Environm Hort, POB 110670, Gainesville, FL 32611 USA.
EM rfreyre@ufl.edu
CR [Anonymous], 2006, GARLI GENETIC ALGORI
   Biota of North America Program (BONAP), 2010, N AM VASC FLOR
   Buckler ES, 1997, GENETICS, V145, P821
   DANIEL TF, 1984, SYST BOT, V9, P346, DOI 10.2307/2418612
   DANIEL TF, 1990, SYST BOT, V15, P13, DOI 10.2307/2419011
   Doyle JJ, 1987, PHYTOCHEMICAL B BOT, V19, P11
   Ezcurra Cecilia, 2007, Darwiniana, nueva serie, V45, P201
   Feliner GN, 2007, MOL PHYLOGENET EVOL, V44, P911, DOI 10.1016/j.ympev.2007.01.013
   Florida Exotic Pest Plant Council, 2013, LIST INV SPEC
   Hupp K.V.S., 2009, PUBLICATION U FLORID
   Institute for Regional Conservation, 2014, FLOR INV S FLOR DAT
   Koch M, 2000, ANN MO BOT GARD, V87, P246, DOI 10.2307/2666163
   Koch MA, 2003, MOL BIOL EVOL, V20, P338, DOI 10.1093/molbev/msg046
   LONG R W, 1976, Florida Scientist, V39, P53
   LONG RW, 1975, BRITTONIA, V27, P289, DOI 10.2307/2805899
   LONG RW, 1971, AM J BOT, V58, P525, DOI 10.2307/2441034
   LONG RW, 1974, B TORREY BOT CLUB, V101, P1, DOI 10.2307/2484813
   Maddison D.R., 2005, MACCLADE 4 ANAL PHYL
   PIOVANO MA, 1991, SYST BOT, V16, P89, DOI 10.2307/2418975
   Posada D, 1998, BIOINFORMATICS, V14, P817, DOI 10.1093/bioinformatics/14.9.817
   Tripp E.A., 2014, ALISO IN PRESS
   Tripp Erin A., 2004, Bartonia, V62, P55
   Tripp EA, 2008, EVOLUTION, V62, P1712, DOI 10.1111/j.1558-5646.2008.00398.x
   Tripp EA, 2007, SYST BOT, V32, P628, DOI 10.1600/036364407782250625
   Tripp EA, 2009, TAXON, V58, P893, DOI 10.1002/tax.583017
   U. S. Department of Agriculture, 2014, PLANTS DAT
   Wilson Sandra B., 2003, Journal of Environmental Horticulture, V21, P137
   Wilson SB, 2004, HORTSCIENCE, V39, P1015, DOI 10.21273/HORTSCI.39.5.1015
   Wunderlin RP, 2014, ATLAS FLORIDA VASCUL
NR 29
TC 3
Z9 4
U1 0
U2 6
PU AMER SOC HORTICULTURAL SCIENCE
PI ALEXANDRIA
PA 113 S WEST ST, STE 200, ALEXANDRIA, VA 22314-2851 USA
SN 0018-5345
EI 2327-9834
J9 HORTSCIENCE
JI Hortscience
PD AUG
PY 2014
VL 49
IS 8
BP 991
EP 996
DI 10.21273/HORTSCI.49.8.991
PG 6
WC Horticulture
WE Science Citation Index Expanded (SCI-EXPANDED)
SC Agriculture
GA AO5TB
UT WOS:000341407100002
OA gold
DA 2023-07-11
ER

PT J
AU Von Raab-Straube, E
   Raus, T
AF Von Raab-Straube, Eckhard
   Raus, Thomas
TI Euro plus Med-Checklist Notulae, 3
SO WILLDENOWIA
LA English
DT Article
DE Europe; Mediterranean; vascular plants; distribution; taxonomy
ID PHYLOGENY; FLORA; CARYOPHYLLACEAE; BIOGEOGRAPHY; BRASSICACEAE; RECORDS
AB This is the third of a series of miscellaneous contributions, by various authors, where hitherto unpublished data relevant to both the Med-Checklist and the Euro+Med (or Sisyphus) projects are presented. This instalment deals with the families Isoetaceae; Amaranthaceae, Callitrichaceae, Campanulaceae, Caryophyllaceae, Chenopodiaceae, Compositae, Crassulaceae, Cruciferae, Geraniaceae, Leguminosae, Onagraceae, Polygonaceae, Resedaceae, Rosaceae, Salicaceae, Scrophulariaceae s.l. (incl. Orobanchaceae p.p., Plantaginaceae p.p. and Veronicaceae), Tamaricaceae; Cyperaceae, Gramineae, Liliaceae s.l. (incl. Hyacinthaceae) and Orchidaceae. It includes new country and area records, taxonomic and distributional considerations for taxa in Alternanthera, Bellardia, Bromopsis, Callitriche, Cardamine, Carex, Cotula, Draba, Dysphania, Echinops, Epilobium, Epipactis, Genista, Geranium, Kickxia, Lathyrus, Legousia, Lupinus, Mcneillia, Noccaea, Oligomeris, Persicaria, Pilosella, Pyracantha, Pyrus, Salix, Scrophularia, Sedum, Sempervivum, Suaeda and Tamarix, and the validation of names in Bellardia, Campanula, Draba, Isoetes, Mcneillia, Noccaea, Ornithogalum, Persicaria, Pilosella and Sempervivum.
C1 [Von Raab-Straube, Eckhard; Raus, Thomas] Free Univ Berlin, Bot Garten & Bot Museum Berlin Dahlem, D-14195 Berlin, Germany.
C3 Free University of Berlin
RP Von Raab-Straube, E (通讯作者)，Free Univ Berlin, Bot Garten & Bot Museum Berlin Dahlem, Konigin Luise Str 6-8, D-14195 Berlin, Germany.
EM e.raab-straube@bgbm.org; t.raus@bgbm.org
OI von Raab-Straube, Eckhard/0000-0001-6561-4490
CR Aeschimann D., 1994, FLORE SUISSE
   Al-Shehbaz I. A., 2010, FLORA N AM, V7, P464
   Al-Shehbaz IA, 2012, TAXON, V61, P931, DOI 10.1002/tax.615002
   [Anonymous], 2012, INT CODE NOMENCLATUR
   Bartolucci F, 2014, PHYTOTAXA, V170, P139
   Bazos I., 2004, Edinburgh Journal of Botany, V61, P49, DOI 10.1017/S096042860400006X
   Bergmeier E., 2001, Willdenowia, V31, P329, DOI 10.3372/wi.31.31205
   Bergmeier E, 2011, WILLDENOWIA, V41, P167, DOI 10.3372/wi.41.41120
   Bertoloni A., 1854, FLORA ITALICA SISTEN, V10
   Bianco P., 1985, ANN FAC AGR U BARI, V33, P411
   Bianco P., 1976, ANN FAC AGR U BARI, V28, P261
   Boissier E., 1875, FLORA ORIENTALIS, V3
   Borges P A V, 2010, LISTAGEM ORGANISMOS
   Borges P. A. V., 2005, LISTAGEM FAUNA MOLLU
   Brautigam S., 2008, MED CHECKLIST CRITIC, V2, P559
   Buttler K.P., 2008, KOCHIA S, V1, P1
   Candolle A. P. de, 1828, PRODROMUS SYSTEMATIS, V3
   Celesti-Grapow L, 2010, FLORA VASCOLARE ALLO
   Chater AO, 1980, FLORA EUROPAEA 5 ALI, P290
   Christenhusz M., 2013, EURO MED PLANTBASE I
   Clemants S.E., 2003, FLORA N AM N MEXICO, V4, P447
   Conti F, 2003, BOT J LINN SOC, V143, P419, DOI 10.1111/j.1095-8339.2003.00232.x
   Conti F., 2005, ANNOTATED CHECKLIST, V4, P227
   Crespo M. B., 2013, FLORA MONTIBER, V55, P118
   DAMBOLDT J, 1976, Notes from the Royal Botanic Garden Edinburgh, V35, P39
   Danin A, 1992, BOCCONEA, V3, P7
   Davis P.H., 1972, FLORA TURKEY E AEGEA, V4
   Davis PH, 1978, FLORA TURKEY E AEGEA, V6
   Dillenberger MS, 2014, TAXON, V63, P64, DOI 10.12705/631.5
   Dimopoulos P, 2013, VASCULAR PLANTS GREE
   Eddie WMM, 2003, ANN MO BOT GARD, V90, P554, DOI 10.2307/3298542
   Egorova T. V, 1999, OSOKI CAREX L ROSSII
   Eliasson U., 1987, FLORA ECUADOR, V28
   Ericson N., 2014, VIRTUELLA HERBARIET
   Fedorov A, 1957, FLORA USSR, V24
   FEDOROV AA, 1999, FLORA RUSSIA EUROPEA
   Fischer MA., 2008, EXKURSIONSFLORA OSTE, V3
   Freitag H., 1996, Annalen des Naturhistorischen Museums in Wien Serie B Botanik und Zoologie, V98, P343
   Gallo L., 2005, ATTI SOC IT SCI NAT, V146, P49
   Gallo L., 2012, FORUM GEOBOTANICUM, V6, P1, DOI [DOI 10.3264/FG.2012.0710, 10.3264/FG.2012.0710]
   Gallo L., 2009, BOCCONEA, V23, P203
   Gemici Yusuf, 1995, Candollea, V50, P41
   GIBBS P. E., 1966, NOTES ROY BOT GARD EDINB, V27, P11
   Gottschlich G, 2010, WILLDENOWIA, V40, p[194, 195]
   Greuter W., 2006, EURO MED PLANTBASE I
   Greuter W., 1985, WILLDENOWIA, V14, P269
   Greuter W., 1981, WILLDENOWIA, V11, P23
   Greuter Werner, 2005, Willdenowia, V35, P223, DOI 10.3372/wi.35.35201
   Gugel E., 2013, GATTUNG EPIPACTIS
   Hart H. 't, 1999, SUCCULENTA, V78, P35
   Heller D., 1993, CONSPECTUS FLORAE OR
   Hohla M, 2011, NEILREICHIA, V6, P55
   Jackson B.D., 1893, INDEX KEWENSIS ENUME
   Jimenez-Mejias P., 2011, WILLDENOWIA, V41, P324
   KNOWLES R P, 1990, Canadian Journal of Plant Science, V70, P330
   Knowles R. P., 1993, MEADOW BROMEGRASS
   Kozuharov S, 1976, FLORA EUROPAEA, V4, P212
   Kurtto A., 2013, ATLAS FLORAE EUROPAE
   lamonico D., 2011, INFORM BOT ITAL, V43, P144
   Lazzeri V., 2013, ACTA PL NOTES, V2, P42
   Lihova J, 2006, AM J BOT, V93, P1206, DOI 10.3732/ajb.93.8.1206
   Lippert W., 1995, GUSTAV HEGI ILLUSTRI, V2, P100
   Liu L., 2006, FLORA CHINA, P371
   Marhold, 2011, EURO MED PLANTBASE I
   Martin-Bravo S, 2012, GLOBAL ADVANCES IN BIOGEOGRAPHY, P257
   Martin-Bravo S, 2009, AM J BOT, V96, P507, DOI 10.3732/ajb.0800216
   MEARS JA, 1977, P ACAD NAT SCI PHILA, V129, P1
   Meikle RD., 1985, FLORA CYPRUS, V2
   Meyer F. K., 2006, ARTEN EUROPAS AFRIKA, V12, P1
   Meyer F. K, 2001, HAUSSKNECHTIA, V8, P3
   Nageli C., 1885, MONOGRAPHISCHE BEARB
   Nilsson O, 1985, FLORA TURKEY E AEGEA, V9, P73
   Oganesian Marine, 1995, Candollea, V50, P275
   PHITOS D, 1966, BER DEUT BOT GES, V79, P246
   PIGNATTI S, 1982, FLORA ITALIA, V3
   Pysek Petr, 2002, Preslia (Prague), V74, P97
   Raab-Straube E. von, 2013, WILLDENOWIA, V43, P239, DOI DOI 10.3372/WI.43.43202
   Raus Th., 1992, BOCCONEA, V3, P223
   ROBERTSON KR, 1981, J ARNOLD ARBORETUM, V62, P267, DOI 10.5962/bhl.part.11251
   Saarela Jeffery M., 2008, Journal of the Botanical Research Institute of Texas, V2, P323
   Sales F., 2001, FLORA IBERICA PLANTA, P136
   Sanchez-Jimenez I, 2012, ADANSONIA, V34, P129, DOI 10.5252/a2012n1a15
   Scheunert A, 2012, TAXON, V61, P1269, DOI 10.1002/tax.616008
   Schmid-Hollinger R., 2007, BOT HELV, V117, P197
   Schuhwerk F, 2013, BER BAYER BOT GES, V83, P197
   Schuhwerk F., 2013, BER BAYER BOT GES, V83, P192
   Schultz F. W., 1861, FLORA, V44, P33
   Schultz F. W., 1862, FLORA, V45, P417
   Schulz O. E., 1903, BOT JB SYST, V32, P279
   SOJAK J, 1972, Casopis Narodniho Muzea v Praze Rada Prirodovedna, V141, P41
   SPETA F., 2011, VERH ZOOL BOT GES OS, V147, P125
   Stafleu F.A., 1993, REGNUM VEG, V130
   Strid A., 2002, FLORA HELLENICA, V2
   t Hart H, 2003, ILLUSTRATED HDB SUCC, P235, DOI [10.1007/978-3-642-55874-0, DOI 10.1007/978-3-642-55874-0]
   Troia A, 2014, PLANT BIOSYST, V148, P13, DOI 10.1080/11263504.2013.878409
   Turland NJ, 1993, FLORA CRETAN AREA
   Tutin TG, 1993, FLORA EUROPAEA, V1
   Verloove F., 2011, Collectanea Botanica (Barcelona), V30, P63, DOI 10.3989/collectbot.2011.v30.007
   Verloove F, 2006, SCRIPTA BOT BELG, V39, P3
   Verloove Filip, 2012, Flora Mediterranea, V22, P5, DOI 10.7320/FlMedit22.005
   Victorov V. P., 2002, NOVOSTI SIST VYSSH R, V34, P197
   Vierhapper F., 1915, OESTERR BOT Z, V65, P21, DOI [10.1007/bf01631665, DOI 10.1007/BF01631665, 10.1007/BF01650230, DOI 10.1007/BF01650230]
   Williams WM, 2011, WILD CROP RELATIVES: GENOMIC AND BREEDING RESOURCES: MILLETS AND GRASSES, P15, DOI 10.1007/978-3-642-14255-0_2
   Yildirimli S., 2011, OT SISTEMATIK BOT DE, V18, P1
   Yildirimli S., 2000, FLORA TURKEY E AEGEA, V11, P34
   Цвелёв Н.Н., 2006, [Новости систематики высших растений, Novitates Systematicae Plantarum Vascularium, Novosti sistematiki vysshikh rastenii], V38, P66
NR 106
TC 3
Z9 5
U1 0
U2 24
PU BOTANISCHER GARTEN & BOTANISCHE MUSEUM BERLIN-DAHLEM
PI BERLIN
PA FREIE UNIV BERLIN, KOENIGIN-LUISE-STRASSE 6-8, BERLIN, D-14191, GERMANY
SN 0511-9618
J9 WILLDENOWIA
JI Willdenowia
PD AUG
PY 2014
VL 44
IS 2
BP 287
EP 299
DI 10.3372/wi.44.44211
PG 13
WC Plant Sciences
WE Science Citation Index Expanded (SCI-EXPANDED)
SC Plant Sciences
GA AN1PC
UT WOS:000340354800011
OA Green Published, Bronze
DA 2023-07-11
ER

PT J
AU Robin, E
   Houliston, GJ
   Heenan, PB
AF Robin, Emilie
   Houliston, Gary J.
   Heenan, Peter B.
TI Genetic and Morphological Variation of Two Rare Species of Lepidium
   (Brassicaceae) on Mangere Island, Chatham Islands, and Implications for
   Their Conservation Management
SO FOLIA GEOBOTANICA
LA English
DT Article
DE AFLP; Conservation; Genetic structure; Lepidium oblitum; Lepidium
   panniforme; Mangere Island
ID NEW-ZEALAND; 50/500 RULE; HYBRIDIZATION; EXTINCTION; PLANT; NUMBER;
   SHRUB
AB The genus Lepidium in New Zealand comprises a number of threatened and endemic species. Two recently described species, Lepidium panniforme and L. oblitum, have a restricted distribution on the remote and difficult to access Mangere Island, Chatham Islands. We examined the genetic and morphological variation of L. panniforme and L. oblitum on Mangere Island to assess the best conservation management options. Amplified fragment length polymorphism (AFLP) data and morphological data were used to detect finer scale variation in L. panniforme and L. oblitum. Bayesian analysis of AFLP genotypes detected up to four genetic clusters on Mangere Island. The morphological data were also variable, although better reflected the taxonomic treatment of the Mangere Island plants. The conservation implications of such high genetic and morphological variation over such a small spatial scale are discussed, to propose the best method for ensuring the ongoing survival of these island endemics.
C1 [Robin, Emilie] Univ Paris 11, Univ Paris 06, CNRS, UMR 8079,Lab Evolut & Systemat, F-91405 Orsay, France.
   [Houliston, Gary J.] Landcare Res, Ecol Genet Grp, Lincoln 7640, New Zealand.
   [Heenan, Peter B.] Landcare Res, Allan Herbarium, Lincoln 7640, New Zealand.
C3 AgroParisTech; Centre National de la Recherche Scientifique (CNRS); CNRS
   - Institute of Ecology & Environment (INEE); UDICE-French Research
   Universities; Sorbonne Universite; Universite Paris Saclay; Landcare
   Research - New Zealand; Landcare Research - New Zealand
RP Houliston, GJ (通讯作者)，Landcare Res, Ecol Genet Grp, POB 69040, Lincoln 7640, New Zealand.
EM houlistong@landcareresearch.co.nz
RI Heenan, Peter/AAS-1048-2021
OI Heenan, Peter/0000-0001-8229-7466
FU MBIE; Pierre and Marie Curie University, Paris, France
FX This study is part of a larger project on conservation genetics of
   threatened species in New Zealand funded by MBIE to Landcare Research.
   Emilie Robin was funded through "conseil departemental du Morbihan" and
   "CROUS de l'academie de Paris" scholarships from the Pierre and Marie
   Curie University, Paris, France. We are especially grateful to Duckchul
   Park for help in genetic analyses. Amanda Baird and Bridget Gibb (DOC
   Chatham Islands) and Peter de Lange (DOC Research and Development Unit)
   helped collect samples.
CR Abe T, 2008, PLANT ECOL, V198, P169, DOI 10.1007/s11258-007-9393-7
   Allendorf FW, 2001, TRENDS ECOL EVOL, V16, P613, DOI 10.1016/S0169-5347(01)02290-X
   [Anonymous], 2000, BIOL INVASIONS, DOI DOI 10.1023/A:1010003603310
   Barnaud A, 2010, CONSERV GENET, V11, P1515, DOI 10.1007/s10592-009-9981-2
   Bonin A, 2007, MOL ECOL, V16, P3737, DOI 10.1111/j.1365-294X.2007.03435.x
   De Lange P., 2010, THREATENED PLANTS NZ
   de Lange PJ, 2013, PHYTOKEYS, V24, P1, DOI 10.3897/phytokeys.24.4375
   de Lange PJ, 2009, NEW ZEAL J BOT, V47, P61, DOI 10.1080/00288250909509794
   deLange PJ, 1996, NEW ZEAL J BOT, V34, P417
   DeSalle R, 2005, HEREDITY, V94, P386, DOI 10.1038/sj.hdy.6800641
   Doyle JJ, 1987, PHYTOCHEMICAL B BOT, V19, P11
   Evanno G, 2005, MOL ECOL, V14, P2611, DOI 10.1111/j.1365-294X.2005.02553.x
   Fant JB, 2010, CONSERV GENET, V11, P2195, DOI 10.1007/s10592-010-0105-9
   Fitzpatrick BM, 2010, P NATL ACAD SCI USA, V107, P3606, DOI 10.1073/pnas.0911802107
   Frankham R, 2013, TRENDS ECOL EVOL, V28, P187, DOI 10.1016/j.tree.2013.01.002
   Heenan PB, 2007, NEW ZEAL J BOT, V45, P237
   Heenan PB, 2005, NEW ZEAL J BOT, V43, P831
   Hubisz MJ, 2009, MOL ECOL RESOUR, V9, P1322, DOI 10.1111/j.1755-0998.2009.02591.x
   Jamieson IG, 2013, TRENDS ECOL EVOL, V28, P188, DOI 10.1016/j.tree.2013.01.012
   Jamieson IG, 2012, TRENDS ECOL EVOL, V27, P578, DOI 10.1016/j.tree.2012.07.001
   Kothera L, 2007, BIOL CONSERV, V140, P110, DOI 10.1016/j.biocon.2007.06.028
   Leimu R, 2006, J ECOL, V41, P137
   Levin DA, 1996, CONSERV BIOL, V10, P10, DOI 10.1046/j.1523-1739.1996.10010010.x
   Munn A, 2008, CHATHAM ISLANDS HERI
   Munzbergova Z, 2006, FOLIA GEOBOT, V41, P137, DOI 10.1007/BF02806475
   NEI M, 1973, P NATL ACAD SCI USA, V70, P3321, DOI 10.1073/pnas.70.12.3321
   NEI M, 1978, GENETICS, V89, P583
   Norton DA, 1997, BIODIVERS CONSERV, V6, P765, DOI 10.1023/B:BIOC.0000010401.93153.29
   Peakall R, 2006, MOL ECOL NOTES, V6, P288, DOI 10.1111/j.1471-8286.2005.01155.x
   Pritchard JK, 2000, GENETICS, V155, P945
   Rhymer JM, 1996, ANNU REV ECOL SYST, V27, P83, DOI 10.1146/annurev.ecolsys.27.1.83
   Rieseberg LH, 2009, CURR BIOL, V19, pR119, DOI 10.1016/j.cub.2008.12.016
   Spielman D, 2004, P NATL ACAD SCI USA, V101, P15261, DOI 10.1073/pnas.0403809101
   Townsend AJ, 2008, NZ THREAT CLASSIFICA
   Van Vianen JCCM, 2013, AUST J BOT, V61, P161, DOI 10.1071/BT12266
   VOS P, 1995, NUCLEIC ACIDS RES, V23, P4407, DOI 10.1093/nar/23.21.4407
   Wright S, 1969, THEORY GENE FREQUENC
NR 37
TC 3
Z9 3
U1 0
U2 8
PU SPRINGER
PI DORDRECHT
PA VAN GODEWIJCKSTRAAT 30, 3311 GZ DORDRECHT, NETHERLANDS
SN 1211-9520
EI 1874-9348
J9 FOLIA GEOBOT
JI Folia Geobot.
PD JUN
PY 2014
VL 49
IS 2
BP 209
EP 221
DI 10.1007/s12224-013-9182-0
PG 13
WC Plant Sciences
WE Science Citation Index Expanded (SCI-EXPANDED)
SC Plant Sciences
GA AK2EZ
UT WOS:000338233200006
DA 2023-07-11
ER

PT J
AU Fadina, OA
   Khavkin, EE
AF Fadina, O. A.
   Khavkin, E. E.
TI The vernalization gene FRIGIDA in cultivated Brassica species
SO RUSSIAN JOURNAL OF PLANT PHYSIOLOGY
LA English
DT Article
DE Brassica; FRIGIDA; evolution; floral transition; gene duplication;
   vernalization
ID FLOWERING TIME; NATURAL VARIATION; ARABIDOPSIS; TRIPLICATION; REGULATOR;
   NAPUS; FLC
AB The repressor FLOWERING LOCUS C (FLC) holds a key position among the genes, which drive Arabidopsis floral transition along the vernalization pathway. The FRIGIDA (FRI) gene activates FLC expression, and the interplay of strong and weak alleles of FLC and FRI in many cases explains the variations in Arabidopsis requirement for cold induction. In annual and biennial life forms of Brassica, the variations in time to flower have been also related to FLC; whereas the place of FRI in the vernalization process has not been sufficiently elucidated. In contrast to Arabidopsis, FRI in Brassica genomes A and C and presumably B is represented by two expressible loci, FRI.a and FRI.b, each of them manifesting genome-specific polymorphisms. FRI.a and FRI.b sequences from diploid species B. rapa (genome A) and B. oleracea (genome C) are conserved (96-99% similarity) in subgenomes A and C of tetraploid species B. carinata (genome BC), B. juncea (genome AB), and B. napus (genome AC). Phylogenetic analysis of FRI sequences in the genus Brassica clearly discerns the lineages A/C and B, while in the family Brassicaceae, two FRI clusters discriminated by such analysis correspond to the lineages I (including the genus Arabidopsis) and II (including the genus Brassica). The origin of two FRI loci is discussed in the context of the Brassicaceae evolution via paleopolyploidy and subsequent genome reorganization.
C1 [Fadina, O. A.; Khavkin, E. E.] Russian Acad Agr Sci, Inst Agr Biotechnol, Moscow 127550, Russia.
C3 All-Russia Research Institute of Agricultural Biotechnology
RP Fadina, OA (通讯作者)，Russian Acad Agr Sci, Inst Agr Biotechnol, Timiryazevskaya Ul 42, Moscow 127550, Russia.
EM fadinaokcaha@gmail.com
RI Fadina, Oksana A/S-1816-2018; Khavkin, Emil E./S-3665-2018
OI Fadina, Oksana A/0000-0002-6600-1693; Khavkin, Emil
   E./0000-0001-9177-3997
CR Alonso-Blanco C, 2009, PLANT CELL, V21, P1877, DOI 10.1105/tpc.109.068114
   Amasino R, 2010, PLANT J, V61, P1001, DOI 10.1111/j.1365-313X.2010.04148.x
   Cheung F, 2009, PLANT CELL, V21, P1912, DOI 10.1105/tpc.108.060376
   Choi K, 2011, PLANT CELL, V23, P289, DOI 10.1105/tpc.110.075911
   Couvreur TLP, 2010, MOL BIOL EVOL, V27, P55, DOI 10.1093/molbev/msp202
   Fadina OA, 2013, RUSS J PLANT PHYSL+, V60, P279, DOI 10.1134/S1021443713020076
   Fadina O.A., 2013, T PRIKL BOT GENETIKE, V173, P39
   Geraldo N, 2009, PLANT PHYSIOL, V150, P1611, DOI 10.1104/pp.109.137448
   Irwin JA, 2012, BMC PLANT BIOL, V12, DOI 10.1186/1471-2229-12-21
   Kemi U, 2013, NEW PHYTOL, V197, P323, DOI 10.1111/j.1469-8137.2012.04378.x
   Kuittinen H, 2008, MOL BIOL EVOL, V25, P319, DOI 10.1093/molbev/msm257
   Lou P, 2012, PLANT CELL, V24, P2415, DOI 10.1105/tpc.112.099499
   Lysak MA, 2005, GENOME RES, V15, P516, DOI 10.1101/gr.3531105
   Ostergaard L, 2008, PLANT METHODS, V4, DOI 10.1186/1746-4811-4-10
   Risk JM, 2010, PLANT MOL BIOL, V73, P493, DOI 10.1007/s11103-010-9635-2
   Song J, 2012, J CELL SCI, V125, P3723, DOI 10.1242/jcs.084764
   Tamura K, 2011, MOL BIOL EVOL, V28, P2731, DOI 10.1093/molbev/msr121
   Tang HB, 2012, GENETICS, V190, P1563, DOI 10.1534/genetics.111.137349
   Wang NA, 2011, J EXP BOT, V62, P5641, DOI 10.1093/jxb/err249
   Warwick SI, 2005, CAN J BOT, V83, P467, DOI [10.1139/B05-021, 10.1139/b05-021]
   Weigel D, 2012, PLANT PHYSIOL, V158, P2, DOI 10.1104/pp.111.189845
   Wilczek AM, 2010, PHILOS T R SOC B, V365, P3129, DOI 10.1098/rstb.2010.0128
   Xiao D, 2013, J EXP BOT, V64, P4503, DOI 10.1093/jxb/ert264
   Zou XX, 2012, PLOS ONE, V7, DOI 10.1371/journal.pone.0045751
NR 24
TC 3
Z9 3
U1 2
U2 28
PU PLEIADES PUBLISHING INC
PI NEW YORK
PA PLEIADES HOUSE, 7 W 54 ST, NEW YORK,  NY, UNITED STATES
SN 1021-4437
EI 1608-3407
J9 RUSS J PLANT PHYSL+
JI Russ. J. Plant Physiol.
PD MAY
PY 2014
VL 61
IS 3
BP 309
EP 317
DI 10.1134/S1021443714030030
PG 9
WC Plant Sciences
WE Science Citation Index Expanded (SCI-EXPANDED)
SC Plant Sciences
GA AG0ZL
UT WOS:000335144400004
DA 2023-07-11
ER

PT J
AU Buthod, AK
   Skvarla, JJ
AF Buthod, Amy K.
   Skvarla, John J.
TI POLLEN MORPHOLOGY OF THE OKLAHOMA ENDEMIC PLANTS LEAVENWORTHIA AUREA
   (BRASSICACEAE/CRUCIFERAE) AND PHLOX PILOSA SUBSP LONGIPILOSA
   (POLEMONIACEAE), WITH SPECIAL REFERENCE TO THEIR NATURAL HISTORY
SO RHODORA
LA English
DT Article
DE exine; pollen; Oklahoma endemic; Phlox; Polemoniaceae; Leavenworthia;
   Brassicaceae; Cruciferae; scanning electron microscopy; SEM
ID GENUS; SYSTEMATICS; CRUCIFERAE
AB The morphology, taxonomy, ecology, distribution, and conservation status of the Oklahoma endemics, Leavenworthia aurea (Brassicaceae/Crucifereae) and Phlox pilosa subsp. longipilosa (Polemoniaceae) Pennell, are reviewed and supplemented with original pollen morphological descriptions that include comparisons to related taxa. These descriptions are considered extensions of the original taxonomic descriptions. Leavenworthia aurea is a glabrous winter annual found on limestone glades in Choctaw and McCurtain counties. The taxon is considered imperiled, with Natural Heritage rankings of G2S2. The pollen has three colpi with a reticulate surface enclosing polygonal lumina (openings within reticulations on the pollen surface) with lengths varying from 0.5-2.5 mu m, that are either empty or contain inclined free standing columellae approximately 0.5-0.8 mu m in height. Granules less than 0.5 mu m in diameter also occur in some lumina, but are most common in the colpus. The reticulate surface of Leavenworthia pollen is similar to other Cardamineae, as well as to the pollen of other members of the Brassicaceae. Phlox pilosa subsp. longipilosa, found on granitic soils in the Quartz and Wichita mountains of Greer and Kiowa counties, is a branching spring perennial ranging from 20.0-45.0 cm in height. Like L. aurea, it is considered to be imperiled, with a Natural Heritage ranking of G2S2. Phlox pollen morphology has been broadly characterized but has not been described in P. pilosa subsp. longipilosa. The pollen of P. pilosa subsp. longipilosa is pantoporate and reticulate, with enclosed polygonal lumina often exceeding 5.0 mu m. The exine (pollen surface) is multireticulate because all lumina, except those containing pores, enclose smaller reticulate networks composed of thin rods of sporopollenin. In porate lumina, sporopollenin rods are curved, with one end attached to the surrounding ridges, as they are in non-porate lumina; the other end either hangs freely above the pores or is attached to the pore margins. Pollen morphology is similar to well-established Phlox pollen types.
C1 [Buthod, Amy K.] Univ Oklahoma, Robert Bebb Herbarium, Oklahoma Nat Heritage Inventory, Oklahoma Biol Survey, Norman, OK 73069 USA.
   [Skvarla, John J.] Univ Oklahoma, Oklahoma Biol Survey, Dept Microbiol & Plant Biol, Norman, OK 73069 USA.
C3 University of Oklahoma System; University of Oklahoma - Norman;
   University of Oklahoma System; University of Oklahoma - Norman
RP Buthod, AK (通讯作者)，Univ Oklahoma, Robert Bebb Herbarium, Oklahoma Nat Heritage Inventory, Oklahoma Biol Survey, 111 East Chesapeake St, Norman, OK 73069 USA.
EM amybuthod@ou.edu
CR Al-Shehbaz IA, 2006, PLANT SYST EVOL, V259, P89, DOI 10.1007/s00606-006-0415-z
   Al-Shehbaz I. A., 2010, FLORA N AM N MEXICO, V7, P485
   AL-SHEHBAZ I. A., 1989, HARVARD PAP BOT, V1, P10
   Al-Shehbaz IA, 2012, TAXON, V61, P931, DOI 10.1002/tax.615002
   [Anonymous], 2009, POLLEN TERMINOLOGY I
   [Anonymous], 2013, PLANTS DAT
   Bailey CD, 2007, SYST BOT, V32, P140, DOI 10.1600/036364407780360166
   BASKIN JM, 1984, CASTANEA, V49, P167
   Chissoe WF, 1995, GRANA, V34, P317, DOI 10.1080/00173139509429065
   Chissoe William F., 1996, Proceedings of the Oklahoma Academy of Science, V76, P83
   Chissoe William F., 1996, Proceedings of the Oklahoma Academy of Science, V76, P5
   CHUANG TI, 1978, AM J BOT, V65, P450, DOI 10.2307/2442702
   ELGHAZALI GEB, 1993, REV PALAEOBOT PALYNO, V76, P99, DOI 10.1016/0034-6667(93)90077-8
   ERDTMAN G., 1960, SVENSK BOT TIDSKR, V54, P561
   Erdtman G, 1952, POLLEN MORPHOLOGY PL
   Grant V, 1959, NATURAL HIST PHLOX F
   GRANT VERNE, 1960, ALISO, V4, P435
   HOAGLAND BW, 2004, OKLAHOMA VASCULAR PL
   INCEOGLU O., 1977, COMMUN FS U ANKARA, V21, P109
   JONSELL B, 1979, BOT NOTISER, V132, P521
   Kapp RO., 1969, KNOW POLLEN SPORES
   Khalik K. Abdel, 2002, Feddes Repertorium, V113, P211, DOI 10.1002/1522-239X(200208)113:3/4&lt;211::AID-FEDR211&gt;3.0.CO;2-A
   Khan R, 2004, PAKISTAN J BOT, V36, P229
   LAHHAM J N, 1987, Mitteilungen der Botanischen Staatssammlung Muenchen, V23, P355
   Locklear James H., 2009, Journal of the Botanical Research Institute of Texas, V3, P645
   LOEBLICH A. A., 1964, MADRONO, V7, P205
   LUDLOW-WIECHERS B, 1982, Biotica (Mexico), V7, P75
   MAHLER W F, 1987, SIDA Contributions to Botany, V12, P239
   MARTICORENA C., 1961, GAYANA BOT, V2, P6
   MARTIN P S, 1970, Journal of the Arizona Academy of Science, V6, P140, DOI 10.2307/40024863
   MARTIN P. S., 1969, J ARIZONA ACAD SCI, V5, P323
   Monfils AK, 2004, GRANA, V43, P249, DOI 10.1080/00173130410016760
   MULLIGAN GA, 1976, CAN J BOT, V54, P1386, DOI 10.1139/b76-151
   Mutlu B, 2012, PLANT SYST EVOL, V298, P1931, DOI 10.1007/s00606-012-0692-7
   NatureServe, 2013, BIOT 5 DAT
   OKLAHOMA NATURAL HERITAGE INVENTORY, 2013, PLANT TRACK LIST
   Perveen A, 2004, PAK J BOT, V36, P683
   Pinar NM, 2009, TURK J BOT, V33, P83, DOI 10.3906/bot-0807-15
   Porter J. Mark, 2000, Aliso, V19, P55
   Porter JM, 2009, SYST BOT, V34, P730, DOI 10.1600/036364409790139628
   Quiroz-Garcia D. L., 2002, POLIBOTANICA, V14, P57
   Reille M, 1992, POLLEN SPORES EUROPE
   Rollins R.C., 1993, CRUCIFERAE CONTINENT
   Rollins R. C., 1979, DITHYREA RELATED GEN
   ROLLINS RC, 1963, CONTRIBUTIONS GRAY H, V192, P3
   Rollins RC, 1979, POLLENS CRUCIFERAE
   STUCHLIK L, 1967, Review of Palaeobotany and Palynology, V4, P325, DOI 10.1016/0034-6667(67)90202-3
   STUCHLIK LEON, 1967, GRANA PALYNOL, V7, P146
   TARNAVSCHI I. T., 1987, MONOGRAFIA POLENULUI, V2
   TAYLOR R J, 1981, SIDA Contributions to Botany, V9, P183
   TAYLOR R. J., 1994, ANNOTATED LIST FERNS
   TAYLOR T N, 1975, Grana, V15, P91
   TORREY J., 1837, ANN LYCEUM NAT HIST, V4, P77
   WATERFALL U T, 1971, Rhodora, V73, P575
   WHERRY ET, 1955, MORRIS ARBORETUM MON, V3
   Worcester Lindsey, 2012, Journal of the Botanical Research Institute of Texas, V6, P443
NR 56
TC 3
Z9 3
U1 0
U2 8
PU NEW ENGLAND BOTANICAL CLUB INC
PI LAWRENCE
PA P.O. BOX 368, LAWRENCE, KS 66044 USA
SN 0035-4902
EI 1938-3401
J9 RHODORA
JI Rhodora
PD JAN
PY 2014
VL 116
IS 965
BP 41
EP 62
DI 10.3119/13-11
PG 22
WC Plant Sciences
WE Science Citation Index Expanded (SCI-EXPANDED)
SC Plant Sciences
GA AI7TS
UT WOS:000337102800003
DA 2023-07-11
ER

PT J
AU Teillier, S
   Prina, A
   Lund, R
AF Teillier, Sebastian
   Prina, Anibal
   Lund, Rosemarie
TI Brassica tournefortii Gouan (Brassicaceae), new record for the alien
   flora of Chile
SO GAYANA BOTANICA
LA Spanish
DT Article
AB Brassica tournefortii is registered for first time for Chilean territory as an alien plant species. A brief description and illustrations are given. The specimens here cited were collected in Los Molles (32 degrees 14'S-71 degrees 31'W) at Valparaiso Region at the Pacific coast of Chile.
C1 [Teillier, Sebastian; Lund, Rosemarie] Univ Cent Santiago Chile, Escuela Arquitectura Paisaje, Santiago, Chile.
   [Prina, Anibal] Univ Nacl La Pampa, Fac Agron, RA-6300 Santa Rosa, La Pampa, Argentina.
C3 Universidad Central de Chile
RP Teillier, S (通讯作者)，Univ Cent Santiago Chile, Escuela Arquitectura Paisaje, Santa Isabel 1186, Santiago, Chile.
EM steillier@gmail.conn
OI Prina, Anibal/0000-0003-3522-9342
CR BOLOS O., 1990, FLORA DELS PAISOS CA, VIV
   Fuentes N, 2013, BIOL INVASIONS, V15, P847, DOI 10.1007/s10530-012-0334-6
   Gomez Campo C., 1993, FLORA IBERICA, VIV, P362
   LOPEZ-ESPINOZA J., 2013, REPORTAJES ABUELO
   MACAYA-BERTI J., 2012, CHLORIS CHILENSIS AN, V15
   MARTICORENA C, 1990, Gayana Botanica, V47, P85
   MARTICORENA C, 1985, Gayana Botanica, V42, P1
   Rollins R.C., 1993, CRUCIFERAE CONTINENT
   Teillier Sebastián, 2007, Gayana Bot., V64, P250
   Van Devender TR, 1997, P CAL EX PEST PLANT, V3, P10
   VIBRANS H, 2003, ACTA BOT MEX, V65, P31
   Zuloaga F., 2008, MONOGRAPH SYSTEMATIC, V107
NR 12
TC 3
Z9 3
U1 0
U2 2
PU EDICIONES UNIV, CONCEPCION
PI CONCEPCION
PA COMITE DE PUBLICACION, CASILLA 2407, CONCEPCION, 00000, CHILE
SN 0717-6643
J9 GAYANA BOT
JI Gayana Bot.
PY 2014
VL 71
IS 2
BP 284
EP 286
DI 10.4067/S0717-66432014000200014
PG 3
WC Plant Sciences
WE Science Citation Index Expanded (SCI-EXPANDED)
SC Plant Sciences
GA AZ4FW
UT WOS:000348178200014
OA Green Submitted, gold
DA 2023-07-11
ER

PT J
AU Schultz, ER
   Kelley, KL
   Paul, AL
   Ferl, RJ
AF Schultz, Eric R.
   Kelley, Karen L.
   Paul, Anna-Lisa
   Ferl, Robert J.
TI A METHOD FOR PREPARING SPACEFLIGHT RNALATER-FIXED ARABIDOPSIS THALIANA
   (BRASSICACEAE) TISSUE FOR SCANNING ELECTRON MICROSCOPY
SO APPLICATIONS IN PLANT SCIENCES
LA English
DT Article
DE Arabidopsis thaliana; RNAlater; scanning electron microscopy; SEM;
   spaceflight
ID BIOLOGICAL SAMPLES; EXPRESSION; FIXATION
AB Premise of the study: In spaceflight experiments, tissues for morphologic study are fixed in 3% glutaraldehyde, while tissues for molecular study are fixed in RNA later; thus, an experiment containing both study components requires multiple fixation strategies. The possibility of using RNA later - fixed materials for standard SEM-based morphometric investigation was explored to expand the library of tissues available for analysis and maximize usage of samples returned from spaceflight, but these technologies have wide application to any situation where recovery of biological resources is limited.
   Methods and Results: RNA later - fixed samples were desalinated in distilled water, dehydrated through graded methanol, plunged into liquid ethane, and transferred to cryovials for freeze-substitution. Sample tissues were critical point dried, mounted, sputter-coated, and imaged.
   Conclusions: The protocol resulted in acceptable SEM images from RNA later - fixed Arabidopsis thaliana tissue. The majority of the tissues remained intact, including general morphology and finer details such as root hairs and trichomes.
C1 [Schultz, Eric R.; Paul, Anna-Lisa; Ferl, Robert J.] Univ Florida, Dept Hort Sci, Program Plant Mol & Cellular Biol, Gainesville, FL 32611 USA.
   [Kelley, Karen L.; Ferl, Robert J.] Univ Florida, Interdisciplinary Ctr Biotechnol Res, Gainesville, FL 32611 USA.
   [Ferl, Robert J.] Univ Florida, Dept Hort Sci, Gainesville, FL 32611 USA.
C3 State University System of Florida; University of Florida; State
   University System of Florida; University of Florida; State University
   System of Florida; University of Florida
RP Ferl, RJ (通讯作者)，Univ Florida, Dept Hort Sci, Program Plant Mol & Cellular Biol, Gainesville, FL 32611 USA.
EM robferl@ufl.edu
OI Paul, Anna-Lisa/0000-0003-2211-2604; Ferl, Robert/0000-0003-4178-764X
FU National Aeronautics and Space Administration (NASA) [NNX07AH270,
   NNX09AL96G]
FX The authors wish to thank Kim Backer-Kelley and Byung-Ho Kang for
   additional support in experimental design and execution. The authors
   also wish to thank Agata Zupanska, Fiona Denison, and Lawrence Rasmussen
   for editorial input on this manuscript. This work was supported by the
   National Aeronautics and Space Administration (NASA; grants NNX07AH270
   and NNX09AL96G to R.J.F. and A-L.P.).
CR Behrendt L, 2011, ISME J, V5, P1072, DOI 10.1038/ismej.2010.195
   Bhargava A, 2013, PLANTA, V237, P1199, DOI 10.1007/s00425-012-1821-9
   Cadoret K, 2013, J FISH DIS, V36, P831, DOI 10.1111/jfd.12078
   HANSMA PK, 1989, SCIENCE, V243, P641, DOI 10.1126/science.2464851
   Hofer KA, 2012, EVODEVO, V3, DOI 10.1186/2041-9139-3-26
   Koizumi A, 2010, PLANT CELL PHYSIOL, V51, P282, DOI 10.1093/pcp/pcp187
   Koroleva OA, 2010, PLANT J, V64, P456, DOI 10.1111/j.1365-313X.2010.04339.x
   Liu J, 2008, J GENET GENOMICS, V35, P441, DOI 10.1016/S1673-8527(08)60061-2
   MARTI O, 1988, J MICROSC-OXFORD, V152, P803, DOI 10.1111/j.1365-2818.1988.tb01452.x
   MIZUHIRA V., 1972, J ELECTRON MICROSC, V21, P233
   Paul A-L, 2011, GRAVIT SPACE BIOL, V25, P40
   Paul AL, 2012, BMC PLANT BIOL, V12, DOI 10.1186/1471-2229-12-232
   ROHOLL PJM, 1981, J IMMUNOL METHODS, V42, P285, DOI 10.1016/0022-1759(81)90157-5
   Sarsby J, 2012, PHYTOCHEMISTRY, V77, P110, DOI 10.1016/j.phytochem.2012.01.026
   Springer DJ, 2010, PLOS ONE, V5, DOI 10.1371/journal.pone.0010978
   Stutte GW, 2006, PLANTA, V224, P1038, DOI 10.1007/s00425-006-0290-4
   Tang CY, 2012, MICROSC RES TECHNIQ, V75, P103, DOI 10.1002/jemt.21031
   Ushiki T, 2012, MICRON, V43, P1390, DOI 10.1016/j.micron.2012.01.012
   Yi B, 2010, PLANT J, V63, P925, DOI 10.1111/j.1365-313X.2010.04289.x
   Yu Zhiming, 2013, Methods Mol Biol, V956, P243, DOI 10.1007/978-1-62703-194-3_17
   Zaitoun Ismail, 2010, BMC Res Notes, V3, P328, DOI 10.1186/1756-0500-3-328
NR 21
TC 3
Z9 3
U1 0
U2 5
PU WILEY
PI HOBOKEN
PA 111 RIVER ST, HOBOKEN 07030-5774, NJ USA
SN 2168-0450
J9 APPL PLANT SCI
JI Appl. Plant Sci.
PD AUG
PY 2013
VL 1
IS 8
AR 1300034
DI 10.3732/apps.1300034
PG 5
WC Plant Sciences
WE Science Citation Index Expanded (SCI-EXPANDED)
SC Plant Sciences
GA AQ1QV
UT WOS:000342557000010
PM 25202579
OA Green Published
DA 2023-07-11
ER

PT J
AU Hegazy, AK
   Afifi, SY
   Alatar, AA
   Kabiel, HF
   Emam, MH
AF Hegazy, Ahmad K.
   Afifi, S. Y.
   Alatar, A. A.
   Kabiel, H. F.
   Emam, M. H.
TI Response of Crop Plant Growth and Radionuclides Uptake to Organic and
   Chemical Fertilization of Black Sand Soil
SO PHYTON-ANNALES REI BOTANICAE
LA English
DT Article
DE Uranium; thorium; rocket; tomato; Eruca sativa; Brassicaceae;
   Lycopersicum esculentum; Solanaceae; phytostabilization
ID NATURAL RADIOACTIVITY; URANIUM; ACCUMULATION; WHEAT; WATER
AB The effect of fertilizer application to the black sand soil rich with radionuclides was investigated to determine the role of organic and chemical (NPK) fertilization on plant growth and uranium and thorium accumulation by tomato (Lycopersicum esculentum L.) and Rocket (Eruca sativa MILL.). Plants were raised in black sand soils treated with organic and NPK fertilizers. Plant growth and relationship between uranium and thorium contents of plants and between the accumulated radionuclides and plant growth was analyzed. Uranium and thorium were accumulated with higher concentrations in roots. The growth attributes decreased with the increase of uranium and thorium contents of the plant organs. The application of organic and chemical fertilizers to black sand soils makes the radionuclides unavailable for plant uptake or translocation. The fertilizer application to the black sand soil reduced the availability of uranium. A negative relationship occurred between radionuclides content and growth of L. esculentum. Fertilizer application enhanced the plant growth and the plant biomass production but suppressed the soil-to-plant transfer of radionuclides. The managed application of organic and chemical fertilizers can be considered for phytostabilization of radionuclides in the black sand soils rich in uranium and thorium.
C1 [Hegazy, Ahmad K.; Alatar, A. A.] King Saud Univ, Coll Sci, Dept Bot & Microbiol, Riyadh 11451, Saudi Arabia.
   [Afifi, S. Y.] Nucelar Mat Author, Cairo, Egypt.
   [Hegazy, Ahmad K.; Kabiel, H. F.; Emam, M. H.] Cairo Univ, Fac Sci, Dept Bot, Giza, Egypt.
C3 King Saud University; Egyptian Knowledge Bank (EKB); Nuclear Materials
   Authority (NMA); Egyptian Knowledge Bank (EKB); Cairo University
RP Hegazy, AK (通讯作者)，King Saud Univ, Coll Sci, Dept Bot & Microbiol, Riyadh 11451, Saudi Arabia.
EM akhegazy@yahoo.com
RI Al borki, Albdulnasser/HDM-3727-2022; Kabiel, Hanan/AAQ-7009-2020;
   Afifi, S./ABE-2929-2021
OI Al borki, Albdulnasser/0000-0002-4203-9777; Kabiel,
   Hanan/0000-0001-8439-7508; Afifi, S./0000-0001-5102-6057; Hegazy, Ahmad
   K./0000-0002-5286-7998; Alatar, Abdulrahman A./0000-0002-8884-9820
FU deanship of scientific research at KSU [RGP-VPP-175]
FX We thank the deanship of scientific research at KSU for supporting this
   work through the research group project No. RGP-VPP-175 on plant ecology
   and bio-technology
CR Al-Kharouf SJ, 2008, J ENVIRON RADIOACTIV, V99, P1192, DOI 10.1016/j.jenvrad.2008.02.001
   Al-Masri MS, 2008, J ENVIRON RADIOACTIV, V99, P322, DOI 10.1016/j.jenvrad.2007.08.021
   ARCHAMBAULT DJ, 1995, CAN J BOT, V73, P766, DOI 10.1139/b95-084
   Bolca M, 2007, RADIAT MEAS, V42, P263, DOI 10.1016/j.radmeas.2006.12.001
   El-Gamal A, 2010, RADIAT PHYS CHEM, V79, P831, DOI 10.1016/j.radphyschem.2010.03.004
   EL-HADRY A. F. A, 1998, THESIS CAIRO U
   EVANS G. C, 1972, ECOLOGY, P1
   Gang W, 2007, COLLOID SURFACE B, V59, P113, DOI 10.1016/j.colsurfb.2007.05.003
   GULATI KL, 1980, PLANT SOIL, V55, P55, DOI 10.1007/BF02149708
   Gunther A, 2003, RADIOCHIM ACTA, V91, P319, DOI 10.1524/ract.91.6.319.20022
   Hakonson-Hayes AC, 2002, J ENVIRON RADIOACTIV, V59, P29, DOI 10.1016/S0265-931X(01)00034-0
   HASSAN A. A. H, 1993, THESIS CAIRO U
   Hegazy AK, 2011, AFR J BIOTECHNOL, V10, P16781, DOI 10.5897/AJB11.1257
   Hegazy AK, 2011, INT J PHYTOREMEDIAT, V13, P140, DOI 10.1080/15226511003753961
   HEGAZY A. K, 2012, CHEM ECOL IN PRESS, P28
   HEGAZY AK, 1992, ACTA OECOL, V13, P193
   HUNT R., 1981, BIOLOGY
   Lauria DC, 2009, J ENVIRON RADIOACTIV, V100, P176, DOI 10.1016/j.jenvrad.2008.11.006
   MARCZENKO Z, 1986, SEPARATION SPECTROPH, P644
   Meyer MC, 1997, J ENVIRON QUAL, V26, P748, DOI 10.2134/jeq1997.00472425002600030022x
   MORTVEDT JJ, 1994, J ENVIRON QUAL, V23, P643, DOI 10.2134/jeq1994.00472425002300040004x
   MURTHY TCS, 1984, B ENVIRON CONTAM TOX, V32, P580, DOI 10.1007/BF01607541
   NILSSON MC, 1993, CAN J BOT, V71, P620, DOI 10.1139/b93-071
   Pulhani VA, 2005, J ENVIRON RADIOACTIV, V79, P331, DOI 10.1016/j.jenvrad.2004.08.007
   Rufyikiri G, 2006, ENVIRON POLLUT, V141, P420, DOI 10.1016/j.envpol.2005.08.072
   SAYED OH, 1994, J ARID ENVIRON, V27, P325, DOI 10.1006/jare.1994.1067
   Sheppard SC, 2005, J ENVIRON RADIOACTIV, V79, P55, DOI 10.1016/j.jenvrad.2004.05.015
   Shtangeeva I, 2010, J ENVIRON RADIOACTIV, V101, P458, DOI 10.1016/j.jenvrad.2008.06.004
   Soudek P, 2007, J ENVIRON RADIOACTIV, V97, P76, DOI 10.1016/j.jenvrad.2007.03.008
   Tamponnet C, 2008, J ENVIRON RADIOACTIV, V99, P820, DOI 10.1016/j.jenvrad.2007.10.011
   Tanhan P, 2007, CHEMOSPHERE, V68, P323, DOI 10.1016/j.chemosphere.2006.12.064
   Zhu YG, 2000, CHEMOSPHERE, V41, P121, DOI 10.1016/S0045-6535(99)00398-7
   [No title captured]
NR 33
TC 3
Z9 3
U1 0
U2 7
PU FERDINAND BERGER SOEHNE
PI HORN
PA WIENER STRASSE 21-23, A-3580 HORN, AUSTRIA
SN 0079-2047
J9 PHYTON-ANN REI BOT A
JI Phyton-Ann. REI Bot.
PD JUN 28
PY 2013
VL 53
IS 1
BP 87
EP 111
PG 25
WC Plant Sciences
WE Science Citation Index Expanded (SCI-EXPANDED)
SC Plant Sciences
GA 234SD
UT WOS:000325663700006
DA 2023-07-11
ER

PT J
AU Puerma, E
   Aguade, M
AF Puerma, Eva
   Aguade, Montserrat
TI POLYMORPHISM AT GENES INVOLVED IN SALT TOLERANCE IN ARABIDOPSIS THALIANA
   (BRASSICACEAE)
SO AMERICAN JOURNAL OF BOTANY
LA English
DT Article
DE Arabidopsis thaliana; Brassicaceae; empirical distribution; nucleotide
   variation; population genetics
ID MOLECULAR POPULATION-GENETICS; POSITIVE SELECTION; SOFT SWEEPS;
   PHENYLPROPANOID PATHWAY; LINKAGE DISEQUILIBRIUM; SEQUENCE VARIATION;
   STATISTICAL TESTS; DATA SET; ADAPTATION; MECHANISMS
AB Premise of the study: Genes involved in relevant functions for environmental adaptation can be considered primary candidates for their variation having been shaped by natural selection. Detecting recent selective events through their footprint on nucleotide variation constitutes a challenging task in species with a complex demographic history such as Arabidopsis thaliana. We have surveyed nucleotide variation in this species at nine genes involved in salt tolerance. The available genomewide information for this species has allowed us to contrast the levels and patterns of variation detected at the candidate genes with empirical distributions obtained from noncandidate regions.
   Methods: We sequenced nine genes involved in salt tolerance (similar to 32 kb) in 20 ecotypes of A. thaliana and analyzed polymorphism and divergence at the individual gene and multilocus levels.
   Key results: Variation at the nine genes studied was characterized by a generalized skew toward polymorphisms with low-frequency variants. Except for genes RCD1 and NHX8, this pattern was similar to that generally detected in the A. thaliana genome and could thus be primarily explained by the species demographic history. The more extreme deviation at the NHX8 gene and its excess of polymorphism relative to divergence points to the recent action of selection on this gene.
   Conclusions: The analysis of nucleotide polymorphism and divergence at nine genes involved in salt tolerance provided little evidence for the recent action of positive selection. Only the signals detected at NHX8 from both polymorphism and divergence were suggestive of the putative contribution of this gene to local adaptation.
C1 [Aguade, Montserrat] Univ Barcelona, Fac Biol, Dept Genet, E-08028 Barcelona, Spain.
   Univ Barcelona, Inst Recerca Biodiversitat, E-08028 Barcelona, Spain.
C3 University of Barcelona; University of Barcelona
RP Aguade, M (通讯作者)，Univ Barcelona, Fac Biol, Dept Genet, Diagonal 643, E-08028 Barcelona, Spain.
EM maguade@ub.edu
OI Aguade, Montserrat/0000-0002-3884-7800; Puerma, Eva/0000-0001-7261-187X
FU Ministerio de Educacion y Ciencia, Spain; Comision Interdepartamental de
   Ciencia y Tecnologia, Spain [BFU2004-02253, BFU2007-63228]; Comissio
   Interdepartamental de Recerca i Innovacio Tecnologica, Catalonia, Spain
   [2009SGR-1287]
FX The authors thank C. Segarra for comments on the manuscript, Serveis
   Cientifico-Tecnics from Universitat de Barcelona for automatic
   sequencing facilities, and P. Librado for bioinformatic support. E. P.
   was supported by a predoctoral fellowship from Ministerio de Educacion y
   Ciencia, Spain. This work was supported by grants BFU2004-02253 and
   BFU2007-63228 from Comision Interdepartamental de Ciencia y Tecnologia,
   Spain, and grant 2009SGR-1287 from Comissio Interdepartamental de
   Recerca i Innovacio Tecnologica, Catalonia, Spain, to M.A.
CR ABBOTT RJ, 1989, HEREDITY, V62, P411, DOI 10.1038/hdy.1989.56
   Aguade M, 2001, MOL BIOL EVOL, V18, P1, DOI 10.1093/oxfordjournals.molbev.a003714
   [Anonymous], 1995, BIOMETRY PRINCIPLES
   [Anonymous], 1969, MAMMALIAN PROTEIN ME
   Barrier M, 2003, GENETICS, V163, P723
   Blanc G, 2003, GENOME RES, V13, P137, DOI 10.1101/gr.751803
   Borevitz JO, 2007, P NATL ACAD SCI USA, V104, P12057, DOI 10.1073/pnas.0705323104
   Cao J, 2011, NAT GENET, V43, P956, DOI 10.1038/ng.911
   Dean MD, 2003, GENETICS, V165, P1959
   Fay JC, 2000, GENETICS, V155, P1405
   Fournier-Level A, 2011, SCIENCE, V334, P86, DOI 10.1126/science.1209271
   Fu YX, 1997, GENETICS, V147, P915
   Hancock AM, 2010, PHILOS T R SOC B, V365, P2459, DOI 10.1098/rstb.2010.0032
   Hannah MA, 2006, PLANT PHYSIOL, V142, P98, DOI 10.1104/pp.106.081141
   Haubold B, 2000, BIOINFORMATICS, V16, P847, DOI 10.1093/bioinformatics/16.9.847
   Hermisson J, 2005, GENETICS, V169, P2335, DOI 10.1534/genetics.104.036947
   HUDSON RR, 1987, GENETICS, V116, P153
   Kim S, 2007, NAT GENET, V39, P1151, DOI 10.1038/ng2115
   Kuittinen H, 2000, GENETICS, V155, P863
   Li JR, 2012, MOL ECOL, V21, P28, DOI 10.1111/j.1365-294X.2011.05308.x
   Librado P, 2009, BIOINFORMATICS, V25, P1451, DOI 10.1093/bioinformatics/btp187
   MADDISON W. P., 2000, MACCLADE 4 ANAL PHYL
   Mahajan S, 2008, ARCH BIOCHEM BIOPHYS, V471, P146, DOI 10.1016/j.abb.2008.01.010
   MCDONALD JH, 1991, NATURE, V351, P652, DOI 10.1038/351652a0
   Mitchell-Olds T, 2006, NATURE, V441, P947, DOI 10.1038/nature04878
   Munns R, 2005, NEW PHYTOL, V167, P645, DOI 10.1111/j.1469-8137.2005.01487.x
   Munns R, 2008, ANNU REV PLANT BIOL, V59, P651, DOI 10.1146/annurev.arplant.59.032607.092911
   Nei M, 1987, MOL EVOLUTIONARY GEN
   Nordborg M, 2005, PLOS BIOL, V3, P1289, DOI 10.1371/journal.pbio.0030196
   Nordborg M, 2002, NAT GENET, V30, P190, DOI 10.1038/ng813
   Nordborg M, 2008, NATURE, V456, P720, DOI 10.1038/nature07629
   Pavlidis P, 2008, MOL ECOL, V17, P3585, DOI 10.1111/j.1365-294X.2008.03852.x
   Pavlidis P, 2010, GENETICS, V185, P907, DOI 10.1534/genetics.110.116459
   Pennings PS, 2006, MOL BIOL EVOL, V23, P1076, DOI 10.1093/molbev/msj117
   Platt A, 2010, PLOS GENET, V6, DOI 10.1371/journal.pgen.1000843
   Pritchard JK, 2010, CURR BIOL, V20, pR208, DOI 10.1016/j.cub.2009.11.055
   Przeworski M, 2005, EVOLUTION, V59, P2312, DOI 10.1554/05-273.1
   Ramos-Onsins SE, 2008, MOL ECOL, V17, P1211, DOI 10.1111/j.1365-294X.2007.03633.x
   RYCHLIK W., 1992, COMPUTER APPL BIOSCI, V13, P307
   Schmid K, 2006, THEOR APPL GENET, V112, P1104, DOI 10.1007/s00122-006-0212-7
   Schmid KJ, 2005, GENETICS, V169, P1601, DOI 10.1534/genetics.104.033795
   TAJIMA F, 1989, GENETICS, V123, P585
   TAJIMA F, 1983, GENETICS, V105, P437
   Thornton KR, 2007, HEREDITY, V98, P340, DOI 10.1038/sj.hdy.6800967
   Toomajian C, 2006, PLOS BIOL, V4, P732, DOI 10.1371/journal.pbio.0040137
   Tuteja N, 2007, METHOD ENZYMOL, V428, P419, DOI 10.1016/S0076-6879(07)28024-3
   Voight BF, 2005, P NATL ACAD SCI USA, V102, P18508, DOI 10.1073/pnas.0507325102
   Wang RL, 1996, GENETICS, V144, P1113
   WATTERSON GA, 1975, THEOR POPUL BIOL, V7, P256, DOI 10.1016/0040-5809(75)90020-9
   Wright SI, 2005, MOL BIOL EVOL, V22, P506, DOI 10.1093/molbev/msi035
   Yang Q, 2009, MOL PLANT, V2, P22, DOI 10.1093/mp/ssn058
   Zeng K, 2006, GENETICS, V174, P1431, DOI 10.1534/genetics.106.061432
NR 52
TC 3
Z9 4
U1 0
U2 24
PU WILEY
PI HOBOKEN
PA 111 RIVER ST, HOBOKEN 07030-5774, NJ USA
SN 0002-9122
EI 1537-2197
J9 AM J BOT
JI Am. J. Bot.
PD FEB
PY 2013
VL 100
IS 2
BP 384
EP 390
DI 10.3732/ajb.1200332
PG 7
WC Plant Sciences
WE Science Citation Index Expanded (SCI-EXPANDED)
SC Plant Sciences
GA 098TG
UT WOS:000315571400012
PM 23345415
DA 2023-07-11
ER

PT J
AU Yu, JG
   Lee, GH
   Park, YD
AF Yu, Jae-Gyeong
   Lee, Gi-Ho
   Park, Young-Doo
TI Comparison of RNA Interference-mediated Gene Silencing and T-DNA
   Integration Techniques for Gene Function Analysis in Chinese Cabbage
SO KOREAN JOURNAL OF HORTICULTURAL SCIENCE & TECHNOLOGY
LA Korean
DT Article
DE knock-down; knock-out; microarray; S-adenosylmethionine synthetase
ID S-ADENOSYLMETHIONINE SYNTHETASE; SUCROSE-PHOSPHATE SYNTHASE;
   L-METHIONINE SYNTHETASE; ARABIDOPSIS-THALIANA; SALT STRESS;
   VIRUS-RESISTANCE; MAMMALIAN-CELLS; PLANTS; EXPRESSION; BIOSYNTHESIS
AB To compare RNA interference-mediated gene silencing technique and T-DNA integration for gene function analysis in Chinese cabbage, BrSAMS-knockout (KO) line and BrSAMS-knockdown (I(D) line were used. The KO line had lost the function of a Brassica rapa S-adenosylmethionine synthetase (BrSAMS) gene by T-DNA insertion and the KD line had shown down-regulated BrSAMS genes' expression by dsRNA cleavage. From microarray results of the KO and KD lines, genes linked to SAMS such as sterol, sucrose, homogalacturonan biosynthesis and glutaredoxin-related protein, serine/threonine protein kinase, and gibberellin-responsive protein showed distinct differences in their expression levels. Even though one BrSAMS gene in the KO line was broken by T-DNA insertion, gene expression pattern of that line did not show remarkable differences compared to wild type control. However, the KD line obtained by RNAi technique showed prominent difference in its gene expression. Besides, change of polyamine and ethylene synthesis genes directly associated with BrSAMS was displayed much more in the KD line. In the microarray analysis of the KO line, BrSAMS function could not be clearly defined because of BrSAMS redundancy due to the genome triplication events in Brassicaceae. In conclusion, we supposed that gene knock-down method by RNAi silencing is more effective than knock-out method by T-DNA insertion for gene function analysis of polyploidy crops such as Chinese cabbage.
C1 [Yu, Jae-Gyeong; Lee, Gi-Ho; Park, Young-Doo] Kyung Hee Univ, Dept Hort Biotechnol, Yongin 446701, South Korea.
C3 Kyung Hee University
RP Park, YD (通讯作者)，Kyung Hee Univ, Dept Hort Biotechnol, Yongin 446701, South Korea.
EM ydpark@khu.ac.kr
RI Park, Young-Doo/AAJ-3826-2020
OI Park, Young-Doo/0000-0001-8221-814X
CR Baulcombe D, 2004, NATURE, V431, P356, DOI 10.1038/nature02874
   Bernstein E, 2001, NATURE, V409, P363, DOI 10.1038/35053110
   Castleden CK, 2004, PLANT PHYSIOL, V135, P1753, DOI 10.1104/pp.104.042457
   CAUSSE M, 1995, CROP SCI, V35, P995, DOI 10.2135/cropsci1995.0011183X003500040011x
   Chiang PK, 1996, FASEB J, V10, P471, DOI 10.1096/fasebj.10.4.8647346
   Elbashir SM, 2001, NATURE, V411, P494, DOI 10.1038/35078107
   ESPARTERO J, 1994, PLANT MOL BIOL, V25, P217, DOI 10.1007/BF00023239
   Goubet F, 1999, PLANT PHYSIOL, V121, P281, DOI 10.1104/pp.121.1.281
   Hamilton AJ, 1999, SCIENCE, V286, P950, DOI 10.1126/science.286.5441.950
   Holzberg S, 2002, PLANT J, V30, P315, DOI 10.1046/j.1365-313X.2002.01291.x
   Ingelbrecht IL, 1999, PLANT PHYSIOL, V119, P1187, DOI 10.1104/pp.119.4.1187
   Johnston JS, 2005, ANN BOT-LONDON, V95, P229, DOI 10.1093/aob/mci016
   Jones AL, 1998, J GEN VIROL, V79, P3129, DOI 10.1099/0022-1317-79-12-3129
   Kim SB, 2012, HORTIC ENVIRON BIOTE, V53, P57, DOI 10.1007/s13580-012-0084-5
   Krysan PJ, 1999, PLANT CELL, V11, P2283, DOI 10.1105/tpc.11.12.2283
   Lawrence RJ, 2003, PLANT J, V36, P114, DOI 10.1046/j.1365-313X.2003.01857.x
   Lee MK, 2004, J PLANT BIOL, V47, P300, DOI 10.1007/BF03030544
   Lim CC, 2002, PHYSIOL PLANTARUM, V116, P522, DOI 10.1034/j.1399-3054.2002.1160411.x
   Liu QH, 2003, SCIENCE, V301, P1921, DOI 10.1126/science.1088710
   McGinnis K, 2005, METHOD ENZYMOL, V392, P1, DOI 10.1016/S0076-6879(04)92001-0
   Miki D, 2005, PLANT PHYSIOL, V138, P1903, DOI 10.1104/pp.105.063933
   Page DR, 2002, NAT REV GENET, V3, P124, DOI 10.1038/nrg730
   PELEMAN J, 1989, GENE, V84, P359, DOI 10.1016/0378-1119(89)90510-6
   Roeder S, 2009, PLANT MOL BIOL, V70, P535, DOI 10.1007/s11103-009-9490-1
   Sanchez-Aguayo I, 2004, PLANTA, V220, P278, DOI 10.1007/s00425-004-1350-2
   Scacheri PC, 2004, P NATL ACAD SCI USA, V101, P1892, DOI 10.1073/pnas.0308698100
   Schrick K, 2004, PLANT J, V38, P227, DOI 10.1111/j.1365-313X.2004.02039.x
   Schweizer P, 2000, PLANT J, V24, P895, DOI 10.1046/j.1365-313x.2000.00941.x
   TABOR CW, 1984, ADV ENZYMOL RAMB, V56, P251
   Tassoni A, 2008, PLANT PHYSIOL BIOCH, V46, P607, DOI 10.1016/j.plaphy.2008.02.005
   Travella S, 2006, PLANT PHYSIOL, V142, P6, DOI 10.1104/pp.106.084517
   Xu JP, 2001, PLANT J, V26, P265, DOI 10.1046/j.1365-313X.2001.01025.x
   YANG SF, 1984, ANNU REV PLANT PHYS, V35, P155, DOI 10.1146/annurev.pp.35.060184.001103
   Yang YH, 2002, NUCLEIC ACIDS RES, V30, DOI 10.1093/nar/30.4.e15
   Yu JG, 2012, HORTIC ENVIRON BIOTE, V53, P247, DOI 10.1007/s13580-012-0021-7
   Yu JG, 2010, KOREAN J HORTIC SCI, V28, P442
NR 36
TC 3
Z9 3
U1 0
U2 21
PU KOREAN SOC HORTICULTURAL SCIENCE
PI SUWON
PA C/O NATL HORTICULTURAL RES INST, IMOK-DONG 475, JANGAN-GU, SUWON,
   440-706, SOUTH KOREA
SN 1226-8763
J9 KOREAN J HORTIC SCI
JI Korean J. Hortic. Sci. Technol.
PD DEC
PY 2012
VL 30
IS 6
BP 734
EP 742
DI 10.7235/hort.2012.12093
PG 9
WC Horticulture
WE Science Citation Index Expanded (SCI-EXPANDED)
SC Agriculture
GA 078CW
UT WOS:000314076800016
OA Bronze
DA 2023-07-11
ER

PT J
AU Ishibashi, N
   Setoguchi, H
AF Ishibashi, Nobuchika
   Setoguchi, Hiroaki
TI Polymorphism of DNA sequences of cryptochrome genes is not associated
   with the photoperiodic flowering of wild soybean along a latitudinal
   cline
SO JOURNAL OF PLANT RESEARCH
LA English
DT Article
DE Balancing selection; Cryptochromes; Glycine soja; Neutral evolution;
   Photoreceptors
ID CARDAMINE-NIPPONICA BRASSICACEAE; ASPEN POPULUS-TREMULA; MOLECULAR
   EVOLUTION; PHYLOGENETIC-RELATIONSHIPS; PHYTOCHROMES; DIVERSITY; LOCUS;
   TIME
AB Both cultivated soybean and its wild relative Glycine soja exhibit strong photoperiodic sensitivity at different latitudes. Recent studies have demonstrated that the blue light-absorbing cryptochrome gene, CRY1a, is involved in the photoperiodic flowering of soybeans. However, no sequence variation was found in the cDNA among cultivars at different latitudinal clines. In the present study, we examined whether positive selection due to polymorphisms in the cryptochrome genes of G. soja occurs. Partial DNA sequences, mainly exons, of cryptochrome genes CRY1a-1d and CRY2a-2c were analyzed for 18 accessions in the Japanese archipelago. The neutral evolutionary pattern of the polymorphisms for all cryptochrome genes except for CRY1a was summarized using Tajima's D test and low nucleotide diversity was shown for all genes. Although CRY1a did not show neutral evolution, balancing selection was recognized in the intron while not in the exon. No geographical pattern of polymorphisms was observed in the cryptochrome genes. These results reject the possibility of cryptochrome genes being involved in the photoperiodic flowering of wild soybeans along a latitudinal cline.
C1 [Ishibashi, Nobuchika; Setoguchi, Hiroaki] Kyoto Univ, Grad Sch Human & Environm Studies, Sakyo Ku, Kyoto 6068501, Japan.
C3 Kyoto University
RP Setoguchi, H (通讯作者)，Kyoto Univ, Grad Sch Human & Environm Studies, Sakyo Ku, Kyoto 6068501, Japan.
EM seto@botany.mbox.media.kyoto-u.ac.jp
RI Setoguchi, Hiroaki/AAM-5312-2021
FU Japan Society for the Promotion of Science [21370036]; Grants-in-Aid for
   Scientific Research [22405013, 23128508, 21370036] Funding Source: KAKEN
FX We thank Prof. A. Nagatani (Kyoto University) for helpful comments about
   photoreceptors, Dr. J. Abe (Hokkaido University) for providing the date
   of flowering of G. soja, and Drs. H. Ikeda (National Museum of Nature
   and Science) and Y. Mitsui (Tokyo University of Agriculture) for advice
   on technical aspects. We also thank Legume Base at the National
   BioResource Project (NBRP) at Miyazaki University, Japan, for providing
   the seed collections. This study was supported by a Grant-in-Aid for
   Scientific Research (#21370036) from the Japan Society for the Promotion
   of Science to H.S.
CR AHMAD M, 1993, NATURE, V366, P162, DOI 10.1038/366162a0
   Balasubramanian S, 2006, NAT GENET, V38, P711, DOI 10.1038/ng1818
   Chen M, 2004, ANNU REV GENET, V38, P87, DOI 10.1146/annurev.genet.38.072902.092259
   Doyle J., 1990, FOCUS, V12, P13
   FUKUI J, 1971, Journal of the Faculty of Agriculture Iwate University, V10, P195
   Garcia-Gil MR, 2003, MOL ECOL, V12, P1195, DOI 10.1046/j.1365-294X.2003.01826.x
   Garner WW, 1919, J AGRIC RES, V18, P0553
   Gill N, 2009, PLANT PHYSIOL, V151, P1167, DOI 10.1104/pp.109.137935
   Guo HW, 1998, SCIENCE, V279, P1360, DOI 10.1126/science.279.5355.1360
   Halliday KJ, 2003, PLANT PHYSIOL, V131, P1913, DOI 10.1104/pp.102.018135
   Heschel MS, 2007, NEW PHYTOL, V174, P735, DOI 10.1111/j.1469-8137.2007.02044.x
   HYMOWITZ T, 1970, ECON BOT, V24, P408, DOI 10.1007/BF02860745
   Hyten DL, 2006, P NATL ACAD SCI USA, V103, P16666, DOI 10.1073/pnas.0604379103
   Ikeda H, 2011, J PLANT RES, V124, P85, DOI 10.1007/s10265-010-0361-2
   Ikeda H, 2009, GENETICS, V182, P603, DOI 10.1534/genetics.109.102152
   Ingvarsson PK, 2008, GENETICS, V178, P2217, DOI 10.1534/genetics.107.082354
   Ingvarsson PK, 2006, GENETICS, V172, P1845, DOI 10.1534/genetics.105.047522
   Librado P, 2009, BIOINFORMATICS, V25, P1451, DOI 10.1093/bioinformatics/btp187
   Mathews S, 2008, MOL PHYLOGENET EVOL, V49, P411, DOI 10.1016/j.ympev.2008.07.026
   Matsumura H, 2009, PLANT GENOME-US, V2, P271, DOI 10.3835/plantgenome.2009.06.0018
   Salvi S, 2007, P NATL ACAD SCI USA, V104, P11376, DOI 10.1073/pnas.0704145104
   SETOGUCHI H, 1995, J PLANT RES, V108, P87, DOI 10.1007/BF02344310
   TAJIMA F, 1989, GENETICS, V123, P585
   White GM, 2004, MOL BIOL EVOL, V21, P716, DOI 10.1093/molbev/msh067
   Zhang QZ, 2008, P NATL ACAD SCI USA, V105, P21028, DOI 10.1073/pnas.0810585105
NR 25
TC 3
Z9 3
U1 1
U2 9
PU SPRINGER JAPAN KK
PI TOKYO
PA CHIYODA FIRST BLDG EAST, 3-8-1 NISHI-KANDA, CHIYODA-KU, TOKYO, 101-0065,
   JAPAN
SN 0918-9440
EI 1618-0860
J9 J PLANT RES
JI J. Plant Res.
PD JUL
PY 2012
VL 125
IS 4
BP 483
EP 488
DI 10.1007/s10265-011-0470-6
PG 6
WC Plant Sciences
WE Science Citation Index Expanded (SCI-EXPANDED)
SC Plant Sciences
GA 964HJ
UT WOS:000305684400003
PM 22252378
OA Green Submitted
DA 2023-07-11
ER

PT J
AU Cakar, J
   Paric, A
   Maksimovic, M
   Bajrovic, K
AF Cakar, Jasmina
   Paric, Adisa
   Maksimovic, Milka
   Bajrovic, Kasim
TI Antioxidative and antitumor properties of in vitro-cultivated broccoli
   (Brassica oleracea var. italica)
SO PHARMACEUTICAL BIOLOGY
LA English
DT Article
DE Crown gall; tumor inhibition; in vitro culture; DPPH
ID SECONDARY METABOLITE PRODUCTION; L.; CULTURES; SPROUTS; PLANT; EXTRACTS;
   INDUCERS; ENZYMES; GROWTH; ASSAYS
AB Context: Broccoli [ Brassica oleracea L. var. italica Plenck. (Brassicaceae)] contains substantial quantities of bioactive compounds, which are good free radical scavengers and thus might have strong antitumor properties. Enhancing production of plant secondary metabolites could be obtained with phytohormones that have significant effects on the metabolism of secondary metabolites. In that manner, in vitro culture presents good model for manipulation with plant tissues in order to affect secondary metabolite production and thus enhance bioactive properties of plants.
   Objective: Estimation of the antioxidative and antitumor properties of broccoli cultivated in different in vitro conditions.
   Materials and methods: In vitro germinated and cultivated broccoli seedlings, as well as spontaneously developed calli, were subjected to Soxhlet extraction. Antioxidative activity of the herbal extracts was determined using 1,1-diphenyl-2-picrylhydrazyl (DPPH center dot) radical method. Antitumor properties of the extracts were determined using crown-gall tumor inhibition (potato disc) assay.
   Results: Three, 10, 20, and 30 days old broccoli seedlings, cultivated in vitro on three different Murashige-Skoog media, two types of callus, and seedlings from sterile filter paper were used for extraction. In total, 15 aqueous extracts were tested for antioxidative and antitumor potential. Three day-old seedlings showed the highest antioxidative activity. Eleven out of 15 aqueous extracts demonstrated above 50% of crown-gall tumor inhibition in comparison with the control. Tumor inhibition was in association with types and concentrations of phytohormones presented in growing media.
   Discussion and conclusions: It is demonstrated that phytohormones in plant-growing media could affect the bioactive properties of broccoli either through increasing or decreasing their antioxidative and antitumor potential.
C1 [Cakar, Jasmina; Bajrovic, Kasim] Inst Genet Engn & Biotechnol, Sarajevo 71000, Bosnia & Herceg.
   [Paric, Adisa] Fac Sci, Dept Biol, Sarajevo, Bosnia & Herceg.
   [Maksimovic, Milka] Fac Sci, Dept Chem, Sarajevo, Bosnia & Herceg.
C3 University of Sarajevo
RP Cakar, J (通讯作者)，Inst Genet Engn & Biotechnol, Gajev Trg 4, Sarajevo 71000, Bosnia & Herceg.
EM jasmina.hindija@ingeb.ba
RI Bajrovic, Kasim/AAC-3004-2020; Maksimovic, Milka/V-9838-2019; Cakar,
   Jasmina/AHB-3513-2022
OI Maksimovic, Milka/0000-0001-7008-4500; Bajrovic,
   Kasim/0000-0002-7927-2417; Paric, Adisa/0000-0001-6313-5875
CR Agrios GN, 1997, PLANT DIS CAUSED PRO
   Arican E, 2000, BIOS GREECE, V5, P45
   Bais HP, 2001, IN VITRO CELL DEV-PL, V37, P293, DOI 10.1007/s11627-001-0052-8
   BRAND-WILLIAMS W, 1995, FOOD SCI TECHNOL-LEB, V28, P25
   Brandi G, 2005, J NUTR, V135, P1503, DOI 10.1093/jn/135.6.1503
   Chun OK, 2004, INT J FOOD SCI NUTR, V55, P191, DOI 10.1080/09637480410001725148
   Danova K., 2009, Botanica Serbica, V33, P157
   Devi P. U., 2007, Pakistan Journal of Nutrition, V6, P447
   DORNENBURG H, 1995, ENZYME MICROB TECH, V17, P674, DOI 10.1016/0141-0229(94)00108-4
   Eberhardt MV, 2005, J AGR FOOD CHEM, V53, P7421, DOI 10.1021/jf051495k
   El-Qudah JM, 2008, AM J AGR BIOL SCI, V3, P729
   Fahey JW, 1997, P NATL ACAD SCI USA, V94, P10367, DOI 10.1073/pnas.94.19.10367
   FERRIGNI NR, 1982, J NAT PROD, V45, P679, DOI 10.1021/np50024a005
   FURUYA T, 1971, PHYTOCHEMISTRY, V10, P1529, DOI 10.1016/0031-9422(71)85018-5
   Gadzovska S, 2005, PLANT PHYSIOL BIOCH, V43, P591, DOI 10.1016/j.plaphy.2005.05.005
   GALSKY AG, 1980, PLANT PHYSIOL, V65, P184, DOI 10.1104/pp.65.2.184
   Gulcin I, 2004, ITAL J FOOD SCI, V16, P17
   Guo JT, 2001, J FOOD DRUG ANAL, V9, P96
   Heimler D, 2006, FOOD CHEM, V99, P464, DOI 10.1016/j.foodchem.2005.07.057
   Hu C, 2000, J AGR FOOD CHEM, V48, P3170, DOI 10.1021/jf0001637
   Ikeda T., 1976, PHYTOCHEMISTRY, V15, P954
   Jagdish S, 2006, J FOOD SCI TECH MYS, V43, P391
   Jelenic S, 2000, FOOD TECHNOL BIOTECH, V38, P167
   Kahl G., 1982, MOL BIOL PLANT TUMOR
   Khan T, 2008, AFR J BIOTECHNOL, V7, P3244
   Kurz W G, 1979, Adv Appl Microbiol, V25, P209, DOI 10.1016/S0065-2164(08)70151-5
   Lin CH, 2005, FOOD CHEM, V90, P9, DOI 10.1016/j.foodchem.2004.02.053
   Ling LT, 2010, MOLECULES, V15, P7884, DOI 10.3390/molecules15117884
   LIPPINCOTT JA, 1975, ANNU REV MICROBIOL, V29, P377, DOI 10.1146/annurev.mi.29.100175.002113
   Makkar Harinder P S, 2007, Methods Mol Biol, V393, P1
   McLaughlin JL, 1998, DRUG INF J, V32, P513, DOI 10.1177/009286159803200223
   McLaughlin JL, 1991, METHODS PLANT BIOCH, V9, P383
   Molyneux J, 2003, J SCI TECHNOL, V26, P211
   Moreno DA, 2006, J PHARMACEUT BIOMED, V41, P1508, DOI 10.1016/j.jpba.2006.04.003
   MURASHIGE T, 1962, PHYSIOL PLANTARUM, V15, P473, DOI 10.1111/j.1399-3054.1962.tb08052.x
   NAIR AJ, 1992, PLANT CELL TISS ORG, V29, P7, DOI 10.1007/BF00036139
   Nestle M, 1997, P NATL ACAD SCI USA, V94, P11149, DOI 10.1073/pnas.94.21.11149
   Nestle M, 1998, NUTR REV, V56, P127
   Othman A, 2007, FOOD CHEM, V100, P1523, DOI 10.1016/j.foodchem.2005.12.021
   Ou BX, 2002, J AGR FOOD CHEM, V50, P3122, DOI 10.1021/jf0116606
   PASQUALI G, 1992, PLANT MOL BIOL, V18, P1121, DOI 10.1007/BF00047715
   Piao XL, 2005, J NUTR SCI VITAMINOL, V51, P142, DOI 10.3177/jnsv.51.142
   PROCHASKA HJ, 1992, P NATL ACAD SCI USA, V89, P2394, DOI 10.1073/pnas.89.6.2394
   Rosselot RA, 2005, IFT ANN M JUL 15 20
   Semalty M, 2009, RES J PHYTOCHEM, P1
   Shilpashree H. P., 2009, International Journal of Integrative Biology, V8, P43
   Sorensen M, 2001, FOOD CHEM TOXICOL, V39, P533, DOI 10.1016/S0278-6915(00)00170-8
   Staba EJ, 1980, PLANT TISSUE CULTURE
   Tesoriere L, 2007, J AGR FOOD CHEM, V55, P8465, DOI 10.1021/jf0714113
   Vallejo F, 2003, J AGR FOOD CHEM, V51, P3776, DOI 10.1021/jf0212338
   Verhoeven DTH, 1997, CHEM-BIOL INTERACT, V103, P79, DOI 10.1016/S0009-2797(96)03745-3
   Weathers PJ, 2005, IN VITRO CELL DEV-PL, V41, P47, DOI 10.1079/IVP2004604
   YEN GC, 1994, J AGR FOOD CHEM, V42, P629, DOI 10.1021/jf00039a005
   Yu TA, 2001, BOT BULL ACAD SINICA, V42, P281
   Zhang YS, 2005, FREE RADICAL BIO MED, V38, P70, DOI 10.1016/j.freeradbiomed.2004.09.033
NR 55
TC 3
Z9 3
U1 1
U2 22
PU TAYLOR & FRANCIS LTD
PI ABINGDON
PA 2-4 PARK SQUARE, MILTON PARK, ABINGDON OR14 4RN, OXON, ENGLAND
SN 1388-0209
EI 1744-5116
J9 PHARM BIOL
JI Pharm. Biol.
PD FEB
PY 2012
VL 50
IS 2
BP 175
EP 181
DI 10.3109/13880209.2011.586040
PG 7
WC Plant Sciences; Medical Laboratory Technology; Pharmacology & Pharmacy
WE Science Citation Index Expanded (SCI-EXPANDED)
SC Plant Sciences; Medical Laboratory Technology; Pharmacology & Pharmacy
GA 875SC
UT WOS:000299054000008
PM 22235886
DA 2023-07-11
ER

PT J
AU Tiefenbrunner, W
   Wechselberger, K
   Gangl, H
   Schmid, R
   Leitner, G
   Tiefenbrunner, M
   Tiefenbrunner, A
AF Tiefenbrunner, Wolfgang
   Wechselberger, Katharina
   Gangl, Helmut
   Schmid, Rudolf
   Leitner, Gerhard
   Tiefenbrunner, Martin
   Tiefenbrunner, Astrid
TI Effect of different cover crops on the cicada fauna in vineyards
   (Auchenorrhyncha; Hemiptera)
SO MITTEILUNGEN KLOSTERNEUBURG
LA German
DT Article
DE leafhoppers; planthoppers; Auchenorrhyncha; Deltocephalinae;
   Typhlocybinae; green cover; vineyard
ID CICADELLIDAE; PHYTOPLASMA
[truncated: 2,731,294 more chars]
