# Supplementary material for: Research progress on Brassicaceae plants: a bibliometrics analysis
Source: Front Plant Sci. 2024 Jan 31;15:1285050. doi: 10.3389/fpls.2024.1285050 (PMC10864531; doi:10.3389/fpls.2024.1285050)
Supplement: Supplementary file 1 [file DataSheet_1.zip › input/download-3001-3139.txt]

FN Clarivate Analytics Web of Science
VR 1.0
PT J
AU Liu, YX
   Wei, M
   Liu, YM
   Fang, ZY
   Zhang, YY
   Yang, LM
   Lv, HH
   Wang, Y
   Ji, JL
   Zhang, XL
   Li, ZS
   Han, FQ
AF Liu, Yuxiang
   Wei, Min
   Liu, Yumei
   Fang, Zhiyuan
   Zhang, Yangyong
   Yang, Limei
   Lv, Honghao
   Wang, Yong
   Ji, Jialei
   Zhang, Xiaoli
   Li, Zhansheng
   Han, Fengqing
TI Functional characterization of BoGL5 by an efficient CRISPR/Cas9 genome
   editing system in broccoli
SO SCIENTIA HORTICULTURAE
LA English
DT Article
DE Broccoli; CRISPR; Cas9; BoGL5; Functional verification
ID CABBAGE; GENES
AB CRISPR/Cas9 has been widely used for precise and efficient genome editing in a number of organisms, notably in major crops, for gene function characterization and trait improvement. However, the application of this genome editing tool is very limited in Brassica oleracea, especially in broccoli (Brassica oleracea var. italica). Here, we report that the genome of broccoli, a worldwide important Brassicaceae vegetable, can also be precisely edited by a CRISPR/Cas9 system with multiple single-guide RNA-expressing cassettes. The gene BoGL5, previously identified as a candidate for the glossy green mutant, was chosen as the target gene. We generated 14 T0 transgenic plants, among which 14.3% and 50% produced mutations at the expected position in targeted regions 1 and 2, respectively. Two of them with a 100% mutation rate showed a glossy green phenotype and dramatically reduced cuticular wax load. These results indicate that CRISPR/Cas9 can be used as a promising technique for gene functional verification and trait improvement in broccoli.
C1 [Liu, Yuxiang; Wei, Min; Liu, Yumei; Fang, Zhiyuan; Zhang, Yangyong; Yang, Limei; Lv, Honghao; Wang, Yong; Ji, Jialei; Li, Zhansheng; Han, Fengqing] Chinese Acad Agr Sci, Inst Vegetables & Flowers, State Key Lab Vegetable Biobreeding, Beijing 100081, Peoples R China.
   [Liu, Yuxiang] Hunan Agr Univ, Engn Res Ctr Hort Crop Germplasm Creat & New Varie, Key Lab Vegetable Biol Hunan Prov, Minist Educ, Changsha 410128, Peoples R China.
   [Zhang, Xiaoli] Tianjin Kernel Vegetable Res Inst, State Key Lab Vegetable Germplasm Innovat, Tianjin 300384, Peoples R China.
C3 Chinese Academy of Agricultural Sciences; Institute of Vegetables &
   Flowers, CAAS; Hunan Agricultural University
RP Li, ZS; Han, FQ (通讯作者)，Chinese Acad Agr Sci, Inst Vegetables & Flowers, State Key Lab Vegetable Biobreeding, Beijing 100081, Peoples R China.
EM lizhansheng@caas.cn; hanfengqing@caas.cn
FU National Key Research and Development Program of China [2022YFF1003000];
   China Agriculture Research System [CARS-23-05A]; Agricul-tural Science
   and Technology Innovation Program; State Key Laboratory of Vegetable
   Germplasm Innovation; Natural Science Foundation of Tianjin
   [20JCYBJC00480]
FX This work was supported by grants from the National Key Research and
   Development Program of China (2022YFF1003000) , the China Agriculture
   Research System (Grant No. CARS-23-05A) , the Agricultural Science and
   Technology Innovation Program (Grant No. ASTIP) , the State Key
   Laboratory of Vegetable Germplasm Innovation (Grant No. SKL-VGI) , and
   the Natural Science Foundation of Tianjin (20JCYBJC00480) .
CR Barrangou R, 2014, MOL CELL, V54, P234, DOI 10.1016/j.molcel.2014.03.011
   Belser C, 2018, NAT PLANTS, V4, P879, DOI 10.1038/s41477-018-0289-4
   Bortesi L, 2015, BIOTECHNOL ADV, V33, P41, DOI 10.1016/j.biotechadv.2014.12.006
   Cao WX, 2021, SCI HORTIC-AMSTERDAM, V277, DOI 10.1016/j.scienta.2020.109801
   Christian M, 2010, GENETICS, V186, P757, DOI 10.1534/genetics.110.120717
   Han FQ, 2021, BMC GENOMICS, V22, DOI 10.1186/s12864-021-08143-7
   Han FQ, 2021, HORTICULTURAE, V7, DOI 10.3390/horticulturae7090280
   Ji JL, 2021, THEOR APPL GENET, V134, P4055, DOI 10.1007/s00122-021-03947-3
   Jiang WZ, 2013, NUCLEIC ACIDS RES, V41, DOI 10.1093/nar/gkt780
   Kim YG, 1996, P NATL ACAD SCI USA, V93, P1156, DOI 10.1073/pnas.93.3.1156
   Kim YC, 2022, PLANT BIOTECHNOL REP, V16, P123, DOI 10.1007/s11816-021-00732-y
   Kunst L, 2006, ANNU PLANT REV, V23, P182
   Lawrenson T, 2015, GENOME BIOL, V16, DOI 10.1186/s13059-015-0826-7
   Lee J, 2015, PROCESS BIOCHEM, V50, P456, DOI 10.1016/j.procbio.2014.12.012
   Lee SB, 2013, MOL PLANT, V6, P246, DOI 10.1093/mp/sss159
   Liu DM, 2017, BMC PLANT BIOL, V17, DOI 10.1186/s12870-017-1162-8
   Ma CF, 2019, HORTIC PLANT J, V5, P164, DOI 10.1016/j.hpj.2019.04.001
   Murovec J, 2018, FRONT PLANT SCI, V9, DOI 10.3389/fpls.2018.01594
   Park SC, 2019, PLANT BIOTECHNOL REP, V13, P483, DOI 10.1007/s11816-019-00585-6
   Silva G, 2011, CURR GENE THER, V11, P11, DOI 10.2174/156652311794520111
   Stajic E, 2019, PLANT CELL TISS ORG, V139, P227, DOI 10.1007/s11240-019-01665-9
   Stansell Z, 2019, FRONT PLANT SCI, V10, DOI 10.3389/fpls.2019.01104
   Sun B, 2020, HORTIC RES-ENGLAND, V7, DOI 10.1038/s41438-020-00379-w
   Yeats TH, 2013, PLANT PHYSIOL, V163, P5, DOI 10.1104/pp.113.222737
   Yeh CD, 2019, NAT CELL BIOL, V21, P1468, DOI 10.1038/s41556-019-0425-z
   Yin KQ, 2017, NAT PLANTS, V3, DOI 10.1038/nplants.2017.107
   Zhang YX, 2019, NAT PLANTS, V5, P778, DOI 10.1038/s41477-019-0461-5
   Zhao XY, 2022, PLANT BIOTECHNOL J, V20, P2242, DOI 10.1111/pbi.13934
NR 28
TC 0
Z9 0
U1 3
U2 3
PU ELSEVIER
PI AMSTERDAM
PA RADARWEG 29, 1043 NX AMSTERDAM, NETHERLANDS
SN 0304-4238
EI 1879-1018
J9 SCI HORTIC-AMSTERDAM
JI Sci. Hortic.
PD SEP 1
PY 2023
VL 319
AR 112136
DI 10.1016/j.scienta.2023.112136
EA MAY 2023
PG 6
WC Horticulture
WE Science Citation Index Expanded (SCI-EXPANDED)
SC Agriculture
GA I4TS5
UT WOS:001002727400001
DA 2023-07-11
ER

PT J
AU Aboshi, T
   Ittou, K
   Galis, I
   Shinya, T
   Murayama, T
AF Aboshi, Takako
   Ittou, Kohei
   Galis, Ivan
   Shinya, Tomonori
   Murayama, Tetsuya
TI Glucosylation prevents autotoxicity of stress inducible DOPA in maize
   seedlings
SO PLANT GROWTH REGULATION
LA English
DT Article; Early Access
DE L-DOPA; Glucosylation; Maize; Allelopathy
ID L-3,4-DIHYDROXYPHENYLALANINE; MUCUNA; CATECHOLAMINES; IDENTIFICATION;
   INVOLVEMENT; METABOLISM; GLUCOSIDE; MECHANISM; POTATO; GROWTH
AB L-3,4-Dihydroxyphenylalanine (L-DOPA) is a compound with strong allelopathic effects on Brassicaceae, Asteraceae, Cucurbitaceae and Hydrophyllaceae species. Although Gramineae are less affected by L-DOPA with respect to their root growth, metabolic routes that protect them from L-DOPA toxicity are poorly understood. We identified a DOPA glucoside in maize (Zea mays L., Gramineae) roots and leaves, but DOPA aglycon was not detectable in maize. Accordingly, when maize seedlings were exposed to L-DOPA solution, DOPA glucoside concentrations increased in maize leaves, suggesting that absorbed L-DOPA is rapidly converted to glucoside conjugate. When DOPA glucoside solution was applied to lettuce seeds (Lactuca sativa; Asteraceae), lettuce radicle growth was less inhibited compared to free L-DOPA. Considering that maize radicle growth is less affected by free L-DOPA, it is likely that maize seedlings protect themselves from toxicity by L-DOPA glucosylation. Interestingly, a developmental stage dependent variation in DOPA glucoside concentration was observed with highest level of metabolite detected in L2 stage maize leaves. As DOPA glucoside also increased in maize during herbivory by the bird cherry-oat aphid (Rhopalosiphum padi L.) and the Graminae generalist armyworm (Mythimna loreyi), as well as in response to treatment with the plant hormones, we propose that DOPA glucoside might be involved in various stress responses and/or defense in maize seedlings.
C1 [Aboshi, Takako; Ittou, Kohei; Murayama, Tetsuya] Yamagata Univ, Fac Agr, Wakaba Machi, Tsuruoka 9978555, Japan.
   [Galis, Ivan; Shinya, Tomonori] Okayama Univ, Inst Plant Sci & Resources, Kurashiki 7100046, Japan.
C3 Yamagata University; Okayama University
RP Aboshi, T (通讯作者)，Yamagata Univ, Fac Agr, Wakaba Machi, Tsuruoka 9978555, Japan.
EM taboshi@tds1.tr.yamagata-u.ac.jp
FU Joint Research Program of the Institute of Plant Science and Resources
   at Okayama University [18K14397, 21H02196]; Japan Society for the
   Promotion of Sciences
FX AcknowledgementsWe thank Mr. Hitomi Miyazaki (Zennoh Agricultural
   Research and Development Center) for providing R. padi. This study was
   supported by the Joint Research Program of the Institute of Plant
   Science and Resources at Okayama University, by a Grant-in-Aid for
   Scientific Research (No. 18K14397 to T.A., No. 21H02196 to I.G.) from
   the Japan Society for the Promotion of Sciences.
CR ANDREWS RS, 1965, NATURE, V205, P1213, DOI 10.1038/2051213a0
   BRUNET PCJ, 1963, ANN NY ACAD SCI, V100, P1020, DOI 10.1111/j.1749-6632.1963.tb42906.x
   Ciepiela AP, 1999, J APPL ENTOMOL, V123, P285, DOI 10.1046/j.1439-0418.1999.00356.x
   COHEN SA, 1993, ANAL BIOCHEM, V211, P279, DOI 10.1006/abio.1993.1270
   FUJII Y, 1991, AGR BIOL CHEM TOKYO, V55, P617, DOI 10.1080/00021369.1991.10870627
   Hachinohe M, 2005, J CHEM ECOL, V31, P237, DOI 10.1007/s10886-005-1338-9
   Hachinohe M, 2004, PLANT GROWTH REGUL, V43, P237, DOI 10.1023/B:GROW.0000045996.72922.1b
   Hachinohe M, 2007, J CHEM ECOL, V33, P1919, DOI 10.1007/s10886-007-9359-1
   Hennion F, 2000, PHYSIOL PLANTARUM, V109, P232, DOI 10.1034/j.1399-3054.2000.100303.x
   HOPKINS TL, 1995, INSECT BIOCHEM MOLEC, V25, P29, DOI 10.1016/0965-1748(94)00043-H
   Jiao Y, 2018, TREE PHYSIOL, V38, P66, DOI 10.1093/treephys/tpx109
   Kulma A, 2007, PLANT SCI, V172, P433, DOI 10.1016/j.plantsci.2006.10.013
   Macias FA, 2019, PEST MANAG SCI, V75, P2413, DOI 10.1002/ps.5355
   Matsumoto H, 2011, J PESTIC SCI, V36, P1, DOI 10.1584/jpestics.R10-15
   NAGASAWA T, 1961, AGR BIOL CHEM TOKYO, V25, P441, DOI 10.1080/00021369.1961.10857827
   Nakajima N., 1999, Journal of Weed Science and Technology, V44, P132
   Niculaes C, 2018, AGRONOMY-BASEL, V8, DOI 10.3390/agronomy8080143
   Nishihara E, 2005, PLANT GROWTH REGUL, V45, P113, DOI 10.1007/s10725-005-0610-x
   Nishihara E, 2004, PLANT GROWTH REGUL, V42, P181, DOI 10.1023/B:GROW.0000017483.76365.27
   Offen D, 2001, CLIN NEUROPHARMACOL, V24, P27, DOI 10.1097/00002826-200101000-00006
   REHR SS, 1973, SCIENCE, V181, P81, DOI 10.1126/science.181.4094.81
   Schutz V, 2019, FRONT ECOL EVOL, V7, DOI 10.3389/fevo.2019.00238
   Shitan N, 2020, BBA-BIOMEMBRANES, V1862, DOI 10.1016/j.bbamem.2019.183127
   Sicker D, 2000, INT REV CYTOL, V198, P319
   Sivakumar R, 2009, GLYCOCONJUGATE J, V26, P199, DOI 10.1007/s10719-008-9176-y
   Swiedrych A, 2004, PLANT PHYSIOL BIOCH, V42, P593, DOI 10.1016/j.plaphy.2004.07.002
   Szopa J, 2001, PHYTOCHEMISTRY, V58, P315, DOI 10.1016/S0031-9422(01)00232-1
   Tarawali G, 1999, AGROFOREST SYST, V47, P93, DOI 10.1023/A:1006270122255
   Wari D, 2022, J INTEGR PLANT BIOL, V64, P449, DOI 10.1111/jipb.13204
NR 29
TC 0
Z9 0
U1 0
U2 0
PU SPRINGER
PI DORDRECHT
PA VAN GODEWIJCKSTRAAT 30, 3311 GZ DORDRECHT, NETHERLANDS
SN 0167-6903
EI 1573-5087
J9 PLANT GROWTH REGUL
JI Plant Growth Regul.
PD 2023 MAY 16
PY 2023
DI 10.1007/s10725-023-01009-w
EA MAY 2023
PG 9
WC Plant Sciences
WE Science Citation Index Expanded (SCI-EXPANDED)
SC Plant Sciences
GA G3TG9
UT WOS:000988415300002
DA 2023-07-11
ER

PT J
AU Rafiei, V
   Velez, H
   Piombo, E
   Dubey, M
   Tzelepis, G
AF Rafiei, Vahideh
   Velez, Heriberto
   Piombo, Edoardo
   Dubey, Mukesh
   Tzelepis, Georgios
TI Verticilium longisporum phospholipase VlsPLA(2) is a virulence factor
   that targets host nuclei and modulates plant immunity
SO MOLECULAR PLANT PATHOLOGY
LA English
DT Article; Early Access
DE effector; nucleus; phospholipase; phospholipids; VAMP; Verticillium
ID III SECRETION SYSTEM; OILSEED RAPE; EFFECTORS; RECOGNITION; RESISTANCE;
   EXPRESSION; PROTEINS; SEQUENCE; STRAIN; A(2)
AB Phospholipase A(2) (PLA(2)) is a lipolytic enzyme that hydrolyses phospholipids in the cell membrane. In the present study, we investigated the role of secreted PLA(2) (VlsPLA(2)) in Verticillium longisporum, a fungal phytopathogen that mostly infects plants belonging to the Brassicaceae family, causing severe annual yield loss worldwide. Expression of the VlsPLA(2) gene, which encodes active PLA(2), is highly induced during the interaction of the fungus with the host plant Brassica napus. Heterologous expression of VlsPLA(2) in Nicotiana benthamiana resulted in increased synthesis of certain phospholipids compared to plants in which enzymatically inactive PLA(2) was expressed (VlsPLA(2)(Delta CD)). Moreover, VlsPLA(2) suppresses the hypersensitive response triggered by the Cf4/Avr4 complex, thereby suppressing the chitin--induced reactive oxygen species burst. VlsPLA(2)-overexpressing V. longisporum strains showed increased virulence in Arabidopsis plants, and transcriptomic analysis of this fungal strain revealed that the induction of the gene contributed to increased virulence. VlsPLA(2) was initially localized to the host nucleus and then translocated to the chloroplasts at later time points. In addition, VlsPLA(2) bound to the vesicle-associated membrane protein A (VAMPA) and was transported to the nuclear membrane. In the nucleus, VlsPLA(2) caused major alterations in the expression levels of genes encoding transcription factors and subtilisin-like proteases, which play a role in plant immunity. In conclusion, our study showed that VlsPLA(2) acts as a virulence factor, possibly by hydrolysing host nuclear envelope phospholipids, which, through a signal transduction cascade, may suppress basal plant immune responses.
C1 [Rafiei, Vahideh; Velez, Heriberto; Piombo, Edoardo; Dubey, Mukesh; Tzelepis, Georgios] Swedish Univ Agr Sci, Dept Forest Mycol & Plant Pathol, Uppsala Bioctr, Box 7026, SE-75007 Uppsala, Sweden.
C3 Swedish University of Agricultural Sciences
RP Tzelepis, G (通讯作者)，Swedish Univ Agr Sci, Dept Forest Mycol & Plant Pathol, Uppsala Bioctr, Box 7026, SE-75007 Uppsala, Sweden.
EM georgios.tzelepis@slu.se
RI Piombo, Edoardo/AAH-3504-2019
OI Piombo, Edoardo/0000-0003-2830-1967; Tzelepis,
   Georgios/0000-0001-6144-2185
FU Svenska Forskningsradet Formas [942-2015-36]; Helge Ax:son Johnsons
   Stiftelse; Carl Tryggers Stiftelse for Vetenskaplig Forskning [CTS
   19:374]
FX Carl Tryggers Stiftelse for Vetenskaplig Forskning, Grant/Award Number:
   CTS 19:374; Helge Ax:son Johnsons Stiftelse; Svenska Forskningsradet
   Formas, Grant/Award Number: 942-2015- 36
CR Aloulou A, 2012, METHODS MOL BIOL, V861, P63, DOI 10.1007/978-1-61779-600-5_4
   [Anonymous], 2014, GENOME BIOL, DOI DOI 10.1186/S13059-014-0550-8
   Beres SB, 2002, P NATL ACAD SCI USA, V99, P10078, DOI 10.1073/pnas.152298499
   Berthelot P, 2003, J INFECT DIS, V188, P512, DOI 10.1086/377000
   Boller T, 2009, ANNU REV PLANT BIOL, V60, P379, DOI 10.1146/annurev.arplant.57.032905.105346
   Bushnell B., 2018, BBTOOLS SUITE FAST M
   Charova SN, 2020, INT J MOL SCI, V21, DOI 10.3390/ijms21218070
   Collmer A, 2002, TRENDS MICROBIOL, V10, P462, DOI 10.1016/S0966-842X(02)02451-4
   Couto D, 2016, NAT REV IMMUNOL, V16, P537, DOI 10.1038/nri.2016.77
   Crespo-Sempere A, 2011, INT J FOOD MICROBIOL, V148, P135, DOI 10.1016/j.ijfoodmicro.2011.05.021
   Depotter JRL, 2016, MOL PLANT PATHOL, V17, P1004, DOI 10.1111/mpp.12350
   Di Mattia T, 2018, EMBO REP, V19, DOI 10.15252/embr.201745453
   Dobin A, 2013, BIOINFORMATICS, V29, P15, DOI 10.1093/bioinformatics/bts635
   Dunker S, 2008, J PHYTOPATHOL, V156, P698, DOI 10.1111/j.1439-0434.2008.01429.x
   Figueiredo A, 2014, FRONT PLANT SCI, V5, DOI 10.3389/fpls.2014.00739
   Fogelqvist J, 2018, BMC GENOMICS, V19, DOI 10.1186/s12864-017-4407-x
   Froidure S, 2010, P NATL ACAD SCI USA, V107, P15281, DOI 10.1073/pnas.1009056107
   Ghannoum MA, 2000, CLIN MICROBIOL REV, V13, P122, DOI 10.1128/CMR.13.1.122-143.2000
   Giraldo MC, 2013, NAT REV MICROBIOL, V11, P800, DOI 10.1038/nrmicro3119
   Grewal S, 2002, J CELL SCI, V115, P4533, DOI 10.1242/jcs.00146
   Hong YY, 2016, PROG LIPID RES, V62, P55, DOI 10.1016/j.plipres.2016.01.002
   Inderbitzin P, 2011, PLOS ONE, V6, DOI 10.1371/journal.pone.0028341
   Jones JDG, 2006, NATURE, V444, P323, DOI 10.1038/nature05286
   Joosten MHAJ, 1997, PLANT CELL, V9, P367
   Kim H, 2014, PLANT J, V79, P835, DOI 10.1111/tpj.12591
   Kumar S, 2018, MOL BIOL EVOL, V35, P1547, DOI 10.1093/molbev/msy096
   Langmead B, 2012, NAT METHODS, V9, P357, DOI [10.1038/nmeth.1923, 10.1038/NMETH.1923]
   Letunic I, 2009, NUCLEIC ACIDS RES, V37, pD229, DOI 10.1093/nar/gkn808
   Lev S, 2008, TRENDS CELL BIOL, V18, P282, DOI 10.1016/j.tcb.2008.03.006
   Liao Y, 2014, BIOINFORMATICS, V30, P923, DOI 10.1093/bioinformatics/btt656
   Livak KJ, 2001, METHODS, V25, P402, DOI 10.1006/meth.2001.1262
   Lo Presti L, 2015, ANNU REV PLANT BIOL, V66, P513, DOI 10.1146/annurev-arplant-043014-114623
   Matoba Y, 2002, J BIOL CHEM, V277, P20059, DOI 10.1074/jbc.M200263200
   Murakami M, 2004, BIOL PHARM BULL, V27, P1158, DOI 10.1248/bpb.27.1158
   Nakamura Y, 2017, TRENDS PLANT SCI, V22, P1027, DOI 10.1016/j.tplants.2017.09.002
   Nygren H, 2011, METHODS MOL BIOL, V708, P247, DOI 10.1007/978-1-61737-985-7_15
   Pertea Geo, 2020, F1000Res, V9, P304, DOI 10.12688/f1000research.23297.1
   Petersen NHT, 2009, J PLANT PHYSIOL, V166, P661, DOI 10.1016/j.jplph.2008.08.003
   PetersGolden M, 1996, BIOCHEM J, V318, P797, DOI 10.1042/bj3180797
   Pireyre M, 2015, MOL PLANT, V8, P378, DOI 10.1016/j.molp.2014.11.022
   Rafiei V, 2022, BIOCHEM BIOPH RES CO, V629, P6, DOI 10.1016/j.bbrc.2022.08.086
   Rafiei V, 2022, MOL PLANT PATHOL, V23, P291, DOI 10.1111/mpp.13162
   Rafiei V, 2021, INT J MOL SCI, V22, DOI 10.3390/ijms22179359
   Rowland O, 2005, PLANT CELL, V17, P295, DOI 10.1105/tpc.104.026013
   Santhanam P, 2013, MOL PLANT MICROBE IN, V26, P249, DOI 10.1094/MPMI-08-12-0198-R
   Santos MF, 2018, J BIOL CHEM, V293, P13834, DOI 10.1074/jbc.RA118.003725
   Saravanan RS, 2009, PLANT J, V58, P817, DOI 10.1111/j.1365-313X.2009.03815.x
   Sitkiewicz I, 2007, TRENDS MICROBIOL, V15, P63, DOI 10.1016/j.tim.2006.12.003
   Sperschneider J, 2018, NEW PHYTOL, V217, P1764, DOI 10.1111/nph.14946
   Sperschneider J, 2017, SCI REP-UK, V7, DOI 10.1038/srep44598
   Stirling C, 2010, BMC HEALTH SERV RES, V10, DOI 10.1186/1472-6963-10-122
   Tian LY, 2017, FUNGAL BIOL-UK, V121, P1001, DOI 10.1016/j.funbio.2017.08.005
   Tzelepis G, 2017, ARCH MICROBIOL, V199, P1383, DOI 10.1007/s00203-017-1412-z
   Urban M, 2017, NUCLEIC ACIDS RES, V45, pD604, DOI 10.1093/nar/gkw1089
   Utermark J., 2008, PROTOCOL EXCHANGE, DOI [10.1038/nprot.2008.83, DOI 10.1038/NPROT.2008.83]
   van den Burg HA, 2008, PLANT CELL, V20, P697, DOI 10.1105/tpc.107.056978
   Waterhouse A, 2018, NUCLEIC ACIDS RES, V46, pW296, DOI 10.1093/nar/gky427
   Zhang T, 2016, NAT PLANTS, V2, DOI [10.1038/NPLANTS.2016.153, 10.1038/nplants.2016.153]
   Zhao J, 2015, J EXP BOT, V66, P1721, DOI 10.1093/jxb/eru540
NR 59
TC 0
Z9 0
U1 2
U2 2
PU WILEY
PI HOBOKEN
PA 111 RIVER ST, HOBOKEN 07030-5774, NJ USA
SN 1464-6722
EI 1364-3703
J9 MOL PLANT PATHOL
JI Mol. Plant Pathol.
PD 2023 MAY 12
PY 2023
DI 10.1111/mpp.13352
EA MAY 2023
PG 15
WC Plant Sciences
WE Science Citation Index Expanded (SCI-EXPANDED)
SC Plant Sciences
GA G1MW6
UT WOS:000986892000001
PM 37171182
OA gold
DA 2023-07-11
ER

PT J
AU Hu, LL
   Zheng, LW
   Zhu, XL
   Ma, SJ
   Zhang, KY
   Hua, YP
   Huang, JY
AF Hu, Lin-Lin
   Zheng, Li-Wei
   Zhu, Xin-Lei
   Ma, Sheng-Jie
   Zhang, Kai-Yan
   Hua, Ying-Peng
   Huang, Jin-Yong
TI Genome-wide identification of Brassicaceae histone modification genes
   and their responses to abiotic stresses in allotetraploid rapeseed
SO BMC PLANT BIOLOGY
LA English
DT Article
DE Brassicaceae; Allotetraploid rapeseed; Histone modification; Abiotic
   stress
ID DEACETYLASE GENES; PLANT DEVELOPMENT; BORON DEFICIENCY; ARABIDOPSIS;
   POTASSIUM; HDA6; SALT; METHYLTRANSFERASE; METHYLATION; EXPRESSION
AB BackgroundHistone modification is an important epigenetic regulatory mechanism and essential for stress adaptation in plants. However, systematic analysis of histone modification genes (HMs) in Brassicaceae species is lacking, and their roles in response to abiotic stress have not yet been identified.ResultsIn this study, we identified 102 AtHMs, 280 BnaHMs, 251 BcHMs, 251 BjHMs, 144 BnHMs, 155 BoHMs, 137 BrHMs, 122 CrHMs, and 356 CsHMs in nine Brassicaceae species, respectively. Their chromosomal locations, protein/gene structures, phylogenetic trees, and syntenies were determined. Specific domains were identified in several Brassicaceae HMs, indicating an association with diverse functions. Syntenic analysis showed that the expansion of Brassicaceae HMs may be due to segmental and whole-genome duplications. Nine key BnaHMs in allotetraploid rapeseed may be responsible for ammonium, salt, boron, cadmium, nitrate, and potassium stress based on co-expression network analysis. According to weighted gene co-expression network analysis (WGCNA), 12 BnaHMs were associated with stress adaptation. Among the above genes, BnaPRMT11 simultaneously responded to four different stresses based on differential expression analysis, while BnaSDG46, BnaHDT10, and BnaHDA1 participated in five stresses. BnaSDG46 was also involved in four different stresses based on WGCNA, while BnaSDG10 and BnaJMJ58 were differentially expressed in response to six different stresses. In summary, six candidate genes for stress resistance (BnaPRMT11, BnaSDG46, BnaSDG10, BnaJMJ58, BnaHDT10, and BnaHDA1) were identified.ConclusionsTaken together, these findings help clarify the biological roles of Brassicaceae HMs. The identified candidate genes provide an important reference for the potential development of stress-tolerant oilseed plants.
C1 [Hu, Lin-Lin; Zheng, Li-Wei; Ma, Sheng-Jie; Zhang, Kai-Yan; Hua, Ying-Peng; Huang, Jin-Yong] Zhengzhou Univ, Sch Agr Sci, Zhengzhou 450001, Peoples R China.
   [Hu, Lin-Lin; Zheng, Li-Wei; Ma, Sheng-Jie; Zhang, Kai-Yan; Hua, Ying-Peng; Huang, Jin-Yong] Zhengzhou Key Lab Qual Improvement & Efficient Nut, Zhengzhou, Henan, Peoples R China.
   [Zhu, Xin-Lei; Huang, Jin-Yong] Zhengzhou Univ, Sch Life Sci, Zhengzhou 450001, Peoples R China.
C3 Zhengzhou University; Zhengzhou University
RP Huang, JY (通讯作者)，Zhengzhou Univ, Sch Agr Sci, Zhengzhou 450001, Peoples R China.; Huang, JY (通讯作者)，Zhengzhou Key Lab Qual Improvement & Efficient Nut, Zhengzhou, Henan, Peoples R China.; Huang, JY (通讯作者)，Zhengzhou Univ, Sch Life Sci, Zhengzhou 450001, Peoples R China.
EM jinyhuang@zzu.edu.cn
CR Ahmad A, 2012, J GENET GENOMICS, V39, P195, DOI 10.1016/j.jgg.2012.04.001
   An Woojin, 2007, Subcell Biochem, V41, P351
   Boycheva I, 2014, CURR GENOMICS, V15, P28, DOI 10.2174/138920291501140306112742
   Cazzonelli CI, 2009, PLANT CELL, V21, P39, DOI 10.1105/tpc.108.063131
   Chalhoub B, 2014, SCIENCE, V345, P950, DOI 10.1126/science.1253435
   Chen CJ, 2020, MOL PLANT, V13, P1194, DOI 10.1016/j.molp.2020.06.009
   Chen DH, 2020, BMC PLANT BIOL, V20, DOI 10.1186/s12870-020-2244-6
   Chen LT, 2010, J EXP BOT, V61, P3345, DOI 10.1093/jxb/erq154
   Chen XS, 2020, SCI CHINA LIFE SCI, V63, P206, DOI 10.1007/s11427-019-1587-x
   Chen XS, 2011, BBA-GENE REGUL MECH, V1809, P421, DOI 10.1016/j.bbagrm.2011.03.004
   Chinnusamy V, 2009, CURR OPIN PLANT BIOL, V12, P133, DOI 10.1016/j.pbi.2008.12.006
   Chutia R, 2021, INT J MOL SCI, V22, DOI 10.3390/ijms22147609
   Cigliano RA, 2013, BMC GENOMICS, V14, DOI 10.1186/1471-2164-14-57
   Cui JQ, 2020, INT J MOL SCI, V21, DOI 10.3390/ijms21103429
   Cui J, 2021, PLANT PHYSIOL BIOCH, V166, P522, DOI 10.1016/j.plaphy.2021.06.017
   Dong GF, 2008, BIOCHEM BIOPH RES CO, V373, P659, DOI 10.1016/j.bbrc.2008.06.096
   Eberhardt RY, 2013, PLOS ONE, V8, DOI 10.1371/journal.pone.0057848
   Essoh AP, 2020, PLANT PHYSIOL BIOCH, V150, P151, DOI 10.1016/j.plaphy.2020.02.032
   Fan SH, 2020, INT J MOL SCI, V21, DOI 10.3390/ijms21030953
   Gong ZZ, 2020, SCI CHINA LIFE SCI, V63, P635, DOI 10.1007/s11427-020-1683-x
   Halldorsson BV, 2018, NAT GENET, V50, P1616, DOI 10.1038/s41588-018-0228-3
   Han ZF, 2016, FRONT PLANT SCI, P7
   Hartl M, 2017, MOL SYST BIOL, V13, DOI 10.15252/msb.20177819
   He KX, 2022, NATL SCI REV, V9, DOI 10.1093/nsr/nwab213
   He KX, 2021, CURR OPIN PLANT BIOL, V61, DOI 10.1016/j.pbi.2021.102001
   Hollender C, 2008, J INTEGR PLANT BIOL, V50, P875, DOI 10.1111/j.1744-7909.2008.00704.x
   Hou Y, 2022, INT J MOL SCI, V23
   Hu YF, 2009, BIOCHEM BIOPH RES CO, V388, P266, DOI 10.1016/j.bbrc.2009.07.162
   Hua YP, 2017, PLANT SOIL, V416, P205, DOI 10.1007/s11104-017-3204-2
   Huang J, 2022, INT J MOL SCI, V23, DOI DOI 10.3390/IJMS23084300
   Jiang D, 2007, PLANT CELL, V19, P2975, DOI 10.1105/tpc.107.052373
   Joseph JT, 2022, BIOLOGIA, V77, P2007, DOI 10.1007/s11756-022-01053-3
   Kamal KY, 2021, PHYSIOL PLANTARUM, V172, P684, DOI 10.1111/ppl.13260
   Klose RJ, 2007, NAT REV MOL CELL BIO, V8, P307, DOI 10.1038/nrm2143
   Kumar S, 2018, MOL BIOL EVOL, V35, P1547, DOI 10.1093/molbev/msy096
   Kumar V, 2021, CELL MOL LIFE SCI, V78, P4467, DOI 10.1007/s00018-021-03794-x
   Kurita K, 2019, J PLANT RES, V132, P629, DOI 10.1007/s10265-019-01124-8
   Li HG, 2018, FRONT PLANT SCI, V9, DOI 10.3389/fpls.2018.00796
   Li S, 2021, GENES-BASEL, V12
   Liu CY, 2010, ANNU REV PLANT BIOL, V61, P395, DOI 10.1146/annurev.arplant.043008.091939
   Liu SX, 2014, NAT COMMUN, V5, DOI 10.1038/ncomms4110
   Liu Y, 2017, J EXP BOT, V68, P2581, DOI 10.1093/jxb/erx086
   Longo C, 2022, INT J MOL SCI, V23, DOI 10.3390/ijms231810446
   Luo M, 2012, J EXP BOT, V63, P3297, DOI 10.1093/jxb/ers059
   Ma S, 2022, INT J MOL SCI, V23
   Ma XJ, 2013, PLANT CELL REP, V32, P465, DOI 10.1007/s00299-013-1393-6
   Mostofa MG, 2022, PLANT PHYSIOL BIOCH, V186, P279, DOI 10.1016/j.plaphy.2022.07.011
   Munns R, 2015, NEW PHYTOL, V208, P668, DOI 10.1111/nph.13519
   Niu LF, 2012, PROTEIN CELL, V3, P450, DOI 10.1007/s13238-012-2935-3
   Parkin IAP, 2014, GENOME BIOL, V15, DOI 10.1186/gb-2014-15-6-r77
   Peng MJ, 2017, FRONT PLANT SCI, V8, DOI 10.3389/fpls.2017.00639
   Pereira GL, 2021, FRONT PLANT SCI, V11, DOI 10.3389/fpls.2020.610307
   Qi PL, 2022, NUCLEIC ACIDS RES, V50, P7380, DOI 10.1093/nar/gkac551
   Ramirez D, 2020, INT J MOL SCI, V21
   Song G, 2021, PLANT PHYSIOL BIOCH, V161, P36, DOI 10.1016/j.plaphy.2021.01.041
   Song XM, 2021, PLANT PHYSIOL, V186, P388, DOI 10.1093/plphys/kiab048
   Sun YM, 2020, INT J MOL SCI, V21, DOI 10.3390/ijms21020572
   Tang WS, 2022, NEW PHYTOL, V234, P1278, DOI 10.1111/nph.18060
   Uga Y, 2013, NAT GENET, V45, P1097, DOI 10.1038/ng.2725
   Vance CP, 2003, NEW PHYTOL, V157, P423, DOI 10.1046/j.1469-8137.2003.00695.x
   Wang JX, 2018, PLANTA, V248, P183, DOI 10.1007/s00425-018-2895-9
   Wang L, 2020, BMC PLANT BIOL, V20, DOI 10.1186/s12870-020-02618-7
   Wang M, 2013, INT J MOL SCI, V14, P7370, DOI 10.3390/ijms14047370
   Wang XD, 2020, BIOTECHNOL BIOFUELS, V13, DOI 10.1186/s13068-020-01687-y
   Wang Y, 2021, J INTEGR PLANT BIOL, V63, P34, DOI 10.1111/jipb.13053
   Wang Z, 2014, PLANT PHYSIOL BIOCH, V84, P125, DOI 10.1016/j.plaphy.2014.09.010
   Wimmer MA, 2013, PLANT SCI, V203, P25, DOI 10.1016/j.plantsci.2012.12.012
   Wu K, 2008, J EXP BOT, V59, P225, DOI 10.1093/jxb/erm300
   Xing GF, 2022, BMC PLANT BIOL, V22, DOI 10.1186/s12870-022-03676-9
   Xing LB, 2020, J AGR FOOD CHEM, V68, P4812, DOI 10.1021/acs.jafc.0c00478
   Xu GX, 2012, P NATL ACAD SCI USA, V109, P1187, DOI 10.1073/pnas.1109047109
   Xu JD, 2015, FRONT PLANT SCI, V6, DOI 10.3389/fpls.2015.00607
   Xue DW, 2014, J HAZARD MATER, V280, P269, DOI 10.1016/j.jhazmat.2014.08.010
   Xun ZL, 2020, PLANT PHYSIOL BIOCH, V154, P129, DOI 10.1016/j.plaphy.2020.05.036
   Yamaguchi N, 2021, FRONT PLANT SCI, V12, DOI 10.3389/fpls.2021.687416
   Yamaguchi N, 2021, NAT COMMUN, V12, DOI 10.1038/s41467-021-23766-w
   Yang SY, 2020, BMC PLANT BIOL, V20, DOI 10.1186/s12870-020-02363-x
   Zhang GB, 2018, INT J MOL SCI, V19, DOI 10.3390/ijms19113535
   Zhang XY, 2007, PLOS BIOL, V5, P1026, DOI 10.1371/journal.pbio.0050129
   Zhang ZH, 2019, J EXP BOT, V70, P5437, DOI 10.1093/jxb/erz295
   Zheng LW, 2021, BMC PLANT BIOL, V21, DOI 10.1186/s12870-021-03332-8
   Zheng M, 2019, PLANT CELL REP, V38, P883, DOI 10.1007/s00299-019-02410-4
   Zheng Y, 2016, J EXP BOT, V67, P1703, DOI 10.1093/jxb/erv562
   Zhou T, 2020, BMC PLANT BIOL, V20, DOI 10.1186/s12870-020-02367-7
   Zhou T, 2017, PLANT CELL PHYSIOL, V58, P1991, DOI 10.1093/pcp/pcx130
   Zhu KM, 2019, MOL BREEDING, V39, DOI 10.1007/s11032-019-0943-1
NR 86
TC 0
Z9 0
U1 3
U2 3
PU BMC
PI LONDON
PA CAMPUS, 4 CRINAN ST, LONDON N1 9XW, ENGLAND
SN 1471-2229
J9 BMC PLANT BIOL
JI BMC Plant Biol.
PD MAY 11
PY 2023
VL 23
IS 1
AR 248
DI 10.1186/s12870-023-04256-1
PG 17
WC Plant Sciences
WE Science Citation Index Expanded (SCI-EXPANDED)
SC Plant Sciences
GA F9GQ4
UT WOS:000985362700002
PM 37170202
OA gold, Green Published
DA 2023-07-11
ER

PT J
AU Eugui, D
   Velasco, P
   Abril-Urias, P
   Escobar, C
   Gomez-Torres, O
   Caballero, S
   Poveda, J
AF Eugui, Daniel
   Velasco, Pablo
   Abril-Urias, Patricia
   Escobar, Carolina
   Gomez-Torres, Oscar
   Caballero, Sara
   Poveda, Jorge
TI Glucosinolate-extracts from residues of conventional and organic
   cultivated broccoli leaves (Brassica oleracea var. italica) as potential
   industrially-scalable efficient biopesticides against fungi, oomycetes
   and plant parasitic nematodes
SO INDUSTRIAL CROPS AND PRODUCTS
LA English
DT Article
DE Brassicaceae; Isothiocyanates; Myrosinase; Alternaria; Sustainable
   agriculture
ID ROOT-KNOT NEMATODE; NAPUS SEED MEAL; ALLYL-ISOTHIOCYANATE;
   RHIZOCTONIA-SOLANI; PHYTOPHTHORA-CINNAMOMI; NEMATOCIDAL ACTIVITY; GREEN
   MANURE; ARABIDOPSIS; SINIGRIN; BIOFUMIGATION
AB This study aimed to standarize a protocol for obtaining a bioactive extract from broccoli (Brassica oleracea var. italica) crop residues, that is suitable for application on an industrial scale and effective in reducing plant disease incidence. For this purpose, the influence of several extraction factors in the glucosinolate (GSL) content was studied with leaves collected from two conventional broccoli fields and two organic broccoli fields. The analysis showed that lyophilization had no influence on the GSL content. Storage of plant material under two different temperatures (-20 degrees C and -80 degrees C) had no influence on the GSLs content of the extracts. Phytotoxicity of the extracts was studied with six different plant seeds, and also cytotoxicity was determined with human liver cells in vitro. The extracts were phytotoxic at dilutions above 10%, while cell toxicity was low. Extracts concentrations of 0.1%, 1% and 2% were tested in vitro against eight plant pathogenic fungi and two oomycetes in solid and in liquid media. The extracts reduced the growth of several plant pathogenic fungi at 2% dilution by up to 38.37% against Alternaria alternata and up to 46.55% against Sclerotinia sclerotiorum. When combined with myrosinase enzyme the effect of the extracts was enhanced, reaching inhibition values of 67.06% against A. alternata in solid medium and 68.52% against Rhizoctonia solani in liquid medium. In contrast, the same extracts increased the growth of the plant pathogenic oomycetes Pythium ultimum and Phytophthora cactorum. The effect of the same extracts in the free leaving larvae, J2s, of the plant-parasitic nematode (PPN) Meloidogyne javanica was not obvious. Minor significant differences were obtained but with no clear dose-response in nematode mortality, and no inhibition of eggs hatching was observed. These results show the industrial potential of using broccoli residues to obtain extracts with biopesticide activity against plant pathogenic fungi.
C1 [Eugui, Daniel; Poveda, Jorge] Publ Univ Navarre UPNA, Pamplona, Spain.
   [Eugui, Daniel; Caballero, Sara] Delso Fertilizantes Family SL, Madrid, Spain.
   [Velasco, Pablo] Mision Biol Galicia MBG CSIC, Pontevedra, Spain.
   [Abril-Urias, Patricia; Escobar, Carolina; Gomez-Torres, Oscar] Univ Castilla La Mancha, Fac Environm Sci & Biochem, Toledo, Spain.
   [Poveda, Jorge] Univ Valladolid, Univ Inst Res Sustainable Forest Management iuFOR, Dept Plant Prod & Forest Resources, Recognised Res Grp AGROBIOTECH,U 370 JCyL, Avda Madrid 57, Palencia 34004, Spain.
   [Poveda, Jorge] Univ Valladolid, Avda Madrid 57, Palencia 34004, Spain.
C3 Universidad Publica de Navarra; Consejo Superior de Investigaciones
   Cientificas (CSIC); CSIC - Mision Biologica de Galicia (MBG);
   Universidad de Castilla-La Mancha; Universidad de Valladolid;
   Universidad de Valladolid
RP Poveda, J (通讯作者)，Univ Valladolid, Avda Madrid 57, Palencia 34004, Spain.
EM jorge.poveda@uva.es
RI Poveda, Jorge/AAH-1159-2019; escobar, carolina/E-9101-2016;
   Gomez-Torres, Oscar/F-7114-2016
OI Poveda, Jorge/0000-0002-1415-3580; escobar,
   carolina/0000-0001-9365-0851; Gomez-Torres, Oscar/0000-0001-5492-3343
FU State Research Agency of Spain [DIN2018-009852]; University of
   Valladolid
FX Funding D.E. is beneficiary of an Industrial Doctorate (DIN2018-009852)
   by the State Research Agency of Spain. Open Access funding provided by
   University of Valladolid.
CR Abuyusuf M, 2018, INT J MOL SCI, V19, DOI 10.3390/ijms19124037
   Acheuk F, 2022, BIOMOLECULES, V12, DOI 10.3390/biom12020311
   Ahmed SEDAG, 2022, EGYPT J CHEM, V65, P707, DOI [10.21608/EJCHEM.2022.116122.5283, 10.21608/ejchem.2022.116122.5283]
   Ares AM, 2014, FOOD CHEM, V152, P66, DOI 10.1016/j.foodchem.2013.11.125
   Arroyo FT, 2019, PLANT PROTECT SCI, V55, P93, DOI 10.17221/98/2018-PPS
   Ashurst J.V., 2022, STATPEARLS
   Augustine R, 2015, SCI REP-UK, V5, DOI 10.1038/srep18005
   Bickel JT, 2021, PLANT HLTH PROG, V22, P219, DOI 10.1094/PHP-02-21-0046-FI
   Calmes B, 2015, FRONT PLANT SCI, V6, DOI 10.3389/fpls.2015.00414
   Camara-Martos F, 2022, FOODS, V11, DOI 10.3390/foods11030350
   Card SD, 2015, BIOL CONTROL, V90, P102, DOI 10.1016/j.biocontrol.2015.06.001
   Charron CS, 1999, J AM SOC HORTIC SCI, V124, P462, DOI 10.21273/JASHS.124.5.462
   Cieslik E, 2007, FOOD CHEM, V105, P976, DOI 10.1016/j.foodchem.2007.04.047
   Clarke DB, 2010, ANAL METHODS-UK, V2, P310, DOI 10.1039/b9ay00280d
   Cohen MF, 2006, PLANT SOIL, V286, P75, DOI 10.1007/s11104-006-9027-1
   Conversa G, 2016, SCI HORTIC-AMSTERDAM, V213, P76, DOI 10.1016/j.scienta.2016.10.021
   Martinez-Ballesta MD, 2014, PHYSIOL PLANTARUM, V150, P145, DOI 10.1111/ppl.12082
   Diaz-Manzano FE, 2016, FRONT PLANT SCI, V7, DOI 10.3389/fpls.2016.00124
   Doheny-Adams T, 2017, PLANT METHODS, V13, DOI 10.1186/s13007-017-0164-8
   Eugui D, 2022, APPL SOIL ECOL, V176, DOI 10.1016/j.apsoil.2022.104497
   Evivie E. R., 2019, Journal of Applied and Natural Science, V11, P556, DOI 10.31018/jans.v11i2.2117
   Fisher MC, 2020, MBIO, V11, DOI 10.1128/mBio.00449-20
   Flores Córdova Maria Antonia, 2013, Rev. mex. fitopatol, V31, P180
   Food and Agriculture Organization, 2020, World food and agriculture - statistical yearbook 2020, DOI 10.4060/cb1329en
   Godfray HCJ, 2016, PHILOS T R SOC B, V371, DOI 10.1098/rstb.2015.0467
   Gomez-Torres O, 2022, AM J PHYSIOL-GASTR L, V323, pG177, DOI 10.1152/ajpgi.00289.2021
   Handiseni M, 2017, NEMATROPICA, V47, P55
   Handiseni M, 2016, PLANT DIS, V100, P758, DOI 10.1094/PDIS-06-15-0667-RE
   HANSEN M, 1995, J AM SOC HORTIC SCI, V120, P1069, DOI 10.21273/JASHS.120.6.1069
   Herzallah S, 2012, LWT-FOOD SCI TECHNOL, V47, P293, DOI 10.1016/j.lwt.2012.01.022
   Hiruma K, 2010, PLANT CELL, V22, P2429, DOI 10.1105/tpc.110.074344
   Hossain MS, 2013, BIOSCI BIOTECH BIOCH, V77, P977, DOI 10.1271/bbb.120928
   Huang JJ, 2021, HORTIC PLANT J, V7, P423, DOI 10.1016/j.hpj.2021.05.002
   ISO-ISO, 91672019 ISOISO
   Jensen LM, 2015, FRONT PLANT SCI, V6, DOI 10.3389/fpls.2015.00697
   Kaur R, 2011, JPBCS, V3, P218
   Kruger DHM, 2015, S AFR J ENOL VITIC, V36, P165
   Kumar S., 2015, J FERTIL PESTIC, V6, P2, DOI [DOI 10.4172/2471-2728.1000E129, 10.4172/jbfbp.1000e129]
   Lara-Viveros F.M., 2014, REV FITOTEC MEX, V37, P141
   Lazzeri L, 2004, J AGR FOOD CHEM, V52, P6703, DOI 10.1021/jf030776u
   Li H, 2022, TRENDS FOOD SCI TECH, V119, P288, DOI 10.1016/j.tifs.2021.12.015
   Ma Y, 2015, APPL SOIL ECOL, V90, P41, DOI 10.1016/j.apsoil.2015.01.016
   Madloo P, 2019, PHYTOPATHOLOGY, V109, P1246, DOI 10.1094/PHYTO-09-18-0340-R
   Major N, 2020, PLANTS-BASEL, V9, DOI 10.3390/plants9121792
   Manyes L, 2015, FOOD CHEM TOXICOL, V83, P293, DOI 10.1016/j.fct.2015.06.011
   Mari M, 1996, PLANT PATHOL, V45, P753, DOI 10.1046/j.1365-3059.1996.d01-5.x
   MARI M, 1993, ANN APPL BIOL, V123, P155, DOI 10.1111/j.1744-7348.1993.tb04082.x
   MASONSEDUN W, 1986, PLANT SOIL, V93, P3, DOI 10.1007/BF02377141
   Mayton HS, 1996, PHYTOPATHOLOGY, V86, P267, DOI 10.1094/Phyto-86-267
   Mazzola M, 2001, PHYTOPATHOLOGY, V91, P673, DOI 10.1094/PHYTO.2001.91.7.673
   Mazzola M, 2007, PHYTOPATHOLOGY, V97, P454, DOI 10.1094/PHYTO-97-4-0454
   McDonald BA, 2016, PHILOS T R SOC B, V371, DOI 10.1098/rstb.2016.0026
   Meyer M, 2008, EUR FOOD RES TECHNOL, V226, P1429, DOI 10.1007/s00217-007-0674-0
   Miao HY, 2019, FOODS, V8, DOI 10.3390/foods8090375
   Rossetto MRM, 2013, LWT-FOOD SCI TECHNOL, V50, P247, DOI 10.1016/j.lwt.2012.05.022
   Miranda-Arambula M, 2021, BOT SCI, V99, P487, DOI 10.17129/botsci.2727
   Mitra D., 2021, EMERG TRENDS PLANT P, P1, DOI [10.1007/978-981-15-6275-4_1, DOI 10.1007/978-981-15-6275-4_1]
   Mitreiter S, 2021, J EXP BOT, V72, P70, DOI 10.1093/jxb/eraa479
   Mocali S, 2015, IND CROP PROD, V75, P79, DOI 10.1016/j.indcrop.2015.04.031
   Neubauer C, 2015, EUR J PLANT PATHOL, V142, P239, DOI 10.1007/s10658-015-0607-x
   Neubauer C, 2014, EUR J PLANT PATHOL, V140, P341, DOI 10.1007/s10658-014-0467-9
   Ntalli N, 2020, PLANTS-BASEL, V9, DOI 10.3390/plants9040429
   Ochiai N, 2007, PLANT DIS, V91, P400, DOI 10.1094/PDIS-91-4-0400
   Oerlemans K, 2006, FOOD CHEM, V95, P19, DOI 10.1016/j.foodchem.2004.12.013
   Oka Y, 2014, PLANT PATHOL, V63, P221, DOI 10.1111/ppa.12079
   Phani V, 2021, CROP PROT, V144, DOI 10.1016/j.cropro.2021.105573
   Picchi V, 2012, FOOD CHEM, V130, P501, DOI 10.1016/j.foodchem.2011.07.036
   Plaszko T, 2021, J FUNGI, V7, DOI 10.3390/jof7070539
   Poveda J, 2022, PHYSIOL MOL PLANT P, V117, DOI 10.1016/j.pmpp.2021.101780
   Poveda J, 2021, METABOLITES, V11, DOI 10.3390/metabo11060384
   Poveda J, 2020, PLANTS-BASEL, V9, DOI 10.3390/plants9121664
   Poveda J, 2020, PHYTOCHEM REV, V19, P1045, DOI 10.1007/s11101-020-09699-0
   Rangkadilok N, 2002, SCI HORTIC-AMSTERDAM, V96, P27, DOI 10.1016/S0304-4238(02)00119-X
   Rembialkowska E., 2016, ENCY FOOD HLTH, Vfirst, P178
   Ren ZJ, 2018, PEST MANAG SCI, V74, P2146, DOI 10.1002/ps.4911
   Renaud ENC, 2014, CROP SCI, V54, P1539, DOI 10.2135/cropsci2013.09.0596
   Rios P, 2017, PHYTOPATHOL MEDITERR, V56, P392, DOI 10.14601/Phytopathol_Mediterr-20771
   Rios P, 2016, J PHYTOPATHOL, V164, P582, DOI 10.1111/jph.12482
   Robbins RJ, 2005, J MED FOOD, V8, P204, DOI 10.1089/jmf.2005.8.204
   Roubtsova T, 2007, J NEMATOL, V39, P111
   Samec D, 2017, PHYTOCHEM REV, V16, P117, DOI 10.1007/s11101-016-9454-4
   Santana-Meridas O, 2012, PHYTOCHEM REV, V11, P447, DOI 10.1007/s11101-012-9266-0
   Selim S.M., 2012, NAT SCI, V10, P69, DOI DOI 10.7537/MARSNSJ100212.12
   Silva JCP, 2018, PLANT DIS, V102, P2170, DOI 10.1094/PDIS-01-18-0143-RE
   Singh A, 2020, J HAZARD MATER, V385, DOI 10.1016/j.jhazmat.2019.121525
   Smolinska U, 1999, J PHYTOPATHOL, V147, P119, DOI 10.1046/j.1439-0434.1999.147002119.x
   Sousa C., 2008, J AGR FOOD CHEM
   Stoin D., 2007, Bulletin of University of Agricultural Sciences and Veterinary Medicine Cluj-Napoca. Agriculture, V63/64, P77
   Tang J, 2018, RUSS J GEN CHEM+, V88, P1252, DOI 10.1134/S1070363218060348
   Tarini G, 2020, IND CROP PROD, V156, DOI 10.1016/j.indcrop.2020.112860
   Tierens KFMJ, 2001, PLANT PHYSIOL, V125, P1688, DOI 10.1104/pp.125.4.1688
   Ugolini L, 2014, POSTHARVEST BIOL TEC, V90, P34, DOI 10.1016/j.postharvbio.2013.12.002
   Vallejo F, 2003, J AGR FOOD CHEM, V51, P3029, DOI 10.1021/jf021065j
   Vela-Corcia D, 2019, NAT COMMUN, V10, DOI 10.1038/s41467-019-10860-3
   Velasco P, 2021, PLANTS-BASEL, V10, DOI 10.3390/plants10112449
   Vik D, 2018, FRONT PLANT SCI, V9, DOI 10.3389/fpls.2018.00550
   Villalta O, 2016, J AGR CHEM ENV, DOI [10.4236/jacen.2016.51b006, DOI 10.4236/JACEN.2016.51B006]
   Wang TL, 2020, RSC ADV, V10, P1829, DOI 10.1039/c9ra09225k
   Warmington R, 2016, PLANT SOIL, V401, P213, DOI 10.1007/s11104-015-2742-8
   Wu XL, 2021, ANNU REV FOOD SCI T, V12, P485, DOI 10.1146/annurev-food-070620-025744
   Xiang N, 2016, PLOS ONE, V11, DOI 10.1371/journal.pone.0154818
   Yu Q, 2007, J FOOD AGRIC ENVIRON, V5, P374
   Zhang M, 2020, TOXINS, V12, DOI 10.3390/toxins12020124
   Zhang Y, 2020, J FUNGI, V6, DOI 10.3390/jof6040206
   Zhang YS, 2010, MOL NUTR FOOD RES, V54, P127, DOI 10.1002/mnfr.200900323
   ZUCCONI F, 1981, BIOCYCLE, V22, P54
NR 106
TC 0
Z9 0
U1 1
U2 1
PU ELSEVIER
PI AMSTERDAM
PA RADARWEG 29, 1043 NX AMSTERDAM, NETHERLANDS
SN 0926-6690
EI 1872-633X
J9 IND CROP PROD
JI Ind. Crop. Prod.
PD SEP 15
PY 2023
VL 200
AR 116841
DI 10.1016/j.indcrop.2023.116841
EA MAY 2023
PN A
PG 16
WC Agricultural Engineering; Agronomy
WE Science Citation Index Expanded (SCI-EXPANDED)
SC Agriculture
GA I5WA2
UT WOS:001003471700001
OA hybrid, Green Published
DA 2023-07-11
ER

PT J
AU Yin, L
   Sun, YD
   Chen, XH
   Liu, JX
   Feng, K
   Luo, DX
   Sun, MY
   Wang, LC
   Xu, WZ
   Liu, L
   Zhao, JF
AF Yin, Lian
   Sun, Yudong
   Chen, Xuehao
   Liu, Jiexia
   Feng, Kai
   Luo, Dexu
   Sun, Manyi
   Wang, Linchuang
   Xu, Wenzhao
   Liu, Lu
   Zhao, Jianfeng
TI Genome-Wide Analysis of the HD-Zip Gene Family in Chinese Cabbage
   (Brassica rapa subsp. pekinensis) and the Expression Pattern at High
   Temperatures and in Carotenoids Regulation
SO AGRONOMY-BASEL
LA English
DT Article
DE HD-Zip genes; Brassica rapa subsp; Pekinensis; high temperature;
   carotenoids; comparative genomics
ID TRANSCRIPTION FACTORS; DROUGHT TOLERANCE; I GENE; ARABIDOPSIS;
   DIFFERENTIATION; EVOLUTION; SELECTION; NETWORKS; AUXIN
AB HD-Zip, a special class of transcription factors in high plants, has a role in plant development and responding to external environmental stress. Heat stress has always been an important factor affecting plant growth, quality, and yield. Carotenoid content is also an important factor affecting the color of the inner leaf blades of Chinese cabbage. In this study, the genomes of three Brassicaceae plants were selected: Chinese cabbage (Brassica rapa subsp. pekinensis), Brassica oleracea, and Brassica napus. We identified 93, 96, and 184 HD-Zip genes in the B. rapa, B. oleracea, and B. napus, respectively. The HD-Zip gene family was classified into four subfamilies based on phylogeny: I, II, III, and IV;. The results of cis-acting element analysis suggested that HD-Zip family genes may participate in various biological processes, such as pigment synthesis, cell cycle regulation, defense stress response, etc. Conserved motifs prediction revealed that three motifs exist among the four HD-Zip gene families and that different motifs exhibit significant effects on the structural differences in HD-Zips. Synteny, Ks, and 4DTv results displayed that genome-wide triplication events act in HD-Zip gene family expansion. Transcriptome data showed that 18 genes responded (>1.5-fold change) to heat stress in Chinese cabbage, and 14 of 18 genes were from the HD-Zip I subfamily. Three genes had up-regulation, and eight genes had down-regulation in high-carotenoid-content Chinese cabbage. The BraA09g011460.3C expression level was up-regulated after heat stress treatment and significantly reduced in varieties with high carotenoid content, indicating its potential for heat stress tolerance and carotenoid content regulation. This study provided important gene resources for the subsequent breeding of Chinese cabbage.
C1 [Yin, Lian; Sun, Yudong; Luo, Dexu; Wang, Linchuang; Xu, Wenzhao; Liu, Lu; Zhao, Jianfeng] Huaiyin Inst Agr Sci Xuhuai Area Jiangsu Prov, Vegetable Res & Dev Ctr, Huaian 223001, Peoples R China.
   [Chen, Xuehao; Liu, Jiexia; Feng, Kai] Yangzhou Univ, Coll Hort & Landscape Architecture, Yangzhou 225009, Peoples R China.
   [Sun, Manyi] Nanjing Agr Univ, Coll Hort, State Key Lab Crop Genet & Germplasm Enhancement, Nanjing 210095, Peoples R China.
C3 Yangzhou University; Nanjing Agricultural University
RP Zhao, JF (通讯作者)，Huaiyin Inst Agr Sci Xuhuai Area Jiangsu Prov, Vegetable Res & Dev Ctr, Huaian 223001, Peoples R China.
EM yinlian1996@163.com; zhaold1977@163.com
FU Independent Innovation Fund Project of Agricultural Science and
   Technology in Jiangsu Province [CX(21)2020]; Seed Industry
   Revitalization Project of Jiangsu Province [JBGS(2021)073]; Research and
   Development Fund of Huai'an Academy of Agricultural Sciences [HNY202131]
FX This research was supported by the Independent Innovation Fund Project
   of Agricultural Science and Technology in Jiangsu Province (CX(21)2020),
   the Seed Industry Revitalization Project of Jiangsu Province
   (JBGS(2021)073), and the Research and Development Fund of Huai'an
   Academy of Agricultural Sciences (HNY202131).
CR Aso K, 1999, MOL BIOL EVOL, V16, P544, DOI 10.1093/oxfordjournals.molbev.a026135
   Bolger AM, 2014, BIOINFORMATICS, V30, P2114, DOI 10.1093/bioinformatics/btu170
   Cai X, 2021, GENOME BIOL, V22, DOI 10.1186/s13059-021-02383-2
   Chen CJ, 2020, MOL PLANT, V13, P1194, DOI 10.1016/j.molp.2020.06.009
   Cheng F, 2016, NAT GENET, V48, P1218, DOI 10.1038/ng.3634
   Ding ZH, 2017, PLOS ONE, V12, DOI 10.1371/journal.pone.0173043
   Elhiti M, 2009, PLANT SIGNAL BEHAV, V4, P86, DOI 10.4161/psb.4.2.7692
   Gonzalez-Grandio E, 2017, P NATL ACAD SCI USA, V114, pE245, DOI 10.1073/pnas.1613199114
   Harris JC, 2011, NEW PHYTOL, V190, P823, DOI 10.1111/j.1469-8137.2011.03733.x
   He GH, 2020, INT J MOL SCI, V21, DOI 10.3390/ijms21093250
   Huang QC, 2022, GENOMICS, V114, DOI 10.1016/j.ygeno.2022.110291
   Inbaraj BS, 2008, J PHARMACEUT BIOMED, V47, P812, DOI 10.1016/j.jpba.2008.04.001
   Jiang FC, 2019, HORTIC RES-ENGLAND, V6, DOI 10.1038/s41438-019-0215-6
   Johnson LS, 2010, BMC BIOINFORMATICS, V11, DOI 10.1186/1471-2105-11-431
   Jung HJ, 2014, INT J GENOMICS, V2014, DOI 10.1155/2014/204969
   Kamata N, 2013, PLANT J, V75, P430, DOI 10.1111/tpj.12211
   Kim D, 2019, NAT BIOTECHNOL, V37, P907, DOI 10.1038/s41587-019-0201-4
   Nguyen LT, 2015, MOL BIOL EVOL, V32, P268, DOI 10.1093/molbev/msu300
   Larkin MA, 2007, BIOINFORMATICS, V23, P2947, DOI 10.1093/bioinformatics/btm404
   Li W, 2019, GENE, V697, P103, DOI 10.1016/j.gene.2019.02.024
   Li YF, 2019, PHYSIOL PLANTARUM, V165, P800, DOI 10.1111/ppl.12784
   Li YX, 2022, FRONT PLANT SCI, V13, DOI 10.3389/fpls.2022.1027071
   Mistry J, 2021, NUCLEIC ACIDS RES, V49, pD412, DOI 10.1093/nar/gkaa913
   Nakashima K, 2009, PLANT PHYSIOL, V149, P88, DOI 10.1104/pp.108.129791
   Pertea M, 2015, NAT BIOTECHNOL, V33, P290, DOI 10.1038/nbt.3122
   Qiao X, 2019, GENOME BIOL, V20, DOI 10.1186/s13059-019-1650-2
   Quan J, 2022, PLANTS-BASEL, V11, DOI 10.3390/plants11091213
   Roodbarkelari F, 2017, NEW PHYTOL, V213, P95, DOI 10.1111/nph.14132
   Sabeti PC, 2006, SCIENCE, V312, P1614, DOI 10.1126/science.1124309
   Sakakibara K, 2003, DEVELOPMENT, V130, P4835, DOI 10.1242/dev.00644
   Sharif R, 2021, GENES-BASEL, V12, DOI 10.3390/genes12081256
   Sharif R, 2020, INT J BIOL MACROMOL, V158, P502, DOI 10.1016/j.ijbiomac.2020.04.124
   Song JM, 2020, NAT PLANTS, V6, P34, DOI 10.1038/s41477-019-0577-7
   Song XM, 2014, MOL GENET GENOMICS, V289, P541, DOI 10.1007/s00438-014-0833-5
   Sun XX, 2022, GENOME BIOL, V23, DOI 10.1186/s13059-022-02834-4
   Sun Y, 2022, BMC PLANT BIOL, V22, DOI 10.1186/s12870-022-03854-9
   Takada S, 2013, DEVELOPMENT, V140, P1919, DOI 10.1242/dev.094417
   Tang YH, 2019, BMC PLANT BIOL, V19, DOI 10.1186/s12870-019-1920-x
   Turchi L, 2015, J EXP BOT, V66, P5043, DOI 10.1093/jxb/erv174
   Umezawa T, 2006, CURR OPIN BIOTECH, V17, P113, DOI 10.1016/j.copbio.2006.02.002
   Ursache R, 2014, DEVELOPMENT, V141, P1250, DOI 10.1242/dev.103473
   Valliyodan B, 2006, CURR OPIN PLANT BIOL, V9, P189, DOI 10.1016/j.pbi.2006.01.019
   Vernoud V, 2009, PLANT J, V59, P883, DOI 10.1111/j.1365-313X.2009.03916.x
   Wang CM, 2021, BMC PLANT BIOL, V21, DOI 10.1186/s12870-021-03024-3
   Wang D, 2022, FRONT PLANT SCI, V13, DOI 10.3389/fpls.2022.955199
   Wang Dapeng, 2010, Genomics Proteomics & Bioinformatics, V8, P77, DOI 10.1016/S1672-0229(10)60008-3
   Wang J, 2019, ENVIRON EXP BOT, V160, P1, DOI 10.1016/j.envexpbot.2018.12.023
   Wang K, 2022, PHYSIOL PLANTARUM, V174, DOI 10.1111/ppl.13789
   Wang YP, 2012, NUCLEIC ACIDS RES, V40, DOI 10.1093/nar/gkr1293
   Wang Z, 2023, BMC PLANT BIOL, V23, DOI 10.1186/s12870-023-04061-w
   Wu Z, 2022, PLANT CELL PHYSIOL, V63, P1729, DOI 10.1093/pcp/pcac131
   Yang ZH, 2002, MOL BIOL EVOL, V19, P908, DOI 10.1093/oxfordjournals.molbev.a004148
   Yu JY, 2014, BMC GENOMICS, V15, DOI [10.1186/1471-2164-15-3, 10.1186/1471-2199-15-20]
   Yuan PL, 2021, BMC PLANT BIOL, V21, DOI 10.1186/s12870-021-02965-z
   Yue LX, 2021, PLANTA, V253, DOI 10.1007/s00425-021-03630-3
   Zhang JS, 2020, BMC PLANT BIOL, V20, DOI 10.1186/s12870-020-02677-w
   Zhang L, 2022, PEERJ, V10, DOI 10.7717/peerj.13427
   Zhang RX, 2020, FOOD NUTR RES, V64, DOI 10.29219/fnr.v64.3729
   Zhang SX, 2012, PLANT MOL BIOL, V80, P571, DOI 10.1007/s11103-012-9967-1
   Zhang Z, 2006, BMC EVOL BIOL, V6, DOI 10.1186/1471-2148-6-44
   Zhang Z, 2012, BIOCHEM BIOPH RES CO, V419, P779, DOI 10.1016/j.bbrc.2012.02.101
   Zhang ZC, 2022, FRONT PLANT SCI, V13, DOI 10.3389/fpls.2022.841618
   Zhao JG, 2021, INT J MOL SCI, V22, DOI 10.3390/ijms22010117
   Zhao JM, 2018, FRONT PLANT SCI, V9, DOI 10.3389/fpls.2018.01282
   Zhao S, 2021, PHYSIOL PLANTARUM, V172, P1452, DOI 10.1111/ppl.13330
   Zhao Y, 2014, PLANT CELL PHYSIOL, V55, P1142, DOI 10.1093/pcp/pcu054
   Zhou H, 2022, PLANTS-BASEL, V11, DOI 10.3390/plants11081062
NR 67
TC 0
Z9 0
U1 4
U2 4
PU MDPI
PI BASEL
PA ST ALBAN-ANLAGE 66, CH-4052 BASEL, SWITZERLAND
EI 2073-4395
J9 AGRONOMY-BASEL
JI Agronomy-Basel
PD MAY 9
PY 2023
VL 13
IS 5
AR 1324
DI 10.3390/agronomy13051324
PG 18
WC Agronomy; Plant Sciences
WE Science Citation Index Expanded (SCI-EXPANDED)
SC Agriculture; Plant Sciences
GA H2HG9
UT WOS:000994221100001
OA Green Published, gold
DA 2023-07-11
ER

PT J
AU Adhikari, PB
   Zhu, SW
   Liu, XY
   Huang, C
   Xie, LY
   Wu, XY
   He, JL
   Mitsuda, N
   Peters, B
   Brownfield, L
   Nagawa, S
   Kasahara, RD
AF Adhikari, Prakash Babu
   Zhu, Shaowei
   Liu, Xiaoyan
   Huang, Chen
   Xie, Liyang
   Wu, Xiaoyan
   He, Jiale
   Mitsuda, Nobutaka
   Peters, Benjamin
   Brownfield, Lynette
   Nagawa, Shingo
   Kasahara, Ryushiro Dora
TI Discovery of a cis-regulatory element SaeM involved in dynamic
   regulation of synergid-specific MYB98
SO FRONTIERS IN PLANT SCIENCE
LA English
DT Article
DE MYB98 promoter; SaeM; cis-element; synergid cell; dynamic regulation
ID POLLEN-TUBE; CENTRAL CELL; WILD-TYPE; REVEAL
AB MYB98 is a key regulator of the genetic network behind pollen tube attraction toward the female gametophyte. MYB98 is specifically expressed in the synergid cells (SCs), a female gametophyte component cells specialized for pollen tube attraction. However, it had not been clear how exactly MYB98 achieves this specific expression pattern. In the current study, we have determined that a normal SC-specific expression of MYB98 is dependent on a 16-bp-long cis-regulatory element, CATTTACACATTAAAA, freshly named as the " S ynergid-specific A ctivation E lement of M YB98" (SaeM). An 84 bp fragment harboring SaeM in the middle was sufficient to drive exclusively SC-specific expression. The element was present in a significantly large proportion of SC-specific gene promoters and in the promoter of MYB98 homologous genes in the Brassicaceae (pMYB98s). Significance of such family-wide SaeM-like element conservation in exclusive SC-specific expression was confirmed by the Arabidopsis-like activation feature of Brassica oleracea-derived pMYB98 and absence of such feature of pMYB98 derived from a non-Brassicaceae member Prunus persica. Additionally, the yeast-one-hybrid assay showed that the SaeM can be recognized by ANTHOCYANINLESS2 (ANL2) and DAP-seq data further suggested for additional three ANL2 homologs targeting the similar cis-element. Overall, our study has concluded that SaeM plays a crucial role in driving exclusively SC-specific expression of MYB98 and strongly suggests for the involvement of ANL2 and its homologs in its dynamic regulation in planta. Future study on the transcription factors is expected to shed more light on the mechanism behind the process.
C1 [Adhikari, Prakash Babu] Huazhong Agr Univ, Key Lab Hort Plant Biol, Minist Educ, Wuhan, Peoples R China.
   [Adhikari, Prakash Babu; Zhu, Shaowei; Liu, Xiaoyan; Huang, Chen; Wu, Xiaoyan; He, Jiale; Nagawa, Shingo; Kasahara, Ryushiro Dora] Fujian Agr & Forestry Univ, Coll Life Sci, Fuzhou, Fujian, Peoples R China.
   [Adhikari, Prakash Babu; Xie, Liyang; Nagawa, Shingo; Kasahara, Ryushiro Dora] Fujian Agr & Forestry Univ, Hort Plant Biol & Metabol Ctr HBMC, Fuzhou, Fujian, Peoples R China.
   [Mitsuda, Nobutaka] Natl Inst Adv Ind Sci & Technol, Bioprod Res Inst, Tsukuba, Japan.
   [Peters, Benjamin; Brownfield, Lynette] Univ Otago, Sch Biomed Sci, Dept Biochem, Dunedin, New Zealand.
   [Kasahara, Ryushiro Dora] Kumamoto Univ, Int Res Org Adv Sci & Technol IROAST, Kumamoto, Japan.
   [Zhu, Shaowei] Yancheng Jr High Sch, LuMing Rd, Jinan, Jiangsu, Peoples R China.
   [Xie, Liyang] Shaowu Bur Agr & Rural Affairs, Agr Sci Pk Adm Commiss, Fuzhou, Fujian, Peoples R China.
   [Kasahara, Ryushiro Dora] Nagoya Univ, Biosci & Biotechnol Ctr, Chikusa, Nagoya, Aichi, Japan.
C3 Huazhong Agricultural University; Fujian Agriculture & Forestry
   University; Fujian Agriculture & Forestry University; National Institute
   of Advanced Industrial Science & Technology (AIST); University of Otago;
   Kumamoto University; Nagoya University
RP Adhikari, PB (通讯作者)，Huazhong Agr Univ, Key Lab Hort Plant Biol, Minist Educ, Wuhan, Peoples R China.; Adhikari, PB; Kasahara, RD (通讯作者)，Fujian Agr & Forestry Univ, Coll Life Sci, Fuzhou, Fujian, Peoples R China.; Adhikari, PB; Kasahara, RD (通讯作者)，Fujian Agr & Forestry Univ, Hort Plant Biol & Metabol Ctr HBMC, Fuzhou, Fujian, Peoples R China.; Kasahara, RD (通讯作者)，Kumamoto Univ, Int Res Org Adv Sci & Technol IROAST, Kumamoto, Japan.
EM pbadhikari@kangwon.ac.kr; kasahara@bio.nagoya-u.ac.jp
RI Adhikari, Prakash/K-5363-2017
OI Adhikari, Prakash/0000-0002-8221-9895
FU School of Life Sciences, Fujian Agriculture and Forestry University
   [114-712018008]; FAFU-UCR Joint Center, Haixia Institute of Science and
   Technology, Fujian Agriculture and Forestry University [102-118990010];
   Chinese NSFC fund [31970809]; Japanese Society for the Promotion of
   Science (JSPS) [22K21366]
FX The work was supported by start-up funds from the School of Life
   Sciences, Fujian Agriculture and Forestry University (Grant #:
   114-712018008 to RK) and the FAFU-UCR Joint Center, Haixia Institute of
   Science and Technology, Fujian Agriculture and Forestry University
   (Grant #: 102-118990010 to RK). This work was also supported by the
   Chinese NSFC fund (Grant #: 31970809 to RK). This work was also
   supported by a grant-in-aid (22K21366 to R.D.K.) from the Japanese
   Society for the Promotion of Science (JSPS).
CR Adhikari PB, 2020, PLANT MOL BIOL, V103, P9, DOI 10.1007/s11103-020-00987-z
   Alonso-Blanco C, 2016, CELL, V166, P481, DOI 10.1016/j.cell.2016.05.063
   Austin RS, 2016, PLANT J, V88, P490, DOI 10.1111/tpj.13261
   Bailey TL, 2009, NUCLEIC ACIDS RES, V37, pW202, DOI 10.1093/nar/gkp335
   Bailey TL, 1998, BIOINFORMATICS, V14, P48, DOI 10.1093/bioinformatics/14.1.48
   Bent A, 2006, METH MOL B, V343, P87
   Christensen CA, 1997, SEX PLANT REPROD, V10, P49, DOI 10.1007/s004970050067
   Clarke Joseph D, 2009, Cold Spring Harb Protoc, V2009, DOI 10.1101/pdb.prot5177
   Drews Gary N, 2011, Arabidopsis Book, V9, pe0155, DOI 10.1199/tab.0155
   Faure JE, 2002, PLANT J, V30, P481, DOI 10.1046/j.1365-313X.2002.01305.x
   Goodstein DM, 2012, NUCLEIC ACIDS RES, V40, pD1178, DOI 10.1093/nar/gkr944
   GREEN PJ, 1987, EMBO J, V6, P2543, DOI 10.1002/j.1460-2075.1987.tb02542.x
   Guindon S, 2010, SYST BIOL, V59, P307, DOI 10.1093/sysbio/syq010
   Higashiyama T, 2002, J PLANT RES, V115, P149, DOI 10.1007/s102650200020
   Honys D, 2003, PLANT PHYSIOL, V132, P640, DOI 10.1104/pp.103.020925
   Jones DS, 2018, PLANT J, V94, P192, DOI 10.1111/tpj.13848
   Kasahara R. D., 2018, POLLINATION PLANTS, V1st ed, P7
   Kasahara RD, 2005, PLANT CELL, V17, P2981, DOI 10.1105/tpc.105.034603
   Kessler SA, 2011, CURR OPIN PLANT BIOL, V14, P622, DOI 10.1016/j.pbi.2011.07.012
   Kulichova K, 2020, DEVELOPMENT, V147, DOI 10.1242/dev.186742
   Letunic I, 2021, NUCLEIC ACIDS RES, V49, pW293, DOI 10.1093/nar/gkab301
   Li HJ, 2015, PLANT CELL, V27, P2880, DOI 10.1105/tpc.15.00370
   Mitsuda N, 2010, PLANT CELL PHYSIOL, V51, P2145, DOI 10.1093/pcp/pcq161
   Noble JA, 2022, PLANT REPROD, V35, P61, DOI 10.1007/s00497-021-00432-1
   O'Malley RC, 2016, CELL, V165, P1280, DOI 10.1016/j.cell.2016.04.038
   Okuda S, 2009, NATURE, V458, P357, DOI 10.1038/nature07882
   Punwani JA, 2008, SEX PLANT REPROD, V21, P7, DOI 10.1007/s00497-007-0059-3
   Punwani JA, 2007, PLANT CELL, V19, P2557, DOI 10.1105/tpc.107.052076
   Punwani JA, 2008, PLANT J, V55, P406, DOI 10.1111/j.1365-313X.2008.03514.x
   Rabiger DS, 2013, PLOS GENET, V9, DOI 10.1371/journal.pgen.1003783
   Song QX, 2020, GENOME BIOL, V21, DOI 10.1186/s13059-020-02094-0
   Stracke R, 2001, CURR OPIN PLANT BIOL, V4, P447, DOI 10.1016/S1369-5266(00)00199-0
   Susaki D, 2021, PLOS BIOL, V19, DOI 10.1371/journal.pbio.3001123
   Susaki D, 2015, PLANT CELL PHYSIOL, V56, P1031, DOI 10.1093/pcp/pcv031
   Takeuchi H, 2021, PEPTIDES, V142, DOI 10.1016/j.peptides.2021.170572
   Takeuchi H, 2012, PLOS BIOL, V10, DOI 10.1371/journal.pbio.1001449
   Tian F, 2020, NUCLEIC ACIDS RES, V48, pD1104, DOI 10.1093/nar/gkz1020
   Waterhouse AM, 2009, BIOINFORMATICS, V25, P1189, DOI 10.1093/bioinformatics/btp033
   Wu CY, 1998, PLANT J, V14, P673, DOI 10.1046/j.1365-313x.1998.00167.x
   Wu Y, 2022, HORTIC RES-ENGLAND, V9, DOI 10.1093/hr/uhac058
   Zhang MX, 2020, P NATL ACAD SCI USA, V117, P6231, DOI 10.1073/pnas.1909465117
   Zhong S, 2019, SCIENCE, V364, P851, DOI 10.1126/science.aau9564
NR 42
TC 0
Z9 0
U1 2
U2 2
PU FRONTIERS MEDIA SA
PI LAUSANNE
PA AVENUE DU TRIBUNAL FEDERAL 34, LAUSANNE, CH-1015, SWITZERLAND
SN 1664-462X
J9 FRONT PLANT SCI
JI Front. Plant Sci.
PD MAY 8
PY 2023
VL 14
AR 1177058
DI 10.3389/fpls.2023.1177058
PG 16
WC Plant Sciences
WE Science Citation Index Expanded (SCI-EXPANDED)
SC Plant Sciences
GA G8JU9
UT WOS:000991563800001
PM 37223808
OA gold, Green Published
DA 2023-07-11
ER

PT J
AU Farhat, P
   Mandakova, T
   Divisek, J
   Kudoh, H
   German, DA
   Lysak, MA
AF Farhat, Perla
   Mandakova, Terezie
   Divisek, Jan
   Kudoh, Hiroshi
   German, Dmitry A.
   Lysak, Martin A.
TI The evolution of the hypotetraploid Catolobus pendulus genome - the
   poorly known sister species of Capsella
SO FRONTIERS IN PLANT SCIENCE
LA English
DT Article
DE chromosome painting; Hyb-Seq; Arabidopsis-related model systems;
   Brassicaceae; Cruciferae; polyploidy; diploidization; whole-genome
   duplication (WGD)
ID BRASSICACEAE PHYLOGENY; CHLOROPLAST GENOME; RECENT SPECIATION; GENERIC
   LIMITS; DIPLOIDIZATION; ARABIS; SYSTEMATICS; SEQUENCE; DIVERSIFICATION;
   CLASSIFICATION
AB The establishment of Arabidopsis as the most important plant model has also brought other crucifer species into the spotlight of comparative research. While the genus Capsella has become a prominent crucifer model system, its closest relative has been overlooked. The unispecific genus Catolobus is native to temperate Eurasian woodlands, from eastern Europe to the Russian Far East. Here, we analyzed chromosome number, genome structure, intraspecific genetic variation, and habitat suitability of Catolobus pendulus throughout its range. Unexpectedly, all analyzed populations were hypotetraploid (2n = 30, similar to 330 Mb). Comparative cytogenomic analysis revealed that the Catolobus genome arose by a whole-genome duplication in a diploid genome resembling Ancestral Crucifer Karyotype (ACK, n = 8). In contrast to the much younger Capsella allotetraploid genomes, the presumably autotetraploid Catolobus genome (2n = 32) arose early after the Catolobus/Capsella divergence. Since its origin, the tetraploid Catolobus genome has undergone chromosomal rediploidization, including a reduction in chromosome number from 2n = 32 to 2n = 30. Diploidization occurred through end-to-end chromosome fusion and other chromosomal rearrangements affecting a total of six of 16 ancestral chromosomes. The hypotetraploid Catolobus cytotype expanded toward its present range, accompanied by some longitudinal genetic differentiation. The sister relationship between Catolobus and Capsella allows comparative studies of tetraploid genomes of contrasting ages and different degrees of genome diploidization.
C1 [Farhat, Perla; Mandakova, Terezie; Lysak, Martin A.] Masaryk Univ, Cent European Inst Technol CEITEC, Brno, Czech Republic.
   [Mandakova, Terezie] Masaryk Univ, Fac Sci, Dept Expt Biol, Brno, Czech Republic.
   [Divisek, Jan] Masaryk Univ, Fac Sci, Dept Bot & Zool, Brno, Czech Republic.
   [Kudoh, Hiroshi] Kyoto Univ, Ctr Ecol Res, Otsu, Japan.
   [German, Dmitry A.] Altai State Univ, South Siberian Bot Garden, Barnaul, Russia.
   [Lysak, Martin A.] Masaryk Univ, Fac Sci, Natl Ctr Biomol Res NCBR, Brno, Czech Republic.
C3 Masaryk University Brno; Masaryk University Brno; Masaryk University
   Brno; Kyoto University; Altai State University; Masaryk University Brno
RP Lysak, MA (通讯作者)，Masaryk Univ, Cent European Inst Technol CEITEC, Brno, Czech Republic.; Lysak, MA (通讯作者)，Masaryk Univ, Fac Sci, Natl Ctr Biomol Res NCBR, Brno, Czech Republic.
EM martin.lysak@ceitec.muni.cz
FU Czech Science Foundation [21-03909S]
FX This work was supported by a grant from the Czech Science Foundation
   (grant no. 21-03909S).
CR Al-Shehbaz IA, 2006, PLANT SYST EVOL, V259, P89, DOI 10.1007/s00606-006-0415-z
   Al-Shehbaz IA, 2005, NOVON, V15, P519
   Al-Shehbaz IA, 2003, NOVON, V13, P381, DOI 10.2307/3393366
   ALSHEHBAZ IA, 1986, J ARNOLD ARBORETUM, V67, P265, DOI 10.5962/bhl.part.27392
   Anand L, 2022, BMC BIOINFORMATICS, V23, DOI 10.1186/s12859-021-04556-z
   [Anonymous], FLORA CHINA
   Arabidopsis Genome Initiative, 2000, Nature (London), V408, P796, DOI 10.1038/35048692
   Bailey CD, 2006, MOL BIOL EVOL, V23, P2142, DOI 10.1093/molbev/msl087
   Beilstein MA, 2006, AM J BOT, V93, P607, DOI 10.3732/ajb.93.4.607
   Beilstein MA, 2008, AM J BOT, V95, P1307, DOI 10.3732/ajb.0800065
   BERKUTENKO A N, 1984, Botanicheskii Zhurnal (St. Petersburg), V69, P75
   BERKUTENKO A N, 1976, Botanicheskii Zhurnal (St. Petersburg), V61, P1595
   Borowiec ML, 2016, PEERJ, V4, DOI 10.7717/peerj.1660
   Brock JR, 2022, HORTIC RES-ENGLAND, V9, DOI 10.1093/hr/uhab050
   Brown JL, 2018, SCI DATA, V5, DOI 10.1038/sdata.2018.254
   Cabanettes F, 2018, PEERJ, V6, DOI 10.7717/peerj.4958
   Calasan AZ, 2019, FLORA, V260, DOI 10.1016/j.flora.2019.151477
   Delmas M., 2022, EUROPEAN GLACIAL LAN, P295
   Hoang DT, 2018, MOL BIOL EVOL, V35, P518, DOI 10.1093/molbev/msx281
   Divisek J., 2022, ECOGRAPHY, DOI [10.1111/ecog.06293, DOI 10.1111/ECOG.0629, 10.1111/ecog.0629, DOI 10.1111/ECOG.06293]
   Dogan M, 2022, AM J BOT, V109, P1273, DOI 10.1002/ajb2.16042
   Dong Y, 2019, CURR BIOL, V29, pR781, DOI 10.1016/j.cub.2019.07.010
   Douda J, 2014, PLOS ONE, V9, DOI 10.1371/journal.pone.0088709
   Douglas GM, 2015, P NATL ACAD SCI USA, V112, P2806, DOI 10.1073/pnas.1412277112
   Durand EY, 2011, MOL BIOL EVOL, V28, P2239, DOI 10.1093/molbev/msr048
   Earl DA, 2012, CONSERV GENET RESOUR, V4, P359, DOI 10.1007/s12686-011-9548-7
   Evanno G, 2005, MOL ECOL, V14, P2611, DOI 10.1111/j.1365-294X.2005.02553.x
   FELSENSTEIN J, 1985, EVOLUTION, V39, P783, DOI 10.1111/j.1558-5646.1985.tb00420.x
   Fielding AH, 1997, ENVIRON CONSERV, V24, P38, DOI 10.1017/S0376892997000088
   Foxe JP, 2009, P NATL ACAD SCI USA, V106, P5241, DOI 10.1073/pnas.0807679106
   Gallagher TM, 2021, PALEOCEANOGR PALEOCL, V36, DOI 10.1029/2021PA004344
   GBIF.org, 2022, GBIF OCC DOWNL, DOI [10.15468/dl.akbser, DOI 10.15468/DL.AKBSER]
   GBIF.org, 2022, GBIF OCC DOWNL, DOI [10.15468/dl.j52scr, DOI 10.15468/DL.J52SCR]
   GBIF.org, 2022, GBIF OCC DOWNL, DOI [10.15468/dl.ha6uuu, DOI 10.15468/DL.HA6UUU]
   GBIF.org, 2022, GBIF OCC DOWNL, DOI [10.15468/dl.hjpcjd, DOI 10.15468/DL.HJPCJD]
   German DA, 2023, PHYTOKEYS, P127, DOI 10.3897/phytokeys.220.97724
   Green RE, 2010, SCIENCE, V328, P710, DOI 10.1126/science.1188021
   Greiner S, 2019, NUCLEIC ACIDS RES, V47, pW59, DOI 10.1093/nar/gkz238
   Guisan A., 2017, HABITAT SUITABILITY, DOI DOI 10.1017/9781139028271
   Guo YL, 2009, P NATL ACAD SCI USA, V106, P5246, DOI 10.1073/pnas.0808012106
   Guzel Y, 2022, TURK J BOT, V46, P142, DOI [10.55730/1300-008X.2678, 10.3906/bot-2107-6]
   Han TS, 2015, MOL PLANT, V8, P427, DOI 10.1016/j.molp.2014.11.016
   Hendriks KP, 2022, bioRxiv, DOI [10.1101/2022.09.01.506188, 10.1101/2022.09.01.506188, DOI 10.1101/2022.09.01.506188]
   Hendriks KP, 2021, APPL PLANT SCI, V9, DOI 10.1002/aps3.11438
   Herrando-Moraira S, 2019, MOL PHYLOGENET EVOL, V137, P313, DOI 10.1016/j.ympev.2019.05.001
   Hohmann N, 2015, PLANT CELL, V27, P2770, DOI 10.1105/tpc.15.00482
   Hu QJ, 2021, P NATL ACAD SCI USA, V118, DOI [10.1073/pnas.2025711118, 10.1073/pnas.202571111811of7]
   Huang CH, 2016, MOL BIOL EVOL, V33, P394, DOI 10.1093/molbev/msv226
   Jakobsson M, 2007, BIOINFORMATICS, V23, P1801, DOI 10.1093/bioinformatics/btm233
   Jalas J., 1996, ATLAS FLORAE EUROPAE, VVol. 11, P310
   Jin JJ, 2020, GENOME BIOL, V21, DOI 10.1186/s13059-020-02154-5
   Johnson MG, 2019, SYST BIOL, V68, P594, DOI 10.1093/sysbio/syy086
   Karger DN, 2017, SCI DATA, V4, DOI 10.1038/sdata.2017.122
   Koch M, 2001, PLANT SYST EVOL, V227, P209, DOI 10.1007/s006060170049
   Koch MA, 2003, MOL BIOL EVOL, V20, P338, DOI 10.1093/molbev/msg046
   Koch MA, 2008, TAXON, V57, P933, DOI 10.1002/tax.573021
   Koch MA, 2007, MOL BIOL EVOL, V24, P63, DOI 10.1093/molbev/msl130
   Koenig D, 2015, NAT REV GENET, V16, P285, DOI 10.1038/nrg3883
   Kryvokhyzha D, 2019, PLOS GENET, V15, DOI 10.1371/journal.pgen.1007949
   Kueck P, 2014, FRONT ZOOL, V11, DOI 10.1186/s12983-014-0081-x
   LAIBACH F., 1943, BOT ARCH [LEIPZIG], V44, P439
   Larridon I, 2020, FRONT PLANT SCI, V10, DOI 10.3389/fpls.2019.01655
   Letunic I, 2007, BIOINFORMATICS, V23, P127, DOI 10.1093/bioinformatics/btl529
   Lysak MA, 2016, CURR OPIN PLANT BIOL, V30, P108, DOI 10.1016/j.pbi.2016.02.001
   Lysak MA, 2009, MOL BIOL EVOL, V26, P85, DOI 10.1093/molbev/msn223
   Madeira F, 2022, NUCLEIC ACIDS RES, V50, pW276, DOI 10.1093/nar/gkac240
   Malinsky M, 2021, MOL ECOL RESOUR, V21, P584, DOI 10.1111/1755-0998.13265
   Mandakova T, 2019, PLANT CELL, V31, P2596, DOI 10.1105/tpc.19.00366
   Mandakova T, 2018, CURR OPIN PLANT BIOL, V42, P55, DOI 10.1016/j.pbi.2018.03.001
   Mandakova T, 2017, MOL ECOL, V26, P6445, DOI 10.1111/mec.14379
   Mandakova Terezie, 2016, Curr Protoc Plant Biol, V1, P359, DOI 10.1002/cppb.20022
   Mandakova Terezie, 2016, Curr Protoc Plant Biol, V1, P43, DOI 10.1002/cppb.20009
   Mandakova T, 2016, AM J BOT, V103, P1187, DOI 10.3732/ajb.1500452
   Mandakova T, 2010, BMC EVOL BIOL, V10, DOI 10.1186/1471-2148-10-367
   Mandakova T, 2010, PLANT CELL, V22, P2277, DOI 10.1105/tpc.110.074526
   Melicharkova A, 2020, FRONT PLANT SCI, V11, DOI 10.3389/fpls.2020.588856
   Mendoza SP, 2018, ANN BOT-LONDON, V121, P1257, DOI 10.1093/aob/mcy014
   Merow C, 2013, ECOGRAPHY, V36, P1058, DOI 10.1111/j.1600-0587.2013.07872.x
   Mummenhoff K, 1997, BOT J LINN SOC, V125, P183, DOI 10.1006/bojl.1997.0116
   Nikolov LA, 2019, NEW PHYTOL, V222, P1638, DOI 10.1111/nph.15732
   O'Kane SL, 2003, ANN MO BOT GARD, V90, P603, DOI 10.2307/3298545
   Omelchenko DO, 2020, PLANTS-BASEL, V9, DOI 10.3390/plants9040469
   Orsucci M, 2022, ANN BOT-LONDON, V129, P697, DOI 10.1093/aob/mcac044
   Page AJ, 2016, MICROB GENOMICS, V2, DOI 10.1099/mgen.0.000056
   Patterson N, 2012, GENETICS, V192, P1065, DOI 10.1534/genetics.112.145037
   Patton H., 2022, EUROPEAN GLACIAL LAN, P395
   Phillips SJ, 2006, ECOL MODEL, V190, P231, DOI 10.1016/j.ecolmodel.2005.03.026
   Pritchard JK, 2000, GENETICS, V155, P945
   Probatova N. S., 2014, CHROMOSOME NUMBERS V
   Puttick MN, 2019, BIOINFORMATICS, V35, P5321, DOI 10.1093/bioinformatics/btz554
   Rosenberg NA, 2004, MOL ECOL NOTES, V4, P137, DOI 10.1046/j.1471-8286.2003.00566.x
   Schranz ME, 2006, TRENDS PLANT SCI, V11, P535, DOI 10.1016/j.tplants.2006.09.002
   Shah T, 2021, AM J BOT, V108, P1201, DOI 10.1002/ajb2.1682
   Shen XY, 2018, EARTH PLANET SC LETT, V502, P74, DOI 10.1016/j.epsl.2018.08.056
   Slenker M, 2021, FRONT PLANT SCI, V12, DOI 10.3389/fpls.2021.659275
   Slimp M, 2021, APPL PLANT SCI, V9, DOI 10.1002/aps3.11419
   Straub SCK, 2020, APPL PLANT SCI, V8, DOI 10.1002/aps3.11400
   Su QD, 2019, GEOPHYS RES LETT, V46, P10561, DOI 10.1029/2019GL084648
   SWETS JA, 1988, SCIENCE, V240, P1285, DOI 10.1126/science.3287615
   Thomas GWC, 2017, SYST BIOL, V66, P1007, DOI 10.1093/sysbio/syx044
   Tillich M, 2017, NUCLEIC ACIDS RES, V45, pW6, DOI 10.1093/nar/gkx391
   van Andel T, 2019, FRONT PLANT SCI, V10, DOI 10.3389/fpls.2019.01161
   Varela S, 2014, ECOGRAPHY, V37, P1084, DOI 10.1111/j.1600-0587.2013.00441.x
   Vargas OM, 2017, NEW PHYTOL, V214, P1736, DOI 10.1111/nph.14530
   Villaverde T, 2018, NEW PHYTOL, V220, P636, DOI 10.1111/nph.15312
   Viruel J, 2019, FRONT PLANT SCI, V10, DOI 10.3389/fpls.2019.00937
   Warren DL, 2021, ECOGRAPHY, V44, P504, DOI 10.1111/ecog.05485
   Warwick SI, 2006, CAN J BOT, V84, P269, DOI 10.1139/B05-161
   Weiss CL, 2018, BMC BIOINFORMATICS, V19, DOI 10.1186/s12859-018-2128-z
   Weitemier K, 2014, APPL PLANT SCI, V2, DOI 10.3732/apps.1400042
   Wick Ryan R, 2015, Bioinformatics, V31, P3350, DOI 10.1093/bioinformatics/btv383
   Wu ZQ, 2016, MITOCHONDRIAL DNA A, V27, P3460, DOI 10.3109/19401736.2015.1066347
   Wu ZQ, 2016, MITOCHONDRIAL DNA A, V27, P2561, DOI 10.3109/19401736.2015.1038804
   Yang ZH, 2007, MOL BIOL EVOL, V24, P1586, DOI 10.1093/molbev/msm088
   Yardeni G, 2022, MOL ECOL RESOUR, V22, P927, DOI 10.1111/1755-0998.13523
   Calasan AZ, 2021, ECOL EVOL, V11, P12697, DOI 10.1002/ece3.8015
   Zuo S, 2022, PLANT PHYSIOL, V190, P403, DOI 10.1093/plphys/kiac268
NR 117
TC 0
Z9 0
U1 4
U2 4
PU FRONTIERS MEDIA SA
PI LAUSANNE
PA AVENUE DU TRIBUNAL FEDERAL 34, LAUSANNE, CH-1015, SWITZERLAND
SN 1664-462X
J9 FRONT PLANT SCI
JI Front. Plant Sci.
PD MAY 8
PY 2023
VL 14
AR 1165140
DI 10.3389/fpls.2023.1165140
PG 17
WC Plant Sciences
WE Science Citation Index Expanded (SCI-EXPANDED)
SC Plant Sciences
GA G8IY4
UT WOS:000991541300001
PM 37223809
OA Green Published, gold
DA 2023-07-11
ER

PT J
AU Fusani, P
   Aiello, N
   Gianni, S
   Camin, F
   Pagnotta, E
   Bagatta, M
AF Fusani, Pietro
   Aiello, Nicola
   Gianni, Sergio
   Camin, Federica
   Pagnotta, Eleonora
   Bagatta, Manuela
TI Horseradish (Armoracia rusticana G. Gaertn., B. Mey. & Scherb.)
   cultivated in Trentino-Alto Adige (northern Italy) characterized by
   biometric traits and glucosinolate content
SO PLANT GENETIC RESOURCES-CHARACTERIZATION AND UTILIZATION
LA English
DT Article; Early Access
DE Agronomic features; germplasm; glucosinolates; horseradish;
   morphological traits
ID NORDIC HORSERADISH; TEMPERATURE; DIVERSITY; ROOT; ISOTHIOCYANATES;
   BIOAVAILABILITY; PHYTOCHEMICALS; BRASSICACEAE; PRODUCT; PROFILE
AB Horseradish is a crop grown for its edible underground parts. The development of new cultivars is hindered by the species' predominant vegetative reproduction, making it essential to evaluate locally cultivated accessions to identify new types suitable for cultivation. To this end, 11 horseradish accessions from family vegetable gardens in Trentino-Alto Adige, Italy were examined using 26 qualitative and six quantitative morphological descriptors and characterized by the five major glucosinolates (GSLs) present in the rhizome compared to a reference cultivar. A wide range of variability was observed for the considered qualitative morphological traits. The rhizome's top and basal diameters were 9.9 and 6.2 cm, respectively, with an average fresh weight of 521 g. Total GSL content ranged between 79.5 and 133.5 mu mol/g dry weight (DW), with sinigrin (SIN) being the primary component at an average content of 110.0 mu mol/g DW. Differences among the investigated accessions were noted for quantitative traits describing their productive features and for GSL content. A positive correlation was discovered between the biometric traits of the plant's underground parts and the SIN and total GSL content, suggesting a link between the quality and yield of the edible product. According to the multivariate analysis, accessions were grouped into three main clusters: the largest of the reference cultivar and the majority of accessions with similar productive and qualitative traits; another featuring two with good qualitative and productive characteristics. The investigated accessions proved to be a valuable germplasm source for cultivating the species.
C1 [Fusani, Pietro; Aiello, Nicola; Gianni, Sergio] Council Agr Res & Econ, Res Ctr Forestry & Wood, piazza Nicolini 6, I-38123 Trento, Italy.
   [Camin, Federica] Edmund Mach Fdn, Food Qual & Nutr Dept DQAN, via Mach 1, I-38010 San Michele All Adige, Italy.
   [Camin, Federica] Univ Trento, Ctr Agr Food Environm C3A, via Mach 1, I-38010 San Michele All Adige, TN, Italy.
   [Pagnotta, Eleonora; Bagatta, Manuela] Council Agr Res & Econ, Res Ctr Cereal & Ind Crops, via Corticella 133, I-40128 Bologna, Italy.
   [Camin, Federica] IAEA, Vienna Int Ctr, POB 100, A-1400 Vienna, Austria.
C3 Consiglio per la Ricerca in Agricoltura e L'analisi Dell'economia
   Agraria (CREA); Fondazione Edmund Mach; University of Trento; Consiglio
   per la Ricerca in Agricoltura e L'analisi Dell'economia Agraria (CREA);
   International Atomic Energy Agency
RP Fusani, P (通讯作者)，Council Agr Res & Econ, Res Ctr Forestry & Wood, piazza Nicolini 6, I-38123 Trento, Italy.
EM pietro.fusani@crea.gov.it
FU Ministry of Agriculture, Food and Forestry Policies
FX The Ministry of Agriculture, Food and Forestry Policies supported this
   work under the Implementation of the FAO International Treaty on Plant
   Genetic Resources for Food and Agriculture' project. This project aims
   to facilitate research and experimentation in collecting, characterizing
   and evaluating plant genetic resources. The authors thank the
   horseradish growers in Trentino-Alto Adige for generously providing
   propagation materials from their cultivated accessions. We also thank
   Heinrich Abraham of the Laimburg Research Centre and the Sudtiroler
   Baeuerinnenorganisation in Bolzano, Italy, for offering valuable
   information about the study area and granting permission to publish the
   image of the Easter basket (available in online Supplementary Fig. S4).
   Furthermore, we appreciate the Leibniz Institute of Plant Genetics and
   Crop Plant Research (IPK) in Gatersleben, Germany, for supplying the
   Bagameri 93/1 reference cultivar. Lastly, the authors express their
   gratitude to Katharine Ann Gethin for her meticulous revision of the
   text in English.
CR Achleitner A, 2013, HDB ARZNEIUND GEWURZ, P148
   Aeschimann D, 2004, FLORA ALPINA
   Agerbirk N, 2012, PHYTOCHEMISTRY, V77, P16, DOI 10.1016/j.phytochem.2012.02.005
   Agneta R, 2014, PHYTOCHEMISTRY, V106, P178, DOI 10.1016/j.phytochem.2014.06.019
   Agneta R, 2014, SCI HORTIC-AMSTERDAM, V170, P249, DOI 10.1016/j.scienta.2014.03.025
   Agneta R, 2013, GENET RESOUR CROP EV, V60, P1923, DOI 10.1007/s10722-013-0010-4
   Agneta R, 2012, J AGR FOOD CHEM, V60, P7474, DOI 10.1021/jf301294h
   Ball PW, 1964, FLORA EUROPAEA, VI, P284
   Bell L, 2021, FOODS, V10, DOI 10.3390/foods10051055
   Bjorkman M, 2011, PHYTOCHEMISTRY, V72, P538, DOI 10.1016/j.phytochem.2011.01.014
   Bladh K. W., 2011, Journal of Herbs, Spices & Medicinal Plants, V17, P197, DOI 10.1080/10496475.2011.595055
   Bladh KW, 2014, GENET RESOUR CROP EV, V61, P383, DOI 10.1007/s10722-013-0042-9
   Bladh Katarina Wedelsback, 2013, Botanica Lithuanica, V19, P48, DOI 10.2478/botlit-2013-0009
   Blazevic I, 2020, PHYTOCHEMISTRY, V169, DOI 10.1016/j.phytochem.2019.112100
   Burow M, 2016, ADV BOT RES, V80, P15, DOI 10.1016/bs.abr.2016.06.001
   Ciska E, 2017, POL J FOOD NUTR SCI, V67, P301, DOI 10.1515/pjfns-2016-0029
   COURTER JW, 1969, ECON BOT, V23, P156, DOI 10.1007/BF02860621
   Dalla Fior G, 1969, LA NOSTRA FLORA
   Dalla Torre KW, 1909, FLORA GEFURSTETEN GR
   Daubos P, 1998, IND CROP PROD, V7, P187, DOI 10.1016/S0926-6690(97)00047-2
   Dekic MS, 2017, FOOD CHEM, V232, P329, DOI 10.1016/j.foodchem.2017.03.150
   Engelen-Eigles G, 2006, J AGR FOOD CHEM, V54, P328, DOI 10.1021/jf051857o
   Fahey JW, 2001, PHYTOCHEMISTRY, V56, P5, DOI 10.1016/S0031-9422(00)00316-2
   Falk KL, 2007, PLANT BIOLOGY, V9, P573, DOI 10.1055/s-2007-965431
   Farnham MW, 2004, PLANT BREEDING, V123, P60, DOI 10.1046/j.0179-9541.2003.00912.x
   Filipovic V, 2015, PROC ECON FINANC, V22, P105, DOI 10.1016/S2212-5671(15)00232-4
   Fiori A, 1923, NUOVA FLORA ANALITIC
   Galletti S, 2015, J SCI FOOD AGR, V95, P158, DOI 10.1002/jsfa.6697
   Heistinger A, 2007, GENET RESOUR CROP EV, V54, P1623, DOI 10.1007/s10722-007-9265-y
   IUSS Working Group WRB, 2015, WORLD REFERENCE BASE, DOI 10.1017/S0014479706394902
   Katalin IO, 2012, THESIS CORVINUS U BU
   Li X, 2004, J AGR FOOD CHEM, V52, P6950, DOI 10.1021/jf0401827
   Liu SY, 2014, NAT COMMUN, V5, DOI 10.1038/ncomms4930
   Lucchin M, 2003, GENET RESOUR CROP EV, V50, P315, DOI 10.1023/A:1023578207258
   MAGRATH R, 1993, PLANT BREEDING, V111, P55, DOI 10.1111/j.1439-0523.1993.tb00607.x
   Mattioli PA, 1568, DISCORSI NELLI 6 LIB, VII, P406
   Favela-Gonzalez KM, 2020, J FOOD BIOCHEM, V44, DOI 10.1111/jfbc.13414
   Mori E, 2013, SUA STORIA NORMATIVA
   Muller C, 2018, J CHEM ECOL, V44, P1190, DOI 10.1007/s10886-018-1016-3
   Nguyen NM, 2013, FOOD REV INT, V29, P261, DOI 10.1080/87559129.2013.790047
   Pagnotta E, 2017, J AGR FOOD CHEM, V65, P3167, DOI 10.1021/acs.jafc.7b00529
   Papp N, 2018, GENET RESOUR CROP EV, V65, P1893, DOI 10.1007/s10722-018-0663-0
   Pena M, 2022, BIOMED PHARMACOTHER, V151, DOI 10.1016/j.biopha.2022.113145
   Pignatti S, 2017, FLORA DITALIA, V2, P923
   Popovic M, 2020, BIOMOLECULES, V10, DOI 10.3390/biom10020343
   Rao SQ, 2021, PLANT PHYSIOL BIOCH, V161, P222, DOI 10.1016/j.plaphy.2021.02.013
   Rivelli AR, 2016, PLANT SOIL ENVIRON, V62, P307, DOI 10.17221/750/2015-PSE
   Rivelli AR, 2017, EMIR J FOOD AGR, V29, P799, DOI 10.9755/ejfa.2017.v29.i10.1294
   Sampliner D, 2009, ECON BOT, V63, P303, DOI 10.1007/s12231-009-9088-1
   Sarli G, 2012, GENET RESOUR CROP EV, V59, P889, DOI 10.1007/s10722-011-9730-5
   Schonhof I, 2007, AGR ECOSYST ENVIRON, V119, P103, DOI 10.1016/j.agee.2006.06.018
   Shehata A., 2009, Horticultural Reviews, V35, P221
   Sonderby IE, 2010, TRENDS PLANT SCI, V15, P283, DOI 10.1016/j.tplants.2010.02.005
   United States Department of Agriculture (USDA), 2016, US STAND GRAD HORS R
   UPOV, 2001, GUID COND TESTS DIST
   van Dam NM, 2009, PHYTOCHEM REV, V8, P171, DOI 10.1007/s11101-008-9101-9
   Velasco P, 2010, BIOACTIVE FOODS EXTR, V1, P3, DOI [10.1201/b10330-3, DOI 10.1201/B10330-3]
   Verkerk R, 2009, MOL NUTR FOOD RES, V53, pS219, DOI 10.1002/mnfr.200800065
   Walters SA, 2016, PLANT BREEDING, V135, P735, DOI 10.1111/pbr.12413
   Walters SA, 2010, HORTTECHNOLOGY, V20, P267, DOI 10.21273/HORTTECH.20.2.267
   Walters SA, 2021, HORTICULTURAE, V7, DOI 10.3390/horticulturae7070167
   Wathelet J. P., 2004, AGROINDUSTRIA, V3, P257
   Zhang ZZ, 2020, NUTR CANCER, V72, P74, DOI 10.1080/01635581.2019.1619783
NR 63
TC 0
Z9 0
U1 2
U2 2
PU CAMBRIDGE UNIV PRESS
PI CAMBRIDGE
PA EDINBURGH BLDG, SHAFTESBURY RD, CB2 8RU CAMBRIDGE, ENGLAND
SN 1479-2621
EI 1479-263X
J9 PLANT GENET RESOUR-C
JI Plant Genet. Resour.-Charact. Util.
PD 2023 MAY 8
PY 2023
AR PII S1479262123000254
DI 10.1017/S1479262123000254
EA MAY 2023
PG 11
WC Plant Sciences; Genetics & Heredity
WE Science Citation Index Expanded (SCI-EXPANDED)
SC Plant Sciences; Genetics & Heredity
GA F6UJ9
UT WOS:000983673100001
DA 2023-07-11
ER

PT J
AU Noor, W
   Zafar, M
   Ahmad, M
   Althobaiti, AT
   Ramadan, MF
   Makhkamov, T
   Gafforov, Y
   Yuldashev, A
   Mamarakhimov, O
   Kilic, O
   Eid, HF
   Sahin, T
   Sultana, S
   Sadia, B
   Usma, A
   Khan, A
AF Noor, Wajia
   Zafar, Muhammad
   Ahmad, Mushtaq
   Althobaiti, Ashwaq T.
   Ramadan, Mohamed Fawzy
   Makhkamov, Trobjon
   Gafforov, Yusufjon
   Yuldashev, Akramjon
   Mamarakhimov, Oybek
   Kilic, Omer
   Eid, Heba F.
   Sahin, Talip
   Sultana, Shazia
   Sadia, Bibi
   Usma, Anwer
   Khan, Amjad
TI Petiole micromorphology in Brassicaceous taxa and its potential for
   accurate taxonomic identification
SO FLORA
LA English
DT Article
DE Petiole; Anatomy; Brassicaceae; Histology; Microanatomy
ID ANATOMY
AB Petiole anatomy is considered one of the important diagnostic characteristics that can be effectively employed in taxa discrimination at the species level. In this study, comprehensive petiole anatomy of 25 wild Brassicaceae taxa from Northern Baluchistan was carried out to examine variations in petiole anatomical features that are significant in the identification and delimitation of species. The current research first time reported Goldbachia pendula from Pakistan. The study also includes endemic taxa Farsetia hamiltonii. Variations observed among qualitative (shapes of petiole, epidermis, collenchyma, chlorenchyma, sclerenchyma, trichome, cuticle, xylem vessel, phloem, collenchyma, chlorenchyma, sclerenchyma, arrangement and several vascular bundles, presence/absence of pith, the sub-epidermal ring of collenchyma) and quantitative (diameter of petiole, pith, vascular bundles) characteristics of the petiole. Observed shapes of petiole were sulcate, flat, oval or circular with blunt or acute wings. Vascular bundles in petioles were collateral closed, collateral open, bi-collateral, or hadrocentric types with arrangements of single, 1 + 2 (one large central, two lateral) and numerous (2-20). The surfaces of petioles were marked with three types of trichomes unicellular, uniseriate, and multiseriate. Petiole of Physorrhynchus brahuicus was the largest (length 2561.8 mu m, width 2004 mu m). The highest numbers of vascular bundles (20) were observed in the Alyssum desertorum. Conringia orientalis possessed the largest pith (length 1711.6 mu m 850.4 mu m). The parameters were collected into a matrix and statistically analyzed the ability of variables to segregate taxa using Past 4.03. PCA clustering, UPGMA dendrogram revealed comparability and negative correlation at genus, among species of the same genus and distinct species. Via documentation of distinct microscopic petiolar anatomical variables, the study will be significant for the characterization and delimitation of taxa at genus and species level in the family Brassicaceae, the exploration of evolutionary and microclimatic effects on designing anatomy of taxa in distinct floristic regions.
C1 [Noor, Wajia; Zafar, Muhammad; Ahmad, Mushtaq; Sultana, Shazia; Sadia, Bibi; Usma, Anwer; Khan, Amjad] Quaid i Azam Univ, Dept Plant Sci, Plant Systemat & Biodivers Lab, Islamabad 45320, Pakistan.
   [Ahmad, Mushtaq] Pakistan Acad Sci Islamabad, Islamabad, Pakistan.
   [Althobaiti, Ashwaq T.] Taif Univ, Coll Sci, Dept Biol, POB 11099, Taif 21944, Saudi Arabia.
   [Ramadan, Mohamed Fawzy] Umm Al Qura Univ, Fac Appl Med Sci, Dept Clin Nutr, Mecca, Saudi Arabia.
   [Makhkamov, Trobjon] Tashkent State Agrarian Univ, Dept Forestry & landscape design, 2 A Univ Str, Tashkent 100700, Uzbekistan.
   [Gafforov, Yusufjon] New Uzbekistan Univ, 54 Mustaqillik Ave, Tashkent 100007, Uzbekistan.
   [Gafforov, Yusufjon] AKFA Univ, 264 Milliy Bog St, Tashkent 111221, Uzbekistan.
   [Gafforov, Yusufjon] Acad Sci Uzbek, Inst Bot, Mycol Lab, 32 Durmon Yuli, Tashkent 100125, Uzbekistan.
   [Yuldashev, Akramjon] Andijan State Univ, Dept Ecol & Bot, 129 Univ Str, Andijan 170100, Uzbekistan.
   [Mamarakhimov, Oybek] Natl Univ Uzbekistan, Dept Ecol monitoring, Univ St, Tashkent 100174, Uzbekistan.
   [Kilic, Omer] Adiyaman Univ, Fac Pharm, Adiyaman, Turkiye.
   [Eid, Heba F.] AL Azhar Univ, Fac Sci, Cairo, Egypt.
   [Sahin, Talip] Adiyaman Unv, Biol Dept, Inst Sci, Adiyaman, Turkiye.
C3 Quaid I Azam University; Taif University; Umm Al Qura University;
   Academy of Sciences of Uzbekistan; Institute of Botany, Uzbekistan;
   National University of Uzbekistan; Adiyaman University; Egyptian
   Knowledge Bank (EKB); Al Azhar University
RP Zafar, M; Ahmad, M (通讯作者)，Quaid i Azam Univ, Dept Plant Sci, Plant Systemat & Biodivers Lab, Islamabad 45320, Pakistan.; Ahmad, M (通讯作者)，Pakistan Acad Sci Islamabad, Islamabad, Pakistan.
EM zafar@qau.edu.pk; mushtaqflora@hotmail.com
RI Gafforov, Yusufjon/C-5507-2015
OI Gafforov, Yusufjon/0000-0003-3076-4709
FU Deanship of Scientific Research at Umm Al-Qura University
   [23UQU4430043DSR04]
FX Funding The authors would like to thank the Deanship of Scientific
   Research at Umm Al-Qura University for supporting this work by Grant
   Code: 23UQU4430043DSR04.
CR Abbas N, 2022, PLANTS-BASEL, V11, DOI 10.3390/plants11233273
   Aguoru C. U., 2012, African Journal of Plant Science, V6, P403
   Akcin OE, 2011, PAK J BOT, V43, P1437
   Akhtar A, 2022, MICROSC RES TECHNIQ, V85, P591, DOI 10.1002/jemt.23933
   Akhtar R, 2021, RESOUR CONSERV RECY, V168, DOI 10.1016/j.resconrec.2020.105274
   Akinnubi F. M., 2013, African Journal of Plant Science, V7, P608
   Al-Shehbaz IA, 2012, TAXON, V61, P931, DOI 10.1002/tax.615002
   Ali S., 2023, MICROSC RES TECHNIQ
   Amina H, 2020, MICROSC RES TECHNIQ, V83, P446, DOI 10.1002/jemt.23432
   Neto ILD, 2017, NORD J BOT, V35, P207, DOI 10.1111/njb.01324
   El Rabiai G., 2015, BOT RES INT, V8, P36
   Ferreira C, 2022, BRAZ J BOT, V45, P485, DOI 10.1007/s40415-021-00782-0
   Gorovoy P G, 2011, Dokl Biol Sci, V439, P215, DOI 10.1134/S0012496611040016
   Hameed A, 2022, J ANIM PLANT SCI-PAK, V32, P736, DOI 10.36899/JAPS.2022.3.0475
   Hedge I., 1997, SYSTEMATIC GEOGRAPHI
   Jabeen S, 2023, PLANT BIOLOGY, V25, P96, DOI 10.1111/plb.13473
   Jehanzeb Sahira, 2020, Feddes Repertorium, V131, P163, DOI 10.1002/fedr.202000009
   Karaismailoglu MC, 2020, KSU TARIM DOGA DERG, V23, P1535, DOI 10.18016/ksutarimdoga.vi.722766
   Kemka-Evans C., 2021, RECENT RES ADV BIOL, V6, P151
   Kocsis M., 2003, Acta Botanica Hungarica, V45, P345, DOI 10.1556/ABot.45.2003.3-4.9
   Majeed S, 2023, PLANT BIOSYST, V157, P392, DOI 10.1080/11263504.2023.2165553
   Majeed S, 2022, FLORA, V297, DOI 10.1016/j.flora.2022.152178
   Majeed S, 2022, MICROSC RES TECHNIQ, V85, P2801, DOI 10.1002/jemt.24129
   Mohtashamian M, 2022, NORD J BOT, V2022, DOI 10.1111/njb.03417
   Muhammad S, 2019, MICROCHEM J, V149, DOI 10.1016/j.microc.2019.103971
   Okanume O.E., 2022, BIORES, V20, P1388
   OLOWOKUDEJO J D, 1987, Bulletin du Jardin Botanique National de Belgique, V57, P307, DOI 10.2307/3668105
   Ozcan M, 2015, PLANT SYST EVOL, V301, P1995, DOI 10.1007/s00606-015-1209-y
   Qader K.O., 2018, U THI QAR J SCI, V2, P77
   Raziq A, 2010, PAK VET J, V30, P181
   Shah SN, 2019, MICROSC RES TECHNIQ, V82, P1326, DOI 10.1002/jemt.23283
   Sheikh N, 2017, BANGL J PLANT TAXON, V24, P53, DOI 10.3329/bjpt.v24i1.33033
   Tadavi S.C., 2014, J BIOL REGUL HOMEOST, V2, P850
   Talip N, 2017, S AFR J BOT, V111, P111, DOI 10.1016/j.sajb.2017.03.008
   Thacker KD, 2021, FLORA, V278, DOI 10.1016/j.flora.2021.151790
   Ullah F, 2021, MICROSC RES TECHNIQ, V84, P521, DOI 10.1002/jemt.23608
   Yigit N., 2016, RECENT RES DEV MAT S, P113
   Zafar M, 2006, PAKISTAN JOURNAL OF WEED SCIENCE RESEARCH, VOL 12, NOS 1-2, 2006, P99
NR 38
TC 0
Z9 0
U1 0
U2 0
PU ELSEVIER GMBH
PI MUNICH
PA HACKERBRUCKE 6, 80335 MUNICH, GERMANY
SN 0367-2530
EI 1618-0585
J9 FLORA
JI Flora
PD JUN
PY 2023
VL 303
AR 152280
DI 10.1016/j.flora.2023.152280
EA MAY 2023
PG 22
WC Plant Sciences; Ecology
WE Science Citation Index Expanded (SCI-EXPANDED)
SC Plant Sciences; Environmental Sciences & Ecology
GA J1NZ2
UT WOS:001007356700001
DA 2023-07-11
ER

PT J
AU Bootter, MB
   Li, J
   Zhou, WX
   Edwards, D
   Batley, J
AF Bootter, Muhammad Burhan
   Li, Jing
   Zhou, Wenxu
   Edwards, David
   Batley, Jacqueline
TI Diversity of Phytosterols in Leaves of Wild Brassicaceae Species as
   Compared to Brassica napus Cultivars: Potential Traits for Insect
   Resistance and Abiotic Stress Tolerance
SO PLANTS-BASEL
LA English
DT Article
DE phytosterols; phytosterol diversity; insect resistance; abiotic stress
   tolerance; crop improvement; breeding strategy; Brassica napus
ID X ENVIRONMENT INTERACTIONS; CABBAGE ROOT FLY; GENETIC-VARIATION; STEROL
   UTILIZATION; DELIA-RADICUM; BIOSYNTHESIS; GROWTH; RATIO; L.;
   ACCUMULATION
AB Phytosterols are natural compounds found in all higher plants that have a wide variety of roles in plant growth regulation and stress tolerance. The phytosterol composition can also influence the development and reproductive rate of strict herbivorous insects and other important agronomic traits such as temperature and drought tolerance in plants. In this study, we analysed the phytosterol composition in 18 Brassica napus (Rapeseed/canola) cultivars and 20 accessions belonging to 10 related wild Brassicaceae species to explore diverse and novel phytosterol profiles. Plants were grown in a controlled phytotron environment and their phytosterols were analysed using a saponification extraction method followed by GC-MS from the leaf samples. The B. napus cultivars showed slight diversity in eight phytosterols (>0.02%) due to the genotypic effect, whereas the wild accessions showed significant variability in their phytosterol profiles. Of interest, a number of wild accessions were found with high levels of campesterol (HIN20, HIN23, HUN27, HIN30, SARS2, and UPM6563), stigmasterol (UPM6813, UPM6563, ALBA17, and ALBA2), and isofucosterol (SARS12, SAR6, and DMU2). These changes in individual phytosterols, or ratios of phytosterols, can have a significant implication in plant tolerance to abiotic stress and plant insect resistance properties, which can be used in breeding for crop improvement.
C1 [Bootter, Muhammad Burhan; Li, Jing; Zhou, Wenxu; Edwards, David; Batley, Jacqueline] Univ Western Australia, Sch Biol Sci, Perth, WA 6009, Australia.
C3 University of Western Australia
RP Batley, J (通讯作者)，Univ Western Australia, Sch Biol Sci, Perth, WA 6009, Australia.
EM jacqueline.batley@uwa.edu.au
RI Edwards, David/H-3710-2015; Batley, Jacqueline/A-5723-2008
OI Edwards, David/0000-0001-7599-6760; Batley,
   Jacqueline/0000-0002-5391-5824
FU Australian Research Council [DP200100762, DP210100296]; Grains Research
   and Development Corporation [UWA1905-006RTX]
FX This work was funded by the Australian Research Council projects
   DP200100762, DP210100296 and the Grains Research and Development
   Corporation (UWA1905-006RTX).
CR Abiodun OA, 2017, OILSEED CROPS: YIELD AND ADAPTATIONS UNDER ENVIRONMENTAL STRESS, P249
   Aboobucker SI, 2019, FRONT PLANT SCI, V10, DOI 10.3389/fpls.2019.00354
   Agrawal N, 2021, THEOR APPL GENET, V134, P3209, DOI 10.1007/s00122-021-03886-z
   Ahuja I, 2011, SUSTAINABLE AGRICULTURE, VOL 2, P623, DOI 10.1007/978-94-007-0394-0_28
   Amar S, 2009, PLANT BREEDING, V128, P78, DOI 10.1111/j.1439-0523.2008.01531.x
   Amar S, 2008, CROP SCI, V48, P1000, DOI 10.2135/cropsci2007.10.0578
   Baek SA, 2016, J AGR FOOD CHEM, V64, P4426, DOI 10.1021/acs.jafc.6b01323
   Barabaschi D, 2016, PLANT SCI, V242, P3, DOI 10.1016/j.plantsci.2015.07.010
   Behmer ST, 2017, CURR OPIN INSECT SCI, V23, P89, DOI 10.1016/j.cois.2017.08.001
   Behmer ST, 2003, ADV INSECT PHYSIOL, V31, P1, DOI 10.1016/S0065-2806(03)31001-X
   Benveniste P, 2004, ANNU REV PLANT BIOL, V55, P429, DOI 10.1146/annurev.arplant.55.031903.141616
   Chen IW, 2020, J INSECT PHYSIOL, V123, DOI 10.1016/j.jinsphys.2020.104054
   Chen M, 2018, PLANT CELL ENVIRON, V41, P1417, DOI 10.1111/pce.13168
   Deng SS, 2016, SCI CHINA LIFE SCI, V59, P183, DOI 10.1007/s11427-015-4992-3
   Dufourc EJ, 2008, PLANT SIGNAL BEHAV, V3, P133, DOI 10.4161/psb.3.2.5051
   Dumolt JH, 2017, CURR PHARM DESIGN, V23, P5077, DOI 10.2174/1381612823666170725142337
   Eickermann M, 2011, B ENTOMOL RES, V101, P287, DOI 10.1017/S0007485310000489
   Ellis PR, 2000, GENET RESOUR CROP EV, V47, P395, DOI 10.1023/A:1008755411053
   FELDLAUFER MF, 1991, INSECT BIOCHEM, V21, P53, DOI 10.1016/0020-1790(91)90063-K
   Fernandez-Cuesta A, 2012, GRASAS ACEITES, V63, P321, DOI 10.3989/gya.010112
   Gilbert LI, 2005, VITAM HORM, V73, P31, DOI 10.1016/S0083-6729(05)73002-8
   Gols R, 2008, ENTOMOL EXP APPL, V128, P99, DOI 10.1111/j.1570-7458.2008.00681.x
   Gols R, 2008, ECOLOGY, V89, P1616, DOI 10.1890/07-0873.1
   Gols R, 2008, J CHEM ECOL, V34, P132, DOI 10.1007/s10886-008-9429-z
   Gul MK, 2006, EUR J LIPID SCI TECH, V108, P759, DOI 10.1002/ejlt.200600085
   HERBERT EW, 1980, J INSECT PHYSIOL, V26, P287, DOI 10.1016/0022-1910(80)90135-3
   Herve MR, 2018, PLANT BREEDING, V137, P27, DOI 10.1111/pbr.12552
   Hu Q, 2017, CROP J, V5, P127, DOI 10.1016/j.cj.2016.06.005
   IKEKAWA N, 1993, ACCOUNTS CHEM RES, V26, P139, DOI 10.1021/ar00028a002
   Jan HU, 2016, PLOS ONE, V11, DOI 10.1371/journal.pone.0147769
   Janson EM, 2009, J CHEM ECOL, V35, P1309, DOI 10.1007/s10886-009-9713-6
   Jensen EB, 2002, EUPHYTICA, V124, P379, DOI 10.1023/A:1015755306547
   Jing XF, 2014, J INSECT PHYSIOL, V67, P85, DOI 10.1016/j.jinsphys.2014.06.004
   Kaur J, 2018, J AGR SCI TECH-IRAN, V20, P759
   Kumar S, 2011, EUPHYTICA, V179, P461, DOI 10.1007/s10681-011-0351-z
   Lange B.M., 2020, BIORXIV
   Lim TK, 2012, EDIBLE MEDICINAL AND NON-MEDICINAL PLANTS: VOL 1, FRUITS, P1, DOI 10.1007/978-90-481-8661-7
   Moreau RA, 2018, PROG LIPID RES, V70, P35, DOI 10.1016/j.plipres.2018.04.001
   Nes WD, 2011, CHEM REV, V111, P6423, DOI 10.1021/cr200021m
   Obermeier C, 2022, THEOR APPL GENET, V135, P3917, DOI 10.1007/s00122-022-04074-3
   Pandey V, 2014, PLANTA, V239, P1217, DOI 10.1007/s00425-014-2046-x
   Pelgrom KTB, 2015, EUPHYTICA, V202, P297, DOI 10.1007/s10681-014-1306-y
   Rogowska A, 2020, PHYTOCHEM REV, V19, P1525, DOI 10.1007/s11101-020-09708-2
   Schaeffer A, 2001, PLANT J, V25, P605, DOI 10.1046/j.1365-313x.2001.00994.x
   Schaller H, 2003, PROG LIPID RES, V42, P163, DOI 10.1016/S0163-7827(02)00047-4
   Senthil-Kumar M, 2013, PLANT SIGNAL BEHAV, V8, DOI 10.4161/psb.23142
   SINGH R, 1994, ANN APPL BIOL, V125, P457, DOI 10.1111/j.1744-7348.1994.tb04983.x
   Singh R, 2016, PROTOPLASMA, V253, P163, DOI 10.1007/s00709-015-0800-y
   Smykal P, 2018, AGRONOMY-BASEL, V8, DOI 10.3390/agronomy8070119
   SVOBODA JA, 1995, LIPIDS, V30, P263, DOI 10.1007/BF02537831
   Teh L, 2016, THEOR APPL GENET, V129, P181, DOI 10.1007/s00122-015-2621-y
   Velasco L, 2013, CROP SCI, V53, P1589, DOI 10.2135/cropsci2012.10.0593
   Vilahur G, 2019, CURR MED CHEM, V26, P6724, DOI 10.2174/0929867325666180622151438
   Vriet C, 2015, TRENDS PLANT SCI, V20, P301, DOI 10.1016/j.tplants.2015.03.006
   Wang KR, 2012, PLANT PHYSIOL, V158, P1789, DOI 10.1104/pp.111.189217
   Wang SH, 2016, EUPHYTICA, V211, P139, DOI 10.1007/s10681-016-1724-0
   Zhang FN, 2020, CURR OPIN PLANT BIOL, V56, P218, DOI 10.1016/j.pbi.2019.12.013
   Zhang X, 2020, PLANT PHYSIOL BIOCH, V155, P637, DOI 10.1016/j.plaphy.2020.08.021
NR 58
TC 0
Z9 0
U1 4
U2 4
PU MDPI
PI BASEL
PA ST ALBAN-ANLAGE 66, CH-4052 BASEL, SWITZERLAND
EI 2223-7747
J9 PLANTS-BASEL
JI Plants-Basel
PD MAY 1
PY 2023
VL 12
IS 9
AR 1866
DI 10.3390/plants12091866
PG 15
WC Plant Sciences
WE Science Citation Index Expanded (SCI-EXPANDED)
SC Plant Sciences
GA G2KH6
UT WOS:000987504500001
PM 37176924
OA Green Published, gold
DA 2023-07-11
ER

PT J
AU Jackson, AC
   White, OW
   Carine, M
   Chapman, MA
AF Jackson, Amy C.
   White, Oliver W.
   Carine, Mark
   Chapman, Mark A.
TI The role of geography, ecology, and hybridization in the evolutionary
   history of Canary Island Descurainia
SO AMERICAN JOURNAL OF BOTANY
LA English
DT Article
DE ABBA-BABA; biogeography; Descurainia; diversification;
   genotyping-by-sequencing (GBS); hybridization; phylogenetics;
   speciation; species networks
ID MOLECULAR SYSTEMATICS; ADAPTIVE RADIATION; RADSEQ LOCI; GENE FLOW;
   PHYLOGENY; NUCLEAR; DIVERSIFICATION; INTROGRESSION; COLONIZATION;
   BRASSICACEAE
AB PremiseOceanic islands offer the opportunity to understand evolutionary processes underlying rapid diversification. Along with geographic isolation and ecological shifts, a growing body of genomic evidence has suggested that hybridization can play an important role in island evolution. Here we use genotyping-by-sequencing (GBS) to understand the roles of hybridization, ecology, and geographic isolation in the radiation of Canary Island Descurainia (Brassicaceae). MethodsWe carried out GBS for multiple individuals of all Canary Island species and two outgroups. Phylogenetic analyses of the GBS data were performed using both supermatrix and gene tree approaches and hybridization events were examined using D-statistics and Approximate Bayesian Computation. Climatic data were analyzed to examine the relationship between ecology and diversification. ResultsAnalysis of the supermatrix data set resulted in a fully resolved phylogeny. Species networks suggest a hybridization event has occurred for D. gilva, with these results being supported by Approximate Bayesian Computation analysis. Strong phylogenetic signals for temperature and precipitation indicate one major ecological shift within Canary Island Descurainia. ConclusionsInter-island dispersal played a significant role in the diversification of Descurainia, with evidence of only one major shift in climate preferences. Despite weak reproductive barriers and the occurrence of hybrids, hybridization appears to have played only a limited role in the diversification of the group with a single instance detected. The results highlight the need to use phylogenetic network approaches that can simultaneously accommodate incomplete lineage sorting and gene flow when studying groups prone to hybridization; patterns that might otherwise be obscured in species trees.
C1 [Jackson, Amy C.; White, Oliver W.; Chapman, Mark A.] Univ Southampton, Biol Sci, Southampton SO17 1BJ, England.
   [Jackson, Amy C.; White, Oliver W.; Carine, Mark] Nat Hist Museum, Dept Life Sci, Algae Fungi & Plants Div, Cromwell Rd, London SW7 5BD, England.
C3 University of Southampton; Natural History Museum London
RP Chapman, MA (通讯作者)，Univ Southampton, Biol Sci, Southampton SO17 1BJ, England.
EM m.chapman@soton.ac.uk
RI ; Chapman, Mark/E-5260-2011
OI White, Oliver/0000-0001-6444-0310; Jackson, Amy/0000-0003-0660-0181;
   Chapman, Mark/0000-0002-7151-723X
FU Natural Environmental Research Council [NE/L002531/1]
FX The authors would like to thank Rachael Graham and Alfredo
   Reyes-Bentacourt for Canary Island field sampling. We also thank Barbara
   Goodson and Bob Jansen (University of Texas) for providing DNA samples,
   and the Banco de Germoplasma Vegetal (BGV) Seedbank for providing
   Descurainia seeds. We are grateful to the following national parks for
   permits to collect. Cabildo de Tenerife (permit no. 22835), Parque
   Nacional del Teide (permit no. 24339), Cabildo de La Palma (permit no.
   2016005709), Parque Nacional de la Caldera de Taburiente (permit no.
   671303), Parque Nacional Garajonay (permit no. 25771), Cabildo de Gran
   Canaria (permit no. 16267), and Gobierno de Canarias (permit no.
   671303). We would like to thank the reviewers for their helpful and
   insightful comments, which helped improve our manuscript. This work was
   supported by a Ph.D. studentship to ACJ from the Natural Environmental
   Research Council (grant number NE/L002531/1). We acknowledge the use of
   the IRIDIS High Performance Computing Facility, and associated support
   services at the University of Southampton, in the completion of this
   work.
CR Albaladejo RG, 2021, ANN BOT-LONDON, V127, P597, DOI 10.1093/aob/mcaa090
   Allan GJ, 2004, MOL PHYLOGENET EVOL, V32, P123, DOI 10.1016/j.ympev.2003.11.018
   Anderson BM, 2017, PLOS ONE, V12, DOI 10.1371/journal.pone.0171053
   Baird NA, 2008, PLOS ONE, V3, DOI 10.1371/journal.pone.0003376
   Barber JC, 2000, SYST BOT, V25, P633, DOI 10.2307/2666725
   Beaumont MA, 2002, GENETICS, V162, P2025
   Blanco-Pastor JL, 2019, AM J BOT, V106, P1219, DOI 10.1002/ajb2.1352
   Bramwell, 1977, BOT MACARONESIACA, V4, P31
   BROCHMANN C, 1984, NORD J BOT, V4, P729, DOI 10.1111/j.1756-1051.1984.tb02001.x
   Carine MA, 2007, BOT J LINN SOC, V154, P187, DOI 10.1111/j.1095-8339.2007.00657.x
   Choisy M, 2004, MOL ECOL, V13, P955, DOI 10.1111/j.1365-294X.2004.02107.x
   Cornuet JM, 2008, BIOINFORMATICS, V24, P2713, DOI 10.1093/bioinformatics/btn514
   Darriba D, 2020, MOL BIOL EVOL, V37, P291, DOI 10.1093/molbev/msz189
   Doyle J. J., 1991, Molecular techniques in taxonomy., P283
   Eaton DAR, 2015, EVOLUTION, V69, P2587, DOI 10.1111/evo.12758
   Eaton DAR, 2014, BIOINFORMATICS, V30, P1844, DOI 10.1093/bioinformatics/btu121
   Eaton DAR, 2013, SYST BIOL, V62, P689, DOI 10.1093/sysbio/syt032
   Elshire RJ, 2011, PLOS ONE, V6, DOI 10.1371/journal.pone.0019379
   Escudero M, 2014, MOL PHYLOGENET EVOL, V79, P359, DOI 10.1016/j.ympev.2014.06.026
   ESRI, 2019, ARCGIS DESKT REL 10
   Fernandez-Mazuecos M, 2018, SYST BIOL, V67, P250, DOI 10.1093/sysbio/syx062
   Fick SE, 2017, INT J CLIMATOL, V37, P4302, DOI 10.1002/joc.5086
   Fjellheim S, 2009, BOT J LINN SOC, V159, P19, DOI 10.1111/j.1095-8339.2008.00947.x
   Francisco-Ortega J, 2002, AM J BOT, V89, P1984, DOI 10.3732/ajb.89.12.1984
   Francisco-Ortega J, 2000, AM J BOT, V87, P909, DOI 10.2307/2656988
   FranciscoOrtega J, 1997, AM J BOT, V84, P1595, DOI 10.2307/2446622
   FranciscoOrtega J, 1996, P NATL ACAD SCI USA, V93, P4085, DOI 10.1073/pnas.93.9.4085
   Goodson BE, 2006, TAXON, V55, P671, DOI 10.2307/25065643
   Goodson BE, 2011, SYST BOT, V36, P957, DOI 10.1600/036364411X604976
   Graham RE, 2021, SYST BIODIVERS, V19, P507, DOI 10.1080/14772000.2021.1877847
   Green RE, 2010, SCIENCE, V328, P710, DOI 10.1126/science.1188021
   Harter DEV, 2015, ECOL EVOL, V5, P4327, DOI 10.1002/ece3.1682
   Herben T, 2014, BOT J LINN SOC, V174, P384, DOI 10.1111/boj.12139
   Hibbins MS, 2022, GENETICS, V220, DOI 10.1093/genetics/iyab173
   Holder MT, 2001, SYST BIOL, V50, P978, DOI 10.1080/106351501753462911
   Hua X, 2013, AM NAT, V182, P1, DOI 10.1086/670690
   HUDSON RR, 1992, GENETICS, V132, P583
   Irl SDH, 2015, J ECOL, V103, P1621, DOI 10.1111/1365-2745.12463
   Jaen-Molina R, 2021, MOL PHYLOGENET EVOL, V154, DOI 10.1016/j.ympev.2020.106970
   Jones KE, 2014, AM J BOT, V101, P637, DOI 10.3732/ajb.1300390
   Jorgensen TH, 2001, PERSPECT PLANT ECOL, V4, P29, DOI 10.1078/1433-8319-00013
   Juan C, 2000, TRENDS ECOL EVOL, V15, P104, DOI 10.1016/S0169-5347(99)01776-0
   Kim M, 2008, SCIENCE, V322, P1116, DOI 10.1126/science.1164371
   Kim SC, 1996, P NATL ACAD SCI USA, V93, P7743, DOI 10.1073/pnas.93.15.7743
   McCluskey BM, 2015, MOL BIOL EVOL, V32, P635, DOI 10.1093/molbev/msu325
   Mort ME, 2002, SYST BOT, V27, P271
   Patterson N, 2012, GENETICS, V192, P1065, DOI 10.1534/genetics.112.145037
   Perez-Escobar OA, 2020, MOL PHYLOGENET EVOL, V144, DOI 10.1016/j.ympev.2019.106672
   Puppo P, 2015, MOL PHYLOGENET EVOL, V89, P160, DOI 10.1016/j.ympev.2015.04.017
   Revell LJ, 2012, METHODS ECOL EVOL, V3, P217, DOI 10.1111/j.2041-210X.2011.00169.x
   Reyes-Betancort J. Alfredo, 2008, ANALES DEL JARDIN BOTANICO DE MADRID, V65, P25
   RIESEBERG LH, 1991, EVOL TREND PLANT, V5, P65
   Rieseberg LH, 2007, SCIENCE, V317, P910, DOI 10.1126/science.1137729
   Rokas A, 2003, NATURE, V425, P798, DOI 10.1038/nature02053
   Rowe HC, 2011, MOL ECOL, V20, P3499, DOI 10.1111/j.1365-294X.2011.05197.x
   Salichos L, 2013, NATURE, V497, P327, DOI 10.1038/nature12130
   Sankararaman S, 2014, NATURE, V507, P354, DOI 10.1038/nature12961
   Saunders NE, 2005, J ECOL, V93, P649, DOI 10.1111/j.1365-2745.2005.01027.x
   Schmincke H.-U., 1976, Monographiae Biologicae, V30, P67
   Silvertown J, 2005, J ECOL, V93, P653, DOI 10.1111/j.1365-2745.2005.01038.x
   Silvertown J, 2004, J ECOL, V92, P168, DOI 10.1111/j.1365-2745.2004.00853.x
   Stamatakis A, 2014, BIOINFORMATICS, V30, P1312, DOI 10.1093/bioinformatics/btu033
   Steinbauer MJ, 2016, GLOBAL ECOL BIOGEOGR, V25, P792, DOI 10.1111/geb.12425
   Steinbauer MJ, 2012, ECOGRAPHY, V35, P23, DOI 10.1111/j.1600-0587.2011.07064.x
   Than C, 2008, BMC BIOINFORMATICS, V9, DOI 10.1186/1471-2105-9-322
   van Hengstum T, 2012, PLANT SYST EVOL, V298, P1119, DOI 10.1007/s00606-012-0624-6
   Vernot B, 2014, SCIENCE, V343, P1017, DOI 10.1126/science.1245938
   Villa-Machio I, 2020, J BIOGEOGR, V47, P993, DOI 10.1111/jbi.13808
   Warren BH, 2015, ECOL LETT, V18, P200, DOI 10.1111/ele.12398
   White OW, 2020, NEW PHYTOL, V228, P1953, DOI 10.1111/nph.16980
   White OW, 2018, MOL ECOL, V27, P4856, DOI 10.1111/mec.14889
   Whitney KD, 2006, AM NAT, V167, P794, DOI 10.1086/504606
NR 72
TC 0
Z9 0
U1 2
U2 2
PU WILEY
PI HOBOKEN
PA 111 RIVER ST, HOBOKEN 07030-5774, NJ USA
SN 0002-9122
EI 1537-2197
J9 AM J BOT
JI Am. J. Bot.
PD MAY
PY 2023
VL 110
IS 5
DI 10.1002/ajb2.16162
EA APR 2023
PG 12
WC Plant Sciences
WE Science Citation Index Expanded (SCI-EXPANDED)
SC Plant Sciences
GA H6BC8
UT WOS:000978251500001
PM 36990083
OA hybrid
DA 2023-07-11
ER

PT J
AU Golubkina, N
   Antoshkina, M
   Bondareva, L
   Sekara, A
   Campagna, E
   Caruso, G
AF Golubkina, Nadezhda
   Antoshkina, Marina
   Bondareva, Ludmila
   Sekara, Agnieszka
   Campagna, Erica
   Caruso, Gianluca
TI Effect of Foliar Application of Sodium Selenate on Mineral Relationships
   in Brassicaceae Crops
SO HORTICULTURAE
LA English
DT Article
DE Brassica oleracea L; selenium; mineral composition; element interactions
ID SELENIUM ACCUMULATION; ELEMENT COMPOSITION; ZINC; L.; PHOSPHORUS;
   CHROMIUM; CABBAGE; BIOFORTIFICATION; NUTRITION; SILICON
AB The relationships of selenium (Se) with other elements in plants is important for producing functional food with high Se contents and a predicted quality. To unveil the peculiarities of the element interactions, eight botanical varieties of Brassica oleracea L. were grown in similar conditions with or without foliar application of sodium selenate. High varietal differences, elicited by the Se supply, were recorded with regard to the accumulation of the elements examined, except for Mg, P and Si. Cabbage florets (broccoli and cauliflower) were characterized by both the lowest total mineral content and number of elements showing content changes under the Se supply (7-8 out of 25), whereas in Savoy cabbage, the highest number of minerals displayed content changes (13-14 from 25). The Se treatment did not significantly interfere with the high correlation coefficients recorded between Sr-Ca, Co-Ni and Zn-Mg (0.824-0.952). The selenium biofortification value varied from 12 to 138 depending on the species and was inversely correlated with the Si accumulation in the control plants (r = -0.872, p < 0.001). A significant decrease in the correlation coefficients occurred due to the Se supply regarding Zn with P and Co, Ca with Co and Li, Li and V, and Na and Sn, while the V-Pb relationship was significantly enhanced. Among the 25 elements studied, Cr demonstrated the highest number of significant correlation coefficient changes (with K, Na, P, Si, Zn, Cu, Co, I, As, Pb, and V). The results of this research prove the variability of the element interactions under foliar Se treatments in Brassica oleracea plants and reveal, for the first time, an inverse correlation between the Se biofortification level and Si content in untreated plants.
C1 [Golubkina, Nadezhda; Antoshkina, Marina; Bondareva, Ludmila] Fed Sci Ctr Vegetable Prod, Moscow 143072, Russia.
   [Sekara, Agnieszka] Univ Agr, Fac Biotechnol & Hort, Dept Hort, PL-31120 Krakow, Poland.
   [Campagna, Erica] Univ Campania Luigi Vanvitelli, Dept Environm Biol & Pharmaceut Sci & Technol, I-81100 Caserta, Italy.
   [Caruso, Gianluca] Univ Naples Federico II, Dept Agr Sci, I-80055 Naples, Italy.
C3 Agricultural University Krakow; Universita della Campania Vanvitelli;
   University of Naples Federico II
RP Golubkina, N (通讯作者)，Fed Sci Ctr Vegetable Prod, Moscow 143072, Russia.
EM segolubkina45@gmail.com; limont_m@mail.ru; lyuda_bondareva@mail.ru;
   agnieszka.sekara@urk.edu.pl; campagna.erica@yahoo.com; gcaruso@unina.it
RI Sekara, Agnieszka/F-2436-2016; Antoshkina, Marina/U-2045-2018
OI Sekara, Agnieszka/0000-0002-9655-5742; Antoshkina,
   Marina/0000-0002-5510-4873
CR Ahire ML, 2021, PLANT PHYSIOL BIOCH, V169, P291, DOI 10.1016/j.plaphy.2021.11.010
   Ahmad R., 2016, SILICON PLANTS ADV F, DOI [10.1201/9781315369310-13, DOI 10.1201/9781315369310-13]
   Akoumianaki-Ioannidou A., 2016, Australian Journal of Crop Science, V10, P199
   ALFTHAN G, 1984, ANAL CHIM ACTA, V165, P187, DOI 10.1016/S0003-2670(00)85199-5
   Ali M.F., 2021, J ENV AGR SCI, V23, P1
   Antoshkina M.S., 2020, VEG CROPS RUSS, V3, P63, DOI [10.18619/2072-9146-2020-3-63-68, DOI 10.18619/2072-9146-2020-3-63-68]
   Antoshkina M, 2023, PLANTS-BASEL, V12, DOI 10.3390/plants12051020
   Antoshkina M, 2021, FRONT BIOSCI-LANDMRK, V26, P533, DOI [10.52586/4965], 10.52586/4965]
   Bouranis DL, 2023, PLANTS-BASEL, V12, DOI 10.3390/plants12061272
   Broadley MR, 2007, NEW PHYTOL, V173, P677, DOI 10.1111/j.1469-8137.2007.01996.x
   D'Amato R, 2020, J AGR FOOD CHEM, V68, P4075, DOI 10.1021/acs.jafc.0c00172
   Danso OP, 2023, AGRICULTURE-BASEL, V13, DOI 10.3390/agriculture13020416
   Lanza MGDB, 2021, PLANT PHYSIOL BIOCH, V164, P27, DOI 10.1016/j.plaphy.2021.04.026
   de Almeida HJ, 2022, SCI HORTIC-AMSTERDAM, V302, DOI 10.1016/j.scienta.2022.111154
   Fabiano CC, 2015, FRONT PLANT SCI, V6, DOI 10.3389/fpls.2015.00754
   Munoz FF, 2021, CROP SCI, V61, P4218, DOI 10.1002/csc2.20630
   Fu XX, 2023, SUSTAINABILITY-BASEL, V15, DOI 10.3390/su15065361
   Golob A, 2020, PLANT PHYSIOL BIOCH, V150, P234, DOI 10.1016/j.plaphy.2020.02.044
   Golubkina NA, 2018, GEOCHEM INT+, V56, P1263, DOI 10.1134/S0016702918100087
   Golubkina N, 2022, HORTICULTURAE, V8, DOI 10.3390/horticulturae8070597
   Golubkina N, 2021, PLANTS-BASEL, V10, DOI 10.3390/plants10112528
   Golubkina N, 2018, PLANTS-BASEL, V7, DOI 10.3390/plants7040080
   Gui JY, 2022, SCI TOTAL ENVIRON, V853, DOI 10.1016/j.scitotenv.2022.158673
   Handa N, 2018, 3 BIOTECH, V8, DOI 10.1007/s13205-018-1087-4
   Hanus-Fajerska E, 2021, PLANTS-BASEL, V10, DOI 10.3390/plants10061110
   Hasanuzzaman M, 2022, FRONT PLANT SCI, V12, DOI 10.3389/fpls.2021.792770
   Hassan MU, 2022, FRONT ENV SCI-SWITZ, V10, DOI 10.3389/fenvs.2022.990223
   Hu X, 2021, FRONT PLANT SCI, V12, DOI 10.3389/fpls.2021.768523
   Hussain A, 2018, J PLANT GROWTH REGUL, V37, P1413, DOI 10.1007/s00344-018-9831-x
   IUSS Working Group WRB, 2014, INT SOIL CLASS SYST
   Kabata-Pendias A., 2011, TRACE ELEMENTS SOILS, V4th ed.
   Kharchenko V.A., 2021, VEG CROPS RUSS, V1, P79, DOI [10.18619/2072-9146-2021-1-79-86, DOI 10.18619/2072-9146-2021-1-79-86]
   Kidin V.V., 2008, WORKSH AGR CHEM KOLO, P599
   Lesharadevi K, 2021, J BIOTECHNOL, V333, P21, DOI 10.1016/j.jbiotec.2021.04.008
   Li HX, 2020, NEW PHYTOL, V228, P163, DOI 10.1111/nph.16708
   Li L, 2018, BIOMED RES INT, V2018, DOI 10.1155/2018/9248123
   Longchamp M, 2016, PLANT PHYSIOL BIOCH, V98, P128, DOI 10.1016/j.plaphy.2015.11.013
   McKenzie M, 2019, PLANTS-BASEL, V8, DOI 10.3390/plants8100427
   Montaner C, 2023, FRONT NUTR, V9, DOI 10.3389/fnut.2022.1006012
   Morel M, 2009, PLANT PHYSIOL, V149, P894, DOI 10.1104/pp.108.130294
   Newman R, 2019, PLANT FOOD HUM NUTR, V74, P449, DOI 10.1007/s11130-019-00769-z
   ORABI AA, 1982, PLANT SOIL, V69, P67, DOI 10.1007/BF02185704
   Owolabi IA, 2016, S AFR J CHEM-S-AFR T, V69, P67, DOI 10.17159/0379-4350/2016/v69a8
   Patra A., 2020, FOOD SCI REP, V1, P35
   Pavlovic J, 2021, FRONT PLANT SCI, V12, DOI 10.3389/fpls.2021.697592
   Peng Dinghua, 2023, J Environ Manage, V326, P116725, DOI 10.1016/j.jenvman.2022.116725
   Pongrac P, 2019, PLANT SOIL, V434, P151, DOI 10.1007/s11104-018-3628-3
   Rajendra Prasad, 2016, Indian Journal of Fertilisers, V12, P16
   Saeedi M, 2021, PLANTS-BASEL, V10, DOI 10.3390/plants10081537
   Seppanen MM, 2010, PLANT SOIL, V337, P273, DOI 10.1007/s11104-010-0523-y
   Sharma A, 2020, PLANTS-BASEL, V9, DOI 10.3390/plants9010100
   Shiriaev A, 2022, HORTICULTURAE, V8, DOI 10.3390/horticulturae8090800
   Skalny A.V., 2009, ANAL METHODS BIOELEM
   Suarez DL, 2003, J PLANT NUTR, V26, P191, DOI 10.1081/PLN-120016504
   Ulhassan Z, 2019, PLANT PHYSIOL BIOCH, V145, P142, DOI 10.1016/j.plaphy.2019.10.035
   Utoiu E., 2017, Scientific Bulletin. Series F. Biotechnologies, V21, P33
   Wang J, 2022, AGRONOMY-BASEL, V12, DOI 10.3390/agronomy12123121
   Wenneck GS, 2022, PESQUI AGROPECU BRAS, V57, DOI [10.1590/S1678-3921.pab2022.v57.02392, 10.1590/s1678-3921.pab2022.v57.02392]
   White PJ, 2016, ANN BOT-LONDON, V117, P217, DOI 10.1093/aob/mcv180
   Wiesner-Reinhold M, 2017, FRONT PLANT SCI, V8, DOI 10.3389/fpls.2017.01365
   Wu MR, 2020, ECOTOX ENVIRON SAFE, V204, DOI 10.1016/j.ecoenv.2020.111045
   Wu ZC, 2017, ENVIRON EXP BOT, V133, P1, DOI 10.1016/j.envexpbot.2016.09.005
   Xia Q, 2020, FRONT PLANT SCI, V11, DOI 10.3389/fpls.2020.01114
   Yawco N.J., 2018, LIMNOL OCEANOGR, V63, P222902249, DOI [10.1002/Ino.10935, DOI 10.1002/INO.10935]
   Yu L, 2023, HORTICULTURAE, V9, DOI 10.3390/horticulturae9030330
   Yuan LX, 2013, PLOS ONE, V8, DOI 10.1371/journal.pone.0065615
   Zhang M, 2012, SOIL SCI PLANT NUTR, V58, P595, DOI 10.1080/00380768.2012.723603
   Zhang YQ, 2012, PLANT SOIL, V361, P143, DOI 10.1007/s11104-012-1238-z
   Zhang ZW, 2020, PLANTS-BASEL, V9, DOI 10.3390/plants9070904
   Zhao YY, 2019, ECOTOX ENVIRON SAFE, V173, P314, DOI 10.1016/j.ecoenv.2019.01.090
   Zhou XB, 2020, FRONT PLANT SCI, V11, DOI 10.3389/fpls.2020.586421
NR 71
TC 0
Z9 0
U1 1
U2 1
PU MDPI
PI BASEL
PA ST ALBAN-ANLAGE 66, CH-4052 BASEL, SWITZERLAND
EI 2311-7524
J9 HORTICULTURAE
JI Horticulturae
PD APR 27
PY 2023
VL 9
IS 5
AR 535
DI 10.3390/horticulturae9050535
PG 16
WC Horticulture
WE Science Citation Index Expanded (SCI-EXPANDED)
SC Agriculture
GA H6TJ1
UT WOS:000997260500001
OA gold, Green Published
DA 2023-07-11
ER

PT J
AU Ohata, M
   Takada, Y
   Sato, Y
   Okamoto, T
   Murase, K
   Takayama, S
   Suzuki, G
   Watanabe, M
AF Ohata, Mayu
   Takada, Yoshinobu
   Sato, Yui
   Okamoto, Takumi
   Murase, Kohji
   Takayama, Seiji
   Suzuki, Go
   Watanabe, Masao
TI MLPK function is not required for self-incompatibility in the S-29
   haplotype of Brassica rapa L.
SO PLANT REPRODUCTION
LA English
DT Article; Early Access
DE Brassica rapa; MLPK; Pollen-stigma interaction; Self-incompatibility; S
   haplotype; SRK
ID LOCUS RECEPTOR KINASE; S-LOCUS; DOMINANCE RELATIONSHIPS; POLLEN;
   CAMPESTRIS; ARABIDOPSIS; ALLELES; GENES; EVOLUTION; IDENTIFICATION
AB Key messageS(29) haplotype does not require the MLPK function for self-incompatibility in Brassica rapa.Self-incompatibility (SI) in Brassicaceae is regulated by the self-recognition mechanism, which is based on the S-haplotype-specific direct interaction of the pollen-derived ligand, SP11/SCR, and the stigma-side receptor, SRK. M locus protein kinase (MLPK) is known to be one of the positive effectors of the SI response. MLPK directly interacts with SRK, and is phosphorylated by SRK in Brassica rapa. In Brassicaceae, MLPK was demonstrated to be essential for SI in B. rapa and Brassica napus, whereas it is not essential for SI in Arabidopsis thaliana (with introduced SRK and SP11/SCR from related SI species). Little is known about what determines the need for MLPK in SI of Brassicaceae. In this study, we investigated the relationship between S-haplotype diversity and MLPK function by analyzing the SI phenotypes of different S haplotypes in a mlpk/mlpk mutant background. The results have clarified that in B. rapa, all the S haplotypes except the S-29 we tested need the MLPK function, but the S-29 haplotype does not require MLPK for the SI. Comparative analysis of MLPK-dependent and MLPK-independent S haplotype might provide new insight into the evolution of S-haplotype diversity and the molecular mechanism of SI in Brassicaceae.
C1 [Ohata, Mayu; Takada, Yoshinobu; Sato, Yui; Okamoto, Takumi; Watanabe, Masao] Tohoku Univ, Grad Sch Life Sci, Sendai 9808577, Japan.
   [Murase, Kohji; Takayama, Seiji] Univ Tokyo, Grad Sch Agr & Life Sci, Dept Appl Biol Chem, Tokyo 1138657, Japan.
   [Suzuki, Go] Osaka Kyoiku Univ, Div Nat Sci, Kashiwara 5828582, Japan.
   [Okamoto, Takumi] Univ Shizuoka, Dept Pharmaceut Sci, Shizuoka 4228526, Japan.
C3 Tohoku University; University of Tokyo; Osaka University of Education;
   University of Shizuoka
RP Takada, Y; Watanabe, M (通讯作者)，Tohoku Univ, Grad Sch Life Sci, Sendai 9808577, Japan.
EM yoshinobu.takada.b2@tohoku.ac.jp; nabe@ige.tohoku.ac.jp
FU MEXT KAKENHI [JP22H02162, JP22H05179]; JSPS KAKENHI [JP21H02162,
   JP18KT0048, JP21H04711, JP21H05030, JP9K05963, JP22K05581, JP20K05982,
   JP20K05824]
FX AcknowledgementsThe authors thank Hiromi Masuko-Suzuki, Kana Ito, Tai
   Takemoto, Misono Sasaki, Toko Kanomata, and Yuta Takahashi (Tohoku
   University). This work was supported in part by MEXT KAKENHI (Grant
   Numbers JP22H02162 and JP22H05179 to M. W.), JSPS KAKENHI (Grant Numbers
   JP21H02162 and JP18KT0048 to M. W.; JP21H04711, JP21H05030 to S. T.;
   JP9K05963 and JP22K05581 to Y. T.; JP20K05982 to G. S.; JP20K05824 to K.
   M.).
CR Abhinandan K, 2022, TRENDS PLANT SCI, V27, P472, DOI 10.1016/j.tplants.2021.10.011
   Azibi T, 2020, PLANT REPROD, V33, P43, DOI 10.1007/s00497-020-00385-x
   BATEMAN A. J., 1955, HEREDITY, V9, P53, DOI 10.1038/hdy.1955.2
   Charlesworth D, 2003, MOL BIOL EVOL, V20, P1741, DOI 10.1093/molbev/msg170
   Chen F, 2019, INT J MOL SCI, V20, DOI 10.3390/ijms20133303
   Edh K, 2009, GENETICS, V181, P977, DOI 10.1534/genetics.108.090837
   Elhaddad NS, 2014, PLOS ONE, V9, DOI 10.1371/journal.pone.0097161
   Fujii S, 2020, NAT COMMUN, V11, DOI 10.1038/s41467-020-15212-0
   Fujii S, 2018, PLANT REPROD, V31, P15, DOI 10.1007/s00497-017-0319-9
   Fukai E, 2001, MOL GENET GENOMICS, V265, P519, DOI 10.1007/s004380000440
   Fukushima K, 2021, GENES GENET SYST, V96, P127, DOI 10.1266/ggs.20-00066
   Hatakeyama K, 1998, HEREDITY, V80, P241, DOI 10.1046/j.1365-2540.1998.00295.x
   Hatakeyama K, 1998, GENETICS, V149, P1587
   Istace B, 2021, BIOLOGY-BASEL, V10, DOI 10.3390/biology10080732
   Kakita M, 2007, PLANT CELL, V19, P3961, DOI 10.1105/tpc.106.049999
   Kakizaki T, 2003, PLANT CELL PHYSIOL, V44, P70, DOI 10.1093/pcp/pcg009
   KHO YO, 1968, EUPHYTICA, V17, P298
   Kim DS, 2019, SCI HORTIC-AMSTERDAM, V243, P70, DOI 10.1016/j.scienta.2018.08.017
   Kitashiba H, 2011, P NATL ACAD SCI USA, V108, P18173, DOI 10.1073/pnas.1115283108
   Kusaba M, 2001, PLANT CELL, V13, P627, DOI 10.1105/tpc.13.3.627
   Matsushita M, 1996, GENES GENET SYST, V71, P255, DOI 10.1266/ggs.71.255
   Murase K, 2004, SCIENCE, V303, P1516, DOI 10.1126/science.1093586
   Murase K, 2020, NAT COMMUN, V11, DOI 10.1038/s41467-020-18698-w
   NASRALLAH JB, 1993, PLANT CELL, V5, P1325, DOI 10.2307/3869785
   Nasrallah ME, 2002, SCIENCE, V297, P247, DOI 10.1126/science.1072205
   Nishio T, 1996, THEOR APPL GENET, V92, P388, DOI 10.1007/BF00223684
   NOU IS, 1993, SEX PLANT REPROD, V6, P79, DOI 10.1007/BF00227652
   OCKENDON DJ, 1982, EUPHYTICA, V31, P325, DOI 10.1007/BF00021647
   Paetsch M, 2006, HEREDITY, V97, P283, DOI 10.1038/sj.hdy.6800854
   Sakamoto K, 2001, PLANT BREEDING, V120, P155, DOI 10.1046/j.1439-0523.2001.00575.x
   Schopfer CR, 1999, SCIENCE, V286, P1697, DOI 10.1126/science.286.5445.1697
   Shiba H, 2002, PLANT CELL, V14, P491, DOI 10.1105/tpc.010378
   Shimosato H, 2007, PLANT CELL, V19, P107, DOI 10.1105/tpc.105.038869
   STEIN JC, 1991, P NATL ACAD SCI USA, V88, P8816, DOI 10.1073/pnas.88.19.8816
   Suzuki G, 1999, GENETICS, V153, P391
   Takada Y, 2021, PLANTS-BASEL, V10, DOI 10.3390/plants10112467
   Takada Y, 2017, NAT PLANTS, V3, DOI 10.1038/nplants.2017.96
   Takada Y, 2013, G3-GENES GENOM GENET, V3, P719, DOI 10.1534/g3.113.005892
   Takasaki T, 1999, PLANT MOL BIOL, V40, P659, DOI 10.1023/A:1006274525421
   Takasaki T, 2000, NATURE, V403, P913, DOI 10.1038/35002628
   Takayama S, 2000, P NATL ACAD SCI USA, V97, P1920, DOI 10.1073/pnas.040556397
   Takayama S, 2001, NATURE, V413, P534, DOI 10.1038/35097104
   Tarutani Y, 2010, NATURE, V466, P983, DOI 10.1038/nature09308
   Tsuchimatsu T, 2010, NATURE, V464, P1342, DOI 10.1038/nature08927
   Watanabe M, 2000, FEBS LETT, V473, P139, DOI 10.1016/S0014-5793(00)01514-3
   Watanabe M, 2012, P JPN ACAD B-PHYS, V88, P519, DOI 10.2183/pjab.88.519
   Yasuda S, 2017, NAT PLANTS, V3, DOI 10.1038/nplants.2016.206
   Zhang T, 2019, PLANTS-BASEL, V8, DOI 10.3390/plants8120570
NR 48
TC 0
Z9 0
U1 1
U2 1
PU SPRINGER
PI NEW YORK
PA ONE NEW YORK PLAZA, SUITE 4600, NEW YORK, NY, UNITED STATES
SN 2194-7953
EI 2194-7961
J9 PLANT REPROD
JI Plant Reprod.
PD 2023 APR 26
PY 2023
DI 10.1007/s00497-023-00463-w
EA APR 2023
PG 8
WC Plant Sciences; Reproductive Biology
WE Science Citation Index Expanded (SCI-EXPANDED)
SC Plant Sciences; Reproductive Biology
GA E4TT3
UT WOS:000975489600001
PM 37099188
OA hybrid
DA 2023-07-11
ER

PT J
AU Szwarc, J
   Niemann, J
   Bocianowski, J
   Kaczmarek, J
   Dogu, MZ
   Nowicka, A
AF Szwarc, Justyna
   Niemann, Janetta
   Bocianowski, Jan
   Kaczmarek, Joanna
   Dogu, Mehmet Zafer
   Nowicka, Alicja
TI Improving the Selection Efficiency of Breeding Material within
   Interspecific Brassicaceae Hybrids with Genomic Prediction and
   Phenotyping
SO AGRICULTURE-BASEL
LA English
DT Article
DE marker-assisted selection; interspecific hybrids; blackleg resistance;
   field evaluation; SSR markers
ID BRASSICA-NAPUS; LEPTOSPHAERIA-MACULANS; BLACKLEG RESISTANCE; RAPD
   MARKERS; MOLECULAR MARKERS; GENE; IDENTIFICATION; TRAITS; PROTOGYNY;
   HYBRIDS
AB Various molecular markers can be applied to accelerate the breeding process of Brassicaceae plants. The aim of the present study was to assess the usefulness of available markers connected to blackleg resistance and to screen for markers linked to genes influencing major morphological characteristics, suitable for the further selection of Brassicaceae hybrids. Combining the field and molecular results allowed for the selection of useful SSR markers, including mstg004 and mstg027 markers connected to the color of the flowers and marker mstg038 associated with stem color. The field trails were also conducted to investigate the level of blackleg resistance, which permitted the selection of rapeseed hybrids with B. fruticulosa, B. carinata, and S. alba exhibiting the lowest infestation. Furthermore, the functionality of some of the resistance-linked markers was confirmed. The importance of interspecific hybridization and the use of marker-assisted selection are discussed, and the high utility of presented markers in further studies is highlighted.
C1 [Szwarc, Justyna; Niemann, Janetta; Dogu, Mehmet Zafer; Nowicka, Alicja] Poznan Univ Life Sci, Dept Genet & Plant Breeding, Dojazd 11, PL-60632 Poznan, Poland.
   [Bocianowski, Jan] Poznan Univ Life Sci, Dept Math & Stat Methods, Wojska Polskiego 28, PL-60637 Poznan, Poland.
   [Kaczmarek, Joanna] Polish Acad Sci, Inst Plant Genet, Strzeszynska 34, PL-60479 Poznan, Poland.
C3 Poznan University of Life Sciences; Poznan University of Life Sciences;
   Polish Academy of Sciences; Institute of Plant Genetics of the Polish
   Academy of Sciences
RP Niemann, J (通讯作者)，Poznan Univ Life Sci, Dept Genet & Plant Breeding, Dojazd 11, PL-60632 Poznan, Poland.
EM justyna.szwarc@up.poznan.pl; janetta.niemann@up.poznan.pl;
   jan.bocianowski@up.poznan.pl; jkac@igr.poznan.pl
RI Attia, KOTB A/U-4076-2017; Szwarc, Justyna/IQV-9463-2023
OI Attia, KOTB A/0000-0002-2992-1765; Szwarc, Justyna/0000-0002-1018-1349;
   Bocianowski, Jan/0000-0002-0102-0084; Kaczmarek,
   Joanna/0000-0001-6437-5678
FU Polish Ministry of Agriculture and Rural Development [27]
FX This research was funded by the Polish Ministry of Agriculture and Rural
   Development, project number 27.
CR Abbas SJ, 2009, PAK J BOT, V41, P167
   Allender CJ, 2010, BMC PLANT BIOL, V10, DOI 10.1186/1471-2229-10-54
   ALSHEHBAZ IA, 1977, SYST BOT, V2, P327, DOI 10.2307/2418468
   Aytac Z, 2009, AFR J BIOTECHNOL, V8, P3547
   Bocianowski J, 2012, IND CROP PROD, V36, P135, DOI 10.1016/j.indcrop.2011.08.019
   Bocianowski J, 2011, EUPHYTICA, V181, P89, DOI 10.1007/s10681-011-0424-z
   Chalhoub B, 2014, SCIENCE, V345, P950, DOI 10.1126/science.1253435
   Chrungu B, 1999, THEOR APPL GENET, V98, P608, DOI 10.1007/s001220051111
   El-Soda M, 2014, J EXP BOT, V65, P697, DOI 10.1093/jxb/ert434
   Ferdous MJ, 2019, PLANTS-BASEL, V8, DOI 10.3390/plants8120583
   Friedman J, 2009, NEW PHYTOL, V181, P489, DOI 10.1111/j.1469-8137.2008.02664.x
   Huang YJ, 2016, THEOR APPL GENET, V129, P169, DOI 10.1007/s00122-015-2620-z
   Katche E, 2019, CROP BREED GENET GEN, V1, P1, DOI DOI 10.20900/CBGG20190007
   Khalid M, 2010, PAK J BOT, V42, P2995
   Kole C, 2002, MOL BREEDING, V9, P201, DOI 10.1023/A:1019759512347
   Larkan NJ, 2013, NEW PHYTOL, V197, P595, DOI 10.1111/nph.12043
   Li GH, 2019, BMC GENOMICS, V20, DOI 10.1186/s12864-019-5693-2
   Mayerhofer R, 2005, GENETICS, V171, P1977, DOI 10.1534/genetics.105.049098
   NEI M, 1979, P NATL ACAD SCI USA, V76, P5269, DOI 10.1073/pnas.76.10.5269
   Niemann J, 2020, OPEN LIFE SCI, V15, P711, DOI 10.1515/biol-2020-0074
   Pilet ML, 2001, CROP SCI, V41, P197, DOI 10.2135/cropsci2001.411197x
   Plieske J, 2001, THEOR APPL GENET, V102, P483, DOI 10.1007/s001220051671
   Raman R, 2012, CROP PASTURE SCI, V63, P1007, DOI 10.1071/CP12255
   Raman R, 2012, THEOR APPL GENET, V125, P405, DOI 10.1007/s00122-012-1842-6
   Rashid MH, 2018, PLANT BREEDING, V137, P402, DOI 10.1111/pbr.12587
   Razavi AC, 2021, PUBLIC HEALTH NUTR, V24, P2297, DOI 10.1017/S1368980020002256
   ROY NN, 1984, EUPHYTICA, V33, P295, DOI 10.1007/BF00021125
   Rygulla W, 2007, PHYTOPATHOLOGY, V97, P1391, DOI 10.1094/PHYTO-97-11-1391
   Siemens J., 2002, Czech Journal of Genetics and Plant Breeding, V38, P155
   Snowdon RJ, 2000, THEOR APPL GENET, V101, P1008, DOI 10.1007/s001220051574
   Snowdon RJ, 2004, PLANT BREEDING, V123, P1, DOI 10.1111/j.1439-0523.2003.00968.x
   Sohn SI, 2022, GENES-BASEL, V13, DOI 10.3390/genes13081442
   Somers DJ, 2001, GENOME, V44, P1077, DOI 10.1139/gen-44-6-1077
   SONG K, 1995, THEOR APPL GENET, V90, P1, DOI 10.1007/BF00220989
   Starzycka-Korbas E, 2021, J PLANT PATHOL, V103, P185, DOI 10.1007/s42161-020-00705-0
   Szwarc J, 2022, CURR ISSUES MOL BIOL, V44, P4290, DOI 10.3390/cimb44090295
   Szwarc J, 2021, AGRICULTURE-BASEL, V11, DOI 10.3390/agriculture11020094
   Tamura K, 2005, BREEDING SCI, V55, P247, DOI 10.1270/jsbbs.55.247
   Tang QW, 2017, MOL BREEDING, V37, DOI 10.1007/s11032-017-0752-3
   Thompson JA, 1998, CROP SCI, V38, P1348, DOI [10.2135/cropsci1998.0011183X003800050033x, 10.2135/cropsci1998.0011183X003800050035x, 10.2135/cropsci1998.0011183X003800050034x]
   Tonguc M, 2004, PLANT BREEDING, V123, P587, DOI 10.1111/j.1439-0523.2004.00987.x
   Van de Wouw AP, 2022, AGRONOMY-BASEL, V12, DOI 10.3390/agronomy12050985
   Wang LI, 2004, CANCER CAUSE CONTROL, V15, P977, DOI 10.1007/s10552-004-1093-1
   You MP, 2016, J PHYTOPATHOL, V164, P291, DOI 10.1111/jph.12456
   Yu CY, 2005, THEOR APPL GENET, V110, P511, DOI 10.1007/s00122-004-1858-7
   Yu FQ, 2013, THEOR APPL GENET, V126, P307, DOI 10.1007/s00122-012-1919-2
   Zhang N, 2020, SCI REP-UK, V10, DOI 10.1038/s41598-020-63165-7
   Zhang XX, 2018, MOL GENET GENOMICS, V293, P359, DOI 10.1007/s00438-017-1390-5
   Zhang XH, 2018, CROP PASTURE SCI, V69, P40, DOI 10.1071/CP16401
NR 49
TC 0
Z9 0
U1 1
U2 1
PU MDPI
PI BASEL
PA ST ALBAN-ANLAGE 66, CH-4052 BASEL, SWITZERLAND
EI 2077-0472
J9 AGRICULTURE-BASEL
JI Agriculture-Basel
PD APR 26
PY 2023
VL 13
IS 5
AR 962
DI 10.3390/agriculture13050962
PG 16
WC Agronomy
WE Science Citation Index Expanded (SCI-EXPANDED)
SC Agriculture
GA H2AO1
UT WOS:000994045700001
OA gold
DA 2023-07-11
ER

PT J
AU Jakovljevic, K
   Misljenovic, T
   van der Ent, A
   Baker, AJM
   Andrejic, G
   Tomovic, G
   Echevarria, G
AF Jakovljevic, Ksenija
   Misljenovic, Tomica
   van der Ent, Antony
   Baker, Alan J. M.
   Andrejic, Gordana
   Tomovic, Gordana
   Echevarria, Guillaume
TI Zinc (hyper)accumulation in Cardamine waldsteinii: from discovery in the
   herbarium to validation in the field
SO PLANT BIOSYSTEMS
LA English
DT Article; Early Access
DE Metallophyte; hypertolerance; Brassicaceae; herbarium specimens; X-ray
   fluorescence spectroscopy
ID PLANTS; ARABIDOPSIS; STRATEGIES; SOIL
AB X-ray Fluorescence Spectroscopy (XRF) is a non-destructive analytical technique that has recently been developed as a tool for high throughput screening for the discovery of trace element hyperaccumulator species in herbarium collections. Herbarium XRF analysis was undertaken of representatives of the Brassicaceae family in the two herbaria in Belgrade (Serbia). This was coupled to field collection and chemical analysis of new samples of Cardamine waldsteinii. The data revealed a potentially new zinc hyperaccumulator species, C. waldsteinii, with 3050 mg kg(-1) Zn in its leaves. This compares to 2210 mg kg(-1) in the leaves of this species collected from the field. These values are below the notional hyperaccumulation threshold for zinc but are nevertheless unusual. The remarkably high accumulation factor for zinc are suggestive of the exceptional potential of C. waldsteinii for zinc uptake, even in non-metalliferous, zinc-deficient soils. We recommend following up this study with experimental investigations on C. waldsteinii to elucidate its ecophysiology and its zinc tolerance and accumulation characteristics.
C1 [Jakovljevic, Ksenija; Misljenovic, Tomica; Tomovic, Gordana] Univ Belgrade, Inst Bot & Bot Garden, Fac Biol, Belgrade 11000, Serbia.
   [van der Ent, Antony; Baker, Alan J. M.; Echevarria, Guillaume] Univ Lorraine, Lab Sols & Environm, INRAE, Lorraine, France.
   [van der Ent, Antony; Baker, Alan J. M.; Echevarria, Guillaume] Univ Queensland, Sustainable Minerals Inst, Ctr Mined Land Rehabil, Brisbane, Qld, Australia.
   [van der Ent, Antony] Wageningen Univ & Res, Lab Genet, Wageningen, Netherlands.
   [van der Ent, Antony; Baker, Alan J. M.; Echevarria, Guillaume] Econick, Nancy, France.
   [Baker, Alan J. M.] Univ Melbourne, Sch Biosci, Parkville, Vic, Australia.
   [Andrejic, Gordana] Univ Belgrade, Inst Applicat Nucl Energy INEP, Belgrade, Serbia.
C3 University of Belgrade; INRAE; Universite de Lorraine; University of
   Queensland; Wageningen University & Research; University of Melbourne;
   University of Belgrade
RP Jakovljevic, K (通讯作者)，Univ Belgrade, Inst Bot & Bot Garden, Fac Biol, Belgrade 11000, Serbia.
EM kjakovljevic@bio.bg.ac.rs
RI van der Ent, Antony/A-7486-2015
OI van der Ent, Antony/0000-0003-0922-5065; Jakovljevic,
   Ksenija/0000-0002-1457-6807; Andrejic, Gordana/0000-0002-5515-9321
CR Abubakari F, 2021, METALLOMICS, V13, DOI 10.1093/mtomcs/mfab008
   [Anonymous], 1974, EUPHR PIL IRR PROJ M
   [Anonymous], 1993, SOIL SURV MAN, P18
   Baker A. J. M., 1992, P291
   BAKER AJM, 1981, J PLANT NUTR, V3, P643, DOI 10.1080/01904168109362867
   Baker AJM, 2002, NEW PHYTOL, V155, P1, DOI 10.1046/j.1469-8137.2002.00449_1.x
   BAKER AJM, 1987, NEW PHYTOL, V106, P93
   Belloeil C, 2021, METALLOMICS, V13, DOI 10.1093/mtomcs/mfab045
   Both EB, 2020, SCI TOTAL ENVIRON, V703, DOI 10.1016/j.scitotenv.2019.135041
   Both EB, 2018, BBA-GEN SUBJECTS, V1862, P2354, DOI 10.1016/j.bbagen.2018.01.006
   BRASSIBASE, 2022, TOOLS BIOL RES BRASS
   Carlsen T, 2009, ANN MO BOT GARD, V96, P215, DOI 10.3417/2007047
   Chaney RL., 2021, AGROMINING FARMING M, P1, DOI [10.1007/978-3-030-58904-2_1, DOI 10.1007/978-3-030-58904-2, DOI 10.1007/978-3-030-58904-2_1]
   Cui LW, 2018, PLANT SOIL, V425, P577, DOI 10.1007/s11104-018-3587-8
   Drozdova I, 2019, APPL GEOCHEM, V108, DOI 10.1016/j.apgeochem.2019.104377
   Fick SE, 2017, INT J CLIMATOL, V37, P4302, DOI 10.1002/joc.5086
   Gei V, 2020, BOT J LINN SOC, V194, P1, DOI 10.1093/botlinnean/boaa029
   Gupta N, 2016, REV ENVIRON SCI BIO, V15, P89, DOI 10.1007/s11157-016-9390-1
   ISO, 1995, 114661995 ISO
   ISO 10390, 1994, 10390 ISO
   ISO 6636/2, 1981, 66362 ISO
   Jakovljevic K, 2021, ENVIRON SCI POLLUT R, V28, P20668, DOI 10.1007/s11356-020-11952-0
   Koch MA, 2000, MOL BIOL EVOL, V17, P1483, DOI 10.1093/oxfordjournals.molbev.a026248
   Lakusic Dmitar, 2006, Willdenowia, V36, P177, DOI 10.3372/wi.36.36115
   Lin LJ, 2014, ENVIRON MONIT ASSESS, V186, P4051, DOI 10.1007/s10661-014-3679-8
   McGrath D, 1996, SCI TOTAL ENVIRON, V178, P37, DOI 10.1016/0048-9697(95)04795-6
   Nkrumah PN, 2018, ECOL RES, V33, P675, DOI 10.1007/s11284-017-1542-4
   NKRUMAH PN, 2021, AGROMINING FARMING M, P23, DOI DOI 10.1007/978-3-030-58904-2_2
   Palmgren MG, 2008, TRENDS PLANT SCI, V13, P464, DOI 10.1016/j.tplants.2008.06.005
   POWO, 2022, ABOUT US
   Purwadi I, 2021, AGROMINING FARMING M, P183, DOI [10.1007/978-3-030-58904-2_9, DOI 10.1007/978-3-030-58904-2_9]
   Purwadi I, 2022, PLANT METHODS, V18, DOI 10.1186/s13007-022-00958-z
   Quinn Colin F., 2010, BMC Ecology, V10, P19, DOI 10.1186/1472-6785-10-19
   Reeves RD, 2018, NEW PHYTOL, V218, P407, DOI 10.1111/nph.14907
   Sabovljevic M, 2022, BOT SERB, V46, P125, DOI 10.2298/BOTSERB2201125S
   Stein RJ, 2017, NEW PHYTOL, V213, P1274, DOI 10.1111/nph.14219
   Thiers B., 2022, INDEX HERBARIORUM GL
   Tomovic G, 2018, ENVIRON SCI POLLUT R, V25, P507, DOI 10.1007/s11356-017-0445-9
   van der Ent A, 2021, AGROMINING FARMING M, P99, DOI [10.1007/978-3-030-58904-2_6, DOI 10.1007/978-3-030-58904-2_6]
   van der Ent A, 2019, J GEOCHEM EXPLOR, V202, P49, DOI 10.1016/j.gexplo.2019.03.013
   van der Ent A, 2019, SCI REP-UK, V9, DOI 10.1038/s41598-019-40050-6
   van der Ent A, 2015, FRONT PLANT SCI, V6, DOI 10.3389/fpls.2015.00554
   van der Ent A, 2013, PLANT SOIL, V362, P319, DOI 10.1007/s11104-012-1287-3
   Van Reeuwijk L., 2002, PROCEDURES SOIL ANAL
   Vukoicic D, 2020, MINERALS-BASEL, V10, DOI 10.3390/min10030269
   Wang AS, 2006, PLANT SOIL, V281, P325, DOI 10.1007/s11104-005-4642-9
   WFO, 2022, ABOUT US
   Xiang JQ, 2019, OPEN LIFE SCI, V14, P318, DOI 10.1515/biol-2019-0035
   Yuan LX, 2013, PLOS ONE, V8, DOI 10.1371/journal.pone.0065615
NR 49
TC 0
Z9 0
U1 1
U2 1
PU TAYLOR & FRANCIS LTD
PI ABINGDON
PA 2-4 PARK SQUARE, MILTON PARK, ABINGDON OR14 4RN, OXON, ENGLAND
SN 1126-3504
EI 1724-5575
J9 PLANT BIOSYST
JI Plant Biosyst.
PD 2023 APR 19
PY 2023
DI 10.1080/11263504.2023.2204318
EA APR 2023
PG 7
WC Plant Sciences
WE Science Citation Index Expanded (SCI-EXPANDED)
SC Plant Sciences
GA F0FC0
UT WOS:000979181400001
DA 2023-07-11
ER

PT J
AU Ranjbar, M
   Karami, S
AF Ranjbar, M.
   Karami, S.
TI Pollen morphology of some genera selected tribe Alysseae (Brassicaceae)
SO PLANT BIOSYSTEMS
LA English
DT Article; Early Access
DE Brachypus; Clastopus; Fibigia; Irania; Physoptychis; palynology; SEM;
   Straussiella
ID PHYLOGENETIC-RELATIONSHIPS; SYSTEMATICS; CHARACTERS; CRUCIFERAE;
   DATABASE; FLORA; TAXA
AB The tribe Alysseae (Brassicaceae) contains the genera Brachypus, Clastopus, Fibigia, Irania, Physoptychis, and Straussiella. Little is known about the pollen morphology in these taxa. In this study, pollen from 11 species and one variety representing some of the genera in the tribe Alysseae were examined using light microscopy (LM) and scanning electron microscopy (SEM). The size of pollen is the smallest in Brachypus tabriziana (30.23 mu m), conversely, the largest in Irania umbellata (47.17 mu m) and Clastopus vestitus (46.60 mu m) in the Alysseae. The pollen morphology of Irania umbellata deviated from I. multicaulis and was distinct in having perprolate, ornamentation reticulate, the thickest exine, and the polar axis length. In this study, the pollen morphology of some species of Fibigia, Brachypus, and Irania, was previously placed in the Fibigia genus in order to determine the significance of pollen features as taxonomic characters. In addition, our results indicated that Clastopus differs from the related genera Physoptychis and Straussiella, and pollen morphology conforms to the separation of the three genera. These results support research phylogenetic studies in the Alysseae. Based on the above evidence, the three new combinations such as Brachypus kermanshahensis, B. khoshyelaqensis, and B. tabriziana proposed.
C1 [Ranjbar, M.; Karami, S.] Bu Ali Sina Univ, Dept Biol, Herbarium Div, Hamadan, Iran.
   [Ranjbar, M.] Bu Ali Sina Univ, Dept Biol, Herbarium Div, POB 65175-4111, Hamadan, Iran.
C3 Bu Ali Sina University; Bu Ali Sina University
RP Ranjbar, M (通讯作者)，Bu Ali Sina Univ, Dept Biol, Herbarium Div, POB 65175-4111, Hamadan, Iran.
EM ranjbar@basu.ac.ir
CR Ahmad M, 2018, MICROSC RES TECHNIQ, V81, P1004, DOI 10.1002/jemt.23066
   Al-Shehbaz IA, 2006, PLANT SYST EVOL, V259, P89, DOI 10.1007/s00606-006-0415-z
   Al-Shehbaz IA., 2019, TYPIFICATION E BOISS
   Al-Shehbaz IA, 2012, TAXON, V61, P931, DOI 10.1002/tax.615002
   ALSHEHBAZ IA, 1987, J ARNOLD ARBORETUM, V68, P185, DOI 10.5962/bhl.part.11932
   Appel O, 2003, FA GE VAS P, V5, P75
   Asgari Nematian M., 2021, NORD J BOT, V2022, P03394
   Assadi M, 2017, FLORA IRAN, V143, P1
   Barthlott W., 1981, Nordic Journal of Botany, V1, P345, DOI 10.1111/j.1756-1051.1981.tb00704.x
   Baser B., 2018, BITLIS EREN U J SCI, V8, P60, DOI [10.17678/beuscitech.402885, DOI 10.17678/BEUSCITECH.402885]
   Behcet Lutfi, 2002, Turkish Journal of Botany, V26, P491
   Beilstein MA, 2006, AM J BOT, V93, P607, DOI 10.3732/ajb.93.4.607
   Boissier E., 1867, FLORA ORIENTALIS, V1, P256
   Bornmuller J., 1906, REPERTOTIUM NOVARUM, V3, P114
   Cecchi L, 2011, PLANT BIOSYST, V145, P818, DOI 10.1080/11263504.2011.580789
   Cecchi L, 2010, ANN BOT-LONDON, V106, P751, DOI 10.1093/aob/mcq162
   Celik N, 2007, BOT J LINN SOC, V154, P393, DOI 10.1111/j.1095-8339.2007.00662.x
   Cetin O., 2012, AFR J BIOTECHNOL, V11, P109, DOI DOI 10.5897/AJB11.302
   Cullen J., 1965, FLORA TURKEY E AEGEA, V1
   Davis HP., 1965, FLORA TURKEY E AEGEA, V1
   Dorofeyev VI, 2004, TURCZANINOWIA, V7, P43
   Dorofeyev VI., 2012, BRASSICACEAE BURNETT, V3, P371
   ELGHAZALI GEB, 1993, REV PALAEOBOT PALYNO, V76, P99, DOI 10.1016/0034-6667(93)90077-8
   ERDTMAN G., 1963, ADVAN BOT RES, V1, P149, DOI 10.1016/S0065-2296(08)60181-0
   Erdtman G., 1943, INTRO POLLEN ANAL, P1
   Erdtman G, 1952, POLLEN MORPHOLOGY PL
   Franzke A, 2011, TRENDS PLANT SCI, V16, P108, DOI 10.1016/j.tplants.2010.11.005
   German DA, 2016, PHYTOTAXA, V258, P75, DOI 10.11646/phytotaxa.258.1.5
   German DA, 2009, PLANT SYST EVOL, V283, P33, DOI 10.1007/s00606-009-0213-5
   Haussknecht C., 1898, MITTH THURING BOT VE, V11, P30
   Haussknecht C., 1897, MITTHEILUNGEN THURIN, V11, P68
   Haussknecht C., 1900, MITTH THURING BOT VE, V13, P18
   Hendriks KP., 2022, BOIRXIV
   INCEOGLU O, 1977, Communications de la Faculte des Sciences de l'Universite d'Ankara Serie C II Botanique, V21, P111
   Jaen-Molina R, 2009, MOL PHYLOGENET EVOL, V53, P972, DOI 10.1016/j.ympev.2009.08.031
   Janchen E., 1942, OESTER REICH BOT ZEITSCHR, V91, P1, DOI 10.1007/BF01257342
   Karaismailoglu MC, 2017, BANGL J PLANT TAXON, V24, P197, DOI 10.3329/bjpt.v24i2.35115
   Karaismailoglu MC, 2016, BANGL J BOT, V45, P509
   Kaya A, 2017, BANGL J BOT, V46, P623
   Khalik KA, 2002, PLANT SYST EVOL, V233, P207, DOI 10.1007/s00606-002-0190-4
   Khosravi A. R., 1998, Iranian Journal of Botany, V7, P193
   Khosravi AR, 2009, BIOCHEM SYST ECOL, V37, P106, DOI 10.1016/j.bse.2009.01.010
   Kiefer M, 2014, PLANT CELL PHYSIOL, V55, DOI 10.1093/pcp/pct158
   Koch MA, 2007, MOL BIOL EVOL, V24, P63, DOI 10.1093/molbev/msl130
   Koch MA, 2012, TAXON, V61, P1001, DOI 10.1002/tax.615007
   LAHHAM J N, 1987, Mitteilungen der Botanischen Staatssammlung Muenchen, V23, P355
   Ledebour CF., 1841, FLORA ROSSICA SIVE E, V1. P. 1, p[I]
   Maassoumi AA., 1980, CRUCIFERES FL ORE LR
   Minitab, 1951, INC MINITAB 17 STAT
   Moore P. D., 1978, ILLUSTRATED GUIDE PO
   Moussavi M., 1985, IRAN J BOT, V3, P63
   Pavlova D, 2016, PLANT BIOSYST, V150, P671, DOI 10.1080/11263504.2014.989284
   Perveen A, 2004, PAK J BOT, V36, P683
   Perveen Anjum, 2001, Turkish Journal of Botany, V25, P389
   Punt W, 2007, REV PALAEOBOT PALYNO, V143, P1, DOI 10.1016/j.revpalbo.2006.06.008
   Ranjbar M, 2014, BIOL DIVERS CONSERV, V7, P32
   Ranjbar M, 2023, PALYNOLOGY, V47, DOI 10.1080/01916122.2022.2138606
   Ranjbar Massoud, 2014, Webbia, V69, P269, DOI 10.1080/00837792.2014.969532
   Rechinger KH., 1968, FLORA IRANICA, V57-60, P141
   Reile M., 1992, POLLEN SPORES EUROPE, P1
   Resetnik I, 2013, MOL PHYLOGENET EVOL, V69, P772, DOI 10.1016/j.ympev.2013.06.026
   Rollins RC., 1979, POLLENS CRUCIFERAE, P33
   Sagun VG, 2017, PALYNOLOGY, V41, P255, DOI 10.1080/01916122.2016.1163517
   Sales F., 2013, Rostaniha, V14, P22
   Salmeron-Sanchez E, 2018, PLOS ONE, V13, DOI 10.1371/journal.pone.0208307
   Schulz OE, 1936, NATURLICHEN PFLANZ B, V17B, P227
   Smitha K, 2018, PLANT SYST EVOL, V304, P807, DOI 10.1007/s00606-018-1511-6
   Spaniel S, 2015, PLANT SYST EVOL, V301, P2463, DOI 10.1007/s00606-015-1257-3
   Stearn WT., 1985, BOT LATIN HIST GRAMM
   Tekin M, 2017, ACTA BOT CROAT, V76, P32, DOI 10.1515/botcro-2016-0045
   Townsend CC., 1980, FLORA IRAQ, V4,, P948
   VANDERPLUYM A, 1977, PLANT SYST EVOL, V127, P55, DOI 10.1007/BF00984142
   VAUGHAN JG, 1971, BOT J LINN SOC, V64, P383, DOI 10.1111/j.1095-8339.1971.tb02153.x
   Warwick SI, 2006, PLANT SYST EVOL, V259, P237, DOI 10.1007/s00606-006-0421-1
   Warwick SI, 2008, BOTANY, V86, P315, DOI 10.1139/B08-013
   Warwick SI, 2010, PLANT SYST EVOL, V285, P209, DOI 10.1007/s00606-010-0271-8
   Zhang W-X., 2017, SCI REP-UK, V7, P10
NR 77
TC 0
Z9 0
U1 0
U2 0
PU TAYLOR & FRANCIS LTD
PI ABINGDON
PA 2-4 PARK SQUARE, MILTON PARK, ABINGDON OR14 4RN, OXON, ENGLAND
SN 1126-3504
EI 1724-5575
J9 PLANT BIOSYST
JI Plant Biosyst.
PD 2023 APR 17
PY 2023
DI 10.1080/11263504.2023.2200769
EA APR 2023
PG 20
WC Plant Sciences
WE Science Citation Index Expanded (SCI-EXPANDED)
SC Plant Sciences
GA F9FD2
UT WOS:000985323000001
DA 2023-07-11
ER

PT J
AU Nezhadasad, B
   Radjabian, T
   Hajiboland, R
AF Nezhadasad, Behzad
   Radjabian, Tayebeh
   Hajiboland, Roghieh
TI Symptoms of Mn toxicity and the effect of salt on Mn toxicity and
   accumulation in the halophyte Lepidium latifolium
SO PLANT BIOSYSTEMS
LA English
DT Article
DE Antioxidant defense; halophytes; leaf apoplast; Mn oxidation; phenolics
ID MANGANESE TOXICITY; VIGNA-UNGUICULATA; DIFFERENTIAL TOLERANCE;
   PHYSIOLOGICAL-RESPONSE; POLYPHENOL OXIDASE; EXCESS MANGANESE; LEAF
   APOPLAST; PLANTS; TRANSPORT; PHYTOTOXICITY
AB Manganese (Mn) is an essential micronutrient for higher plants but becomes toxic at excess concentrations in soil. Halophytes are salt-tolerant plants and exhibit a salt-mediated increase in tolerance to other stresses, including heavy metals toxicity. This study investigated Lepidium latifolium (Brassicaceae), a facultative halophyte with invasive behavior and rapid spread under submerged conditions, for Mn accumulation and tolerance in the absence or presence of salt (100 mM NaCl). Under excess Mn concentration (1 mM), toxicity symptoms were observed as black spots on the young leaves but as brown, dark-purple speckles on the older leaves, with colocation of phenolics and Mn. The H2O2 concentration and peroxidase activity in the leaf apoplast were both significantly reduced by excess Mn. This indicated a decrease in the oxidation of MnII and phenolics in the leaf apoplast, likely a mechanism for this species' high Mn toxicity tolerance. Salt treatment improved the biomass and leaf pigments of Mn-stressed plants, enhanced the activity of antioxidant enzymes, decreased Mn accumulation, and restored the leaf Fe concentration. Our data suggest that L. latifolium is a species with high Mn tolerance and accumulation capacity (similar to 10 mg g(-1) DW) and is suitable for studying salt-induced heavy metal tolerance in Brassicaceae.
C1 [Nezhadasad, Behzad; Radjabian, Tayebeh] Shahed Univ, Fac Basic Sci, Dept Biol, Tehran, Iran.
   [Hajiboland, Roghieh] Univ Tabriz, Dept Plant Cell & Mol Biol, Tabriz, Iran.
C3 Shahed University; University of Tabriz
RP Hajiboland, R (通讯作者)，Univ Tabriz, Dept Plant Cell & Mol Biol, Tabriz, Iran.
EM ehsan@tabrizu.ac.ir
CR Alejandro S, 2020, FRONT PLANT SCI, V11, DOI 10.3389/fpls.2020.00300
   Anjum NA, 2016, ENVIRON SCI POLLUT R, V23, P19002, DOI 10.1007/s11356-016-7309-6
   Ben Hamed K, 2013, FUNCT PLANT BIOL, V40, P883, DOI 10.1071/FP13074
   Boeckx T, 2015, J EXP BOT, V66, P3571, DOI 10.1093/jxb/erv141
   Broadley M, 2012, MARSCHNER'S MINERAL NUTRITION OF HIGHER PLANTS, 3RD EDITION, P191, DOI 10.1016/B978-0-12-384905-2.00007-8
   CHANCE B, 1955, METHOD ENZYMOL, V2, P764, DOI 10.1016/S0076-6879(55)02300-8
   Chen S, 2019, ECOTOX ENVIRON SAFE, V169, P134, DOI 10.1016/j.ecoenv.2018.11.004
   Cheng MM, 2018, ANN BOT-LONDON, V122, P373, DOI 10.1093/aob/mcy077
   Fecht-Christoffers MM, 2006, PLANT PHYSIOL, V140, P1451, DOI 10.1104/pp.105.070474
   Fecht-Christoffers MM, 2003, PLANT PHYSIOL, V133, P1935, DOI 10.1104/pp.103.029215
   Fedenko VS, 2022, INT J MOL SCI, V23, DOI 10.3390/ijms231911370
   Fernando DR, 2015, ANN BOT-LONDON, V116, P313, DOI 10.1093/aob/mcv111
   Flowers TJ, 2008, NEW PHYTOL, V179, P945, DOI 10.1111/j.1469-8137.2008.02531.x
   Francis A, 2007, CAN J PLANT SCI, V87, P639, DOI 10.4141/CJPS06044
   Fuhrs H, 2010, ANN BOT-LONDON, V105, P1129, DOI 10.1093/aob/mcq046
   Fuhrs H, 2009, J EXP BOT, V60, P1663, DOI 10.1093/jxb/erp034
   GIANNOPOLITIS CN, 1977, PLANT PHYSIOL, V59, P315, DOI 10.1104/pp.59.2.309
   Hajiboland R, 2020, PLANT SOIL, V448, P315, DOI 10.1007/s11104-020-04436-0
   Hajiboland R., 2008, Journal of Sciences-Islamic Republic of Iran, V19, P305
   Hajiboland R, 2019, CROP PASTURE SCI, V70, P218, DOI 10.1071/CP18385
   Hajiboland R, 2018, J PLANT RES, V131, P1029, DOI 10.1007/s10265-018-1053-6
   Hodges DM, 1999, PLANTA, V207, P604, DOI 10.1007/s004250050524
   HORIGUCHI T, 1987, SOIL SCI PLANT NUTR, V33, P595, DOI 10.1080/00380768.1987.10557608
   Horst W. J., 1988, MANGANESE SOILS PLAN, P75, DOI DOI 10.1007/978-94-009-2817-6_13
   Horst WJ, 1999, J PLANT NUTR SOIL SC, V162, P263, DOI 10.1002/(SICI)1522-2624(199906)162:3&lt;263::AID-JPLN263&gt;3.0.CO;2-A
   Huang CH, 2016, MOL BIOL EVOL, V33, P394, DOI 10.1093/molbev/msv226
   Humphries J.M., 2007, HDB PLANT NUTR, P351
   Hyun Min Woo, 2011, Mycobiology, V39, P257, DOI 10.5941/MYCO.2011.39.4.257
   Haminiuk CWI, 2014, J FOOD SCI TECH MYS, V51, P2862, DOI 10.1007/s13197-012-0759-z
   Jia Z, 1999, FOOD CHEM, V64, P555, DOI 10.1016/S0308-8146(98)00102-2
   JOHNSON HS, 1970, BIOCHEM J, V119, P273, DOI 10.1042/bj1190273
   Joudmand A, 2019, ACTA PHYSIOL PLANT, V41, DOI 10.1007/s11738-019-2817-x
   Junglee S., 2014, AM J ANAL CHEM, V05, DOI [10.4236/ajac.2014.511081, DOI 10.4236/AJAC.2014.511081]
   Kalinowska M, 2021, MATERIALS, V14, DOI 10.3390/ma14123236
   Kasprzak MM, 2015, RSC ADV, V5, P45853, DOI 10.1039/c5ra05069c
   Khater M, 2019, FUTURE MED CHEM, V11, P2845, DOI 10.4155/fmc-2019-0237
   Kovacik J, 2009, J PLANT PHYSIOL, V166, P1460, DOI 10.1016/j.jplph.2009.03.002
   Lee TJ, 2011, HORTIC ENVIRON BIOTE, V52, P252, DOI 10.1007/s13580-011-0224-3
   Li JF, 2019, INT J MOL SCI, V20, DOI 10.3390/ijms20205096
   Lichtenthaler HK, 1983, DETERMINATIONS TOTAL
   Lynch JP, 2004, FIELD CROP RES, V90, P101, DOI 10.1016/j.fcr.2004.07.008
   Maksimovic JD, 2012, J EXP BOT, V63, P2411, DOI 10.1093/jxb/err359
   Michalak A, 2006, POL J ENVIRON STUD, V15, P523
   Millaleo R, 2013, J EXP BOT, V64, P343, DOI 10.1093/jxb/ers339
   Millaleo R, 2010, J SOIL SCI PLANT NUT, V10, P476, DOI 10.4067/S0718-95162010000200008
   Milner MJ, 2013, J EXP BOT, V64, P369, DOI 10.1093/jxb/ers315
   Mora MD, 2009, PLANT SOIL, V320, P79, DOI 10.1007/s11104-008-9872-1
   Moroni JS, 2003, PLANT SOIL, V253, P507, DOI 10.1023/A:1024899215845
   Mummenhoff K, 2009, J EXP BOT, V60, P1503, DOI 10.1093/jxb/ern304
   Nezhadasad B, 2023, J PLANT RES, V136, P117, DOI 10.1007/s10265-022-01424-6
   Perez IB, 2014, FRONT PLANT SCI, V5, DOI 10.3389/fpls.2014.00754
   Pradeep K, 2020, FRONT PLANT SCI, V11, DOI 10.3389/fpls.2020.588065
   Schmidt SB, 2019, PLANTS-BASEL, V8, DOI 10.3390/plants8100381
   Shaff Jon E., 2009, Plant Biology (Rockville), V2009, P280
   Shahid M, 2014, REV ENVIRON CONTAM T, V232, P1, DOI 10.1007/978-3-319-06746-9_1
   Sharma A, 2019, MOLECULES, V24, DOI 10.3390/molecules24132452
   Sheng HJ, 2016, FRONT PLANT SCI, V7, DOI 10.3389/fpls.2016.01382
   Spenst ROL., 2006, BIOL ECOLOGY LEPIDIU
   Stoyanova Z, 2009, SOIL SCI PLANT NUTR, V55, P747, DOI 10.1111/j.1747-0765.2009.00416.x
   SWAIN T., 1959, Journal of the Science of Food and Agriculture, V10, P63, DOI 10.1002/jsfa.2740100110
   Tang T, 2021, PLANT DIVERSITY, V43, P163, DOI 10.1016/j.pld.2020.07.002
   Tolra R, 2009, J INORG BIOCHEM, V103, P1486, DOI 10.1016/j.jinorgbio.2009.06.013
   Tonutare T, 2014, ACTA SCI POL-HORTORU, V13, P35
   van der Ent A, 2013, PLANT SOIL, V362, P319, DOI 10.1007/s11104-012-1287-3
   Wali M, 2014, CHEMOSPHERE, V117, P243, DOI 10.1016/j.chemosphere.2014.07.041
   WISSEMEIER AH, 1992, PLANT SOIL, V143, P299, DOI 10.1007/BF00007886
   Yang S, 2022, CROP J, V10, P1674, DOI 10.1016/j.cj.2022.04.008
   Yoruk R, 2003, J FOOD BIOCHEM, V27, P361, DOI 10.1111/j.1745-4514.2003.tb00289.x
   Zhao JJ, 2017, FRONT PLANT SCI, V8, P1, DOI 10.3389/fpls.2017.00272
NR 69
TC 0
Z9 0
U1 1
U2 1
PU TAYLOR & FRANCIS LTD
PI ABINGDON
PA 2-4 PARK SQUARE, MILTON PARK, ABINGDON OR14 4RN, OXON, ENGLAND
SN 1126-3504
EI 1724-5575
J9 PLANT BIOSYST
JI Plant Biosyst.
PD MAY 4
PY 2023
VL 157
IS 3
BP 711
EP 726
DI 10.1080/11263504.2023.2200981
EA APR 2023
PG 16
WC Plant Sciences
WE Science Citation Index Expanded (SCI-EXPANDED)
SC Plant Sciences
GA G3LB0
UT WOS:000979190900001
DA 2023-07-11
ER

PT J
AU Delamare, J
   Brunel-Muguet, S
   Morvan-Bertrand, A
   Cantat, O
   Firmin, S
   Trinsoutrot-Gattin, I
   Le Franc, L
   Personeni, E
AF Delamare, Jeremy
   Brunel-Muguet, Sophie
   Morvan-Bertrand, Annette
   Cantat, Olivier
   Firmin, Stephane
   Trinsoutrot-Gattin, Isabelle
   Le Franc, Lorane
   Personeni, Emmanuelle
TI Thermopriming effects on root morphological traits and root exudation
   during the reproductive phase in two species with contrasting
   strategies: Brassica napus (L.) and Camelina sativa (L.) Crantz
SO ENVIRONMENTAL AND EXPERIMENTAL BOTANY
LA English
DT Article
DE Root morphology; Root exudation; Heat stress; Thermopriming; Camelina;
   Rapeseed
ID HIGH-TEMPERATURE STRESS; FATTY-ACID-COMPOSITION; SOIL-TEMPERATURE; ROCK
   PHOSPHATE; ORGANIC-ACIDS; GROWTH-STAGES; HEAT-STRESS; RAPE; PLANTS;
   RHIZOSPHERE
AB The impact of heat stress due to climate change is particularly well characterized on the plant aboveground and more specifically in the reproductive parts of crops. However, fewer studies aimed at characterizing the effects of heat stress on root morphology and root exudation. These two components of root functioning are of major importance for nutrient acquisition and set up beneficial interactions with microorganisms but they are also particularly sensitive to high temperatures. In our study, we aimed to analyse the effects of heat stress on root morphology and root exudation (quantitatively and qualitatively) in two Brassicaceae i.e. rapeseed (Brassica napus) and camelina (Camelina sativa) that differed from their development strategy which might interfere with their ability to face heat stress. We also designed several heat stress protocols so as to test whether a prior gradual temperature increase can have a priming effect over intense heat stress. Our results indicated that camelina and rapeseed exhibited two different behaviors upon heat stress. In rapeseed, heat stress led to an increase in exudation and no changes in root morphology. In contrast, camelina showed a more conservative strategy as revealed by increased root prospection and modifications of organic acid exudation. The prior gradual increase before the intense heat stress did not modify the trend observed upon the intense heat stress but tended to limit the impacts on root exudation in rapeseed. However, the combined sequence was more negative for camelina due to the longer cumulated duration of the stress. The contrasting behaviours of the two species can be explained by a difference in development strategy and also contrasting breeding histories, that enable the conservation of more traits involved in abiotic stress resistance in camelina in contrast to rapeseed. Eventually, our study highlights that although heat stress due to increased air temperature is mainly sensed by the aboveground plant parts, root functions are impacted and roots could act as a buffer organ to attempt readjusting impaired allo-cation of carbohydrates to the seeds. Our work opens new perspectives for deciphering the interactions between the plant and soilborne microbe communities under heat stress.
C1 [Delamare, Jeremy; Brunel-Muguet, Sophie; Morvan-Bertrand, Annette; Le Franc, Lorane; Personeni, Emmanuelle] Normandie Univ, UNICAEN, INRAE, UMR Ecophysiol Vegetale Agron & Nutr 950 N, CS14032, F-14032 Caen 5, France.
   [Cantat, Olivier] Normandie Univ, LETG, CNRS, UMR Littoral Environm Teletect Geomat 6554, Caen, France.
   [Firmin, Stephane] UniLaSalle, SFR Condorcet FR 3417, CNRS, AGHYLE Beauvais UP 2018 C101, F-60000 Beauvais, France.
   [Trinsoutrot-Gattin, Isabelle] UniLaSalle, SFR NORVEGE FED 4277, AGHYLE Rouen UP 2018 C101, F-76130 Mont St Aignan, France.
C3 INRAE; Universite de Caen Normandie; Centre National de la Recherche
   Scientifique (CNRS); Centre National de la Recherche Scientifique (CNRS)
RP Personeni, E (通讯作者)，Normandie Univ, UNICAEN, INRAE, UMR Ecophysiol Vegetale Agron & Nutr 950 N, CS14032, F-14032 Caen 5, France.
EM emmanuelle.personeni@unicaen.fr
RI Brunel-Muguet, Sophie/AAL-1453-2020
OI Brunel-Muguet, Sophie/0000-0001-6940-4618; Le Franc,
   Lorane/0000-0002-4051-4415; Morvan-Bertrand, Annette/0000-0002-7802-6943
FU Normandy region; ALBATOR project; INRAE
FX This work was financially supported by Normandy region by the ALBATOR
   project and the metaprogram ACCAF "Adaptation to Climate Change in
   Agriculture and Forest" by INRAE. The authors would like to thank Anne
   -Francoise Ameline, Magali Bodereau, Josiane Pichon and Josette Bonnefoy
   for technical assistance. Thanks to Adeline Adam from Unilasalle
   Beauvais technical plaform for her help in carboxylate data analysis. We
   are also very grateful to PLATIN' (PLAteau d'Isotopie de Normandie) for
   providing facilities and technical support. The authors thank the three
   anonymous reviewers for their helpful comments that greatly improve the
   manuscript.
CR Ahmad M, 2022, J PLANT GROWTH REGUL, V41, P2886, DOI 10.1007/s00344-021-10482-4
   Aidoo MK, 2016, PLANT PHYSIOL BIOCH, V106, P73, DOI 10.1016/j.plaphy.2016.04.038
   Allakhverdiev SI, 2008, PHOTOSYNTH RES, V98, P541, DOI 10.1007/s11120-008-9331-0
   Allen BL, 2014, AGRON J, V106, P940, DOI 10.2134/agronj13.0469
   Angadi SV, 2000, CAN J PLANT SCI, V80, P693, DOI 10.4141/P99-152
   [Anonymous], 2013, CLIMATE CHANGE PLANT, DOI [DOI 10.1038/nature21370, DOI 10.1002/9783527675265.CH05]
   Bacilio-Jimenez M, 2003, PLANT SOIL, V249, P271, DOI 10.1023/A:1022888900465
   Bakhshandeh S, 2019, J AGRON CROP SCI, V205, P157, DOI 10.1111/jac.12314
   Baux A, 2013, EUR J AGRON, V49, P12, DOI 10.1016/j.eja.2013.03.001
   Bouchet AS, 2016, AGRON SUSTAIN DEV, V36, DOI 10.1007/s13593-016-0371-0
   Brock JR, 2018, MOL PHYLOGENET EVOL, V127, P834, DOI 10.1016/j.ympev.2018.06.031
   Brunel-Muguet S, 2015, FRONT PLANT SCI, V6, DOI 10.3389/fpls.2015.00213
   Calleja-Cabrera J, 2020, FRONT PLANT SCI, V11, DOI 10.3389/fpls.2020.00544
   Chai YN, 2022, TRENDS PLANT SCI, V27, P80, DOI 10.1016/j.tplants.2021.08.003
   CHET I, 1973, PHYSIOL PLANT PATHOL, V3, P473, DOI 10.1016/0048-4059(73)90057-X
   Conrath U, 2006, MOL PLANT MICROBE IN, V19, P1062, DOI 10.1094/MPMI-19-1062
   Conrath U, 2015, ANNU REV PHYTOPATHOL, V53, P97, DOI 10.1146/annurev-phyto-080614-120132
   Crisp PA, 2016, SCI ADV, V2, DOI 10.1126/sciadv.1501340
   Deng X, 1998, J AM OIL CHEM SOC, V75, P759, DOI 10.1007/s11746-998-0223-4
   Dennis PG, 2010, FEMS MICROBIOL ECOL, V72, P313, DOI 10.1111/j.1574-6941.2010.00860.x
   Ding Y, 2012, NAT COMMUN, V3, DOI 10.1038/ncomms1732
   Dubousset L, 2010, J EXP BOT, V61, P4313, DOI 10.1093/jxb/erq233
   Esquinas-Alcazar J, 2005, NAT REV GENET, V6, P946, DOI 10.1038/nrg1729
   Fernandez-Pascual E, 2019, BIOL REV, V94, P439, DOI 10.1111/brv.12461
   Giri A, 2017, PLANTS-BASEL, V6, DOI 10.3390/plants6010006
   Gkarmiri K, 2017, APPL ENVIRON MICROB, V83, DOI [10.1128/AEM.01938-17, 10.1128/aem.01938-17]
   Groleau-Renaud V, 1998, PLANT SOIL, V201, P231, DOI 10.1023/A:1004316416034
   HAGGQUIST ML, 1984, PLANT CELL ENVIRON, V7, P549, DOI 10.1111/1365-3040.ep11616234
   Haichar FE, 2014, SOIL BIOL BIOCHEM, V77, P69, DOI 10.1016/j.soilbio.2014.06.017
   Hawkes CV, 2008, GLOBAL CHANGE BIOL, V14, P1181, DOI 10.1111/j.1365-2486.2007.01535.x
   Heil M, 2006, ECOL LETT, V9, P813, DOI 10.1111/j.1461-0248.2006.00932.x
   Hilker M, 2019, PLANT CELL ENVIRON, V42, P753, DOI 10.1111/pce.13526
   Hilton S, 2021, MICROBIOME, V9, DOI 10.1186/s40168-020-00972-0
   HOFFLAND E, 1989, PLANT SOIL, V113, P161, DOI 10.1007/BF02280176
   HOFFLAND E, 1992, PLANT SOIL, V140, P279, DOI 10.1007/BF00010605
   Huang XF, 2014, BOTANY, V92, DOI 10.1139/cjb-2013-0225
   Ibrahim F.M., 2015, INT J PHARMTECH RES, V8, P114
   Iglesias-Acosta M, 2010, ENVIRON EXP BOT, V68, P83, DOI 10.1016/j.envexpbot.2009.10.007
   Jha UC, 2014, PLANT BREEDING, V133, P679, DOI 10.1111/pbr.12217
   Jones DL, 1998, PLANT SOIL, V205, P25, DOI 10.1023/A:1004356007312
   Julie-Galau S, 2014, TRANSGENIC RES, V23, P67, DOI 10.1007/s11248-013-9722-7
   Kourani M, 2022, FRONT PLANT SCI, V13, DOI 10.3389/fpls.2022.832147
   LANCASHIRE PD, 1991, ANN APPL BIOL, V119, P561, DOI 10.1111/j.1744-7348.1991.tb04895.x
   Liu HP, 2022, TRENDS PLANT SCI, V27, P699, DOI 10.1016/j.tplants.2021.11.015
   Lobell DB, 2007, ENVIRON RES LETT, V2, DOI 10.1088/1748-9326/2/1/014002
   Luo ZN, 2019, FRONT PLANT SCI, V10, DOI 10.3389/fpls.2019.00184
   Macova K, 2022, FRONT PLANT SCI, V13, DOI 10.3389/fpls.2022.844292
   Magno Massuia de Almeida L., 2021, ENV EXP BOT
   Mainali K., 2007, THESIS U TOLEDO
   Mainali KP, 2014, J PLANT PHYSIOL, V171, P977, DOI 10.1016/j.jplph.2014.04.006
   Mareri L, 2022, PLANT STRESS, V3, DOI 10.1016/j.stress.2022.100060
   Martinelli T, 2011, ANN APPL BIOL, V158, P87, DOI 10.1111/j.1744-7348.2010.00444.x
   Masson-Delmotte V., 2021, CLIMATE CHANGE 2021, DOI DOI 10.1017/9781009157896.001
   Moser B.R., 2010, LIPID TECHNOL, V22, P270, DOI [10.1002/lite.201000068, DOI 10.1002/LITE.201000068]
   Nguyen C, 2003, AGRONOMIE, V23, P375, DOI 10.1051/agro:2003011
   Oburger E, 2018, RHIZOSPHERE-NETH, V6, P116, DOI 10.1016/j.rhisph.2018.06.004
   Phillips RP, 2011, ECOL LETT, V14, P187, DOI 10.1111/j.1461-0248.2010.01570.x
   Ray DK, 2015, NAT COMMUN, V6, DOI 10.1038/ncomms6989
   Rudrappa T, 2008, PLANT PHYSIOL, V148, P1547, DOI 10.1104/pp.108.127613
   Sage TL, 2015, FIELD CROP RES, V182, P30, DOI 10.1016/j.fcr.2015.06.011
   Savvides A, 2016, TRENDS PLANT SCI, V21, P329, DOI 10.1016/j.tplants.2015.11.003
   Serrano N, 2019, SCI REP-UK, V9, DOI 10.1038/s41598-018-36484-z
   Snowdon RJ, 2012, PLANT BREEDING, V131, P351, DOI 10.1111/j.1439-0523.2012.01976.x
   Somers E, 2004, CRIT REV MICROBIOL, V30, P205, DOI 10.1080/10408410490468786
   Soorni J, 2021, PLANTA, V253, DOI 10.1007/s00425-020-03521-z
   SVENNINGSSON H, 1990, PLANT CELL ENVIRON, V13, P155, DOI 10.1111/j.1365-3040.1990.tb01287.x
   Tiziani R, 2022, ENVIRON EXP BOT, V203, DOI 10.1016/j.envexpbot.2022.105071
   Tiziani R, 2021, J EXP BOT, V72, P3513, DOI 10.1093/jxb/erab123
   Tiziani R, 2020, FRONT PLANT SCI, V11, DOI 10.3389/fpls.2020.584568
   Valentinuzzi F, 2015, BIOL FERT SOILS, V51, P757, DOI 10.1007/s00374-015-1015-2
   Vescio R, 2021, RHIZOSPHERE-NETH, V17, DOI 10.1016/j.rhisph.2021.100318
   Vilchez JI, 2020, NAT PLANTS, V6, P983, DOI 10.1038/s41477-020-0707-2
   Villagomez-Aranda AL, 2022, PLANT CELL REP, V41, P1481, DOI 10.1007/s00299-022-02858-x
   Vives-Peris V, 2017, PLANT CELL REP, V36, P1971, DOI 10.1007/s00299-017-2214-0
   Vong PC, 2007, PLANT SOIL, V294, P19, DOI 10.1007/s11104-007-9201-0
   Vora SM, 2021, RHIZOSPHERE-NETH, V18, DOI 10.1016/j.rhisph.2021.100331
   Wang CL, 2016, EUR J AGRON, V74, P112, DOI 10.1016/j.eja.2015.12.008
   Weemstra M, 2016, NEW PHYTOL, V211, P1159, DOI 10.1111/nph.14003
   Weigelt A, 2021, NEW PHYTOL, V232, P42, DOI 10.1111/nph.17590
   Wen ZH, 2022, NEW PHYTOL, V233, P1620, DOI 10.1111/nph.17854
   Wilkinson SW, 2020, NAT PLANTS, V6, P910, DOI 10.1038/s41477-020-0717-0
   Yacoumas A, 2020, WATER AIR SOIL POLL, V231, DOI 10.1007/s11270-019-4383-7
   Yaqoob S, 2020, PAK J AGR SCI, V57, P1661, DOI 10.21162/PAKJAS/20.9633
   Yin HJ, 2013, AGR FOREST METEOROL, V180, P287, DOI 10.1016/j.agrformet.2013.06.016
   Yin HJ, 2013, GLOBAL CHANGE BIOL, V19, P2158, DOI 10.1111/gcb.12161
   Yuan LY, 2016, ACTA PHYSIOL PLANT, V38, DOI 10.1007/s11738-016-2246-z
   Zanetti F, 2021, AGRON SUSTAIN DEV, V41, DOI 10.1007/s13593-020-00663-y
   Zubr J, 1997, IND CROP PROD, V6, P113, DOI 10.1016/S0926-6690(96)00203-8
NR 88
TC 0
Z9 0
U1 2
U2 2
PU PERGAMON-ELSEVIER SCIENCE LTD
PI OXFORD
PA THE BOULEVARD, LANGFORD LANE, KIDLINGTON, OXFORD OX5 1GB, ENGLAND
SN 0098-8472
EI 1873-7307
J9 ENVIRON EXP BOT
JI Environ. Exp. Bot.
PD JUN
PY 2023
VL 210
AR 105318
DI 10.1016/j.envexpbot.2023.105318
EA APR 2023
PG 13
WC Plant Sciences; Environmental Sciences
WE Science Citation Index Expanded (SCI-EXPANDED)
SC Plant Sciences; Environmental Sciences & Ecology
GA D3ER6
UT WOS:000967594300001
DA 2023-07-11
ER

PT J
AU Ozturk, D
AF Ozturk, Dervis
TI MACRO AND MICRO MORPHOLOGICAL STUDY OF FRUIT AND SEEDS IN THE GENUS
   ALYSSUM (BRASSICACEAE)
SO PAKISTAN JOURNAL OF BOTANY
LA English
DT Article
DE Alyssum; Seed; Fruit; SEM; UPGMA; PCA
ID BIOGEOGRAPHY; CRUCIFERAE; GENERA; POLLEN
AB In this study, the fruit and seed characteristics of twelve species belonging to 5 sections of the genus Alyssum (Brassicaceae) were investigated in 12 populations from different localities in Eskisehir/Turkey. Morphological and micromorphological studies were carried out using stereomicroscope and scanning electron microscopy (SEM) to evaluate the nutlet and fruit characteristics to determine the systematic relationships of 12 species belonging to the genus Alyssum from the family Brassicaceae (Cruciferae). The methods used in the numerical analysis included clustering [unweighted pair group method with arithmetic mean (UPGMA)] and principal component analysis (PCA). PCA allowed for most of the among the seed micromorphology to be highlighted and provided possible explanations for them. According to the UPGMA analysis, the most related taxa were A. linifolium with A. obtusifolium and A. niveum with A. simplex As a result of the PCA, it was determined that the extension width as well as the extension length minimum and maximum values are important characters to be used in the classification of Alyssum.
C1 [Ozturk, Dervis] Eskisehir Osmangazi Univ, Mahmudiye Equine Vocat Sch, Dept Plant & Anim Prod, TR-26040 Eskisehir, Turkiye.
C3 Eskisehir Osmangazi University
RP Ozturk, D (通讯作者)，Eskisehir Osmangazi Univ, Mahmudiye Equine Vocat Sch, Dept Plant & Anim Prod, TR-26040 Eskisehir, Turkiye.
EM dervisozturkk@gmail.com
CR Abbasian S, 2016, MOD PHYTOL, V10, P25
   Al-Shehbaz Ihsan A., 2007, Turkish Journal of Botany, V31, P327
   Al-Shehbaz IA, 2012, TAXON, V61, P931, DOI 10.1002/tax.615002
   ALSHEHBAZ IA, 1986, J ARNOLD ARBORETUM, V67, P265, DOI 10.5962/bhl.part.27392
   ALSHEHBAZ IA, 1987, J ARNOLD ARBORETUM, V68, P185, DOI 10.5962/bhl.part.11932
   Barthlott W., 1981, Nordic Journal of Botany, V1, P345, DOI 10.1111/j.1756-1051.1981.tb00704.x
   Boissier E., 1867, FLORA ORIENTALIS, V1
   Bolourian Saman, 2011, Phytologia Balcanica, V17, P283
   BROCHMANN C, 1992, NORD J BOT, V12, P657, DOI 10.1111/j.1756-1051.1992.tb01843.x
   Bulbul AS, 2019, FRESEN ENVIRON BULL, V28, P2199
   Cecchi L, 2013, BOT J LINN SOC, V173, P269, DOI 10.1111/boj.12084
   Davis P.H., 1988, FLORA TURKEY E AEGEA, V10
   Heywood V.H., 1971, SCANNING ELECT MICRO, P331
   INAMDAR J A, 1983, Feddes Repertorium, V94, P183
   Karamura D., 1999, NUMERICAL TAXONOMIC
   Khalik KA, 2002, BLUMEA, V47, P363
   Khalik Kadry Abdel, 2005, Acta Botanica Croatica, V64, P57
   Dega RKY, 2015, Arxiv, DOI arXiv:1509.03530
   Lawrey A., 2001, METHODS MOL BIOL, V304, P1
   Li Y, 2014, J GENET, V93, P313, DOI 10.1007/s12041-014-0362-3
   Oran Sawsan, 1996, Webbia, V50, P237
   Rechinger K.H., 1968, ALYSSUM FLORA IRANIC, V57, P146
   Rohlf F.J., 1998, NTSYSPC NUMERICAL TA
   Saricam S., 2015, ETLIK VETERINER MIKR, V26, P58
   Toma C., 1977, FEDDES REPERT, V28, P477
   Ullah F, 2019, MICROSC RES TECHNIQ, V82, P250, DOI 10.1002/jemt.23167
   Vaghefi S.S, 2015, IRAN J GEN RES, V1, P65
   Warwick SI, 2006, PLANT SYST EVOL, V259, P249, DOI 10.1007/s00606-006-0422-0
NR 28
TC 0
Z9 0
U1 4
U2 4
PU PAKISTAN BOTANICAL SOC
PI KARACHI
PA DEPT OF BOTANY UNIV KARACHI, 32 KARACHI, PAKISTAN
SN 0556-3321
EI 2070-3368
J9 PAK J BOT
JI Pak. J. Bot.
PD APR
PY 2023
VL 55
IS 2
BP 605
EP 610
DI 10.30848/PJB2023-2(42)
PG 6
WC Plant Sciences
WE Science Citation Index Expanded (SCI-EXPANDED)
SC Plant Sciences
GA 9E9TG
UT WOS:000937120100022
DA 2023-07-11
ER

PT J
AU Kaminska, M
   Sliwinska, E
AF Kaminska, Monika
   Sliwinska, Elwira
TI Effective micropropagation of kale (Brassica oleracea convar. Acephala
   var. sabellica): one of the most important representatives of
   cruciferous crops
SO PLANT CELL TISSUE AND ORGAN CULTURE
LA English
DT Article; Early Access
DE Acclimatization; Auxins; Brassicaceae; Cytokinins; Flow cytometry; Shoot
   multiplication; Rooting
ID FREQUENCY PLANT-REGENERATION; IN-VITRO REGENERATION; SHOOT REGENERATION;
   SUBSP ITALICA; VAR. CAPITATA; GENOME SIZE; COTYLEDON; CABBAGE; L.;
   HYPOCOTYL
AB Key messageAn effective and successful kale micropropagation procedure was developed. Kale is one of the oldest Brassica oleracea varieties and obtaining a stable culture is highly desirable for further research, especially for focused stress response and resistance studies.
   Kale (Brassica oleracea convar. acephala var. sabellica) is one of the oldest Brassica vegetable varieties with the highest nutritional value and stress resistance. This work aimed to establish an efficient kale micropropagation protocol. Shoot tips were used as explants during axillary shoots multiplication. The most effective cytokinin (6 and 10 shoots per explant after the 1st and 2nd passage, respectively) was 2.5 mg dm(-3) 6-benzylaminopurine. Rooting was the most effective on MS medium supplemented with 1.0 mg dm(-3) indole-3-acetic acid (IAA; 95% rooted shoots). The highest survival rate during acclimatization to ex vitro conditions occurred when plantlets were planted in a soil and perlite mixture. No changes in DNA content were detected using flow cytometry. This paper additionally emphasizes problems associated with the abnormal development of some multiplied Brassicaceae shoots. Nevertheless, the results confirmed that kale micropropagation was successful without any phenotypic aberration.
C1 [Kaminska, Monika] Univ Warsaw, Fac Biol, Dept Plant Biochem, Miecznikowa 1, PL-02096 Warsaw, Poland.
   [Sliwinska, Elwira] Bydgoszcz Univ Sci & Technol, Dept Agr Biotechnol, Lab Mol Biol & Cytometry, Kaliskiego 7, PL-85796 Bydgoszcz, Poland.
C3 University of Warsaw; Bydgoszcz University of Science & Technology
RP Kaminska, M (通讯作者)，Univ Warsaw, Fac Biol, Dept Plant Biochem, Miecznikowa 1, PL-02096 Warsaw, Poland.
EM mkaminska@biol.uw.edu.pl
OI Kaminska, Monika/0000-0003-3579-1781
FU Ministry of Science and Higher Education through the Faculty of Biology,
   University of Warsaw [501-D114-01-1140100]
FX The study was financially supported by the Ministry of Science and
   Higher Education through the Faculty of Biology, University of Warsaw
   (Grant No. 501-D114-01-1140100).
CR Abu-Romman S. M., 2015, Journal of Agricultural Science (Toronto), V7, P159
   Adil M., 2019, International Journal of Secondary Metabolite, V6, P162, DOI 10.21448/ijsm.530027
   Altinok Suzan, 2003, Turkish Journal of Agriculture and Forestry, V27, P85
   Arias T, 2021, FRONT PLANT SCI, V12, DOI 10.3389/fpls.2021.637115
   AUER CA, 1992, PLANT PHYSIOL, V98, P1035, DOI 10.1104/pp.98.3.1035
   Azis NA., 2015, INT AEMS, DOI [10.15242/IICBE.C0415003, DOI 10.15242/IICBE.C0415003]
   Barciszewski J, 1996, FEBS LETT, V393, P197, DOI 10.1016/0014-5793(96)00884-8
   Bauer N, 2022, INT J MOL SCI, V23, DOI 10.3390/ijms231911494
   Cosic T, 2015, PLANT CELL TISS ORG, V121, P741, DOI 10.1007/s11240-015-0742-2
   Dai XG, 2009, BIOL PLANTARUM, V53, P769, DOI 10.1007/s10535-009-0141-9
   Dewir YH, 2018, PLANT CELL REP, V37, P1451, DOI 10.1007/s00299-018-2326-1
   DOLEZEL J, 1992, PHYSIOL PLANTARUM, V85, P625, DOI 10.1111/j.1399-3054.1992.tb04764.x
   Dubrovna OV, 2011, CYTOL GENET+, V45, P333, DOI 10.3103/S0095452711050033
   Faisal M, 2021, SAUDI J BIOL SCI, V28, P1147, DOI 10.1016/j.sjbs.2020.11.050
   Farooq N, 2019, PLANTS-BASEL, V8, DOI 10.3390/plants8120558
   Fathy M, 2022, NUTRIENTS, V14, DOI 10.3390/nu14071495
   Gerszberg A, 2015, IN VITRO CELL DEV-PL, V51, P80, DOI 10.1007/s11627-014-9648-7
   Haberer G, 2002, PLANT PHYSIOL, V128, P354, DOI 10.1104/pp.010773
   Howell SH, 2003, TRENDS PLANT SCI, V8, P453, DOI 10.1016/S1360-1385(03)00191-2
   Ilahi WFF, 2017, SAINS MALAYS, V46, P975, DOI 10.17576/jsm-2017-4606-17
   Jurkow R, 2019, ACTA AGROBOT, V72, DOI 10.5586/aa.1761
   KIEFFER M, 1993, PLANT CELL TISS ORG, V33, P303, DOI 10.1007/BF02319016
   Kumar P, 2015, PHYSIOL MOL BIOL PLA, V21, P279, DOI 10.1007/s12298-015-0282-6
   LARKIN PJ, 1981, THEOR APPL GENET, V60, P197, DOI 10.1007/BF02342540
   Lavy M, 2016, DEVELOPMENT, V143, P3226, DOI 10.1242/dev.131870
   Lee SY, 2016, EMIR J FOOD AGR, V28, P277, DOI 10.9755/ejfa.2016-01-064
   Mabry ME, 2021, MOL BIOL EVOL, V38, P4419, DOI 10.1093/molbev/msab183
   Maheshwari P, 2011, NEW BIOTECHNOL, V29, P144, DOI 10.1016/j.nbt.2011.06.014
   Mollika Sanjida Rahman, 2011, Plant Tissue Culture & Biotechnology, V21, P127
   Munshi M. K., 2007, Plant Tissue Culture & Biotechnology, V17, P131
   MURASHIGE T, 1962, PHYSIOL PLANTARUM, V15, P473, DOI 10.1111/j.1399-3054.1962.tb08052.x
   Nogue F., 2003, ENCY HORMONES
   Pavlovic S, 2012, GENETIKA-BELGRADE, V44, P611, DOI 10.2298/GENSR1203611P
   Pavlovic S, 2010, ARCH BIOL SCI, V62, P337, DOI 10.2298/ABS1002337P
   PHILLIPS RL, 1994, P NATL ACAD SCI USA, V91, P5222, DOI 10.1073/pnas.91.12.5222
   Raggi S., 2020, CHEM BIOL PLANT BIOS, P123, DOI [10.1002/9781119357254.ch5, DOI 10.1002/9781119357254.CH5]
   Ravanfar SA, 2009, AFR J BIOTECHNOL, V8, P2523
   Ravanfar SA, 2014, PAK J BOT, V46, P329
   Sasaki K, 2012, J CHROMATOGR B, V903, P171, DOI 10.1016/j.jchromb.2012.07.017
   Schaller GE, 2014, CURR OPIN PLANT BIOL, V21, P7, DOI 10.1016/j.pbi.2014.05.015
   Siong PK, 2012, ROM BIOTECH LETT, V17, P7549
   Sivanandhan G, 2019, HORTIC SCI TECHNOL, V37, P640, DOI 10.7235/HORT.20190064
   SKIRVIN RM, 1994, HORTSCIENCE, V29, P1232, DOI 10.21273/HORTSCI.29.11.1232
   Sliwinska E, 2007, BIOL PLANTARUM, V51, P556, DOI 10.1007/s10535-007-0121-x
   Sliwinska E, 2018, FOLIA HORTIC, V30, P103, DOI 10.2478/fhort-2018-0011
   Wang YS, 2011, SCI HORTIC-AMSTERDAM, V130, P296, DOI 10.1016/j.scienta.2011.06.029
   Zhang FL, 1998, PLANT CELL REP, V17, P780, DOI 10.1007/s002990050482
   Wei Z, 2008, SCI HORTIC-AMSTERDAM, V117, P69, DOI 10.1016/j.scienta.2008.03.023
   Zhao Y, 2021, IN VITRO CELL DEV-PL, V57, P977, DOI 10.1007/s11627-021-10175-3
NR 49
TC 0
Z9 0
U1 3
U2 3
PU SPRINGER
PI DORDRECHT
PA VAN GODEWIJCKSTRAAT 30, 3311 GZ DORDRECHT, NETHERLANDS
SN 0167-6857
EI 1573-5044
J9 PLANT CELL TISS ORG
JI Plant Cell Tissue Organ Cult.
PD 2023 MAR 30
PY 2023
DI 10.1007/s11240-023-02497-4
EA MAR 2023
PG 9
WC Biotechnology & Applied Microbiology; Plant Sciences
WE Science Citation Index Expanded (SCI-EXPANDED)
SC Biotechnology & Applied Microbiology; Plant Sciences
GA C3FX0
UT WOS:000960825700002
OA hybrid
DA 2023-07-11
ER

PT J
AU Garvetto, A
   Murua, P
   Kirchmair, M
   Salvenmoser, W
   Hittorf, M
   Ciaghi, S
   Harikrishnan, SL
   Gachon, CMM
   Burns, JA
   Neuhauser, S
AF Garvetto, Andrea
   Murua, Pedro
   Kirchmair, Martin
   Salvenmoser, Willibald
   Hittorf, Michaela
   Ciaghi, Stefan
   Harikrishnan, Srilakshmy L. L.
   Gachon, Claire M. M.
   Burns, John A. A.
   Neuhauser, Sigrid
TI Phagocytosis underpins the biotrophic lifestyle of intracellular
   parasites in the class Phytomyxea (Rhizaria)
SO NEW PHYTOLOGIST
LA English
DT Article
DE algal pathogen; Brassicaceae; Ectocarpus siliculosus; Maullinia
   ectocarpii; phagotrophy; plant pathogen; Plasmodiophora brassicae;
   trophic mode
ID PLASMODIOPHORA-BRASSICAE; SP-NOV; ROZELLA-ALLOMYCIS; FINE-STRUCTURE;
   HOST-RANGE; BULL KELP; GENOME; ULTRASTRUCTURE; INTERFACE; EVOLUTION
AB Phytomyxea are intracellular biotrophic parasites infecting plants and stramenopiles, including the agriculturally impactful Plasmodiophora brassicae and the brown seaweed pathogen Maullinia ectocarpii. They belong to the clade Rhizaria, where phagotrophy is the main mode of nutrition. Phagocytosis is a complex trait of eukaryotes, well documented for free-living unicellular eukaryotes and specific cellular types of animals. Data on phagocytosis in intracellular, biotrophic parasites are scant. Phagocytosis, where parts of the host cell are consumed at once, is seemingly at odds with intracellular biotrophy.Here we provide evidence that phagotrophy is part of the nutritional strategy of Phytomyxea, using morphological and genetic data (including a novel transcriptome of M. ectocarpii). We document intracellular phagocytosis in P. brassicae and M. ectocarpii by transmission electron microscopy and fluorescent in situ hybridization.Our investigations confirm molecular signatures of phagocytosis in Phytomyxea and hint at a small specialized subset of genes used for intracellular phagocytosis. Microscopic evidence confirms the existence of intracellular phagocytosis, which in Phytomyxea targets primarily host organelles.Phagocytosis seems to coexist with the manipulation of host physiology typical of biotrophic interactions. Our findings resolve long debated questions on the feeding behaviour of Phytomyxea, suggesting an unrecognized role for phagocytosis in biotrophic interactions.
C1 [Garvetto, Andrea; Kirchmair, Martin; Ciaghi, Stefan; Neuhauser, Sigrid] Univ Innsbruck, Inst Microbiol, Techn Str 25, A-6020 Innsbruck, Tyrol, Austria.
   [Murua, Pedro] Univ Austral Chile, Lab Macroalgas, Inst Acuicultura, Puerto Montt 5480000, Chile.
   [Salvenmoser, Willibald] Univ Innsbruck, Inst Zool, Techn Str 25, A-6020 Innsbruck, Tyrol, Austria.
   [Harikrishnan, Srilakshmy L. L.] VIB, Ctr Plant Syst Biol, Zwijnaarde 71, B-9052 Ghent, Belgium.
   [Harikrishnan, Srilakshmy L. L.] Univ Ghent, Dept Plant Biotechnol & Bioinformat, Zwijnaarde 71, B-9052 Ghent, Belgium.
   [Gachon, Claire M. M.] Museum Natl Hist Nat, UMR 7245, CNRS, CP 26,57 Rue Cuvier, F-75005 Paris, France.
   [Gachon, Claire M. M.] Scottish Marine Inst, Scottish Assoc Marine Sci, Dunbeg PA37 1QA, Oban, Scotland.
   [Burns, John A. A.] Bigelow Lab Ocean Sci, 60 Bigelow Dr, East Boothbay, ME 04544 USA.
C3 University of Innsbruck; Universidad Austral de Chile; University of
   Innsbruck; Flanders Institute for Biotechnology (VIB); Ghent University;
   Centre National de la Recherche Scientifique (CNRS); CNRS - Institute of
   Ecology & Environment (INEE); Museum National d'Histoire Naturelle
   (MNHN)
RP Neuhauser, S (通讯作者)，Univ Innsbruck, Inst Microbiol, Techn Str 25, A-6020 Innsbruck, Tyrol, Austria.
EM sigrid.neuhauser@uibk.ac.at
RI Neuhauser, Sigrid/U-1603-2019; Gachon, Claire MM/C-2787-2009; Murua,
   Pedro/J-6397-2014
OI Neuhauser, Sigrid/0000-0003-0305-1615; Murua, Pedro/0000-0002-1598-7261
FU Austrian Science Fund [Y0801-B16]; National Science Foundation (USA)
   [OIA-1826734]
FX Acknowledgements This work was funded by the Austrian Science Fund:
   grant Y0801-B16 (SN, MH, AG). JAB was supported in part by National
   Science Foundation (USA) OIA-1826734. We would like to acknowledge the
   assistance of Bettina Schneidhofer in the lab. Finally, the authors are
   thankful to all the reviewers for the insightful corrections and
   comments to this manuscript.
CR Abu Bakar N, 2010, J CELL SCI, V123, P441, DOI 10.1242/jcs.061499
   AIST JR, 1971, CAN J BOTANY, V49, P2023, DOI 10.1139/b71-284
   ANDERSON OR, 1978, TISSUE CELL, V10, P401
   Badstober J, 2020, SCI REP-UK, V10, DOI 10.1038/s41598-020-70884-4
   BARR DJS, 1982, CAN J BOT, V60, P2496, DOI 10.1139/b82-302
   Bass D, 2018, J EUKARYOT MICROBIOL, V65, P828, DOI 10.1111/jeu.12524
   Blake C, 2017, MAR ECOL PROG SER, V583, P95, DOI 10.3354/meps12346
   Bock NA, 2021, ISME J, V15, P1987, DOI 10.1038/s41396-021-00899-w
   Bolger AM, 2014, BIOINFORMATICS, V30, P2114, DOI 10.1093/bioinformatics/btu170
   Buczacki ST., 1983, ZOOSPORIC PLANT PATH, P161
   Bulman S., 2017, HDB PROTISTS, P1
   Burns JA, 2018, NAT ECOL EVOL, V2, P697, DOI 10.1038/s41559-018-0477-7
   Cavalier-Smith T, 2018, PROTOPLASMA, V255, P1517, DOI 10.1007/s00709-018-1241-1
   Chabi M, 2021, FRONT PLANT SCI, V12, DOI 10.3389/fpls.2021.629045
   Chasen NM, 2020, FRONT CELL INFECT MI, V9, DOI 10.3389/fcimb.2019.00445
   Ciaghi S, 2019, BMC PLANT BIOL, V19, DOI 10.1186/s12870-019-1902-z
   Ciaghi S, 2018, MOL PLANT MICROBE IN, V31, P1227, DOI 10.1094/MPMI-06-18-0163-A
   Clay CM, 1997, MYCOL RES, V101, P737, DOI 10.1017/S0953756296003401
   Cock JM, 2010, NATURE, V465, P617, DOI 10.1038/nature09016
   Condon KJ, 2019, J CELL SCI, V132, DOI 10.1242/jcs.222570
   COUCH J. N., 1939, JOUR ELISHA MITCHELL SCI SOC, V55, P399
   Daval S, 2019, GENOMICS, V111, P1629, DOI 10.1016/j.ygeno.2018.11.013
   Dou ZC, 2014, MBIO, V5, DOI 10.1128/mBio.01188-14
   Dylewski D.P., 1990, P399
   DYLEWSKI DP, 1978, MICRON, V9, P35, DOI 10.1016/0047-7206(78)90091-2
   Enami K, 2011, PLANT PHYSIOL, V157, P518, DOI 10.1104/pp.111.178897
   Etheridge RD, 2022, J EUKARYOT MICROBIOL, V69, DOI 10.1111/jeu.12896
   Feng J, 2012, EUR J PLANT PATHOL, V132, P309, DOI 10.1007/s10658-011-9875-2
   Flannagan RS, 2012, ANNU REV PATHOL-MECH, V7, P61, DOI 10.1146/annurev-pathol-011811-132445
   Gerbracht JV, 2022, CURR BIOL, V32, P3374, DOI 10.1016/j.cub.2022.05.049
   Godrijan J, 2022, NEW PHYTOL, V233, P781, DOI 10.1111/nph.17819
   Grabherr MG, 2011, NAT BIOTECHNOL, V29, P644, DOI 10.1038/nbt.1883
   Halliday C, 2021, TRENDS PARASITOL, V37, P317, DOI 10.1016/j.pt.2020.11.005
   HELD AA, 1975, CAN J BOT, V53, P2212, DOI 10.1139/b75-245
   Hess S, 2022, PROTIST, V173, DOI 10.1016/j.protis.2021.125854
   Hirakawa Y, 2017, ADV BOT RES, V84, P359, DOI 10.1016/bs.abr.2017.06.006
   Hittorf M, 2020, J EUKARYOT MICROBIOL, V67, P648, DOI 10.1111/jeu.12817
   Hossain MM, 2021, FRONT MICROBIOL, V12, DOI 10.3389/fmicb.2021.651279
   James TY, 2013, CURR BIOL, V23, P1548, DOI 10.1016/j.cub.2013.06.057
   Jimenez V, 2021, J PHYCOL, V57, P435, DOI 10.1111/jpy.13125
   Jones P, 2014, BIOINFORMATICS, V30, P1236, DOI 10.1093/bioinformatics/btu031
   Kamennaya NA, 2018, PLOS BIOL, V16, DOI 10.1371/journal.pbio.2003502
   Karling JS, 1944, AM J BOT, V31, P38, DOI 10.2307/2437666
   Keeling PJ, 2019, PHILOS T R SOC B, V374, DOI 10.1098/rstb.2019.0085
   Keeling PJ, 2005, CURR OPIN GENET DEV, V15, P601, DOI 10.1016/j.gde.2005.09.003
   KESKIN B, 1969, ARCH MIKROBIOL, V68, P218, DOI 10.1007/BF00409914
   Keymer A, 2017, ELIFE, V6, DOI [10.7554/eLife.29107, 10.7554/eLife.29107.001]
   Kolatkova V, 2021, MICROB ECOL, V81, P673, DOI 10.1007/s00248-020-01615-5
   Kong LY, 2022, INT J MOL SCI, V23, DOI 10.3390/ijms23095264
   Langmead B, 2012, NAT METHODS, V9, P357, DOI [10.1038/nmeth.1923, 10.1038/NMETH.1923]
   Li B, 2011, BMC BIOINFORMATICS, V12, DOI 10.1186/1471-2105-12-323
   Liu J, 2021, BIORXIV, DOI 10.1101/2021.10.01.462806
   Liu LJ, 2020, PHYTOPATHOLOGY, V110, P1704, DOI 10.1094/PHYTO-02-20-0029-R
   Loewith R, 2002, MOL CELL, V10, P457, DOI 10.1016/S1097-2765(02)00636-6
   Ludwig-Muller J, 1999, NEW PHYTOL, V141, P443, DOI 10.1046/j.1469-8137.1999.00368.x
   Ma YB, 2022, HORTIC RES-ENGLAND, V9, DOI 10.1093/hr/uhab071
   Maia R, 2013, METHODS ECOL EVOL, V4, P906, DOI 10.1111/2041-210X.12069
   Maier I, 2000, PROTIST, V151, P225, DOI 10.1078/1434-4610-00021
   Malinowski R, 2019, MOL PLANT MICROBE IN, V32, P1259, DOI 10.1094/MPMI-03-19-0069-CR
   Matz JM, 2020, NAT REV MICROBIOL, V18, P379, DOI 10.1038/s41579-019-0321-3
   Michel G, 2010, NEW PHYTOL, V188, P67, DOI 10.1111/j.1469-8137.2010.03345.x
   Miura T, 2017, FEMS MICROBIOL LETT, V364, DOI 10.1093/femsle/fnx117
   Moreira D, 2014, BIOESSAYS, V36, P468, DOI 10.1002/bies.201300176
   Murua P, 2020, NEW PHYTOL, V226, P1445, DOI 10.1111/nph.16438
   Murua P, 2017, PROTIST, V168, P468, DOI 10.1016/j.protis.2017.07.001
   Not F, 2007, SCIENCE, V315, P253, DOI 10.1126/science.1136264
   Olszak M, 2019, PLANT J, V97, P715, DOI 10.1111/tpj.14156
   Parodi ER, 2010, BIOCELL, V34, P45
   PENDERGRASS WR, 1950, MYCOLOGIA, V42, P279, DOI 10.2307/3755441
   Perez-Lopez E, 2021, VIRULENCE, V12, P2327, DOI 10.1080/21505594.2021.1968684
   Perez-Lopez E, 2020, J EUKARYOT MICROBIOL, V67, P337, DOI 10.1111/jeu.12784
   Powell MJ, 2017, FUNGAL BIOL-UK, V121, P561, DOI 10.1016/j.funbio.2017.03.002
   Qu XS, 2006, AM J POTATO RES, V83, P343, DOI 10.1007/BF02871595
   Raven JA, 2009, J EXP BOT, V60, P3975, DOI 10.1093/jxb/erp282
   Rolfe SA, 2016, BMC GENOMICS, V17, DOI 10.1186/s12864-016-2597-2
   Sabatini DM, 2017, P NATL ACAD SCI USA, V114, P11818, DOI 10.1073/pnas.1716173114
   Schmieder R, 2011, PLOS ONE, V6, DOI 10.1371/journal.pone.0017288
   SCHNEPF E, 1994, BOT ACTA, V107, P374, DOI 10.1111/j.1438-8677.1994.tb00810.x
   Schnepf E, 2000, HELGOLAND MAR RES, V54, P237, DOI 10.1007/s101520000056
   Schwelm A, 2016, PROTIST, V167, P544, DOI 10.1016/j.protis.2016.08.008
   Schwelm A, 2015, SCI REP-UK, V5, DOI 10.1038/srep11153
   Seenivasan R, 2013, PLOS ONE, V8, DOI 10.1371/journal.pone.0059565
   Sierra R, 2016, MOL BIOL EVOL, V33, P980, DOI 10.1093/molbev/msv340
   Simao FA, 2015, BIOINFORMATICS, V31, P3210, DOI 10.1093/bioinformatics/btv351
   Spielmann T, 2020, TRENDS PARASITOL, V36, P520, DOI 10.1016/j.pt.2020.03.010
   Stirling C, 2010, BMC HEALTH SERV RES, V10, DOI 10.1186/1472-6963-10-122
   Stjelja S, 2019, SCI REP-UK, V9, DOI 10.1038/s41598-019-52274-7
   TALLEY MR, 1978, MYCOLOGIA, V70, P1241, DOI 10.2307/3759323
   Tanaka Shuhei, 2001, Mycoscience, V42, P389, DOI 10.1007/BF02461222
   Torruella G, 2018, COMMUN BIOL, V1, DOI 10.1038/s42003-018-0235-z
   Uribe-Querol E, 2020, FRONT IMMUNOL, V11, DOI 10.3389/fimmu.2020.01066
   van Dam TJP, 2011, J MOL EVOL, V73, P209, DOI 10.1007/s00239-011-9469-9
   Voleman L, 2019, PLOS PATHOG, V15, DOI 10.1371/journal.ppat.1008008
   Wiedemann Agnes, 2005, P72, DOI 10.1007/978-0-387-28669-3_6
   WILLIAMS PH, 1967, CAN J BOTANY, V45, P1665, DOI 10.1139/b67-173
   WILLIAMS PH, 1970, PHYTOPATHOLOGY, V60, P1557, DOI 10.1094/Phyto-60-1557
   Yutin N, 2009, BIOL DIRECT, V4, DOI 10.1186/1745-6150-4-9
NR 97
TC 0
Z9 0
U1 8
U2 8
PU WILEY
PI HOBOKEN
PA 111 RIVER ST, HOBOKEN 07030-5774, NJ USA
SN 0028-646X
EI 1469-8137
J9 NEW PHYTOL
JI New Phytol.
PD JUN
PY 2023
VL 238
IS 5
BP 2130
EP 2143
DI 10.1111/nph.18828
EA MAR 2023
PG 14
WC Plant Sciences
WE Science Citation Index Expanded (SCI-EXPANDED)
SC Plant Sciences
GA F0UW2
UT WOS:000956218300001
PM 36810975
OA hybrid, Green Submitted
DA 2023-07-11
ER

PT J
AU Castillejo, N
   Martinez-Zamora, L
   Artes-Hernandez, F
AF Castillejo, Noelia
   Martinez-Zamora, Lorena
   Artes-Hernandez, Francisco
TI A photoperiod including visible spectrum LEDs increased sulforaphane in
   fresh-cut broccoli
SO POSTHARVEST BIOLOGY AND TECHNOLOGY
LA English
DT Article
DE Brassica oleracea var; italica; Postharvest; Illumination; Light
   emitting diodes (LED); Nutraceuticals; Sulforaphane
ID BIOACTIVE COMPOUNDS; MYROSINASE ACTIVITY; LIGHT; QUALITY; TEMPERATURE;
   PHENOLICS; ITALICA
AB The objective was to elucidate if a photoperiod including fluorescent light (14 h) and visible spectrum LEDs (10 h), during night periods, can increase the phytochemical content in fresh-cut broccoli while not affecting other quality attributes. Monochromatic LEDs used were Cool White-CW-, Blue-B-, Green-G-, Red-R-, and Far-Red-FR-, while darkness was used as control. Changes in weight losses, colour, epiphytic microorganisms, and main bioactive compounds (glucosinolates and isothiocyanates) were assessed during 16 days at 5 degrees C. Illumi-nation with G and R lights accelerated yellowing of florets after 14 days. Higher weight losses were registered for LEDs treatments regarding darkness while no changes were observed for microbial development among treat-ments. All studied photoperiods including LEDs enhanced the sulforaphane content regarding darkness, espe-cially after 7 days, reporting CW, B, and FR treatments increases over 40%. However, the glucosinolate content and myrosinase activity were not stimulated by LEDs. In conclusion, a supplementation with CW, B, or FR LEDs during night periods at retail sale seems a strategy to enhance the sulforaphane accumulation in Brassicaceae. Probably, higher and / or other stresses can be applied to increase / activate the synthesis and accumulation of more secondary metabolites.
C1 [Castillejo, Noelia; Martinez-Zamora, Lorena; Artes-Hernandez, Francisco] Univ Politecn Cartagena, Dept Agron Engn, Postharvest & Refrigerat Grp, Murcia 30203, Spain.
   [Castillejo, Noelia; Martinez-Zamora, Lorena; Artes-Hernandez, Francisco] Univ Politecn Cartagena, Inst Plant Biotechnol, Murcia 30203, Spain.
   [Martinez-Zamora, Lorena] Univ Murcia, Fac Vet Sci, Dept Food Technol Food Sci & Nutr, Murcia 30071, Spain.
C3 Universidad Politecnica de Cartagena; Universidad Politecnica de
   Cartagena; University of Murcia
RP Artes-Hernandez, F (通讯作者)，Univ Politecn Cartagena, Dept Agron Engn, Postharvest & Refrigerat Grp, Murcia 30203, Spain.; Artes-Hernandez, F (通讯作者)，Univ Politecn Cartagena, Inst Plant Biotechnol, Murcia 30203, Spain.
EM fr.artes-hdez@upct.es
CR Ares AM, 2014, FOOD ANAL METHOD, V7, P730, DOI 10.1007/s12161-013-9766-6
   Artes-Hernandez F, 2022, FOODS, V11, DOI 10.3390/foods11030265
   Martinez-Hernandez GB, 2013, LWT-FOOD SCI TECHNOL, V50, P298, DOI 10.1016/j.lwt.2012.05.010
   Bhatla S. C., 2018, PLANT PHYSL DEV META, DOI 10.1007/ 978-981-13-2023-1
   Castillejo N, 2022, POSTHARVEST BIOL TEC, V184, DOI 10.1016/j.postharvbio.2021.111774
   Castillejo N, 2021, J FOOD COMPOS ANAL, V103, DOI 10.1016/j.jfca.2021.104101
   Castillejo N, 2021, J SCI FOOD AGR, V101, P44, DOI 10.1002/jsfa.10820
   Castillejo N, 2016, J FOOD SCI TECH MYS, V53, P1475, DOI 10.1007/s13197-015-2143-2
   de la Fuente B, 2019, FOODS, V8, DOI 10.3390/foods8070250
   FAOSTAT, 2021, FOOD AGR DAT
   forF S., 2018, MICROORGANISMS FOODS, VSecond Second, DOI [10.1007/978-3-319-68460-4, DOI 10.1007/978-3-319-68460-4]
   Glassgen WE, 1998, PLANTA, V204, P490, DOI 10.1007/s004250050283
   Guo LP, 2015, RSC ADV, V5, P32290, DOI 10.1039/c5ra03403e
   Guo LP, 2014, J FUNCT FOODS, V9, P70, DOI 10.1016/j.jff.2014.04.015
   Hasperue J.H., 2016, LWT-FOOD SCI TECHNOL, V65, P495, DOI 10.1016/j.lwt.2015.08.041
   Hossen MZ, 2007, J PLANT INTERACT, V2, P71, DOI 10.1080/17429140701288228
   Jin P, 2015, FOOD CHEM, V172, P705, DOI 10.1016/j.foodchem.2014.09.134
   Kasim MU, 2017, J FOOD PROCESS PRES, V41, DOI 10.1111/jfpp.13266
   Kiddle G, 2001, PHYTOCHEM ANALYSIS, V12, P226, DOI 10.1002/pca.589
   Kopsell DA, 2013, J AM SOC HORTIC SCI, V138, P31, DOI 10.21273/JASHS.138.1.31
   Li ZS, 2021, FOOD CHEM, V334, DOI 10.1016/j.foodchem.2020.127519
   Loi M, 2019, FOOD CHEM, V283, P206, DOI 10.1016/j.foodchem.2019.01.021
   Lucera A, 2011, J FOOD ENG, V102, P122, DOI 10.1016/j.jfoodeng.2010.08.004
   Ludikhuyze L, 2000, J FOOD PROTECT, V63, P400, DOI 10.4315/0362-028X-63.3.400
   Martinez-Hernandez G.B., 2013, BRASSICACEAE CHARACT, P67
   Martinez-Zamora L, 2023, LWT-FOOD SCI TECHNOL, V174, DOI 10.1016/j.lwt.2022.114420
   Martinez-Zamora L, 2022, HORTICULTURAE, V8, DOI 10.3390/horticulturae8111065
   Martinez-Zamora L, 2022, ANTIOXIDANTS-BASEL, V11, DOI 10.3390/antiox11081490
   Martinez-Zamora L, 2021, APPL SCI-BASEL, V11, DOI 10.3390/app11093736
   Moreira MD, 2011, LWT-FOOD SCI TECHNOL, V44, P2335, DOI 10.1016/j.lwt.2011.04.009
   Navarro-Rico J, 2014, INNOV FOOD SCI EMERG, V21, P74, DOI 10.1016/j.ifset.2013.11.004
   Okunade O. A., 2020, Turkish Journal of Agriculture - Food Science and Technology, V8, P64
   Oliviero T, 2014, FOOD CHEM, V163, P197, DOI 10.1016/j.foodchem.2014.04.099
   Olsen H, 2009, J AGR FOOD CHEM, V57, P2816, DOI 10.1021/jf803693t
   Penas E, 2011, J AGR FOOD CHEM, V59, P3772, DOI 10.1021/jf200356m
   Pennisi G, 2021, POSTHARVEST BIOL TEC, V175, DOI 10.1016/j.postharvbio.2021.111500
   Perera WPTD, 2022, POSTHARVEST BIOL TEC, V191, DOI 10.1016/j.postharvbio.2022.111955
   PESSINA A, 1990, ARCH BIOCHEM BIOPHYS, V280, P383, DOI 10.1016/0003-9861(90)90346-Z
   Pintos FM, 2020, POSTHARVEST BIOL TEC, V163, DOI 10.1016/j.postharvbio.2020.111121
   Rungapamestry V, 2008, EUR FOOD RES TECHNOL, V227, P37, DOI 10.1007/s00217-007-0690-0
   Singh J, 2007, J FOOD COMPOS ANAL, V20, P106, DOI 10.1016/j.jfca.2006.08.002
   Torres-Sanchez R, 2020, SENSORS-BASEL, V20, DOI 10.3390/s20071860
   Wang JW, 2021, FOOD CHEM, V356, DOI 10.1016/j.foodchem.2021.129550
   Xie CY, 2022, SCI HORTIC-AMSTERDAM, V294, DOI 10.1016/j.scienta.2021.110768
   Yan ZC, 2020, BIOMOLECULES, V10, DOI 10.3390/biom10020252
   Yang L, 2021, AGRONOMY-BASEL, V11, DOI 10.3390/agronomy11112139
   Zhou FH, 2022, POSTHARVEST BIOL TEC, V194, DOI 10.1016/j.postharvbio.2022.112047
   Zhou FH, 2020, SCI HORTIC-AMSTERDAM, V262, DOI 10.1016/j.scienta.2019.109060
NR 48
TC 0
Z9 0
U1 6
U2 6
PU ELSEVIER
PI AMSTERDAM
PA RADARWEG 29, 1043 NX AMSTERDAM, NETHERLANDS
SN 0925-5214
EI 1873-2356
J9 POSTHARVEST BIOL TEC
JI Postharvest Biol. Technol.
PD JUN
PY 2023
VL 200
AR 112337
DI 10.1016/j.postharvbio.2023.112337
EA MAR 2023
PG 9
WC Agronomy; Food Science & Technology; Horticulture
WE Science Citation Index Expanded (SCI-EXPANDED)
SC Agriculture; Food Science & Technology
GA C1XV1
UT WOS:000959938200001
OA hybrid
DA 2023-07-11
ER

PT J
AU Windham, MD
   Picard, KT
   Pryer, KM
AF Windham, Michael D.
   Picard, Kathryn T.
   Pryer, Kathleen M.
TI An in-depth investigation of cryptic taxonomic diversity in the rare
   endemic mustard Draba maguirei
SO AMERICAN JOURNAL OF BOTANY
LA English
DT Article
DE Brassicaceae; conservation; cytogenetics; dysploidy; enzyme
   electrophoresis; ITS phylogeny; pollen; SEM; trichomes; Utah
ID GENUS DRABA; SPECIES RICHNESS; DNA-SEQUENCES; CLOSE ALLIES;
   BRASSICACEAE; CANADA; EVOLUTION; DIPLOIDIZATION; NORTH; ALASKA
AB PremisePreviously published evidence suggests that Draba maguirei, a mustard endemic to a few localities in the Bear River, Wellsville, and Wasatch Mountains of northern Utah, may represent a cryptic species complex rather than a single species. Conservation concerns prompted an in-depth systematic study of this taxon and its putative relatives. MethodsSampling most known populations of D. maguirei s.l. (D. maguirei var. maguirei and D. maguirei var. burkei), we integrate data from geography, ecology, morphology, cytogenetics and pollen, enzyme electrophoresis, and the phylogenetic analysis of nuclear internal transcribed spacer sequences to explore potential taxonomic diversity in the species complex. ResultsDraba maguirei var. burkei is shown here to be a distinct species (D. burkei) most closely related to D. globosa, rather than to D. maguirei. Within D. maguirei s.s., the northern (high elevation) and southern (low elevation) population clusters are genetically isolated and morphologically distinguishable, leading to the recognition here of the southern taxon as D. maguirei subsp. stonei. ConclusionsOur study reveals that plants traditionally assigned to D. maguirei comprise three genetically divergent lineages (D. burkei and two newly recognized subspecies of D. maguirei), each exhibiting a different chromosome number and occupying a discrete portion of the geographic range. Although previously overlooked and underappreciated taxonomically, the three taxa are morphologically recognizable based on the distribution and types of trichomes present on the leaves, stems, and fruit. Our clarification of the diversity and distribution of these taxa provides an improved framework for conservation efforts.
C1 [Windham, Michael D.; Pryer, Kathleen M.] Duke Univ, Dept Biol, Durham, NC 27708 USA.
   [Picard, Kathryn T.] Smithsonian Inst, Dept Bot, Natl Museum Nat Hist, Washington, DC 20560 USA.
C3 Duke University; Smithsonian Institution; Smithsonian National Museum of
   Natural History
RP Windham, MD (通讯作者)，Duke Univ, Dept Biol, Durham, NC 27708 USA.
EM mdw26@duke.edu
OI Pryer, Kathleen/0000-0002-9776-6736; Picard, Kathryn/0000-0002-9033-7250
FU Wayne Padgett (Wasatch-Cache National Forest)
FX We thank Wayne Padgett (Wasatch-Cache National Forest) for providing
   collecting permits, funding, and technical support for this project. We
   acknowledge the curators of the following herbaria for providing
   specimen loans and permission to remove small fragments of leaf tissue
   for microscopic examination and/or for DNA analysis: BRY, MO, OGDF, UT,
   UTC, and WSCO. We greatly appreciate the efforts of R. Douglas Stone and
   Frank (Buddy) Smith, who helped with fieldwork and sample collection,
   and shared the results of their independent field surveys. We also
   extend our thanks to D. Jon Seger and Ed King (University of Utah,
   Department of Biology) who facilitated use of the DNA lab and SEM
   facility, respectively. In addition, we thank Mark Beilstein for
   generating many of the ITS sequences used in this study and C. Ann
   Kelsey for generous technical and clerical support. Finally, we are
   indebted to two anonymous reviewers and to the associate editor, Mark
   Simmons, for useful criticisms and suggested improvements to the
   manuscript.
CR AKAIKE H, 1974, IEEE T AUTOMAT CONTR, VAC19, P716, DOI 10.1109/TAC.1974.1100705
   AL-SHEHBAZ I A, 1991, Novon, V1, P67, DOI 10.2307/3391630
   Al-Shehbaz I. A., 2010, FLORA N AM, V7, P269
   Al-Shehbaz IA, 2004, NOVON, V14, P249
   Al-Shehbaz Ihsan A., 1994, Novon, V4, P197, DOI 10.2307/3391639
   Al-Shehbaz IA, 2018, ANN MO BOT GARD, V103, P463, DOI 10.3417/2018184
   Al-Shehbaz IA, 2016, NOVON, V25, P3, DOI 10.3417/2016028
   Al-Shehbaz Ihsan A., 2013, Harvard Papers in Botany, V18, P101
   Al-Shehbaz IA, 2012, RHODORA, V114, P31, DOI 10.3119/0035-4902-114.957.31
   Al-Shehbaz Ihsan A., 2009, Harvard Papers in Botany, V14, P39, DOI 10.3100/025.014.0107
   Al-Shehbaz Ihsan A., 2007, Harvard Papers in Botany, V12, P409, DOI 10.3100/1043-4534(2007)12[409:NONNAD]2.0.CO;2
   ALSHEHBAZ IA, 1989, J ARNOLD ARBORETUM, V70, P427, DOI 10.5962/bhl.part.19791
   [Anonymous], 1981, PLANT SPECIATION
   Ayres DL, 2012, SYST BIOL, V61, P170, DOI [10.1093/sysbio/sys029, 10.1093/sysbio/syr100]
   Beilstein MA, 2003, SYST BOT, V28, P584
   BROCHMANN C, 1992, AM J BOT, V79, P673, DOI 10.2307/2444883
   BROWN J H, 1978, Great Basin Naturalist Memoirs, P209
   Ceballos G, 2020, P NATL ACAD SCI USA, V117, P13596, DOI 10.1073/pnas.1922686117
   Chase MW, 2023, ANN BOT-LONDON, V131, P123, DOI 10.1093/aob/mcac006
   Costello MJ, 2013, SCIENCE, V339, P413, DOI 10.1126/science.1230318
   Cronquist A, 1972, INTERMOUNTAIN FLORA, V1
   Darriba D, 2020, MOL BIOL EVOL, V37, P291, DOI 10.1093/molbev/msz189
   Diaz S, 2006, PLOS BIOL, V4, P1300, DOI 10.1371/journal.pbio.0040277
   Dodsworth S, 2016, BOT J LINN SOC, V180, P1, DOI 10.1111/boj.12357
   Ertter B, 2000, ANN MO BOT GARD, V87, P81, DOI 10.2307/2666211
   Escudero M, 2014, PLOS ONE, V9, DOI 10.1371/journal.pone.0085266
   Fonseca A, 2016, CHROMOSOMA, V125, P413, DOI 10.1007/s00412-015-0548-3
   Gottlieb L. D., 1981, Progress in Phytochemistry, V7, P1
   Grundt HH, 2004, MOL PHYLOGENET EVOL, V32, P695, DOI 10.1016/j.ympev.2004.04.006
   Guerra M., 2000, MONOCOTS SYSTEMATICS, P127
   Gustafsson ALS, 2014, PLOS ONE, V9, DOI 10.1371/journal.pone.0093834
   Haig SM, 2006, CONSERV BIOL, V20, P1584, DOI 10.1111/j.1523-1739.2006.00530.x
   Hartman R. L., 1998, MONOGRAPHS SYSTEMATI, V67, P1
   HAUFLER CH, 1985, SYST BOT, V10, P92, DOI 10.2307/2418438
   Hillis David M., 1996, P321
   Hitchcock C. L., 1941, U WASH PUBL BIOL, V11, P1
   Hoch P.C., 1999, FLORA JAPAN, V2c, P224
   Hohmann N, 2015, PLANT CELL, V27, P2770, DOI 10.1105/tpc.15.00482
   Holmgren N. H., 2005, INTERMOUNTAIN FLOR B, V2, P174
   Husband BC, 1998, AM J BOT, V85, P1688, DOI 10.2307/2446502
   Huxley Julian, 1940, NEW SYSTEMATICS
   Johnson M., 2002, SCIENCES
   Jordon-Thaden I, 2008, PLANT ECOL DIVERS, V1, P255, DOI 10.1080/17550870802349112
   Jordon-Thaden I, 2010, MOL PHYLOGENET EVOL, V55, P524, DOI 10.1016/j.ympev.2010.02.012
   Jordon-Thaden IE, 2013, ALPINE BOT, V123, P97, DOI 10.1007/s00035-013-0120-9
   Kahle D, 2013, R J, V5, P144
   Karl R, 2013, ANN BOT-LONDON, V112, P983, DOI 10.1093/aob/mct165
   Koch M, 2002, ANN MO BOT GARD, V89, P88, DOI 10.2307/3298659
   Kozlov AM, 2019, BIOINFORMATICS, V35, P4453, DOI 10.1093/bioinformatics/btz305
   Larsson A, 2014, BIOINFORMATICS, V30, P3276, DOI 10.1093/bioinformatics/btu531
   Levin DA, 2020, PLANT SYST EVOL, V306, DOI 10.1007/s00606-020-01704-5
   LEWIS WH, 1980, POLYPLOIDY BIOL RELE, P103, DOI DOI 10.1007/978-1-4613-3069-1
   LOVE A., 1951, Caryologia, V3, P263
   LOVE ASKELL, 1964, TAXON, V13, P33, DOI 10.2307/1216308
   Luo MC, 2009, P NATL ACAD SCI USA, V106, P15780, DOI 10.1073/pnas.0908195106
   Lysak MA, 2014, NEW PHYTOL, V203, P1082, DOI 10.1111/nph.12885
   Mandakova T, 2020, FRONT PLANT SCI, V11, DOI 10.3389/fpls.2020.00514
   Mandakova T, 2018, CURR OPIN PLANT BIOL, V42, P55, DOI 10.1016/j.pbi.2018.03.001
   Mandakova T, 2017, MOL ECOL, V26, P6445, DOI 10.1111/mec.14379
   Mandakova T, 2016, AM J BOT, V103, P1187, DOI 10.3732/ajb.1500452
   Mandakova T, 2010, PLANT CELL, V22, P2277, DOI 10.1105/tpc.110.074526
   Moseley R. K., 1991, THREATENED END UNPUB
   MOSQUIN T, 1967, EVOLUTION, V21, P713, DOI 10.1111/j.1558-5646.1967.tb03428.x
   MOSQUIN T, 1966, BRITTONIA, V18, P167, DOI 10.2307/2805200
   MOSQUIN T, 1966, BRITTONIA, V18, P203, DOI 10.2307/2805358
   Mota J, 2021, BIOLOGY-BASEL, V10, DOI 10.3390/biology10010038
   MULLIGAN GA, 1970, CAN J BOTANY, V48, P269, DOI 10.1139/b70-040
   MULLIGAN GA, 1974, CAN J BOT, V52, P791, DOI 10.1139/b74-102
   MULLIGAN GA, 1971, CAN J BOTANY, V49, P89, DOI 10.1139/b71-017
   MULLIGAN GA, 1971, CAN J BOTANY, V49, P1455, DOI 10.1139/b71-204
   MULLIGAN GA, 1972, CAN J BOTANY, V50, P1763, DOI 10.1139/b72-218
   MULLIGAN GA, 1975, CAN J BOT, V53, P745, DOI 10.1139/b75-089
   MULLIGAN GA, 1966, CAN J BOTANY, V44, P309, DOI 10.1139/b66-037
   MULLIGAN GA, 1976, CAN J BOT, V54, P1386, DOI 10.1139/b76-151
   MULLIGAN GA, 1970, CAN J BOTANY, V48, P1431, DOI 10.1139/b70-215
   Mulligan Gerald A., 2021, Harvard Papers in Botany, V26, P189, DOI 10.3100/hpib.v26iss1.2021.n12
   NatureServe, 2022, NATURESERVE
   ODRZYKOSKI IJ, 1984, SYST BOT, V9, P479, DOI 10.2307/2418797
   Payson EB, 1917, AM J BOT, V4, P253, DOI 10.2307/2434961
   Price R. A., 1979, THESIS U WISCONSIN M
   R Core Team, 2021, R LANG ENV STAT COMP
   Rambaut A, 2018, SYST BIOL, V67, P901, DOI 10.1093/sysbio/syy032
   Rollins R.C., 1993, CRUCIFERAE CONTINENT
   Sarkar S, 2021, BIOSCIENCE, V71, P893, DOI 10.1093/biosci/biab071
   Scheen AC, 2002, CAN J BOT, V80, P59, DOI 10.1139/b01-132
   Senderowicz M, 2021, GENES-BASEL, V12, DOI 10.3390/genes12091436
   Siegel JJ, 2012, ANNU REV CELL DEV BI, V28, P189, DOI 10.1146/annurev-cellbio-101011-155807
   SOLTIS DE, 1983, AM FERN J, V73, P9, DOI 10.2307/1546611
   Soltis DE, 2007, TAXON, V56, P13, DOI 10.2307/25065732
   Soltis PS, 1999, CONSERV BIOL, V13, P471, DOI 10.1046/j.1523-1739.1999.97286.x
   Stebbins GL., 1971, CHROMOSOMAL EVOLUTIO
   Stokes W. L., 1963, GEOLOGIC MAP NW UTAH
   Tait D. A., 2002, THESIS BRIGHAM YOUNG
   Thiers B., 2022, INDEX HERBARIORUM GL
   Torres EM, 2008, GENETICS, V179, P737, DOI 10.1534/genetics.108.090878
   Udall JA, 2019, FRONT PLANT SCI, V10, DOI 10.3389/fpls.2019.01541
   VAN STEENIS C. G. G. J., 1957, Flora Malesiana, V5, pclxvii
   Ward D., 1983, PHYTOLOGIA, V54, P302, DOI DOI 10.5962/BHL.PART.14424
   Welsh S. L., 2015, A UTAH FLORA, P279
   Wendel J.F., 2013, PLANT GENOME DIVERSI, V2, P209
   WERTH C R, 1985, Virginia Journal of Science, V36, P53
   White T.J., 1990, PCR PROTOCOLS GUIDE, P315, DOI [10.1016/B978, DOI 10.1016/B978-0-12-372180-8.50042-1]
   Wickham H., 2016, USE R
   Windham M. D., 2003, MADRONO, V50, P221
   Windham MD, 2022, SYST BOT, V47, P876, DOI 10.1600/036364422X16573022073590
   Windham MD, 2022, AM J BOT, V109, P821, DOI 10.1002/ajb2.1850
   Windham MD, 2020, APPL PLANT SCI, V8, DOI 10.1002/aps3.11342
   Windham Michael D., 2000, Madrono, V47, P21
   Zachos FE, 2015, J ZOOL SYST EVOL RES, V53, P180, DOI 10.1111/jzs.12088
NR 109
TC 0
Z9 0
U1 0
U2 0
PU WILEY
PI HOBOKEN
PA 111 RIVER ST, HOBOKEN 07030-5774, NJ USA
SN 0002-9122
EI 1537-2197
J9 AM J BOT
JI Am. J. Bot.
PD MAR
PY 2023
VL 110
IS 3
DI 10.1002/ajb2.16138
EA MAR 2023
PG 22
WC Plant Sciences
WE Science Citation Index Expanded (SCI-EXPANDED)
SC Plant Sciences
GA A3GI1
UT WOS:000948679200001
PM 36779544
DA 2023-07-11
ER

PT J
AU Bouargalne, Y
   Guilbaud, F
   Macherel, D
   Delalande, O
   Deleu, C
   Le Caherec, F
AF Bouargalne, Youssef
   Guilbaud, Florian
   Macherel, David
   Delalande, Olivier
   Deleu, Carole
   Le Caherec, Francoise
TI Brassica napus Drought-Induced 22-kD Protein (BnD22) Acts Simultaneously
   as a Cysteine Protease Inhibitor and Chlorophyll-Binding Protein
SO PLANT AND CELL PHYSIOLOGY
LA English
DT Article; Early Access
DE Brassica napus (oilseed rape); Inhibition constant; Kunitz-type protease
   inhibitors; Papain; Subcellular localization; Water-soluble chlorophyll
   proteins (WSCP)
ID MOLECULAR-CLONING; LEAF SENESCENCE; INTRACELLULAR-LOCALIZATION;
   TRYPSIN-INHIBITOR; OILSEED RAPE; ARABIDOPSIS; WSCP; LEAVES; STRESS;
   CAULIFLOWER
AB Class II water-soluble chlorophyll proteins (WSCPs) from Brassicaceae are non-photosynthetic proteins that bind with chlorophyll (Chl) and its derivatives. The physiological function of WSCPs is still unclear, but it is assumed to be involved in stress responses, which is likely related to their Chl-binding and protease inhibition (PI) activities. Yet, the dual function and simultaneous functionality of WSCPs must still be better understood. Here, the biochemical functions of Brassica napus drought-induced 22-kDa protein (BnD22), a major WSCP expressed in B. napus leaves, were investigated using recombinant hexahistidine-tagged protein. We showed that BnD22 inhibited cysteine proteases, such as papain, but not serine proteases. BnD22 was able to bind with Chla or Chlb to form tetrameric complexes. Unexpectedly, BnD22-Chl tetramer displays higher inhibition toward cysteine proteases, indicating (i) simultaneous Chl-binding and PI activities and (ii) Chl-dependent activation of PI activity of BnD22. Moreover, the photostability of BnD22-Chl tetramer was reduced upon binding with the protease. Using three-dimensional structural modeling and molecular docking, we revealed that Chl binding favors interaction between BnD22 and proteases. Despite its Chl-binding ability, the BnD22 was not detected in chloroplasts but rather in the endoplasmic reticulum and vacuole. In addition, the C-terminal extension peptide of BnD22, which cleaved off post-translationally in vivo, was not implicated in subcellular localization. Instead, it drastically promoted the expression, solubility and stability of the recombinant protein.
C1 [Bouargalne, Youssef; Guilbaud, Florian; Deleu, Carole; Le Caherec, Francoise] Univ Rennes, Inst Agro, IGEPP, INRAE, F-35000 Rennes, France.
   [Macherel, David] Univ Angers, Inst Agro, IRHS, INRAE, F-49000 Angers, France.
   [Delalande, Olivier] Univ Rennes, IGDR, CNRS, F-35000 Rennes, France.
C3 INRAE; Institut Agro; Universite de Rennes; INRAE; Institut Agro;
   Universite d'Angers; Centre National de la Recherche Scientifique
   (CNRS); Universite de Rennes
RP Le Caherec, F (通讯作者)，Univ Rennes, Inst Agro, IGEPP, INRAE, F-35000 Rennes, France.
EM francoise.le-caherec@univ-rennes.fr
RI ; Macherel, David/B-2084-2012
OI LE CAHEREC, FRANCOISE/0000-0001-9658-161X; Macherel,
   David/0000-0002-3352-2185
FU program 'Investments for the Future', a PhD grant from the French
   Research Ministry 'Ministere de l'Enseignement Superieur et de la
   Recherche (MESR)' [ANR-11-BTBR-0004]; Brittany regional authority
   [ANR-11-BTBR-0004]
FX National collaborative project entitled RAPSODYN (ANR-11-BTBR-0004)
   funded by the program 'Investments for the Future', a PhD grant from the
   French Research Ministry 'Ministere de l'Enseignement Superieur et de la
   Recherche (MESR)' and the Brittany regional authority.
CR Agostini A, 2019, SCI REP-UK, V9, DOI 10.1038/s41598-019-54520-4
   Agostini A, 2017, SCI REP-UK, V7, DOI 10.1038/s41598-017-07874-6
   Avice JC, 2014, J EXP BOT, V65, P3813, DOI 10.1093/jxb/eru177
   Bednarczyk D, 2021, PHOTOCHEM PHOTOBIOL, V97, P732, DOI 10.1111/php.13398
   Bednarczyk D, 2016, ANGEW CHEM INT EDIT, V55, P6901, DOI 10.1002/anie.201512001
   Bednarczyk D, 2015, BBA-BIOENERGETICS, V1847, P307, DOI 10.1016/j.bbabio.2014.12.003
   Bektas I, 2012, PLANTA, V236, P251, DOI 10.1007/s00425-012-1609-y
   Boex-Fontvieille E, 2016, FRONT PLANT SCI, V7, DOI 10.3389/fpls.2016.01246
   Boex-Fontvieille E, 2015, J EXP BOT, V66, P6119, DOI 10.1093/jxb/erv327
   Boex-Fontvieille E, 2015, P NATL ACAD SCI USA, V112, P7303, DOI 10.1073/pnas.1507714112
   Bouargalne Y, 2022, PLANT PHYSIOL BIOCH, V181, P71, DOI 10.1016/j.plaphy.2022.03.023
   Candat A, 2014, PLANT CELL, V26, P3148, DOI 10.1105/tpc.114.127316
   Candat A, 2013, ANAL BIOCHEM, V434, P44, DOI 10.1016/j.ab.2012.10.040
   Damaraju S, 2011, J PLANT PHYSIOL, V168, P1444, DOI 10.1016/j.jplph.2011.02.007
   Desclos M, 2008, PLANT PHYSIOL, V147, P1830, DOI 10.1104/pp.108.116905
   DIXON M, 1953, BIOCHEM J, V55, P170, DOI 10.1042/bj0550170
   Dodge N, 2020, BIOTECHNOL BIOFUELS, V13, DOI 10.1186/s13068-020-01832-7
   DOWNING WL, 1992, PLANT J, V2, P685, DOI 10.1046/j.1365-313X.1992.t01-11-00999.x
   Esti M, 2013, FOOD BIOPROD PROCESS, V91, P595, DOI 10.1016/j.fbp.2013.02.003
   Etienne P, 2007, FUNCT PLANT BIOL, V34, P895, DOI 10.1071/FP07088
   Fang EF, 2010, J BIOSCI BIOENG, V109, P211, DOI 10.1016/j.jbiosc.2009.08.483
   Gepstein S, 2003, PLANT J, V36, P629, DOI 10.1046/j.1365-313X.2003.01908.x
   Girr P, 2021, BBA-BIOMEMBRANES, V1863, DOI 10.1016/j.bbamem.2020.183479
   Girr P, 2020, PHOTOCH PHOTOBIO SCI, V19, P695, DOI 10.1039/d0pp00043d
   Halls CE, 2006, PLANT SCI, V170, P1102, DOI 10.1016/j.plantsci.2006.01.018
   Haupt LJ, 2015, DRUG METAB DISPOS, V43, P1744, DOI 10.1124/dmd.115.066597
   Horigome D, 2007, J BIOL CHEM, V282, P6525, DOI 10.1074/jbc.M609458200
   Ilami G, 1997, PHYTOCHEMISTRY, V45, P1, DOI 10.1016/S0031-9422(96)00788-1
   Kozakov D, 2017, NAT PROTOC, V12, P255, DOI 10.1038/nprot.2016.169
   LAEMMLI UK, 1970, NATURE, V227, P680, DOI 10.1038/227680a0
   Laskowski RA, 2011, J CHEM INF MODEL, V51, P2778, DOI 10.1021/ci200227u
   Matsushima R, 2002, PLANT PHYSIOL, V130, P1807, DOI 10.1104/pp.009464
   Momonoki YS, 2002, PLANT PROD SCI, V5, P51, DOI 10.1626/pps.5.51
   Mosolov VV, 2005, APPL BIOCHEM MICRO+, V41, P227, DOI 10.1007/s10438-005-0040-6
   Nakano RT, 2014, FRONT PLANT SCI, V5, DOI 10.3389/fpls.2014.00073
   Nakazaki A, 2019, PLANT PHYSIOL, V179, P1515, DOI 10.1104/pp.18.00984
   Nishio N, 1997, PLANT PHYSIOL, V115, P841, DOI 10.1104/pp.115.2.841
   Otegui MS, 2005, PLANT J, V41, P831, DOI 10.1111/j.1365-313X.2005.02346.x
   Palm DM, 2019, ACS OMEGA, V4, P7971, DOI 10.1021/acsomega.9b00054
   Palm DM, 2018, NAT PLANTS, V4, P920, DOI 10.1038/s41477-018-0273-z
   Palm DM, 2017, BIOCHEMISTRY-US, V56, P1726, DOI 10.1021/acs.biochem.7b00075
   Prabahar V, 2020, FEBS J, V287, P991, DOI 10.1111/febs.15068
   Rawlings ND, 2010, BIOCHIMIE, V92, P1463, DOI 10.1016/j.biochi.2010.04.013
   REVIRON MP, 1992, PLANT PHYSIOL, V100, P1486, DOI 10.1104/pp.100.3.1486
   Rustgi S, 2017, P NATL ACAD SCI USA, V114, P2212, DOI 10.1073/pnas.1621496114
   Samalova M, 2006, TRAFFIC, V7, P1701, DOI 10.1111/j.1600-0854.2006.00502.x
   Satoh H, 1998, J BIOL CHEM, V273, P30568, DOI 10.1074/jbc.273.46.30568
   Satoh H, 2001, PLANT CELL PHYSIOL, V42, P906, DOI 10.1093/pcp/pce117
   Schmidt K, 2003, BIOCHEMISTRY-US, V42, P7427, DOI 10.1021/bi034207r
   Takahashi Shigekazu, 2015, BMC Res Notes, V8, P365, DOI 10.1186/s13104-015-1333-3
   Takahashi S, 2014, PROTEIN J, V33, P75, DOI 10.1007/s10930-013-9539-5
   Takahashi S, 2013, PLANTA, V238, P1065, DOI 10.1007/s00425-013-1952-7
   Takahashi S, 2012, PLANT CELL PHYSIOL, V53, P879, DOI 10.1093/pcp/pcs031
   Tamura K, 2003, PLANT J, V35, P545, DOI 10.1046/j.1365-313X.2003.01822.x
   Yamada K, 2011, PLANT CELL PHYSIOL, V52, P2039, DOI 10.1093/pcp/pcr156
   Yang JY, 2015, NAT METHODS, V12, P7, DOI 10.1038/nmeth.3213
NR 56
TC 0
Z9 0
U1 8
U2 8
PU OXFORD UNIV PRESS
PI OXFORD
PA GREAT CLARENDON ST, OXFORD OX2 6DP, ENGLAND
SN 0032-0781
EI 1471-9053
J9 PLANT CELL PHYSIOL
JI Plant Cell Physiol.
PD 2023 MAR 10
PY 2023
DI 10.1093/pcp/pcad016
EA MAR 2023
PG 13
WC Plant Sciences; Cell Biology
WE Science Citation Index Expanded (SCI-EXPANDED)
SC Plant Sciences; Cell Biology
GA C8CV8
UT WOS:000964142800001
PM 36905393
DA 2023-07-11
ER

PT J
AU Sadeghikian, M
   Najaphy, A
   Kahrizi, D
   Amadvandi, HR
AF Sadeghikian, Mozafar
   Najaphy, Abdollah
   Kahrizi, Danial
   Rostami Amadvandi, Hossein
TI Assessment of molecular diversity in doubled haploid lines of camelina
   (Camelina sativa (L.) Crantz), as a new emerging oil crop
SO PLANT GENETIC RESOURCES-CHARACTERIZATION AND UTILIZATION
LA English
DT Article; Early Access
DE Camelina; doubled haploid lines; genetic diversity; ISSR markers
ID GENETIC DIVERSITY; WHEAT CULTIVARS; ISSR; RAPD; GERMPLASM; PRIMERS;
   MARKERS; PLANT; AFLP
AB Camelina (Camelina sativa (L.) Crantz), an oilseed crop, belongs to the Brassicaceae family. Two unique features of camelina in comparison with the main oil crops are an adaptation to different environments and also its unique oil composition. The development of doubled haploid plants is one of the essential methods for crop improvement. The study of genetic diversity is an important step in planning crop breeding programmes. This research was conducted to evaluate the genetic variation of 81 camelina doubled haploid lines obtained from 15 crosses by inter simple sequence repeat (ISSR) markers. The total number of amplified bands was 243, of which 239 bands (98.3%) showed polymorphism. The percentage of polymorphic bands varied between 93.75 and 100. The size of the bands ranged from 50 to 1700 base pairs. The informative ISSRs were identified by estimating marker features: polymorphism information content, effective multiplex ratio, marker index and resolving power. Three markers had higher resolving power values (9.88, 8.5 and 7.46) and were the most informative markers to identify the lines. Cluster analysis based on the complete algorithm divided the lines into five groups, indicating relatively clear configuration from the geographic distribution patterns of the parents of the doubled haploid lines. Principal coordinate analysis classified the 81 camelina doubled haploid lines into six groups. The ISSR markers detected high polymorphism to reveal the genetic variation of camelina lines. The findings of this research, along with the characterization of biochemical traits of the lines, can improve breeding programmes achieve high-yielding camelina varieties with higher and better oil content.
C1 [Sadeghikian, Mozafar; Najaphy, Abdollah; Kahrizi, Danial] Razi Univ, Fac Agr Sci & Engn, Dept Plant Prod & Genet, Kermanshah, Iran.
   [Rostami Amadvandi, Hossein] Agr Res Educ & Extens Org AREEO, Dryland Agr Res Inst, Sararood Branch, Kermanshah, Iran.
C3 Razi University
RP Najaphy, A (通讯作者)，Razi Univ, Fac Agr Sci & Engn, Dept Plant Prod & Genet, Kermanshah, Iran.
EM anajaphy@razi.ac.ir
RI Rostami-Ahmadvandi, Hossein/V-4384-2018
OI Rostami-Ahmadvandi, Hossein/0000-0002-4495-1049; Najaphy,
   Abdollah/0000-0003-4990-7538
CR Agostini G, 2008, PLANT SYST EVOL, V274, P135, DOI 10.1007/s00606-008-0037-8
   Altintas S, 2008, PLANT BREEDING, V127, P9, DOI 10.1111/j.1439-0523.2007.01424.x
   Fracaro F, 2006, BIOCHEM GENET, V44, P479, DOI 10.1007/s10528-006-9044-z
   Gehringer A, 2006, GENOME, V49, P1555, DOI 10.1139/G06-117
   Gehringer A., 2010, THESIS JUSTUS LIEBIG
   Ghamkhar K, 2010, GENOME, V53, P558, DOI [10.1139/G10-034, 10.1139/g10-034]
   Gorji AM, 2011, AM J POTATO RES, V88, P226, DOI 10.1007/s12230-011-9187-2
   Kagale S, 2014, NAT COMMUN, V5, DOI 10.1038/ncomms4706
   KAHRIZI D., 2015, J MED PLANTS B, V2, P215, DOI DOI 10.22092/JMPB.2015.108911
   Kumar Meetul, 2009, Physiology and Molecular Biology of Plants, V15, P225, DOI 10.1007/s12298-009-0026-6
   Li H, 2021, PLANT GENOME-US, V14, DOI 10.1002/tpg2.20110
   Luo ZM, 2019, FRONT MICROBIOL, V10, DOI 10.3389/fmicb.2019.00169
   McVay K. A., 2008, CAMELINA PRODUCTION
   Mohammadi SA, 2003, CROP SCI, V43, P1235, DOI 10.2135/cropsci2003.1235
   Najaphy A, 2011, BIOTECHNOL BIOTEC EQ, V25, P2634, DOI 10.5504/BBEQ.2011.0093
   Powell W, 1996, MOL BREEDING, V2, P225, DOI 10.1007/BF00564200
   Prevost A, 1999, THEOR APPL GENET, V98, P107, DOI 10.1007/s001220051046
   Rostami-Ahmadvandi H., 2013, Australian Journal of Crop Science, V7, P361
   Shonnard DR, 2010, ENVIRON PROG SUSTAIN, V29, P382, DOI 10.1002/ep.10461
   Singh R, 2015, MOL BREEDING, V35, DOI 10.1007/s11032-015-0224-6
   Vollmann J, 2005, PLANT BREEDING, V124, P446, DOI 10.1111/j.1439-0523.2005.01134.x
   Vollmann J, 2015, BIOTECHNOL J, V10, P525, DOI 10.1002/biot.201400200
   WILLIAMS JGK, 1990, NUCLEIC ACIDS RES, V18, P6531, DOI 10.1093/nar/18.22.6531
   Yousefi V, 2015, J ANIM PLANT SCI, V25, P1087
NR 24
TC 0
Z9 0
U1 1
U2 1
PU CAMBRIDGE UNIV PRESS
PI CAMBRIDGE
PA EDINBURGH BLDG, SHAFTESBURY RD, CB2 8RU CAMBRIDGE, ENGLAND
SN 1479-2621
EI 1479-263X
J9 PLANT GENET RESOUR-C
JI Plant Genet. Resour.-Charact. Util.
PD 2023 MAR 8
PY 2023
AR PII S1479262123000114
DI 10.1017/S1479262123000114
EA MAR 2023
PG 6
WC Plant Sciences; Genetics & Heredity
WE Science Citation Index Expanded (SCI-EXPANDED)
SC Plant Sciences; Genetics & Heredity
GA 9R6AO
UT WOS:000945733700001
DA 2023-07-11
ER

PT J
AU Merai, Z
   Xu, F
   Musilek, A
   Ackerl, F
   Khalil, S
   Soto-Jimenez, LM
   Lalatovic, K
   Klose, C
   Tarkowska, D
   Tureckova, V
   Strnad, M
   Scheid, OM
AF Merai, Zsuzsanna
   Xu, Fei
   Musilek, Andreas
   Ackerl, Florian
   Khalil, Sarhan
   Soto-Jimenez, Luz Mayela
   Lalatovic, Katarina
   Klose, Cornelia
   Tarkowska, Danuse
   Tureckova, Veronika
   Strnad, Miroslav
   Mittelsten Scheid, Ortrun
TI Phytochromes mediate germination inhibition under red, far-red, and
   white light in Aethionema arabicum
SO PLANT PHYSIOLOGY
LA English
DT Article
ID SEED-GERMINATION; BLUE-LIGHT; ARABIDOPSIS-THALIANA; GENE-EXPRESSION;
   HEME OXYGENASE; GRAIN DORMANCY; ACTION SPECTRA; CRYPTOCHROME 1;
   ABSCISIC-ACID; PHOTOINHIBITION
AB The view on the role of light during seed germination stems mainly from studies with Arabidopsis (Arabidopsis thaliana), where light is required to initiate this process. In contrast, white light is a strong inhibitor of germination in other plants, exemplified by accessions of Aethionema arabicum, another member of Brassicaceae. Their seeds respond to light with gene expression changes of key regulators converse to that of Arabidopsis, resulting in opposite hormone regulation and prevention of germination. However, the photoreceptors involved in this process in A. arabicum remain unknown. Here, we screened a mutant collection of A. arabicum and identified koy-1, a mutant that lost light inhibition of germination due to a deletion in the promoter of HEME OXYGENASE 1, the gene for a key enzyme in the biosynthesis of the phytochrome chromophore. koy-1 seeds were unresponsive to red- and far-red light and hyposensitive under white light. Comparison of hormone and gene expression between wild type and koy-1 revealed that very low light fluence stimulates germination, while high irradiance of red and far-red light is inhibitory, indicating a dual role of phytochromes in light-regulated seed germination. The mutation also affects the ratio between the 2 fruit morphs of A. arabicum, suggesting that light reception via phytochromes can fine-tune several parameters of propagation in adaptation to conditions in the habitat.
   Characterization of a phytochrome chromophore biosynthesis mutant demonstrates an active role of phytochromes in light-inhibited seed germination in Aethionema arabicum.
C1 [Merai, Zsuzsanna; Xu, Fei; Ackerl, Florian; Khalil, Sarhan; Soto-Jimenez, Luz Mayela; Lalatovic, Katarina; Mittelsten Scheid, Ortrun] Austrian Acad Sci, Gregor Mendel Inst Mol Plant Biol GMI, Vienna Bioctr VBC, A-1030 Vienna, Austria.
   [Musilek, Andreas] Vienna Univ Technol, TRIGA Ctr Atominst, A-1020 Vienna, Austria.
   [Klose, Cornelia] Univ Freiburg, Inst Biol 2, D-79104 Freiburg, Germany.
   [Tarkowska, Danuse; Tureckova, Veronika; Strnad, Miroslav] Palacky Univ, Lab Growth Regulators, CZ-78371 Olomouc, Czech Republic.
   [Tarkowska, Danuse; Tureckova, Veronika; Strnad, Miroslav] Czech Acad Sci, Inst Expt Bot, CZ-78371 Olomouc, Czech Republic.
C3 Austrian Academy of Sciences; Vienna Biocenter (VBC); Gregor Mendel
   Institute of Molecular Plant Biology (GMI); Technische Universitat Wien;
   University of Freiburg; Palacky University Olomouc; Czech Academy of
   Sciences; Institute of Experimental Botany of the Czech Academy of
   Sciences
RP Merai, Z (通讯作者)，Austrian Acad Sci, Gregor Mendel Inst Mol Plant Biol GMI, Vienna Bioctr VBC, A-1030 Vienna, Austria.
EM zsuzsanna.merai@gmi.oeaw.ac.at
RI Tarkowská, Danuše/F-8709-2011
OI Tarkowská, Danuše/0000-0003-1478-1904
CR Ahmad M, 1997, PLANT J, V11, P421, DOI 10.1046/j.1365-313X.1997.11030421.x
   Auge GA, 2009, NEW PHYTOL, V183, P301, DOI 10.1111/j.1469-8137.2009.02867.x
   Appenroth KJ, 2006, PLANT CELL ENVIRON, V29, P701, DOI 10.1111/j.1365-3040.2005.01455.x
   Arshad W, 2019, NEW PHYTOL, V221, P1434, DOI 10.1111/nph.15490
   Barragan CA., 2021, BIORXIV, DOI DOI 10.1101/2021.01.24.427284
   Barrero JM, 2014, PLANT CELL, V26, P1094, DOI 10.1105/tpc.113.121830
   Barrero JM, 2012, NEW PHYTOL, V193, P376, DOI 10.1111/j.1469-8137.2011.03938.x
   Baskin JM, 2014, PERSPECT PLANT ECOL, V16, P93, DOI 10.1016/j.ppees.2014.02.004
   Bhattacharya S, 2019, SCI REP-UK, V9, DOI 10.1038/s41598-019-52520-y
   BOTHA FC, 1988, J PLANT PHYSIOL, V132, P750, DOI 10.1016/S0176-1617(88)80240-2
   Botto JF, 1996, PLANT PHYSIOL, V110, P439, DOI 10.1104/pp.110.2.439
   BROWN SB, 1990, J PHOTOCH PHOTOBIO B, V5, P3, DOI 10.1016/1011-1344(90)85002-E
   Carta A, 2017, SEED SCI RES, V27, P131, DOI 10.1017/S0960258517000137
   Casal JJ, 1998, SEED SCI RES, V8, P317, DOI 10.1017/S0960258500004256
   Casal JJ, 1998, J EXP BOT, V49, P127, DOI 10.1093/jexbot/49.319.127
   CASAL JJ, 1995, PLANTA, V197, P213
   Chen M, 2014, P NATL ACAD SCI USA, V111, P18787, DOI 10.1073/pnas.1412274111
   CHORY J, 1989, CELL, V58, P991, DOI 10.1016/0092-8674(89)90950-1
   Christie JM, 2015, PLANT CELL PHYSIOL, V56, P401, DOI 10.1093/pcp/pcu196
   Costa A, 2016, EMIR J FOOD AGR, V28, P853, DOI 10.9755/ejfa.2016-06-774
   DEHESH K, 1993, PLANT CELL, V5, P1081, DOI 10.1105/tpc.5.9.1081
   Emborg TJ, 2006, PLANT PHYSIOL, V140, P856, DOI 10.1104/pp.105.074211
   Fernandez-Pozo N, 2021, PLANT J, V106, P275, DOI 10.1111/tpj.15161
   Finch-Savage WE, 2006, NEW PHYTOL, V171, P501, DOI 10.1111/j.1469-8137.2006.01787.x
   Franklin KA, 2010, J EXP BOT, V61, P11, DOI 10.1093/jxb/erp304
   Furuya M, 1996, TRENDS PLANT SCI, V1, P301
   Goggin DE, 2008, NEW PHYTOL, V180, P81, DOI 10.1111/j.1469-8137.2008.02570.x
   GOLDTHWAITE JJ, 1971, CAN J BOTANY, V49, P1655, DOI 10.1139/b71-233
   Gubler F, 2008, PLANT PHYSIOL, V147, P886, DOI 10.1104/pp.107.115469
   Gyula N, 2003, CURR OPIN PLANT BIOL, V6, P446, DOI 10.1016/S1369-5266(03)00082-7
   Haudry A, 2013, NAT GENET, V45, P891, DOI 10.1038/ng.2684
   HILTON JR, 1982, PLANTA, V155, P524, DOI 10.1007/BF01607578
   Hofmeister BT, 2020, GENOME BIOL, V21, DOI 10.1186/s13059-020-02162-5
   Holm M, 2002, GENE DEV, V16, P1247, DOI 10.1101/gad.969702
   Izawa T, 2000, PLANT J, V22, P391, DOI 10.1046/j.1365-313X.2000.00753.x
   Keuskamp DH, 2010, P NATL ACAD SCI USA, V107, P22740, DOI 10.1073/pnas.1013457108
   Klose C, 2019, METHODS MOL BIOL, V2026, P113, DOI 10.1007/978-1-4939-9612-4_8
   Kohchi T, 2001, PLANT CELL, V13, P425, DOI 10.1105/tpc.13.2.425
   KOLLER D, 1957, ECOLOGY, V38, P1, DOI 10.2307/1932120
   KONOMI K, 1987, PLANT CELL PHYSIOL, V28, P1443
   KOORNNEEF M, 1980, Z PFLANZENPHYSIOL, V100, P147, DOI 10.1016/S0044-328X(80)80208-X
   KOORNNEEF M, 1985, J PLANT PHYSIOL, V120, P153, DOI 10.1016/S0176-1617(85)80019-5
   Koren S, 2017, GENOME RES, V27, P722, DOI 10.1101/gr.215087.116
   KRAEPIEL Y, 1994, MOL GEN GENET, V242, P559, DOI 10.1007/BF00285279
   Lai LM, 2016, AOB PLANTS, V8, DOI 10.1093/aobpla/plw031
   Lamparter T, 2004, FEBS LETT, V573, P1, DOI 10.1016/j.febslet.2004.07.050
   Lamparter T, 1996, PLANT CELL ENVIRON, V19, P560, DOI 10.1111/j.1365-3040.1996.tb00389.x
   Lenser T, 2016, PLANT PHYSIOL, V172, P1691, DOI 10.1104/pp.16.00838
   Lescot M, 2002, NUCLEIC ACIDS RES, V30, P325, DOI 10.1093/nar/30.1.325
   Li Jing, 2011, Comput Math Methods Med, V2011, P527610, DOI 10.1155/2011/527610
   Mahawar L, 2018, PLANT CELL ENVIRON, V41, P483, DOI 10.1111/pce.13116
   Mancinelli Alberto L., 1994, P211
   Merai Z, 2019, J EXP BOT, V70, P3313, DOI 10.1093/jxb/erz146
   Mohammadin S, 2017, AM J BOT, V104, P1042, DOI 10.3732/ajb.1700091
   NAGATANI A, 1993, PLANT PHYSIOL, V102, P269, DOI 10.1104/pp.102.1.269
   Neff MM, 1998, PLANT PHYSIOL, V118, P27, DOI 10.1104/pp.118.1.27
   Oh E, 2007, PLANT CELL, V19, P1192, DOI 10.1105/tpc.107.050153
   Pons TL, 2014, SEEDS: THE ECOLOGY OF REGENERATION IN PLANT COMMUNITIES, 3RD EDITION, P111, DOI 10.1079/9781780641836.0111
   Quail PH, 1997, BIOESSAYS, V19, P571, DOI 10.1002/bies.950190708
   QUAIL PH, 1995, SCIENCE, V268, P675, DOI 10.1126/science.7732376
   Rancurel C, 2019, MOL CELL PROBE, V46, DOI 10.1016/j.mcp.2019.07.001
   Rizzini L, 2011, SCIENCE, V332, P103, DOI 10.1126/science.1200660
   Saatkamp A, 2019, NEW PHYTOL, V221, P1764, DOI 10.1111/nph.15502
   Sawers RJH, 2004, PLANT PHYSIOL, V136, P2771, DOI 10.1104/pp.104.046417
   Schulz OP., 1963, AM J BOT, V50, P430, DOI [10.1002/j.1537-2197.1963.tb07211.x, DOI 10.1002/J.1537-2197.1963.TB07211.X]
   Seo M, 2006, PLANT J, V48, P354, DOI 10.1111/j.1365-313X.2006.02881.x
   Seo M, 2009, PLANT MOL BIOL, V69, P463, DOI 10.1007/s11103-008-9429-y
   Shinomura T, 1996, P NATL ACAD SCI USA, V93, P8129, DOI 10.1073/pnas.93.15.8129
   SHINOMURA T, 1994, PLANT PHYSIOL, V104, P363, DOI 10.1104/pp.104.2.363
   SHROPSHIRE W, 1961, PLANT CELL PHYSIOL, V2, P63, DOI 10.1093/oxfordjournals.pcp.a077664
   Stawska M, 2019, INT J MOL SCI, V20, DOI 10.3390/ijms20235882
   Takaki Massanori, 2001, Revista Brasileira de Fisiologia Vegetal, V13, P103, DOI 10.1590/S0103-31312001000100011
   TANNO N, 1983, PHYSIOL PLANTARUM, V58, P18, DOI 10.1111/j.1399-3054.1983.tb04136.x
   Terry MJ, 2002, BIOCHEM SOC T, V30, P604, DOI 10.1042/BST0300604.
   Terry MJ, 1997, PLANT CELL ENVIRON, V20, P740, DOI 10.1046/j.1365-3040.1997.d01-102.x
   Thanos C. A., 1992, Seed Science Research, V2, P163
   THANOS CA, 1991, ANN BOT-LONDON, V68, P469, DOI 10.1093/oxfordjournals.aob.a088280
   THANOS CA, 1994, ANN BOT-LONDON, V73, P639, DOI 10.1006/anbo.1994.1080
   Tureckova V, 2009, TALANTA, V80, P390, DOI 10.1016/j.talanta.2009.06.027
   Urbanova T, 2013, TALANTA, V112, P85, DOI 10.1016/j.talanta.2013.03.068
   Vandelook F, 2018, ANN BOT-LONDON, V121, P405, DOI 10.1093/aob/mcx147
   vanTuinen A, 1996, PLANT J, V9, P173, DOI 10.1046/j.1365-313X.1996.09020173.x
   VENABLE DL, 1988, AM NAT, V131, P360, DOI 10.1086/284795
   VENABLE DL, 1980, OECOLOGIA, V46, P272, DOI 10.1007/BF00540137
   Arana MV, 2007, J EXP BOT, V58, P3997, DOI 10.1093/jxb/erm256
   Vleeshouwers LM, 1995, J ECOL, V83, P1031, DOI 10.2307/2261184
   Weller JL, 1996, PLANT CELL, V8, P55
   Weller JL, 1997, PLANT PHYSIOL, V114, P1225, DOI 10.1104/pp.114.4.1225
   Wu TD, 2005, BIOINFORMATICS, V21, P1859, DOI 10.1093/bioinformatics/bti310
   Yang LW, 2020, J INTEGR PLANT BIOL, V62, P1310, DOI 10.1111/jipb.13001
   YANIV Z, 1968, PLANT PHYSIOL, V43, P117, DOI 10.1104/pp.43.1.117
NR 91
TC 0
Z9 0
U1 7
U2 7
PU OXFORD UNIV PRESS INC
PI CARY
PA JOURNALS DEPT, 2001 EVANS RD, CARY, NC 27513 USA
SN 0032-0889
EI 1532-2548
J9 PLANT PHYSIOL
JI Plant Physiol.
PD MAY 1
PY 2023
VL 192
IS 2
BP 1584
EP 1602
DI 10.1093/plphys/kiad138
EA MAR 2023
PG 19
WC Plant Sciences
WE Science Citation Index Expanded (SCI-EXPANDED)
SC Plant Sciences
GA H6HJ4
UT WOS:000951075700001
PM 36861637
OA hybrid
DA 2023-07-11
ER

PT J
AU Poveda, J
   Rodriguez, VM
   Abilleira, R
   Velasco, P
AF Poveda, Jorge
   Rodriguez, Victor M.
   Abilleira, Rosaura
   Velasco, Pablo
TI Trichoderma hamatum can act as an inter-plant communicator of foliar
   pathogen infections by colonizing the roots of nearby plants: A new
   inter-plant ?wired communication?
SO PLANT SCIENCE
LA English
DT Article
DE Sclerotinia sclerotiorum; Xanthomonas campestris; Jasmonic acid;
   Salicylic acid; Inter -plant communication; Fungal networks
ID SALICYLIC-ACID; GENE-EXPRESSION; RESISTANCE; RESPONSES; TIME
AB Trichoderma is a genus of filamentous fungi widely studied and used as a biological control agent in agriculture. However, its ability to form fungal networks for inter-plant communication by means of the so-called inter-plant "wired communication" has not yet been addressed. In our study we used the model plant Arabidopsis thaliana, the fungus Trichoderma hamatum (isolated from Brassicaceae plants) and the pathogens Sclerotinia sclerotiorum and Xanthomonas campestris (necrotrophic fungus and hemibiotrophic bacteria, respectively). We performed different combinations of isolated/neighboring plants and root colonization/non-colonization by T. hamatum, as well as foliar infections with the pathogens. In this way, we were able to determine how, in the absence of T. hamatum, there is an inter-plant communication that induces systemic resistance in neighboring plants of plants infected by the pathogens. On the other hand, the plants colonized by T. hamatum roots show a greater systemic resistance against the pathogens. Regarding the role of T. hamatum as an inter-plant communicator, it is the result of an increase in foliar signaling by jasmonic acid (increased expression of LOX1 and VSP2 genes and decreased expression of ICS1 and PR-1 genes), antagonistically increasing root signaling by salicylic acid (increased expression of ICS1 and PR-1 genes and decreased expression of LOX1 and VSP2). This situation prevents root colonization by T. hamatum of the foliarly infected plant and leads to massive colonization of the neighboring plant, where jasmonic acid-mediated systemic defenses are induced.
C1 [Poveda, Jorge] Univ Valladolid, Univ Inst Res Sustainable Forest Management iuFOR, Higher Tech Sch Agr Engn Palencia, Recognised Res Grp AGROBIOTECH,Dept Plant Prod &, Avda Madrid 57, Palencia 34004, Spain.
   [Rodriguez, Victor M.; Abilleira, Rosaura; Velasco, Pablo] Mis Biol Galicia MBG CSIC, Grp Genet Breeding & Biochem Brass, Pontevedra 36143, Spain.
C3 Universidad de Valladolid; Consejo Superior de Investigaciones
   Cientificas (CSIC); CSIC - Mision Biologica de Galicia (MBG)
RP Poveda, J (通讯作者)，Univ Valladolid, Univ Inst Res Sustainable Forest Management iuFOR, Higher Tech Sch Agr Engn Palencia, Recognised Res Grp AGROBIOTECH,Dept Plant Prod &, Avda Madrid 57, Palencia 34004, Spain.
EM jorge.poveda@uva.es
RI Poveda, Jorge/AAH-1159-2019
OI Poveda, Jorge/0000-0002-1415-3580
FU MCIU/AEI/FEDER, UE [RTI2018-096591-B-I00 34]; Xunta de Galicia, Spain
   [IN607A 2021/03]; University of Valladolid
FX This research was financially supported by projects RTI2018-096591-B-I00
   34 (MCIU/AEI/FEDER, UE) and IN607A 2021/03 (Xunta de Galicia, Spain).
   Open Access funding provided by University of Valladolid.
CR Adetunji C. O., 2020, Innovations in Food Technology, P245, DOI 10.1007/978-981-15-6121-4_17
   Agostini RB, 2021, PLANTA, V253, DOI 10.1007/s00425-021-03633-0
   Agrawal AA, 2000, TRENDS ECOL EVOL, V15, P446, DOI 10.1016/S0169-5347(00)01987-X
   Alfano G, 2007, PHYTOPATHOLOGY, V97, P429, DOI 10.1094/PHYTO-97-4-0429
   Alonso-Ramirez A, 2014, MOL PLANT PATHOL, V15, P823, DOI 10.1111/mpp.12141
   BALDWIN IT, 1983, SCIENCE, V221, P277, DOI 10.1126/science.221.4607.277
   Betsuyaku S, 2018, PLANT CELL PHYSIOL, V59, P8, DOI 10.1093/pcp/pcx181
   Boyno G, 2022, SYMBIOSIS, V86, P155, DOI 10.1007/s13199-022-00837-0
   Cai F, 2021, FUNGAL DIVERS, V107, P1, DOI 10.1007/s13225-020-00464-4
   Falik O, 2012, ANN BOT-LONDON, V110, P271, DOI 10.1093/aob/mcs045
   Gilbert L, 2017, ADV BOT RES, V82, P83, DOI 10.1016/bs.abr.2016.09.001
   Gupta R., 2020, TRICHODERMA HOST PAT, P81, DOI [10.1007/978-981-15-3321-1_5, DOI 10.1007/978-981-15-3321-1_5]
   Johnson D, 2015, NEW PHYTOL, V205, P1448, DOI 10.1111/nph.13115
   Kalaivani K, 2021, PESTIC BIOCHEM PHYS, V171, DOI 10.1016/j.pestbp.2020.104718
   Livak KJ, 2001, METHODS, V25, P402, DOI 10.1006/meth.2001.1262
   Martinez-Medina A, 2013, FRONT PLANT SCI, V4, DOI 10.3389/fpls.2013.00206
   Meents AK, 2020, FRONT PLANT SCI, V11, DOI 10.3389/fpls.2020.583275
   Meyer D, 2005, MOL PLANT PATHOL, V6, P327, DOI 10.1111/j.1364-3703.2005.00287.x
   Moran-Diez ME, 2021, J FUNGI, V7, DOI 10.3390/jof7040318
   Nawrocka J, 2013, BIOL CONTROL, V67, P149, DOI 10.1016/j.biocontrol.2013.07.005
   Ninkovic V, 2021, PLANT CELL ENVIRON, V44, P1030, DOI 10.1111/pce.13910
   Oelmuller R, 2019, PLANT PHYSIOL REP, V24, P463, DOI 10.1007/s40502-019-00491-7
   Pandey D, 2016, J PLANT GROWTH REGUL, V35, P1159, DOI 10.1007/s00344-016-9600-7
   Poveda J., 2020, TRICHODERMA, P35, DOI DOI 10.1007/978-981-15-3321-1_3
   Poveda J, 2022, BIOL CONTROL, V176, DOI 10.1016/j.biocontrol.2022.105100
   Poveda J, 2023, PLANTA, V257, DOI 10.1007/s00425-022-04036-5
   Poveda J, 2022, PHYSIOL MOL PLANT P, V117, DOI 10.1016/j.pmpp.2021.101780
   Poveda J, 2021, BIOL CONTROL, V159, DOI 10.1016/j.biocontrol.2021.104634
   Poveda J, 2021, EUR J PLANT PATHOL, V160, P825, DOI 10.1007/s10658-021-02286-9
   Poveda J, 2021, BIOL CONTROL, V155, DOI 10.1016/j.biocontrol.2020.104522
   Poveda J, 2020, AGRONOMY-BASEL, V10, DOI 10.3390/agronomy10111822
   Poveda J, 2020, SCI REP-UK, V10, DOI 10.1038/s41598-020-77215-7
   Poveda J, 2020, SYMBIOSIS, V82, P165, DOI 10.1007/s13199-020-00708-6
   Poveda J, 2020, FRONT MICROBIOL, V11, DOI 10.3389/fmicb.2020.00992
   Poveda J, 2020, AGRONOMY-BASEL, V10, DOI 10.3390/agronomy10010118
   Poveda J, 2019, FRONT PLANT SCI, V10, DOI 10.3389/fpls.2019.01478
   Raghavendra V.B., 2013, INT J PLANT PATHOL, V2, P59, DOI [10.33687/phytopath.002.01.0071, DOI 10.33687/PHYTOPATH.002.01.0071]
   RHOADES DF, 1983, ACS SYM SER, V208, P55
   Sharifi R, 2021, PLANT CELL ENVIRON, V44, P1095, DOI 10.1111/pce.13966
   Shaw S, 2016, MOL PLANT PATHOL, V17, P1425, DOI 10.1111/mpp.12429
   Siddaiah CN, 2017, SCI REP-UK, V7, DOI 10.1038/srep43991
   Simard SW, 2018, SIGNAL COMMUN PLANTS, P191, DOI 10.1007/978-3-319-75596-0_10
   Smilauer P, 2020, NEW PHYTOL, V225, P461, DOI 10.1111/nph.16112
   Sotelo T, 2016, FRONT PLANT SCI, V7, DOI 10.3389/fpls.2016.01012
   Vahabi K, 2018, FRONT PLANT SCI, V9, DOI 10.3389/fpls.2018.00626
   Velasco P, 2021, PLANTS-BASEL, V10, DOI 10.3390/plants10112449
   Wang KD, 2020, PLANT SIGNAL BEHAV, V15, DOI 10.1080/15592324.2020.1792187
   Wang NQ, 2021, PLANT CELL ENVIRON, V44, P1044, DOI 10.1111/pce.13892
   Yang L, 2015, NAT COMMUN, V6, DOI 10.1038/ncomms8309
NR 49
TC 0
Z9 0
U1 8
U2 8
PU ELSEVIER IRELAND LTD
PI CLARE
PA ELSEVIER HOUSE, BROOKVALE PLAZA, EAST PARK SHANNON, CO, CLARE, 00000,
   IRELAND
SN 0168-9452
EI 1873-2259
J9 PLANT SCI
JI Plant Sci.
PD MAY
PY 2023
VL 330
AR 111664
DI 10.1016/j.plantsci.2023.111664
EA MAR 2023
PG 15
WC Biochemistry & Molecular Biology; Plant Sciences
WE Science Citation Index Expanded (SCI-EXPANDED)
SC Biochemistry & Molecular Biology; Plant Sciences
GA A3AG6
UT WOS:000953886000001
PM 36858205
OA Green Published, hybrid
DA 2023-07-11
ER

PT J
AU Al-Daghari, DSS
   Al-Sadi, AM
   Al-Mahmooli, IH
   Janke, R
   Velazhahan, R
AF Al-Daghari, Dhuha Sulaiman Salim
   Al-Sadi, Abdullah Mohammed
   Al-Mahmooli, Issa Hashil
   Janke, Rhonda
   Velazhahan, Rethinasamy
TI Biological Control Efficacy of Indigenous Antagonistic Bacteria Isolated
   from the Rhizosphere of Cabbage Grown in Biofumigated Soil against
   Pythium aphanidermatum Damping-Off of Cucumber
SO AGRICULTURE-BASEL
LA English
DT Article
DE bacterial antagonists; biofilm; Cucumis sativus L; damping-off;
   rhizobacteria; volatile organic compounds
ID ORGANIC-COMPOUND EMISSIONS; CARINATA SEED MEAL; TRICHODERMA-HARZIANUM;
   BACILLUS-SUBTILIS; PHYTOPHTHORA; BIOCONTROL; RESISTANCE; METALAXYL;
   DISEASES; BIOFILM
AB Soil biofumigation is a widely used farming practice for soil-borne disease management in vegetable crops. Soil biofumigation is the practice of the incorporation of fresh plant materials from the members of the Brassicaceae family into the soil which release antimicrobial volatile organic compounds (VOCs), namely glucosinolates and their hydrolysis products. However, the VOCs may affect non-target beneficial soil biota including microbial biocontrol agents (MBAs) due to their broad-spectrum toxicity. In this study, native antagonistic rhizobacteria were isolated from cabbage plants grown in biofumigated fields and their potential in the management of Pythium aphanidermatum cucumber damping-off was evaluated with and also without biofumigation using cabbage leaf residue. A total of 20 morphologically distinct, culturable bacterial strains were recovered from the rhizosphere soil of cabbage cultivated in a biofumigated field, with the largest fraction of the isolates belonging to the genus Bacillus. The other bacterial genera isolated were Pseudomonas, Serratia, Stenotrophomonas, Microbacterium and Priestia. Of the 20 bacterial isolates, Pseudomonas aeruginosa B1-SQU, Pseudomonas indica B2-SQU, Serratia marcescens B3-SQU and Pseudomonas brenneri B4-SQU exhibited inhibitory activity against P. aphanidermatum in a co-culture assay. The deformation and shrinkage of P. aphanidermatum hyphae due to diffusible antimicrobial compounds from these bacterial strains were witnessed through scanning electron microscopy. A biofilm was formed by these bacterial strains in vitro and they exhibited compatibility with each other; however, they had no significant plant growth promotion effect on cucumber. These bacterial strains significantly reduced damping-off in cucumber under greenhouse conditions when applied to soil singly, but failed to show a significant effect when combined with biofumigation treatment, though the bacterial population in the soil was maintained at higher levels. Soil biofumigation alone was also not effective in suppressing the damping-off of cucumber. Gas chromatography-mass spectrometry analysis revealed that 1-butanol, n-butyl butyrate and butyl acetate were the predominant VOCs in the soil amended with cabbage leaf residue. The results suggest that soil biofumigation with cabbage leaf residue has no significant effect on P. aphanidermatum under high inoculum levels; furthermore, it affects the efficiency of the bacterial antagonists in controlling damping-off in cucumber.
C1 [Al-Daghari, Dhuha Sulaiman Salim; Al-Sadi, Abdullah Mohammed; Al-Mahmooli, Issa Hashil; Janke, Rhonda; Velazhahan, Rethinasamy] Sultan Qaboos Univ, Coll Agr & Marine Sci, Dept Plant Sci, Muscat 123, Oman.
C3 Sultan Qaboos University
RP Velazhahan, R (通讯作者)，Sultan Qaboos Univ, Coll Agr & Marine Sci, Dept Plant Sci, Muscat 123, Oman.
EM velazhahan@squ.edu.om
RI Al-Sadi, Abdullah/D-6766-2012
OI Al-Sadi, Abdullah/0000-0002-3419-8268
CR ABDULBAK.AA, 1973, CROP SCI, V13, P630, DOI 10.2135/cropsci1973.0011183X001300060013x
   Abis L, 2020, SCI REP-UK, V10, DOI 10.1038/s41598-020-63091-8
   Abis L, 2018, SCI TOTAL ENVIRON, V636, P1333, DOI 10.1016/j.scitotenv.2018.04.232
   Agerbirk N, 2012, PHYTOCHEMISTRY, V77, P16, DOI 10.1016/j.phytochem.2012.02.005
   Ajilogba CF, 2019, WORLD J MICROB BIOT, V35, DOI 10.1007/s11274-019-2660-7
   Al-Balushi ZM, 2018, PLANT DIS, V102, P202, DOI 10.1094/PDIS-11-16-1680-RE
   Al-Daghari DSS, 2020, J PLANT PATHOL, V102, P305, DOI 10.1007/s42161-019-00438-9
   Al-Ghafri HM, 2020, BIOCONTROL SCI TECHN, V30, P642, DOI 10.1080/09583157.2020.1750562
   Al-Hussini HS, 2019, J PLANT PATHOL, V101, P315, DOI 10.1007/s42161-018-0184-x
   Al-Maawali S. S., 2021, Indian Phytopathology, V74, P817, DOI 10.1007/s42360-020-00310-2
   Al-Rashdi A, 2023, J PLANT PATHOL, V105, P39, DOI 10.1007/s42161-022-01237-5
   Al-Sadi AM, 2010, PLANT PATHOL, V59, P112, DOI 10.1111/j.1365-3059.2009.02176.x
   Al-Turki AI, 2003, SOIL SCI SOC AM J, V67, P139, DOI 10.2136/sssaj2003.0139
   Albertsen M, 2015, PLOS ONE, V10, DOI 10.1371/journal.pone.0132783
   Amina Regragui, 2005, Pakistan Journal of Biological Sciences, V8, P872, DOI 10.3923/pjbs.2005.872.876
   ANGUS JF, 1994, PLANT SOIL, V162, P107, DOI 10.1007/BF01416095
   Ankati S, 2021, MICROB PATHOGENESIS, V157, DOI 10.1016/j.micpath.2021.104961
   Arnault I, 2013, IND CROP PROD, V49, P265, DOI 10.1016/j.indcrop.2013.05.007
   Asensio D, 2007, PLANT SOIL, V291, P249, DOI 10.1007/s11104-006-9190-4
   Backer R, 2018, FRONT PLANT SCI, V9, DOI 10.3389/fpls.2018.01473
   Bais HP, 2004, PLANT PHYSIOL, V134, P307, DOI 10.1104/pp.103.028712
   Bending GD, 1999, SOIL BIOL BIOCHEM, V31, P695, DOI 10.1016/S0038-0717(98)00163-1
   Berger F, 1996, PHYTOPATHOLOGY, V86, P428, DOI 10.1094/Phyto-86-428
   Broders KD, 2007, PLANT DIS, V91, P727, DOI 10.1094/PDIS-91-6-0727
   Brown PD, 1997, ADV AGRON, V61, P167, DOI 10.1016/S0065-2113(08)60664-1
   Calvo H, 2020, POSTHARVEST BIOL TEC, V166, DOI 10.1016/j.postharvbio.2020.111208
   Caulier S, 2018, FRONT MICROBIOL, V9, DOI 10.3389/fmicb.2018.00143
   Chen JT, 2015, J AGR SCI-CAMBRIDGE, V153, P1257, DOI 10.1017/S0021859614000987
   Cohen MF, 2005, SOIL BIOL BIOCHEM, V37, P1215, DOI 10.1016/j.soilbio.2004.11.027
   COLE RA, 1976, PHYTOCHEMISTRY, V15, P759, DOI 10.1016/S0031-9422(00)94437-6
   Davis JR, 1996, PHYTOPATHOLOGY, V86, P444, DOI 10.1094/Phyto-86-444
   Deadman M, 2006, J PLANT PATHOL, V88, P335
   Dunne C, 1998, PLANT PATHOL, V47, P299, DOI 10.1046/j.1365-3059.1998.00233.x
   Emanuel RV, 2020, 3 BIOTECH, V10, DOI 10.1007/s13205-020-02324-z
   FAOSTAT, 2021, CROP PROD DAT
   Frank JA, 2008, APPL ENVIRON MICROB, V74, P2461, DOI 10.1128/AEM.02272-07
   Galletti S, 2008, BIOL CONTROL, V45, P319, DOI 10.1016/j.biocontrol.2008.01.014
   Garain PK, 2022, J PLANT PATHOL, V104, P1027, DOI 10.1007/s42161-022-01129-8
   Garg H, 2010, ANN BOT-LONDON, V106, P897, DOI 10.1093/aob/mcq196
   Gimsing AL, 2009, PHYTOCHEM REV, V8, P299, DOI 10.1007/s11101-008-9105-5
   Goldstone J., 2003, SCANNING ELECT MICRO, DOI DOI 10.1007/978-1-4615-0215-9
   Cabanas CGL, 2018, FRONT MICROBIOL, V9, DOI 10.3389/fmicb.2018.00277
   Grasso V, 2006, PEST MANAG SCI, V62, P465, DOI 10.1002/ps.1236
   Haggag WM, 2008, J APPL MICROBIOL, V104, P961, DOI 10.1111/j.1365-2672.2007.03611.x
   Hahn Matthias, 2014, Journal of Chemical Biology, V7, P133, DOI 10.1007/s12154-014-0113-1
   Halo BA, 2018, FRONT MICROBIOL, V9, DOI 10.3389/fmicb.2018.00095
   Handiseni M, 2016, PLANT DIS, V100, P758, DOI 10.1094/PDIS-06-15-0667-RE
   Hartz TK, 2005, HORTSCIENCE, V40, P2016, DOI 10.21273/HORTSCI.40.7.2016
   Henderson DR, 2009, BIOL CONTROL, V48, P316, DOI 10.1016/j.biocontrol.2008.12.004
   Hickman G. W., 1998, Journal of Vegetable Crop Production, V4, P45, DOI 10.1300/J068v04n01_05
   Hussein A. N., 2018, Journal of Crop Protection, V7, P73
   Huzar-Novakowiski J, 2018, PLANT DIS, V102, P1989, DOI 10.1094/PDIS-11-17-1725-RE
   Isidorov V, 2002, CHEMOSPHERE, V48, P975, DOI 10.1016/S0045-6535(02)00074-7
   Kanchiswamy CN, 2015, FRONT PLANT SCI, V6, DOI 10.3389/fpls.2015.00151
   Karunasinghe TG, 2020, PLANT DIS, V104, P2158, DOI 10.1094/PDIS-01-20-0003-RE
   Kazerooni EA, 2019, J PLANT PATHOL, V101, P377, DOI 10.1007/s42161-018-0186-8
   Kirkegaard J. A., 2004, AGROINDUSTRIA, V3, P233
   Kirkegaard JA, 1998, PLANT SOIL, V201, P71, DOI 10.1023/A:1004364713152
   Kotze C, 2011, PHYTOPATHOL MEDITERR, V50, pS247
   Lahlali R, 2022, MICROORGANISMS, V10, DOI 10.3390/microorganisms10030596
   Lemfack MC, 2018, NUCLEIC ACIDS RES, V46, pD1261, DOI 10.1093/nar/gkx1016
   Leylaie S, 2018, FRONT MICROBIOL, V9, DOI 10.3389/fmicb.2018.01484
   Li Q, 2015, PLOS ONE, V10, DOI 10.1371/journal.pone.0132009
   Liu K, 2018, PLANT DIS, V102, P67, DOI 10.1094/PDIS-04-17-0478-RE
   MARTIN SB, 1986, CAN J MICROBIOL, V32, P156, DOI 10.1139/m86-031
   Matson MEH, 2015, PHYTOPATHOLOGY, V105, P1594, DOI 10.1094/PHYTO-05-15-0129-R
   Mattner SW, 2008, CROP PROT, V27, P1165, DOI 10.1016/j.cropro.2008.02.002
   McGuire A. M., 2003, Crop Management, P1, DOI 10.1094/CM-2003-0822-01-RS
   Moccellin R, 2017, TROP PLANT PATHOL, V42, P291, DOI 10.1007/s40858-017-0150-8
   Morales-Rodriguez C, 2016, PLANT DIS, V100, P324, DOI 10.1094/PDIS-03-15-0245-RE
   Mu JJ, 2017, BIOL CONTROL, V112, P49, DOI 10.1016/j.biocontrol.2017.05.013
   Neubauer C, 2014, EUR J PLANT PATHOL, V140, P341, DOI 10.1007/s10658-014-0467-9
   Ng YK, 2014, J APPL MICROBIOL, V117, P109, DOI 10.1111/jam.12507
   Nicolopoulou-Stamati P, 2016, FRONT PUBLIC HEALTH, V4, DOI 10.3389/fpubh.2016.00148
   O'Toole GA, 2011, JOVE-J VIS EXP, DOI 10.3791/2437
   Panek M, 2022, PLANT PROTECT SCI, V58, P92, DOI 10.17221/42/2021-PPS
   Panth M, 2020, AGRICULTURE-BASEL, V10, DOI 10.3390/agriculture10010016
   Piggot PJ, 2004, CURR OPIN MICROBIOL, V7, P579, DOI 10.1016/j.mib.2004.10.001
   Porter LD, 2009, AM J POTATO RES, V86, P315, DOI 10.1007/s12230-009-9085-z
   Praveen Kumar G, 2014, Int J Bacteriol, V2014, P195946, DOI 10.1155/2014/195946
   Price AJ, 2005, HORTSCIENCE, V40, P1734, DOI 10.21273/HORTSCI.40.6.1734
   Radhakrishnan R, 2017, FRONT PHYSIOL, V8, DOI 10.3389/fphys.2017.00667
   Ramirez RA, 2009, BIOL CONTROL, V48, P147, DOI 10.1016/j.biocontrol.2008.10.010
   Rios P, 2016, J PHYTOPATHOL, V164, P582, DOI 10.1111/jph.12482
   Rosa E. A. S., 1996, Horticultural Reviews, V19, P99, DOI 10.1002/9780470650622.ch3
   Rosario JN, 2021, EUR J PLANT PATHOL, V161, P147, DOI 10.1007/s10658-021-02309-5
   Sanchi S, 2005, ACTA HORTIC, P287, DOI 10.17660/ActaHortic.2005.698.38
   SANDERS PL, 1984, PLANT DIS, V68, P776, DOI 10.1094/PD-69-776
   Schmidt R, 2015, ISME J, V9, P2329, DOI 10.1038/ismej.2015.42
   Schulz S, 2007, NAT PROD REP, V24, P814, DOI 10.1039/b507392h
   Schulz-Bohm K, 2017, FRONT MICROBIOL, V8, DOI 10.3389/fmicb.2017.02484
   Seewald MSA, 2010, BIOL FERT SOILS, V46, P371, DOI 10.1007/s00374-010-0445-0
   Sharma RR, 2009, BIOL CONTROL, V50, P205, DOI 10.1016/j.biocontrol.2009.05.001
   Sierotzki H, 2013, PHYTOPATHOLOGY, V103, P880, DOI 10.1094/PHYTO-01-13-0009-RVW
   Someya N, 2005, BIOCONTROL SCI TECHN, V15, P105, DOI 10.1080/09583150400016092
   Szentes S, 2013, CROP PROT, V52, P116, DOI 10.1016/j.cropro.2013.05.021
   Taylor RJ, 2002, PLANT DIS, V86, P797, DOI 10.1094/PDIS.2002.86.7.797
   Titone P, 2009, J PLANT DIS PROTECT, V116, P55, DOI 10.1007/BF03356286
   Travers-Martin N, 2008, FUNCT ECOL, V22, P1033, DOI 10.1111/j.1365-2435.2008.01487.x
   Troppens DM, 2013, FUNGAL GENET BIOL, V56, P135, DOI 10.1016/j.fgb.2013.04.006
   Bautista-Rosales PU, 2013, BIOL CONTROL, V65, P293, DOI 10.1016/j.biocontrol.2013.03.010
   Vlamakis H, 2013, NAT REV MICROBIOL, V11, P157, DOI 10.1038/nrmicro2960
   Wang D, 2009, PLANT SOIL, V324, P185, DOI 10.1007/s11104-009-9943-y
   Wang QJ, 2014, EUR J SOIL BIOL, V61, P58, DOI 10.1016/j.ejsobi.2013.12.004
   Weiland JE, 2014, PLANT DIS, V98, P937, DOI 10.1094/PDIS-09-13-0998-RE
   Wheatley RE, 2002, ANTON LEEUW INT J G, V81, P357, DOI 10.1023/A:1020592802234
   Wong CKF, 2021, TROP LIFE SCI RES, V32, P23, DOI 10.21315/tlsr2021.32.1.2
   Zhao J, 2016, J ENVIRON SCI-CHINA, V45, P257, DOI 10.1016/j.jes.2015.12.036
NR 108
TC 0
Z9 0
U1 2
U2 2
PU MDPI
PI BASEL
PA ST ALBAN-ANLAGE 66, CH-4052 BASEL, SWITZERLAND
EI 2077-0472
J9 AGRICULTURE-BASEL
JI Agriculture-Basel
PD MAR
PY 2023
VL 13
IS 3
AR 626
DI 10.3390/agriculture13030626
PG 20
WC Agronomy
WE Science Citation Index Expanded (SCI-EXPANDED)
SC Agriculture
GA A1QC0
UT WOS:000952935300001
OA gold
DA 2023-07-11
ER

PT J
AU Sasaki, S
   Murakami, T
   Yasumuro, M
   Makita, A
   Oi, Y
   Hiragori, Y
   Watanabe, S
   Kudo, R
   Hayashi, N
   Ohbayashi, I
   Sugiyama, M
   Yamashita, Y
   Naito, S
   Onouchi, H
AF Sasaki, Shun
   Murakami, Toru
   Yasumuro, Miharu
   Makita, Ayaka
   Oi, Yutaro
   Hiragori, Yuta
   Watanabe, Shun
   Kudo, Rin
   Hayashi, Noriya
   Ohbayashi, Iwai
   Sugiyama, Munetaka
   Yamashita, Yui
   Naito, Satoshi
   Onouchi, Hitoshi
TI Upstream open reading frame-mediated upregulation of ANAC082 expression
   in response to nucleolar stress in Arabidopsis
SO PLANT BIOTECHNOLOGY
LA English
DT Article
DE endoplasmic reticulum stress; nucleolar stress; ribosome biogenesis;
   upstream ORF
ID TRANSCRIPTION FACTOR; 5-FLUOROURACIL; IDENTIFICATION; CULTURES; NAC103;
   GROWTH
AB Perturbations in ribosome biogenesis cause a type of cellular stress called nucleolar or ribosomal stress, which triggers adaptive responses in both animal and plant cells. The Arabidopsis ANAC082 transcription factor has been identified as a key mediator of the plant nucleolar stress response. The 5 '-untranslated region (5 '-UTR) of ANAC082 mRNA contains an upstream ORF (uORF) encoding an evolutionarily conserved amino acid sequence. Here, we report that this uORF mediates the upregulation of ANAC082 expression in response to nucleolar stress. When transgenic Arabidopsis plants containing a luciferase reporter gene under the control of the ANAC082 promoter and 5 '-UTR were treated with reagents that induced nucleolar stress, expression of the reporter gene was enhanced in a uORF sequence-dependent manner. Additionally, we examined the effect of an endoplasmic reticulum (ER) stress-inducing reagent on reporter gene expression because the closest homolog of ANAC082 in Arabidopsis, ANAC103, is involved in the ER stress response. However, the ANAC082 uORF did not respond to ER stress. Interestingly, although ANAC103 has a uORF with an amino acid sequence similar to that of the ANAC082 uORF, the C-terminal sequence critical for regulation is not well conserved among ANAC103 homologs in Brassicaceae. Transient expression assays revealed that unlike the ANAC082 uORF, the ANAC103 uORF does not exert a sequence-dependent repressive effect. Altogether, our findings suggest that the ANAC082 uORF is important for the nucleolar stress response but not for the ER stress response, and that for this reason, the uORF sequence-dependent regulation was lost in ANAC103 during evolution.
C1 [Sasaki, Shun; Makita, Ayaka; Oi, Yutaro; Hiragori, Yuta; Watanabe, Shun; Kudo, Rin; Hayashi, Noriya; Yamashita, Yui; Onouchi, Hitoshi] Hokkaido Univ, Grad Sch Agr, Sapporo, Hokkaido 0608589, Japan.
   [Murakami, Toru; Yasumuro, Miharu] Hokkaido Univ, Fac Agr, Sapporo, Hokkaido 0608589, Japan.
   [Ohbayashi, Iwai] Natl Cheng Kung Univ, Dept Life Sci, Tainan 701, Taiwan.
   [Ohbayashi, Iwai] Natl Cheng Kung Univ, Inst Trop Plant Sci & Microbiol, Tainan 701, Taiwan.
   [Sugiyama, Munetaka] Univ Tokyo, Grad Sch Sci, Dept Biol Sci, Tokyo 1130033, Japan.
   [Yamashita, Yui; Naito, Satoshi; Onouchi, Hitoshi] Hokkaido Univ, Res Fac Agr, Sapporo, Hokkaido 0608589, Japan.
   [Naito, Satoshi] Hokkaido Univ, Grad Sch Life Sci, Sapporo, Hokkaido 0600810, Japan.
   [Sasaki, Shun] Horiba Ltd, Med Business Div, Kyoto, Kyoto 6018510, Japan.
   [Watanabe, Shun] Chitose Lab Corp, Kawasaki, Kanagawa 2160041, Japan.
C3 Hokkaido University; Hokkaido University; National Cheng Kung
   University; National Cheng Kung University; University of Tokyo;
   Hokkaido University; Hokkaido University; Horiba Ltd.
RP Onouchi, H (通讯作者)，Hokkaido Univ, Grad Sch Agr, Sapporo, Hokkaido 0608589, Japan.; Onouchi, H (通讯作者)，Hokkaido Univ, Res Fac Agr, Sapporo, Hokkaido 0608589, Japan.
EM onouchi@abs.agr.hokudai.ac.jp
FU Japan Society for the Promotion of Science (JSPS) KAKENHI [JP16H05063,
   JP20H05926, JP19H02917, JP19K22299, 21K15114, JP19K16159]; Ministry of
   Education, Culture, Sports, Science and Technology (MEXT) KAKENHI
   [JP17H05658]; JSPS [21J12977, 21J21981]; Naito Foundation
FX This work was supported by the Japan Society for the Promotion of
   Science (JSPS) KAKENHI [Grant Nos. JP16H05063 and JP20H05926 to S.N.,
   JP19H02917 and JP19K22299 to H.O., 21K15114 and JP19K16159 to Y.Y.] ;
   the Ministry of Education, Culture, Sports, Science and Technology
   (MEXT) KAKENHI [Grant No. JP17H05658 to S.N.] ; JSPS Fellows [21J12977
   to S.S., 21J21981 to Y.H.] ; and the Naito Foundation to H.O.
CR Akulich KA, 2019, BIOCHIMIE, V157, P92, DOI 10.1016/j.biochi.2018.11.005
   Baird TD, 2012, ADV NUTR, V3, P307, DOI 10.3945/an.112.002113
   Boulon S, 2010, MOL CELL, V40, P216, DOI 10.1016/j.molcel.2010.09.024
   CHENG TY, 1971, BIOCHIM BIOPHYS ACTA, V228, P503, DOI 10.1016/0005-2787(71)90055-4
   Clough SJ, 1998, PLANT J, V16, P735, DOI 10.1046/j.1365-313x.1998.00343.x
   DEBLAERE R, 1985, NUCLEIC ACIDS RES, V13, P4777, DOI 10.1093/nar/13.13.4777
   Ebina I, 2015, NUCLEIC ACIDS RES, V43, P1562, DOI 10.1093/nar/gkv018
   FRASER RSS, 1975, EUR J BIOCHEM, V50, P529, DOI 10.1111/j.1432-1033.1975.tb09893.x
   FUJIWARA T, 1992, PLANT PHYSIOL, V99, P263, DOI 10.1104/pp.99.1.263
   Horiguchi G, 2012, PLANT SCI, V191, P24, DOI 10.1016/j.plantsci.2012.04.008
   Ito K, 2013, ANNU REV BIOCHEM, V82, P171, DOI 10.1146/annurev-biochem-080211-105026
   Iwata Y, 2005, P NATL ACAD SCI USA, V102, P5280, DOI 10.1073/pnas.0408941102
   James A, 2014, NUCLEUS-PHILA, V5, P402, DOI 10.4161/nucl.32235
   Jin XP, 2003, J BIOL CHEM, V278, P25716, DOI 10.1074/jbc.M300316200
   KEY JL, 1966, PLANT PHYSIOL, V41, P1257, DOI 10.1104/pp.41.8.1257
   LIU YG, 1995, PLANT J, V8, P457, DOI 10.1046/j.1365-313X.1995.08030457.x
   Lokdarshi A, 2022, PLANT SCI, V320, DOI 10.1016/j.plantsci.2022.111280
   Martinez-Seidel F, 2020, FRONT PLANT SCI, V11, DOI 10.3389/fpls.2020.00948
   Matsuo N., 2001, PLANT BIOTECHNOL, V18, P71
   Menges M, 2002, PLANT J, V30, P203, DOI 10.1046/j.1365-313X.2002.01274.x
   NAGATA T, 1992, INT REV CYTOL, V132, P1, DOI 10.1016/S0074-7696(08)62452-3
   Ohbayashi I, 2018, FRONT PLANT SCI, V8, DOI 10.3389/fpls.2017.02247
   Ohbayashi I, 2017, PLANT CELL, V29, P2644, DOI 10.1105/tpc.17.00255
   Ohbayashi I, 2011, PLANT J, V67, P49, DOI 10.1111/j.1365-313X.2011.04574.x
   Palam LR, 2011, J BIOL CHEM, V286, P10939, DOI 10.1074/jbc.M110.216093
   Pastor-Cantizano N, 2020, TRENDS BIOCHEM SCI, V45, P123, DOI 10.1016/j.tibs.2019.10.008
   Ryu TH, 2019, PLANT J, V98, P83, DOI 10.1111/tpj.14201
   Saez-Vasquez J, 2019, PLANT CELL, V31, P1945, DOI 10.1105/tpc.18.00874
   Sun L, 2020, PLANTA, V252, DOI 10.1007/s00425-020-03502-2
   Sun L, 2013, PLANT J, V76, P274, DOI 10.1111/tpj.12287
   Sun XX, 2007, J BIOL CHEM, V282, P8052, DOI 10.1074/jbc.M610621200
   Takahashi H, 2020, BMC GENOMICS, V21, DOI 10.1186/s12864-020-6662-5
   Takahashi H, 2012, BIOINFORMATICS, V28, P2231, DOI 10.1093/bioinformatics/bts303
   Wang WJ, 2020, PLANT CELL, V32, P2402, DOI 10.1105/tpc.19.00773
   WILKINSON DS, 1973, J BIOL CHEM, V248, P63
   Yang K, 2018, CELL STRESS, V2, P125, DOI 10.15698/cst2018.06.139
NR 36
TC 0
Z9 0
U1 1
U2 1
PU JAPANESE SOC PLANT CELL & MOLECULAR BIOLOGY
PI NARA
PA NARA INST SCI & TECH, GRAD SCH BIOMEDICAL SCIENCES, NARA, 630-0101,
   JAPAN
SN 1342-4580
J9 PLANT BIOTECHNOL-NAR
JI Plant Biotechnol.
PD MAR
PY 2023
VL 40
IS 1
BP 21
EP 30
DI 10.5511/plantbiotechnology.22.1215a
PG 10
WC Biotechnology & Applied Microbiology; Plant Sciences
WE Science Citation Index Expanded (SCI-EXPANDED)
SC Biotechnology & Applied Microbiology; Plant Sciences
GA C2UQ6
UT WOS:000960533300004
OA gold
DA 2023-07-11
ER

PT J
AU Zhang, DS
   Yu, HB
   Gao, LL
   Wang, J
   Dong, H
   Guo, Y
   Hu, SW
AF Zhang, Dongsuo
   Yu, Haibo
   Gao, Lianliang
   Wang, Jing
   Dong, Hui
   Guo, Yuan
   Hu, Shengwu
TI Genetic Diversity in Oilseed and Vegetable Mustard (Brassica juncea L.)
   Accessions Revealed by Nuclear and Mitochondrial Molecular Markers
SO AGRONOMY-BASEL
LA English
DT Article
DE Brassica juncea L; genetic variation; simple sequence repeat; sequence
   related amplified polymorphism; intron-exon splice junction markers;
   InDel; SNP; a modified multiplex PCR
ID CYTOPLASMIC MALE-STERILITY; POPULATION-STRUCTURE; POLYPHYLETIC ORIGIN;
   CHINESE; RAPA; GENOME; IDENTIFICATION; EXPRESSION; SEQUENCE; SSR
AB Genetic diversity analysis is a fundamental work for effective management and utilization of plant germplasm. Brassica juncea is an economically important crop, including both oilseed and vegetable types. In the present study, a total of 99 accessions of Brassicaceae family, including 84 mustard (50 oilseed and 34 vegetable types) in China and 15 other Brassicaceae accessions were evaluated for their genetic diversity using nuclear and mitochondrial molecular markers. All accessions were evaluated using 18 simple sequence repeats, 20 sequence related amplified polymorphisms, and 7 intron-exon splice junction primers, and in total, 232 polymorphic fragments were obtained. The unweighted pair-group method with arithmetic mean cluster analysis indicated that all accessions could be divided into three major clusters, with cluster I including all 50 oilseed mustard, cluster II including 34 vegetable mustard, and cluster III containing 15 other Brassicaceae accessions. The results of principal component analysis and population structure analysis were in accordance with the cluster result. Molecular variance analysis revealed that the genetic variation was 34.07% among populations and 65.93% within Brassica species, which indicates existence of considerable genetic variation among oilseed and vegetable B. juncea species. Based on an InDel and a SNP locus reported in B. juncea mitochondrial genome, all the 84 B. juncea mitochondrial genomes were divided into three mitotypes (MTs1-3), 22 accessions of MT1, 20 accessions of MT2, and 42 accessions of MT3. In addition, the results of the modified multiplex PCR, Indel and SNP could identify pol-, cam-, nap- (or MT4), Bol-, Bni-, Esa-, and In-cytoplasmic types in 15 other Brassicaceae accessions. Together, oilseed and vegetable B. juncea can be used for broadening the genetic background for each other.
C1 [Zhang, Dongsuo; Yu, Haibo; Gao, Lianliang; Wang, Jing; Dong, Hui; Guo, Yuan; Hu, Shengwu] Northwest A&F Univ, Coll Agron, State Key Lab Crop Stress Biol Arid Areas, Yangling 712100, Peoples R China.
C3 Northwest A&F University - China
RP Hu, SW (通讯作者)，Northwest A&F Univ, Coll Agron, State Key Lab Crop Stress Biol Arid Areas, Yangling 712100, Peoples R China.
EM swhu83251@nwsuaf.edu.cn
OI Hu, Shengwu/0000-0001-6859-6873
FU National Natural Science Foundation of China [3217150949]; Key Research
   and Development Project in Shaanxi Province of China [2022NY-153]; Key
   Research and Development Projects of Yangling Seed Industry Innovation
   Center [YLzy-yc2021-01]
FX This research was funded by the National Natural Science Foundation of
   China (grant number 3217150949), the Key Research and Development
   Project in Shaanxi Province of China (grant number 2022NY-153), and the
   Key Research and Development Projects of Yangling Seed Industry
   Innovation Center (YLzy-yc2021-01).
CR An XianHui, 1999, Journal of Huazhong Agricultural University, V18, P524
   [Anonymous], 1998, NTSYS PC NUMERICAL T
   BONHOMME S, 1992, MOL GEN GENET, V235, P340, DOI 10.1007/BF00279379
   Chen C.L., 1990, SOUTHWEST CHINA J AG, V3, P17
   Chen S, 2013, J HERED, V104, P416, DOI 10.1093/jhered/est015
   ERICKSON LR, 1983, THEOR APPL GENET, V65, P201, DOI 10.1007/BF00308066
   Excoffier L, 2010, MOL ECOL RESOUR, V10, P564, DOI 10.1111/j.1755-0998.2010.02847.x
   Fang P, 2013, GENET RESOUR CROP EV, V60, P129, DOI 10.1007/s10722-012-9821-y
   Fu J, 2006, GENET RESOUR CROP EV, V53, P1513, DOI 10.1007/s10722-005-7763-3
   Gladis Thomas, 1992, Feddes Repertorium, V103, P469, DOI 10.1002/fedr.19921030704
   GRELON M, 1994, MOL GEN GENET, V243, P540, DOI 10.1007/BF00284202
   Hatono S, 2017, BREEDING SCI, V67, P357, DOI 10.1270/jsbbs.17023
   Heng SP, 2017, PLANT CELL REP, V36, P901, DOI 10.1007/s00299-017-2121-4
   JAIN A, 1994, THEOR APPL GENET, V88, P116, DOI 10.1007/BF00222403
   Jing B, 2012, J EXP BOT, V63, P1285, DOI 10.1093/jxb/err355
   Kang L, 2021, NAT GENET, V53, P1392, DOI 10.1038/s41588-021-00922-y
   Kaur P, 2014, AM J BOT, V101, P1157, DOI 10.3732/ajb.1400232
   Khan MA, 2008, J INTEGR PLANT BIOL, V50, P385, DOI 10.1111/j.1744-7909.2007.00630.x
   Kumar S, 2018, MOL BIOL EVOL, V35, P1547, DOI 10.1093/molbev/msy096
   LHomme Y, 1997, CURR GENET, V31, P325, DOI 10.1007/s002940050212
   LHOMME Y, 1993, NUCLEIC ACIDS RES, V21, P1903, DOI 10.1093/nar/21.8.1903
   Li Ning, 2014, China Vegetables, P26
   Li PR, 2017, FRONT PLANT SCI, V8, DOI 10.3389/fpls.2017.00111
   Li R.G., 1997, BIOTECHNOL B, V5, P26
   Li Y.L., 2008, CHINA J BIOINFORM, V4, P168
   [刘海衡 Liu Haiheng], 2010, [西北农业学报, Acat Agriculturae Boreali-Occidentalis Sinica], V19, P82
   MURRAY MG, 1980, NUCLEIC ACIDS RES, V8, P4321, DOI 10.1093/nar/8.19.4321
   Nanjundan J, 2022, GENET RESOUR CROP EV, V69, P145, DOI 10.1007/s10722-021-01211-7
   PALMER JD, 1983, THEOR APPL GENET, V65, P181, DOI 10.1007/BF00308062
   Paritosh K, 2021, PLANT BIOTECHNOL J, V19, P602, DOI 10.1111/pbi.13492
   Perumal S, 2020, NAT PLANTS, V6, P929, DOI 10.1038/s41477-020-0735-y
   Pradhan AK, 2011, PLANT GENET GENOMICS, V9, P323, DOI 10.1007/978-1-4419-7118-0_11
   Pritchard JK, 2000, GENETICS, V155, P945
   Pu XiaoBin, 2007, Scientia Agricultura Sinica, V40, P1610
   Qi XH, 2008, GENET RESOUR CROP EV, V55, P705, DOI 10.1007/s10722-007-9278-6
   Qiao AM, 1998, ACTA BOT SIN, V40, P915
   Rabbani MA, 1998, EUPHYTICA, V103, P235, DOI 10.1023/A:1018304921526
   Saroj R, 2021, FRONT PLANT SCI, V12, DOI 10.3389/fpls.2021.651936
   Sharma D, 2020, PHYSIOL MOL BIOL PLA, V26, P2005, DOI 10.1007/s12298-020-00883-2
   SINGH M, 1991, PLANT CELL, V3, P1349, DOI 10.1105/tpc.3.12.1349
   Singh VK, 2021, J ENVIRON BIOL, V42, P396, DOI 10.22438/jeb/42/2(SI)/SI-241
   SOKAL ROBERT R., 1958, UNIV KANSAS SCI BULL, V38, P1409
   SONG KM, 1988, THEOR APPL GENET, V76, P593, DOI 10.1007/BF00260914
   Song Ming, 2009, Acta Horticulturae Sinica, V36, P835
   [宋伟林 Song Weilin], 2013, [中国油料作物学报, Chinese Journal of Oil Crop Sciences], V35, P153
   Srivastava A, 2001, THEOR APPL GENET, V102, P193, DOI 10.1007/s001220051635
   Tang QY, 2013, INSECT SCI, V20, P254, DOI 10.1111/j.1744-7917.2012.01519.x
   U. N., 1935, Japanese Journal of Botany, V7, P389
   VAUGHAN J. G., 1963, J LINN SOC LONDON [BOT], V58, P435, DOI 10.1111/j.1095-8339.1963.tb00913.x
   Vavilov NI, 1951, CHRON BOT, V13, P13
   Wang XW, 2011, NAT GENET, V43, P1035, DOI 10.1038/ng.919
   WEINING S, 1991, THEOR APPL GENET, V82, P209, DOI 10.1007/BF00226215
   Wu XM, 2009, GENET RESOUR CROP EV, V56, P1011, DOI 10.1007/s10722-009-9420-8
   Xu AiXia, 2008, Acta Agronomica Sinica, V34, P754, DOI 10.3724/SP.J.1006.2008.00754
   Yang JH, 2018, MOL PLANT, V11, P512, DOI 10.1016/j.molp.2017.11.007
   Yang JH, 2016, NAT GENET, V48, P1225, DOI 10.1038/ng.3657
   YANG Y, 1989, Acta Horticulturae Sinica, V16, P114
   Yao QL, 2012, BIOCHEM SYST ECOL, V45, P41, DOI 10.1016/j.bse.2012.05.006
   Yeh F. C., 1999, POPGENE MICROSOFT WI, DOI DOI 10.1590/S1415-47572003000300014
   You L, 2022, CROP J, V10, P611, DOI 10.1016/j.cj.2021.10.004
   Zhang RJ, 2013, GENET RESOUR CROP EV, V60, P967, DOI 10.1007/s10722-012-9892-9
   Zhang XJ, 2017, BRAZ J BOT, V40, P973, DOI 10.1007/s40415-017-0392-1
   Zhao HX, 2010, THEOR APPL GENET, V121, P643, DOI 10.1007/s00122-010-1336-3
NR 63
TC 0
Z9 0
U1 1
U2 1
PU MDPI
PI BASEL
PA ST ALBAN-ANLAGE 66, CH-4052 BASEL, SWITZERLAND
EI 2073-4395
J9 AGRONOMY-BASEL
JI Agronomy-Basel
PD MAR
PY 2023
VL 13
IS 3
AR 919
DI 10.3390/agronomy13030919
PG 15
WC Agronomy; Plant Sciences
WE Science Citation Index Expanded (SCI-EXPANDED)
SC Agriculture; Plant Sciences
GA A7WS8
UT WOS:000957191700001
OA gold
DA 2023-07-11
ER

PT J
AU Tan, HP
   Luo, XB
   Lu, JB
   Wu, LJ
   Li, YD
   Jin, YY
   Peng, X
   Xu, XH
   Li, JW
   Zhang, WP
AF Tan, Huping
   Luo, Xiaobo
   Lu, Jinbiao
   Wu, Linjun
   Li, Yadong
   Jin, Yueyue
   Peng, Xiao
   Xu, Xiuhong
   Li, Jingwei
   Zhang, Wanping
TI The long noncoding RNA LINC15957 regulates anthocyanin accumulation in
   radish
SO FRONTIERS IN PLANT SCIENCE
LA English
DT Article
DE radish; anthocyanin; lncRNA; transcriptome; differentially expressed
   genes (DEGs)
ID SCAVENGING ACTIVITY; TRANSCRIPTION; BIOSYNTHESIS; IDENTIFICATION;
   EXPRESSION; GENES; BHLH; EVOLUTION; TRANSPORT; R2R3-MYB
AB Radish (Raphanus sativus L.) is an important root vegetable crop belonging to the Brassicaceae family. Anthocyanin rich radish varieties are popular among consumers because of their bright color and high nutritional value. However, the underlying molecular mechanism responsible for skin and flesh induce anthocyanin biosynthesis in transient overexpression, gene silencing and transcriptome sequencing were used to verify its function in radish anthocyanin accumulation, radish remains unclear. Here, we identified a long noncoding RNA LINC15957, overexpression of LINC15957 was significantly increased anthocyanin accumulation in radish leaves, and the expression levels of structural genes related to anthocyanin biosynthesis were also significantly increased. Anthocyanin accumulation and expression levels of anthocyanin biosynthesis genes were significantly reduced in silenced LINC15957 flesh when compared with control. By the transcriptome sequencing of the overexpressed LINC15957 plants and the control, 5,772 differentially expressed genes were identified. A total of 3,849 differentially expressed transcription factors were identified, of which MYB, bHLH, WD40, bZIP, ERF, WRKY and MATE were detected and differentially expressed in the overexpressed LINC15957 plants. KEGG enrichment analysis revealed the genes were significant enriched in tyrosine, L-Phenylalanine, tryptophan, phenylpropanol, and flavonoid biosynthesis. RT-qPCR analysis showed that 8 differentially expressed genes (DEGs) were differentially expressed in LINC15957-overexpressed plants. These results suggested that LINC15957 involved in regulate anthocyanin accumulation and provide abundant data to the genes regulate anthocyanin biosynthesis in radish.
C1 [Tan, Huping; Lu, Jinbiao; Wu, Linjun; Li, Yadong; Jin, Yueyue; Peng, Xiao; Xu, Xiuhong; Li, Jingwei; Zhang, Wanping] Guizhou Univ, Coll Agr, Guiyang, Peoples R China.
   [Tan, Huping; Lu, Jinbiao; Wu, Linjun; Li, Yadong; Jin, Yueyue; Peng, Xiao; Xu, Xiuhong; Li, Jingwei; Zhang, Wanping] Guizhou Univ, Inst Vegetable Ind Technol Res, Guiyang, Peoples R China.
   [Luo, Xiaobo] Guizhou Prov Acad Agr Sci, Guizhou Inst Biotechnol, Guiyang, Peoples R China.
C3 Guizhou University; Guizhou University; Guizhou Academy of Agricultural
   Sciences
RP Zhang, WP (通讯作者)，Guizhou Univ, Coll Agr, Guiyang, Peoples R China.; Zhang, WP (通讯作者)，Guizhou Univ, Inst Vegetable Ind Technol Res, Guiyang, Peoples R China.
EM 1226190368@qq.com
RI LUO, XIAOBO/AAN-8091-2021
OI LUO, XIAOBO/0000-0003-0453-490X
FU National Natural Science Foundation of China [31960598]; Guizhou
   Highland Specialty Vegetable Green Production Science and Technology
   Innovation Talent Team; Guizhou Modern Agriculuture Research
   System(GZMARS)-Plateau characteristic vegetable industry;  [Qiankehe
   Platform Talent-CXTD [2022]003]
FX This work was supported by National Natural Science Foundation of China
   (31960598), Guizhou Highland Specialty Vegetable Green Production
   Science and Technology Innovation Talent Team (Qiankehe Platform
   Talent-CXTD [2022]003) and Guizhou Modern Agriculuture Research
   System(GZMARS)-Plateau characteristic vegetable industry.
CR Ai TN, 2017, SCI HORTIC-AMSTERDAM, V214, P58, DOI 10.1016/j.scienta.2016.11.016
   Ariel F, 2014, MOL CELL, V55, P383, DOI 10.1016/j.molcel.2014.06.011
   Chekanova JA, 2015, CURR OPIN PLANT BIOL, V27, P207, DOI 10.1016/j.pbi.2015.08.003
   Chen DZ, 2022, BMC GENOMICS, V23, DOI 10.1186/s12864-022-08666-7
   Cong L, 2021, PHYSIOL PLANTARUM, V173, P1841, DOI 10.1111/ppl.13525
   [戴思兰 Dai Silan], 2016, [中国农业科学, Scientia Agricultura Sinica], V49, P529
   Deng J, 2021, PLANT PHYSIOL BIOCH, V158, P518, DOI 10.1016/j.plaphy.2020.11.038
   Fan LX, 2020, HORTIC RES-ENGLAND, V7, DOI 10.1038/s41438-020-00385-y
   Fan LX, 2019, INT J MOL SCI, V20, DOI 10.3390/ijms20246334
   Gao J, 2020, PLOS ONE, V15, DOI 10.1371/journal.pone.0231729
   Gao J, 2020, GENE, V743, DOI 10.1016/j.gene.2020.144484
   Gao J, 2019, PEERJ, V7, DOI 10.7717/peerj.8041
   Gomez C, 2011, PLANT J, V67, P960, DOI 10.1111/j.1365-313X.2011.04648.x
   Gonzalez A, 2008, PLANT J, V53, P814, DOI 10.1111/j.1365-313X.2007.03373.x
   Jaakola L, 2010, PLANT PHYSIOL, V153, P1619, DOI 10.1104/pp.110.158279
   Jia N, 2021, FRONT PLANT SCI, V12, DOI 10.3389/fpls.2021.633333
   Jin JJ, 2013, BIOINFORMATICS, V29, P1068, DOI 10.1093/bioinformatics/btt107
   Lai BA, 2021, J PLANT PHYSIOL, V263, DOI 10.1016/j.jplph.2021.153468
   Li R, 2018, PLANT J, V94, P513, DOI 10.1111/tpj.13872
   Lim SH, 2021, FRONT PLANT SCI, V12, DOI 10.3389/fpls.2021.669315
   Lim SH, 2016, PLANT CELL REP, V35, P641, DOI 10.1007/s00299-015-1909-3
   Lin YX, 2018, PLANT CELL PHYSIOL, V59, P1844, DOI 10.1093/pcp/pcy098
   Liu TJ, 2019, FRONT GENET, V10, DOI 10.3389/fgene.2019.00808
   Liu TJ, 2019, PLANT PHYSIOL BIOCH, V139, P528, DOI 10.1016/j.plaphy.2019.04.006
   Liu X, 2018, NEW PHYTOL, V218, P774, DOI 10.1111/nph.15023
   Liu X, 2015, GENOM PROTEOM BIOINF, V13, P137, DOI 10.1016/j.gpb.2015.02.003
   Liu YJ, 2018, INT J MOL SCI, V19, DOI 10.3390/ijms19061686
   Luo XB, 2020, PLANT BIOTECHNOL J, V18, P274, DOI 10.1111/pbi.13195
   M'mbone ME, 2018, SCI HORTIC-AMSTERDAM, V238, P195, DOI 10.1016/j.scienta.2018.04.029
   Ma HY, 2021, PLANT CELL, V33, P3309, DOI 10.1093/plcell/koab188
   Mao ZL, 2021, PLANT SCI, V306, DOI 10.1016/j.plantsci.2021.110848
   Matsufuji H, 2007, J AGR FOOD CHEM, V55, P3692, DOI 10.1021/jf063598o
   Muleke EM, 2021, J INTEGR AGR, V20, P120, DOI 10.1016/S2095-3119(20)63308-1
   Niu SS, 2010, PLANTA, V231, P887, DOI 10.1007/s00425-009-1095-z
   Nomi Y, 2019, MOLECULES, V24, DOI 10.3390/molecules24183311
   Orom UA, 2010, CELL, V143, P46, DOI 10.1016/j.cell.2010.09.001
   Pang YZ, 2009, PLANT PHYSIOL, V151, P1114, DOI 10.1104/pp.109.144022
   Pflieger S, 2008, PLANT J, V56, P678, DOI 10.1111/j.1365-313X.2008.03620.x
   Ponting CP, 2009, CELL, V136, P629, DOI 10.1016/j.cell.2009.02.006
   Rahman MM, 2006, FREE RADICAL RES, V40, P993, DOI 10.1080/10715760600815322
   Ramsay NA, 2005, TRENDS PLANT SCI, V10, P63, DOI 10.1016/j.tplants.2004.12.011
   Sun YQ, 2020, PLANT J, V103, P53, DOI 10.1111/tpj.14706
   Sun YY, 2018, GENE, V657, P81, DOI 10.1016/j.gene.2018.03.001
   Wang DJ, 2022, INT J MOL SCI, V23, DOI 10.3390/ijms23115931
   Wang QB, 2020, J EXP BOT, V71, P2537, DOI 10.1093/jxb/eraa010
   Wang YM, 2020, HORTIC RES-ENGLAND, V7, DOI 10.1038/s41438-020-00341-w
   Wang Y, 2018, NAT COMMUN, V9, DOI 10.1038/s41467-018-05829-7
   Wu L, 2020, PLANTS-BASEL, V9, DOI 10.3390/plants9040408
   Wu T, 2020, BIOMOLECULES, V10, DOI 10.3390/biom10020278
   Yang T, 2019, PLANT J, V100, P572, DOI 10.1111/tpj.14470
   Yu J, 2018, BIOL PLANTARUM, V62, P826, DOI 10.1007/s10535-018-0803-6
   Yu JX, 2022, PLANT PHYSIOL, V189, P66, DOI 10.1093/plphys/kiac049
   Yu RG, 2020, GENES GENOM, V42, P413, DOI 10.1007/s13258-020-00915-x
   Zhang F, 2003, DEVELOPMENT, V130, P4859, DOI 10.1242/dev.00681
   Zhang GY, 2018, DNA RES, V25, P465, DOI 10.1093/dnares/dsy017
   Zhang J., 2013, American Journal of Plant Sciences, V4, P1038, DOI 10.4236/ajps.2013.45128
   Zhang YJ, 2019, HORTIC RES-ENGLAND, V6, DOI 10.1038/s41438-019-0138-2
   Zhao L, 2013, FUNCT INTEGR GENOMIC, V13, P75, DOI 10.1007/s10142-012-0301-4
   Zhou Y, 2022, BMC PLANT BIOL, V22, DOI 10.1186/s12870-021-03423-6
   Zhu BZ, 2015, J EXP BOT, V66, P4483, DOI 10.1093/jxb/erv203
   Zhuang HM, 2019, INT J MOL SCI, V20, DOI 10.3390/ijms20184387
NR 61
TC 0
Z9 0
U1 10
U2 10
PU FRONTIERS MEDIA SA
PI LAUSANNE
PA AVENUE DU TRIBUNAL FEDERAL 34, LAUSANNE, CH-1015, SWITZERLAND
SN 1664-462X
J9 FRONT PLANT SCI
JI Front. Plant Sci.
PD FEB 27
PY 2023
VL 14
AR 1139143
DI 10.3389/fpls.2023.1139143
PG 12
WC Plant Sciences
WE Science Citation Index Expanded (SCI-EXPANDED)
SC Plant Sciences
GA 9V8YM
UT WOS:000948672100001
PM 36923129
OA Green Published, gold
DA 2023-07-11
ER

PT J
AU Al-lami, HFD
   You, MP
   Banga, SS
   Barbetti, MJ
AF Al-lami, Hebba F. D.
   You, Ming Pei
   Banga, Surinder S.
   Barbetti, Martin J.
TI Novel Resistances Provide New Avenues to Manage Alternaria Leaf Spot
   (Alternaria brassicae) in Canola (Brassica napus), Mustard (B. juncea),
   and Other Brassicaceae Crops
SO PLANT DISEASE
LA English
DT Article
DE Alternaria brassicae; Alternaria leaf spot; Brassica juncea; Brassica
   napus; Brassicaceae; canola; mustard
ID PSEUDOCERCOSPORELLA-CAPSELLAE; EPICUTICULAR WAX;
   SCLEROTINIA-SCLEROTIORUM; OILSEED RAPE; HOST RESISTANCES; HIGH-LEVEL;
   HYBRIDIZATION; INFECTION; GERMPLASM; DISEASE
AB Alternaria leaf spot (Alternaria brassicae) can be a devastating disease in canola (Brassica napus) and mustard (B. juncea), but there are no highly effective host resistances available. Screening of 150 diverse Brassicaceae varieties under glasshouse conditions highlighted important novel resistances. In particular, Camelina sativa '4076' and Diplotaxis erucoides 'Wasabi Rocket' had complete resistance across disease assessment parameters (leaf incidence [%LDI]; severity [%LAD]; consequent defoliation [%LCI]). The next most resistant varieties were C. sativa 'CSA' (%LDI 0.6; %LAD 0.4), '4144' (%LDI 1.2; %LAD 0.5), '405' (%LDI 1.7; %LAD 0.7), C. sativa '3274' (%LDI 2.5; %LAD 0.8), Carrichtera annua 'CAN3' (%LDI 7.7; %LAD 4.0), and Sisymbrium irio 'London Rocket' (%LDI 2.1; %LAD 0.8), all with %LCI values of 0. Other genotypes showing high-level resistance included S. erysimoides 'SER 4' (%LDI 11.8; %LAD 5.6; %LCI 0) and D. cardaminoides 'Wild Rocket' (%LDI 15.5; %LAD 7.2; %LCI 0), and those showing moderate resistance were Brassica carinata 'ML-EM-1' (Rungwe), B. insularis 'Moris', B. napus 'ZY006', B. oxyrrhina 'BOX1', B. oleracea var. capitata 'Sugarloaf', B. tournefortii 'CN01-104-2', and Sinapis alba 'Concerta' with %LDI 21.6 to 29.8, %LAD 12.8 to 21.0, and %LCI 0 to 5.7. In particular, B. napus 'ZY006' for canola and B. oleracea var. capitata 'Sugarloaf' can now be directly utilized (i.e., without crossing impairment) for Brassica species and vegetable breeding programs, respectively. While all B. juncea genotypes were susceptible, there were some less susceptible varieties from India in comparison with genotypes from Australia or China. The most susceptible test genotype was Rapistrum sativus (%LDI 89.4; %LAD 83.9; %LCI 71.0), highlighting the value of the resistances identified. These findings not only highlight a range of novel resistances against A. brassicae for canola, mustard, and other diverse Brassicaceae breeding programs to develop resistant commercial varieties, but also emphasize highly susceptible varieties to avoid in both breeding programs and commercial situations conducive to Alternaria leaf spot.
C1 [Al-lami, Hebba F. D.; You, Ming Pei; Barbetti, Martin J.] Univ Western Australia, UWA Sch Agr & Environm, Crawley, WA 6009, Australia.
   [Al-lami, Hebba F. D.; You, Ming Pei; Barbetti, Martin J.] Univ Western Australia, UWA Inst Agr, Crawley, WA 6009, Australia.
   [Al-lami, Hebba F. D.] Mustansiriyah Univ, Fac Sci, Dept Biol, Baghdad, Iraq.
   [Banga, Surinder S.] Punjab Agr Univ, Dept Plant Breeding & Genet, Ludhiana 141004, Punjab, India.
C3 University of Western Australia; University of Western Australia;
   Mustansiriya University; Punjab Agricultural University
RP Barbetti, MJ (通讯作者)，Univ Western Australia, UWA Sch Agr & Environm, Crawley, WA 6009, Australia.; Barbetti, MJ (通讯作者)，Univ Western Australia, UWA Inst Agr, Crawley, WA 6009, Australia.
EM martin.barbetti@uwa.edu.au
RI You, Mingpei/G-5485-2011
OI Barbetti, Martin/0000-0002-5331-0817
CR Al-lami HFD, 2019, CROP PASTURE SCI, V70, P969, DOI 10.1071/CP19262
   Al-Lami HFD, 2019, PLANT PATHOL, V68, P492, DOI 10.1111/ppa.12955
   Al-Lami HFD, 2020, CROP PASTURE SCI, V71, P689, DOI 10.1071/CP20024
   Al-Lami HFD, 2020, PLANT DIS, V104, P1668, DOI 10.1094/PDIS-10-19-2251-RE
   Al-lami HFD, 2020, PLANT PATHOL, V69, P506, DOI 10.1111/ppa.13135
   Amarendra Kumar, 2016, Journal of Applied and Natural Science, V8, P1110
   Atri C, 2019, SCI REP-UK, V9, DOI 10.1038/s41598-019-53444-3
   Barbetti MJ, 2015, CROP PROT, V78, P127, DOI 10.1016/j.cropro.2015.09.004
   BARBETTI MJ, 1987, PLANT DIS, V71, P350, DOI 10.1094/PD-71-0350
   Barbetti MJ, 2005, AUSTRALAS PLANT PATH, V34, P197, DOI 10.1071/AP05017
   Brajesh Kumar, 2006, Indian Phytopathology, V59, P314
   Brajesh Kumar, 2001, Indian Phytopathology, V54, P329
   Brajesh Kumar, 2018, Annals of Plant Protection Sciences, V26, P225
   Brazauskiene Irena, 2006, Journal of Plant Protection Research, V46, P295
   Chandra A, 2004, PLANT BREEDING, V123, P497, DOI 10.1111/j.1439-0523.2004.01007.x
   Chandra A, 2004, THEOR APPL GENET, V108, P1620, DOI 10.1007/s00122-004-1592-1
   Chau J, 2006, COMPUT FRAUD SECUR, P7, DOI 10.1016/S1361-3723(06)70366-9
   CONN K L, 1986, Canadian Journal of Plant Pathology, V8, P348
   CONN KL, 1989, MYCOL RES, V93, P240, DOI 10.1016/S0953-7562(89)80126-1
   CONN KL, 1984, PHYTOPATHOLOGY, V74, P851
   CONN KL, 1988, PLANT SCI, V56, P21, DOI 10.1016/0168-9452(88)90180-X
   Das R., 2016, Journal of Crop and Weed, V12, P134
   Eshraghi L, 2007, FIELD CROP RES, V101, P37, DOI 10.1016/j.fcr.2006.09.006
   Garg H, 2010, FIELD CROP RES, V117, P51, DOI 10.1016/j.fcr.2010.01.013
   Gunasinghe N, 2017, PLANT PATHOL, V66, P304, DOI 10.1111/ppa.12563
   Gunasinghe N, 2017, AUSTRALAS PLANT PATH, V46, P137, DOI 10.1007/s13313-017-0470-7
   Gunasinghe N, 2016, CROP PROT, V86, P69, DOI 10.1016/j.cropro.2016.04.014
   Gunasinghe N, 2014, EUR J PLANT PATHOL, V138, P873, DOI 10.1007/s10658-013-0360-y
   Hong CX, 1995, ANN APPL BIOL, V127, P283, DOI 10.1111/j.1744-7348.1995.tb06673.x
   KATIYAR RK, 1990, PLANT BREEDING, V104, P262, DOI 10.1111/j.1439-0523.1990.tb00434.x
   Kaur P, 2014, AM J BOT, V101, P1157, DOI 10.3732/ajb.1400232
   Kaushik C., 1984, INDIAN PHYTOPATHOL, V37, P398
   Kolte S., 1985, AGR REV, V6, P81
   Kumar A., 2015, Brassica oilseeds: breeding and management, DOI 10.1079/9781780644837.0000
   McKinney HH, 1923, J AGRIC RES, V26, P0195
   Meena PD, 2016, J PLANT PATHOL, V98, P463, DOI 10.4454/JPP.V98I3.033
   Meena PD, 2012, AFR J MICROBIOL RES, V6, P5249, DOI 10.5897/AJMR12.705
   Meena P. D., 2010, Journal of Oilseed Brassica, V1, P1
   Mehak Gupta, 2014, Journal of Oilseed Brassica, V5, P118
   Mohammed AE, 2018, PLANT PATHOL, V67, P1514, DOI 10.1111/ppa.12861
   Mohammed AE, 2017, CROP PASTURE SCI, V68, P234, DOI [10.1071/CP16363, 10.1071/cp16363]
   Nowicki M., 2012, Vegetable Crops Research Bulletin, V76, P5, DOI 10.2478/v10032-012-0001-6
   Rana K, 2019, FRONT PLANT SCI, V10, DOI 10.3389/fpls.2019.01015
   Rana K, 2017, SCI REP-UK, V7, DOI 10.1038/s41598-017-05992-9
   Saharan G. S., 1983, Indian Phytopathology, V36, P503
   Saharan G.S., 2016, ALTERNARIA DIS CRUCI, DOI 10.1007/978-981-10-0021-8
   Saharan G. S., 1992, BREEDING OILSEED BRA, P181
   Salisbury PA, 2011, CROP ADAPTATION TO CLIMATE CHANGE, P448
   Scholze P, 1998, ACTA HORTIC, P363, DOI 10.17660/ActaHortic.1998.459.43
   Sharma G, 2002, EUPHYTICA, V125, P411, DOI 10.1023/A:1016050631673
   Sharma T. R., 1995, Proceedings of the Indian National Science Academy Part B Biological Sciences, V61, P155
   SKOROPAD WP, 1977, CAN J PLANT SCI, V57, P1001, DOI 10.4141/cjps77-146
   Tewari J., 1988, CAN PLANT DIS SURV, V68, P103
   Tewari J. P., 1993, Bulletin OILB/SROP, V16, P53
   Tewari J. P., 1991, Bulletin SROP, V14, P154
   Tewari J. P., 1993, ADV PLANT BIOTECHNOL, P33
   TEWARI JP, 1976, CAN J PLANT SCI, V56, P781, DOI 10.4141/cjps76-127
   TEWARI JP, 1986, CAN J BOT, V64, P1227, DOI 10.1139/b86-168
   Tripathi N. N., 1980, Haryana Agricultural University Journal of Research, V10, P166
   Uloth M, 2014, PLANT DIS, V98, P184, DOI 10.1094/PDIS-06-13-0612-RE
   Uloth MB, 2013, FIELD CROP RES, V154, P40, DOI 10.1016/j.fcr.2013.07.013
   Warwick SI, 2008, MOL ECOL, V17, P1387, DOI 10.1111/j.1365-294X.2007.03567.x
   Warwick S. I., 2007, Plant Genetic Resources Characterization and Utilization, V5, P142, DOI 10.1017/S1479262107842675
   Warwick SI, 2003, THEOR APPL GENET, V107, P528, DOI 10.1007/s00122-003-1278-0
   Warwick SI, 2011, PLANT GENET GENOMICS, V9, P33, DOI 10.1007/978-1-4419-7118-0_2
   You MP, 2016, J PHYTOPATHOL, V164, P291, DOI 10.1111/jph.12456
NR 66
TC 0
Z9 0
U1 4
U2 6
PU AMER PHYTOPATHOLOGICAL SOC
PI ST PAUL
PA 3340 PILOT KNOB ROAD, ST PAUL, MN 55121 USA
SN 0191-2917
EI 1943-7692
J9 PLANT DIS
JI PLANT DIS.
PD FEB 1
PY 2023
VL 107
IS 2
BP 372
EP 381
DI 10.1094/PDIS-05-22-1153-RE
EA FEB 2023
PG 10
WC Plant Sciences
WE Science Citation Index Expanded (SCI-EXPANDED)
SC Plant Sciences
GA 9G3FU
UT WOS:000933034600002
PM 35802017
DA 2023-07-11
ER

PT J
AU Xi, YF
   Bai, M
   Zhang, X
   Hou, ZL
   Lin, B
   Yao, GD
   Lou, LL
   Wang, XB
   Song, SJ
   Huang, XX
AF Xi, Yu-Fei
   Bai, Ming
   Zhang, Xin
   Hou, Zi-Lin
   Lin, Bin
   Yao, Guo-Dong
   Lou, Li-Li
   Wang, Xiao-Bo
   Song, Shao-Jiang
   Huang, Xiao-Xiao
TI Insight into tetrahydrofuran lignans from Isatis indigotica fortune with
   neuroprotective and acetylcholinesterase inhibitor activity
SO PHYTOCHEMISTRY
LA English
DT Article
DE Isatis indigotica Fortune; Brassicaceae; Tetrahydrofuran lignans; MAE???
   parameter; Neuroprotective effects; Acetylcholinesterase inhibitory
ID SESQUINEOLIGNAN; CONFIGURATION; ASSIGNMENT; MECHANISMS; RARE; ROOT
AB Nine tetrahydrofuran lignans, including three undescribed spiro-lignans, were isolated from Isatis indigotica Fortune (Brassicaceae). Extensive spectroscopic analyses achieved the structure elucidation of these tetrahy-drofuran lignans, and quantum chemical calculation combined with the MAE Delta Delta delta parameter. Notably, isatispir-oneols A-B have a unique spiro[dienone-tetrahydrofuran] molecular core. These spiro[dienone-tetrahydrofuran] lignans showed comparable neuroprotective effects as the positive control in the H2O2-induced SH-SY5Y cells model. In addition, (- )-(7R,8S,1 ' R,7 ' R,8 ' R)-isatispironeol A possessed more significant AChE inhibitory activity, further interact sites were also predicted by the in silico assay.
C1 [Xi, Yu-Fei; Bai, Ming; Zhang, Xin; Hou, Zi-Lin; Yao, Guo-Dong; Lou, Li-Li; Song, Shao-Jiang; Huang, Xiao-Xiao] Shenyang Pharmaceut Univ, Key Lab Computat Chem Based Nat Antitumor Drug Res, Shenyang 110016, Liaoning, Peoples R China.
   [Xi, Yu-Fei; Bai, Ming; Zhang, Xin; Hou, Zi-Lin; Yao, Guo-Dong; Lou, Li-Li; Song, Shao-Jiang; Huang, Xiao-Xiao] Shenyang Pharmaceut Univ, Engn Res Ctr Nat Med Act Mol Res & Dev Liaoning Pr, Shenyang 110016, Liaoning, Peoples R China.
   [Xi, Yu-Fei; Bai, Ming; Zhang, Xin; Hou, Zi-Lin; Yao, Guo-Dong; Lou, Li-Li; Song, Shao-Jiang; Huang, Xiao-Xiao] Shenyang Pharmaceut Univ, Key Lab Nat Bioact Cpds Discovery & Modificat, Shenyang 110016, Liaoning, Peoples R China.
   [Xi, Yu-Fei; Bai, Ming; Zhang, Xin; Hou, Zi-Lin; Yao, Guo-Dong; Lou, Li-Li; Song, Shao-Jiang; Huang, Xiao-Xiao] Shenyang Pharmaceut Univ, Sch Tradit Chinese Mat Med, Shenyang 110016, Liaoning, Peoples R China.
   [Lin, Bin] Shenyang Pharmaceut Univ, Sch Pharmaceut Engn, Shenyang 110016, Peoples R China.
   [Wang, Xiao-Bo] Chinese Peoples Liberat Army Logist Support Force, No 967 Hosp, Dalian 116021, Peoples R China.
C3 Shenyang Pharmaceutical University; Shenyang Pharmaceutical University;
   Shenyang Pharmaceutical University; Shenyang Pharmaceutical University;
   Shenyang Pharmaceutical University
RP Lou, LL; Huang, XX (通讯作者)，Shenyang Pharmaceut Univ, Key Lab Computat Chem Based Nat Antitumor Drug Res, Shenyang 110016, Liaoning, Peoples R China.; Lou, LL; Huang, XX (通讯作者)，Shenyang Pharmaceut Univ, Engn Res Ctr Nat Med Act Mol Res & Dev Liaoning Pr, Shenyang 110016, Liaoning, Peoples R China.; Lou, LL; Huang, XX (通讯作者)，Shenyang Pharmaceut Univ, Key Lab Nat Bioact Cpds Discovery & Modificat, Shenyang 110016, Liaoning, Peoples R China.; Lou, LL; Huang, XX (通讯作者)，Shenyang Pharmaceut Univ, Sch Tradit Chinese Mat Med, Shenyang 110016, Liaoning, Peoples R China.
EM lou_li_li@163.com; xiaoxiao270@163.com
OI Lin, Bin/0000-0003-2369-4765
FU National Natural Science Foundation of China [82003635, 81973462];
   Liaoning Revitalization Talents Program [XLYC2007180]; Science and
   Technology Planning Project of Liaoning Province [2021JH1/10400049];
   Scientific Research Fund Project of Liaoning Provincial Department of
   Education [2019LJC05]; Career Development Support Plan for Young and
   Middle-aged Teachers in Shenyang Pharmaceutical University [ZQN2021011]
FX This work was supported by the National Natural Science Foundation of
   China (Nos. 82003635 and 81973462) , the Liaoning Revitalization Talents
   Program (No. XLYC2007180) , Science and Technology Planning Project of
   Liaoning Province (2021JH1/10400049) , the Scientific Research Fund
   Project of Liaoning Provincial Department of Education (2019LJC05) and
   Career Development Support Plan for Young and Middle-aged Teachers in
   Shenyang Pharmaceutical University (ZQN2021011) .
CR Al-Harrasi A., 2022, ENVIRON SCI POLLUT R
   Bai M, 2022, IND CROP PROD, V183, DOI 10.1016/j.indcrop.2022.114983
   Bai M, 2020, PHYTOCHEMISTRY, V178, DOI 10.1016/j.phytochem.2020.112479
   Bai M, 2020, EUR J MED CHEM, V198, DOI 10.1016/j.ejmech.2020.112362
   Bruhn T, 2013, CHIRALITY, V25, P243, DOI 10.1002/chir.22138
   Chang Y, 2022, FOOD BIOSCI, V47, DOI 10.1016/j.fbio.2022.101623
   Chen J, 2022, J ETHNOPHARMACOL, V283, DOI 10.1016/j.jep.2021.114648
   Chen Q, 2021, J PHARM PHARMACOL, V73, P1137, DOI 10.1093/jpp/rgab014
   Chen Z, 2022, PHARM BIOL, V60, P1063, DOI 10.1080/13880209.2022.2074053
   Deng JL, 2021, DRUG DES DEV THER, V15, P3193, DOI 10.2147/DDDT.S316701
   Du YQ, 2021, CHINESE J CHEM, V39, P879, DOI 10.1002/cjoc.202000558
   Finefield JM, 2012, ANGEW CHEM INT EDIT, V51, P4802, DOI 10.1002/anie.201107204
   Frisch M. J., 2009, GAUSSIAN 09 REVISION
   Grimblat N, 2015, J ORG CHEM, V80, P12526, DOI 10.1021/acs.joc.5b02396
   Guo QL, 2020, ACTA PHARMACOL SIN B, V10, P895, DOI 10.1016/j.apsb.2019.09.001
   Guo R, 2021, ORG CHEM FRONT, V8, P953, DOI 10.1039/d0qo01475c
   Han W., 2022, PHYS REV LETT, V187, DOI 10.1016/j.indcrop
   Han X, 2022, J NAT PROD, V85, P276, DOI 10.1021/acs.jnatprod.1c01103
   Jang H.J., 2022, NAT MED
   Lai YJ, 2015, J NAT PROD, V78, P1740, DOI 10.1021/np5010533
   Lauro G, 2020, J ORG CHEM, V85, P3297, DOI 10.1021/acs.joc.9b03129
   Lee JH, 2016, BIOMOL THER, V24, P67, DOI 10.4062/biomolther.2015.070
   Li J, 2015, J ETHNOPHARMACOL, V174, P379, DOI 10.1016/j.jep.2015.08.037
   Li MC, 2022, IND CROP PROD, V186, DOI 10.1016/j.indcrop.2022.115137
   Liu DF, 2022, PLANT FOOD HUM NUTR, V77, P538, DOI 10.1007/s11130-022-01004-y
   Liu L, 2021, PLANT FOOD HUM NUTR, V76, P105, DOI 10.1007/s11130-020-00874-4
   Liu R, 2022, IND CROP PROD, V177, DOI 10.1016/j.indcrop.2021.114482
   Liu SF, 2018, PHYTOCHEMISTRY, V149, P132, DOI 10.1016/j.phytochem.2018.02.016
   Liu YF, 2017, ACTA PHARM SIN B, V7, P179, DOI 10.1016/j.apsb.2016.09.004
   Ma YF, 2020, NAT PROD RES, V34, P2276, DOI 10.1080/14786419.2018.1534852
   Miao SX, 2021, J NAT PROD, V84, P2374, DOI 10.1021/acs.jnatprod.1c00600
   [聂黎行 Nie Lixing], 2022, [中国药学杂志, Chinese Pharmaceutical Journal], V57, P428
   Peng XJ, 2021, IND CROP PROD, V167, DOI 10.1016/j.indcrop.2021.113549
   Qi-yue Y, 2020, CHIN MED-UK, V15, DOI 10.1186/s13020-020-00406-x
   Richard R, 2022, BIOMED PHARMACOTHER, V152, DOI 10.1016/j.biopha.2022.113203
   Shi WY, 2022, ARAB J CHEM, V15, DOI 10.1016/j.arabjc.2022.104202
   Shi YS, 2014, ORG LETT, V16, P5406, DOI 10.1021/ol502649a
   Sinkkonen J, 2007, ANGEW CHEM INT EDIT, V46, P4148, DOI 10.1002/anie.200605115
   Teng Y, 2022, CHIRALITY, V34, P1094, DOI 10.1002/chir.23453
   Tian DM, 2021, BIOORG CHEM, V107, DOI 10.1016/j.bioorg.2020.104604
   Wang AW, 2022, PHYTOCHEMISTRY, V201, DOI 10.1016/j.phytochem.2022.113279
   Wang L, 2023, J ASIAN NAT PROD RES, V25, P205, DOI 10.1080/10286020.2022.2089979
   Wang L, 2022, J ASIAN NAT PROD RES, V24, P503, DOI 10.1080/10286020.2022.2064284
   Wong LW, 2022, AM J CHINESE MED, V50, P161, DOI 10.1142/S0192415X22500069
   Wu DY, 2021, CHIN HERB MED, V13, P502, DOI 10.1016/j.chmed.2021.10.007
   Xi YF, 2019, BIOORG CHEM, V88, DOI 10.1016/j.bioorg.2019.102926
   Xue HB, 2020, CHEM BIODIVERS, V17, DOI 10.1002/cbdv.202000387
   Yoshikawa K, 1997, J NAT PROD, V60, P511, DOI 10.1021/np9700127
   Yu MY, 2022, PHYTOCHEMISTRY, V193, DOI 10.1016/j.phytochem.2021.112982
   Zhan GQ, 2023, PHYTOCHEMISTRY, V207, DOI 10.1016/j.phytochem.2022.113564
   Zhang DD, 2020, FITOTERAPIA, V146, DOI 10.1016/j.fitote.2020.104654
   Zhang RY, 2021, CHIN HERB MED, V13, P255, DOI 10.1016/j.chmed.2020.11.007
   Zhang YJ, 2022, CHIN J NAT MEDICINES, V20, P701, DOI 10.1016/S1875-5364(22)60199-7
   Zhao P, 2021, J ORG CHEM, V86, P15298, DOI 10.1021/acs.joc.1c01880
   Zhu Y., 2022, IND CROP PROD, V187, DOI [10.1016/j.indcrop.2022, DOI 10.1016/J.INDCROP.2022]
NR 55
TC 0
Z9 0
U1 6
U2 6
PU PERGAMON-ELSEVIER SCIENCE LTD
PI OXFORD
PA THE BOULEVARD, LANGFORD LANE, KIDLINGTON, OXFORD OX5 1GB, ENGLAND
SN 0031-9422
EI 1873-3700
J9 PHYTOCHEMISTRY
JI Phytochemistry
PD APR
PY 2023
VL 208
AR 113609
DI 10.1016/j.phytochem.2023.113609
EA FEB 2023
PG 8
WC Biochemistry & Molecular Biology; Plant Sciences
WE Science Citation Index Expanded (SCI-EXPANDED); Index Chemicus (IC)
SC Biochemistry & Molecular Biology; Plant Sciences
GA 9P4TK
UT WOS:000944278200001
PM 36758886
DA 2023-07-11
ER

PT J
AU Barazani, O
AF Barazani, Oz
TI Testing the costs of defense against herbivores in ecotypes of Eruca
   sativa (Brassicaceae)
SO ISRAEL JOURNAL OF PLANT SCIENCES
LA English
DT Article
DE Defense costs; fitness related traits; induced defenses; trichomes
ID RELATIVE GROWTH-RATE; PLANT DEFENSE; INHIBITOR PRODUCTION; INDUCED
   RESPONSES; CHEMICAL DEFENSE; ECOLOGICAL COSTS; JASMONIC ACID; FITNESS
   COSTS; RESISTANCE; POPULATIONS
AB Plants of Eruca sativa from a desert population produce less vegetative biomass, flower earlier and possess higher density of trichomes than plants from a more mesic Mediterranean habitat. When eliciting plant defense mechanisms with methyl-jasmonate (MJ), trichome formation was exclusively enhanced in plants of the Mediterranean ecotype. To test the relative costs of defenses, ecologically-important traits were monitored in non-elicited plants of the two ecotypes and when defenses were induced by MJ. Opposing the expected tradeoffs of induced defense, MJ- elicita-tion significantly delayed bolting and flowering in plants of the desert ecotype but not in the Mediterranean ones. Moreover, MJ did not impose costs on fitness-related traits, i.e. fruit and seed production, nor differences between plants of the two ecotypes were found. It is suggested that early flowering in plants of the desert ecotype provide a mean to escape both the abiotic stressful environment as well herbivory, while induced defense in the Mediterranean ecotype was favored in habitats of more stressful biotic interactions. The results are discussed in light of the optimal defense theory and resource availability hypothesis.
C1 [Barazani, Oz] Agr Res Org, Inst Plant Sci, IL-7505101 Rishon Leziyyon, Israel.
RP Barazani, O (通讯作者)，Agr Res Org, Inst Plant Sci, IL-7505101 Rishon Leziyyon, Israel.
EM barazani@agri.gov.il
FU Israel Science Foundation [2037/17]
FX Acknowledgements This research was supported by the Israel Science
   Foundation (Grant No. 2037/17) . Many thanks toMr. Anatoly Shevelevich
   and Mrs. Michal Barzilai for helpful technical assistance in the
   net-house experiments.
CR Agrawal AA, 2000, ECOLOGY, V81, P1804, DOI 10.1890/0012-9658(2000)081[1804:BACOIP]2.0.CO;2
   Agrawal AA, 1999, EVOLUTION, V53, P1093, DOI 10.2307/2640814
   Agrawal AA, 2019, ECOLOGY, V100, DOI 10.1002/ecy.2857
   AGREN J, 1993, AM NAT, V141, P338, DOI 10.1086/285477
   Almeida-Cortez JS, 1999, FUNCT ECOL, V13, P819, DOI 10.1046/j.1365-2435.1999.00383.x
   ARONSON J, 1992, OECOLOGIA, V89, P17, DOI 10.1007/BF00319010
   ASHMAN TL, 1993, OECOLOGIA, V96, P102, DOI 10.1007/BF00318036
   Baldwin IT, 1998, P NATL ACAD SCI USA, V95, P8113, DOI 10.1073/pnas.95.14.8113
   Barazani O, 2005, OECOLOGIA, V146, P234, DOI 10.1007/s00442-005-0193-2
   Barazani O, 2012, J ARID ENVIRON, V85, P93, DOI 10.1016/j.jaridenv.2012.06.011
   BELL G, 1980, AM NAT, V116, P45, DOI 10.1086/283611
   COLEY PD, 1985, SCIENCE, V230, P895, DOI 10.1126/science.230.4728.895
   Dalin Peter, 2008, P89, DOI 10.1007/978-1-4020-8182-8_4
   Engelberth J, 2019, PLANTS-BASEL, V8, DOI 10.3390/plants8010023
   Glawe GA, 2003, ECOLOGY, V84, P79, DOI 10.1890/0012-9658(2003)084[0079:ECABCW]2.0.CO;2
   GRIME JP, 1975, J ECOL, V63, P393, DOI 10.2307/2258728
   HAN KP, 1994, EVOLUTION, V48, P1550, DOI 10.1111/j.1558-5646.1994.tb02195.x
   Haugen R, 2008, OIKOS, V117, P231, DOI 10.1111/j.2007.0030-1299.16111.x
   Hopkins RJ, 2009, ANNU REV ENTOMOL, V54, P57, DOI 10.1146/annurev.ento.54.110807.090623
   Karban R., 1997, INDUCED RESPONSES HE, DOI DOI 10.7208/CHICAGO/9780226424972.001.0001
   Kempel A, 2011, P NATL ACAD SCI USA, V108, P5685, DOI 10.1073/pnas.1016508108
   Kessler A, 2020, EMERG TOP LIFE SCI, V4, P33, DOI 10.1042/ETLS20190121
   Kigel J, 2011, ISR J ECOL EVOL, V57, P91, DOI 10.1560/IJEE.57.1-2.91
   Kliebenstein DJ, 2002, GENETICS, V161, P1685
   Koons DN, 2008, AM NAT, V172, P797, DOI 10.1086/592867
   Kos M, 2012, PHYTOCHEMISTRY, V77, P162, DOI 10.1016/j.phytochem.2012.01.005
   LAMBERS H, 1992, ADV ECOL RES, V23, P187, DOI 10.1016/S0065-2504(08)60148-8
   Lankau RA, 2007, SCIENCE, V317, P1561, DOI 10.1126/science.1147455
   Lankau RA, 2007, NEW PHYTOL, V175, P176, DOI 10.1111/j.1469-8137.2007.02090.x
   Lankau RA, 2009, J ECOL, V97, P78, DOI 10.1111/j.1365-2745.2008.01448.x
   Mauricio R, 1998, AM NAT, V151, P20, DOI 10.1086/286099
   McCall AC, 2010, J ECOL, V98, P985, DOI 10.1111/j.1365-2745.2010.01693.x
   Metz J, 2014, ENVIRON EXP BOT, V105, P39, DOI 10.1016/j.envexpbot.2014.04.007
   Muller R, 2010, J CHEM ECOL, V36, P905, DOI 10.1007/s10886-010-9825-z
   O'Grady A, 2022, ARTS HEALTH, V14, P149, DOI 10.1080/17533015.2021.1894465
   Ogran A, 2020, J EVOLUTION BIOL, V33, DOI 10.1111/jeb.13558
   Ogran A, 2016, ECOL EVOL, V6, P363, DOI 10.1002/ece3.1805
   Paul-Victor C, 2010, NEW PHYTOL, V187, P1102, DOI 10.1111/j.1469-8137.2010.03325.x
   Petru M, 2006, ECOGRAPHY, V29, P66, DOI 10.1111/j.2005.0906-7590.04310.x
   Redman AM, 2001, OECOLOGIA, V126, P380, DOI 10.1007/s004420000522
   Siemens DH, 2012, OIKOS, V121, P790, DOI 10.1111/j.1600-0706.2011.19944.x
   Stamp N, 2003, Q REV BIOL, V78, P23, DOI 10.1086/367580
   Stowe KA, 2011, EVOL ECOL, V25, P763, DOI 10.1007/s10682-010-9443-9
   Strauss SY, 2002, TRENDS ECOL EVOL, V17, P278, DOI 10.1016/S0169-5347(02)02483-7
   Traw MB, 2003, PLANT PHYSIOL, V133, P1367, DOI 10.1104/pp.103.027086
   Traw MB, 2002, EVOLUTION, V56, P2196, DOI 10.1111/j.0014-3820.2002.tb00144.x
   Traw MB, 2002, ENVIRON ENTOMOL, V31, P714, DOI 10.1603/0046-225X-31.4.714
   Traw MB, 2002, OECOLOGIA, V131, P526, DOI 10.1007/s00442-002-0924-6
   Van Zandt PA, 2007, ECOLOGY, V88, P1984, DOI 10.1890/06-1329.1
   Westberg E, 2013, ECOL EVOL, V3, P2471, DOI 10.1002/ece3.646
   Wittstock U., 2010, Arabidopsis Book, V8, pe0134, DOI 10.1199/tab.0134
   Zavala JA, 2004, P NATL ACAD SCI USA, V101, P1607, DOI 10.1073/pnas.0305096101
   Zavala Jorge A., 2004, BMC Ecology, V4, P11, DOI 10.1186/1472-6785-4-11
   Zust T, 2011, P ROY SOC B-BIOL SCI, V278, P2598, DOI 10.1098/rspb.2010.2475
NR 54
TC 0
Z9 0
U1 0
U2 0
PU BRILL
PI LEIDEN
PA PLANTIJNSTRAAT 2, P O BOX 9000, 2300 PA LEIDEN, NETHERLANDS
SN 0792-9978
EI 2223-8980
J9 ISR J PLANT SCI
JI Isr. J. Plant Sci.
PD FEB
PY 2023
VL 70
IS 1-2
BP 1
EP 8
DI 10.1163/22238980-bja10074
PG 8
WC Plant Sciences
WE Science Citation Index Expanded (SCI-EXPANDED)
SC Plant Sciences
GA 9P4FN
UT WOS:000944241700001
OA Bronze
DA 2023-07-11
ER

PT J
AU Mitsui, Y
   Yokoyama, H
   Nakaegawa, W
   Tanaka, K
   Komatsu, K
   Koizuka, N
   Okuzaki, A
   Matsumoto, T
   Takahara, M
   Tabei, Y
AF Mitsui, Yuki
   Yokoyama, Hinano
   Nakaegawa, Wataru
   Tanaka, Keisuke
   Komatsu, Kenji
   Koizuka, Nobuya
   Okuzaki, Ayako
   Matsumoto, Takashi
   Takahara, Manabu
   Tabei, Yutaka
TI Epistatic interactions among multiple copies of FLC genes with naturally
   occurring insertions correlate with flowering time variation in radish
SO AOB PLANTS
LA English
DT Article
DE Allelic variation; epistatic interaction; FLOWERING LOCUS C; gene
   expression; late-bolting trait; vernalization
ID QUANTITATIVE TRAIT LOCI; VERNALIZATION RESPONSE; EPIGENETIC MAINTENANCE;
   ANTISENSE TRANSCRIPTS; ARABIDOPSIS-THALIANA; MOLECULAR-BASIS;
   BRASSICA-RAPA; C ACTIVITY; SOC1; CHROMATIN
AB Brassicaceae crops, which underwent whole-genome triplication during their evolution, have multiple copies of flowering-related genes. Interactions among multiple gene copies may be involved in flowering time regulation; however, this mechanism is poorly understood. In this study, we performed comprehensive, high-throughput RNA sequencing analysis to identify candidate genes involved in the extremely late-bolting (LB) trait in radish. Then, we examined the regulatory roles and interactions of radish FLOWERING LOCUS C (RsFLC) paralogs, the main flowering repressor candidates. Seven flowering integrator genes, five vernalization genes, nine photoperiodic/circadian clock genes and eight genes from other flowering pathways were differentially expressed in the early-bolting (EB) cultivar 'Aokubinagafuto' and LB radish cultivar 'Tokinashi' under different vernalization conditions. In the LB cultivar, RsFLC1 and RsFLC2 expression levels were maintained after 40 days of cold exposure. Bolting time was significantly correlated with the expression rates of RsFLC1 and RsFLC2. Using the EB x LB F2 population, we performed association analyses of genotypes with or without 1910- and 1627-bp insertions in the first introns of RsFLC1 and RsFLC2, respectively. The insertion alleles prevented the repression of their respective FLC genes under cold conditions. Interestingly, genotypes homozygous for RsFLC2 insertion alleles maintained high RsFLC1 and RsFLC3 expression levels under cold conditions, and two-way analysis of variance revealed that RsFLC1 and RsFLC3 expression was influenced by the RsFLC2 genotype. Our results indicate that insertions in the first introns of RsFLC1 and RsFLC2 contribute to the late-flowering trait in radish via different mechanisms. The RsFLC2 insertion allele conferred a strong delay in bolting by inhibiting the repression of all three RsFLC genes, suggesting that radish flowering time is determined by epistatic interactions among multiple FLC gene copies.
   Understanding the mechanisms of flowering time regulation is important for plant biology and crop improvement. The genomes of the Brassicaceae crops, including Brassica(e.g. cabbage, turnip, rapeseed) and Raphanus(radish) are triplicated and their flowering may be regulated by interactions of replicated copies of flowering-related genes. This study revealed that the gene expression of the three copies of RsFLCgenes mainly contributed to the late-flowering in radish. In particular, the continuous expression of RsFLC2conferred a strong delay in flowering, possibly by inhibiting the repression of RsFLC1and RsFLC3.
C1 [Mitsui, Yuki; Yokoyama, Hinano; Nakaegawa, Wataru; Komatsu, Kenji] Tokyo Univ Agr, Fac Agr, 1737, Atsugi, Kanagawa 2430034, Japan.
   [Tanaka, Keisuke] Tokyo Univ Agr, NODAI Genome Res Ctr, 1-1-1 Sakuragaoka, Tokyo, Tokyo 1568502, Japan.
   [Koizuka, Nobuya; Okuzaki, Ayako] Tamagawa Univ, Coll Agr, 6-1-1 Tamagawa Gakuen, Machida, Tokyo 1948610, Japan.
   [Matsumoto, Takashi] Tokyo Univ Agr, Fac Appl Biol, 1-1-1 Sakuragaoka, Tokyo, Tokyo 1568502, Japan.
   [Takahara, Manabu] Natl Agr & Food Res Org, Inst Agrobiol Sci, Tsukuba, Ibaraki 3058634, Japan.
   [Tabei, Yutaka] Toyo Univ, Fac Food & Nutr Sci, 1-1-1 Izumino, Itakura machi, Ora, Gunma 3740193, Japan.
C3 Tokyo University of Agriculture; Tokyo University of Agriculture; Tokyo
   University of Agriculture; National Agriculture & Food Research
   Organization - Japan; Toyo University
RP Mitsui, Y (通讯作者)，Tokyo Univ Agr, Fac Agr, 1737, Atsugi, Kanagawa 2430034, Japan.
EM y3mitsui@nodai.ac.jp
CR Amasino RM, 2010, PLANT PHYSIOL, V154, P516, DOI 10.1104/pp.110.161653
   Castaings L, 2014, NAT COMMUN, V5, DOI 10.1038/ncomms5457
   Craufurd PQ, 2009, J EXP BOT, V60, P2529, DOI 10.1093/jxb/erp196
   Csorba T, 2014, P NATL ACAD SCI USA, V111, P16160, DOI 10.1073/pnas.1419030111
   De Lucia F, 2008, P NATL ACAD SCI USA, V105, P16831, DOI 10.1073/pnas.0808687105
   Eriksson S, 2006, PLANT CELL, V18, P2172, DOI 10.1105/tpc.106.042317
   Finnegan EJ, 2007, CURR BIOL, V17, P1978, DOI 10.1016/j.cub.2007.10.026
   Fitter AH, 2002, SCIENCE, V296, P1689, DOI 10.1126/science.1071617
   Gazzani S, 2003, PLANT PHYSIOL, V132, P1107, DOI 10.1104/pp.103.021212
   Gendall AR, 2001, CELL, V107, P525, DOI 10.1016/S0092-8674(01)00573-6
   Han QX, 2021, AOB PLANTS, V13, DOI 10.1093/aobpla/plab039
   Helliwell CA, 2006, PLANT J, V46, P183, DOI 10.1111/j.1365-313X.2006.02686.x
   Helliwell CA, 1999, PLANT PHYSIOL, V119, P507, DOI 10.1104/pp.119.2.507
   Heo JB, 2011, SCIENCE, V331, P76, DOI 10.1126/science.1197349
   Hepworth SR, 2002, EMBO J, V21, P4327, DOI 10.1093/emboj/cdf432
   Huang T, 2005, SCIENCE, V309, P1694, DOI 10.1126/science.1117768
   Ietswaart R, 2012, TRENDS GENET, V28, P445, DOI 10.1016/j.tig.2012.06.002
   Irwin JA, 2016, PLANT J, V87, P597, DOI 10.1111/tpj.13221
   Jeong YM, 2016, THEOR APPL GENET, V129, P1357, DOI 10.1007/s00122-016-2708-0
   Johanson U, 2000, SCIENCE, V290, P344, DOI 10.1126/science.290.5490.344
   Jung WY, 2016, FRONT PLANT SCI, V7, DOI 10.3389/fpls.2016.01844
   Kakizaki T, 2011, BREEDING SCI, V61, P151, DOI 10.1270/jsbbs.61.151
   Kim DH, 2017, DEV CELL, V40, P302, DOI 10.1016/j.devcel.2016.12.021
   Kim SY, 2007, PLANT CELL REP, V26, P327, DOI 10.1007/s00299-006-0243-1
   Kitamoto N, 2014, EUPHYTICA, V196, P213, DOI 10.1007/s10681-013-1025-9
   Kitashiba H, 2014, DNA RES, V21, P481, DOI 10.1093/dnares/dsu014
   Koornneef M, 1998, ANNU REV PLANT PHYS, V49, P345, DOI 10.1146/annurev.arplant.49.1.345
   Lee J, 2008, PLANT J, V55, P832, DOI 10.1111/j.1365-313X.2008.03552.x
   Lee J, 2010, J EXP BOT, V61, P2247, DOI 10.1093/jxb/erq098
   Li Y, 2010, P NATL ACAD SCI USA, V107, P21199, DOI 10.1073/pnas.1007431107
   Liu FQ, 2010, SCIENCE, V327, P94, DOI 10.1126/science.1180278
   Livak KJ, 2001, METHODS, V25, P402, DOI 10.1006/meth.2001.1262
   Lou P, 2007, J EXP BOT, V58, P4005, DOI 10.1093/jxb/erm255
   Magome H, 2004, PLANT J, V37, P720, DOI 10.1111/j.1365-313X.2003.01998.x
   Mendez-Vigo B, 2011, PLANT PHYSIOL, V157, P1942, DOI 10.1104/pp.111.183426
   Michaels SD, 1999, PLANT CELL, V11, P949, DOI 10.1105/tpc.11.5.949
   Michaels SD, 2005, PLANT PHYSIOL, V137, P149, DOI 10.1104/pp.104.052811
   Michaels SD, 2003, P NATL ACAD SCI USA, V100, P10102, DOI 10.1073/pnas.1531467100
   Michaels SD, 2001, PLANT CELL, V13, P935, DOI 10.1105/tpc.13.4.935
   Mitsui Y, 2015, SCI REP-UK, V5, DOI 10.1038/srep10835
   Moon J, 2005, PLANT CELL PHYSIOL, V46, P292, DOI 10.1093/pcp/pci024
   Nie SS, 2016, FRONT PLANT SCI, V7, DOI 10.3389/fpls.2016.00682
   Nie SS, 2016, BMC GENOMICS, V17, DOI 10.1186/s12864-016-2633-2
   Parcy F, 2005, INT J DEV BIOL, V49, P585, DOI 10.1387/ijdb.041930fp
   PUTTERILL J, 1995, CELL, V80, P847, DOI 10.1016/0092-8674(95)90288-0
   Richter R, 2013, PLANT PHYSIOL, V162, P1992, DOI 10.1104/pp.113.219238
   Rozen S, 2000, Methods Mol Biol, V132, P365
   Schlenker W, 2009, P NATL ACAD SCI USA, V106, P15594, DOI 10.1073/pnas.0906865106
   Schonrock N, 2006, GENE DEV, V20, P1667, DOI 10.1101/gad.377206
   Searle I, 2006, GENE DEV, V20, P898, DOI 10.1101/gad.373506
   Searle I, 2004, EMBO J, V23, P1217, DOI 10.1038/sj.emboj.7600117
   Seo E, 2009, PLANT CELL, V21, P3185, DOI 10.1105/tpc.108.063883
   Shea DJ, 2019, SCI REP-UK, V9, DOI 10.1038/s41598-019-45650-w
   Sheldon CC, 2002, PLANT CELL, V14, P2527, DOI 10.1105/tpc.004564
   Shin JH, 2014, PLOS GENET, V10, DOI 10.1371/journal.pgen.1004612
   Shindo C, 2005, PLANT PHYSIOL, V138, P1163, DOI 10.1104/pp.105.061309
   Simpson GG, 2002, SCIENCE, V296, P285, DOI 10.1126/science.296.5566.285
   Srikanth A, 2011, CELL MOL LIFE SCI, V68, P2013, DOI 10.1007/s00018-011-0673-y
   Strange A, 2011, PLOS ONE, V6, DOI 10.1371/journal.pone.0019949
   Suarez-Lopez P, 2001, NATURE, V410, P1116, DOI 10.1038/35074138
   Sung SB, 2004, NATURE, V427, P159, DOI 10.1038/nature02195
   Sung SB, 2006, NAT GENET, V38, P706, DOI 10.1038/ng1795
   Swiezewski S, 2009, NATURE, V462, P799, DOI 10.1038/nature08618
   Takii Seed Co. Japan, 2015, Japan Patent, Patent No. [Kokai2015-231366, 2015231366]
   Wang JL, 2006, GENETICS, V173, P965, DOI 10.1534/genetics.106.056580
   Wang QB, 2018, PLANT MOL BIOL REP, V36, P878, DOI 10.1007/s11105-018-1131-x
   Wang QB, 2018, MOL BREEDING, V38, DOI 10.1007/s11032-018-0897-8
   Yanovsky MJ, 2002, NATURE, V419, P308, DOI 10.1038/nature00996
   Yi G, 2014, HORTIC ENVIRON BIOTE, V55, P548, DOI 10.1007/s13580-014-1151-x
   Yu H, 2002, P NATL ACAD SCI USA, V99, P16336, DOI 10.1073/pnas.212624599
   Yuan YX, 2009, J EXP BOT, V60, P1299, DOI 10.1093/jxb/erp010
   Zhao JJ, 2010, J EXP BOT, V61, P1817, DOI 10.1093/jxb/erq048
NR 72
TC 0
Z9 0
U1 7
U2 7
PU OXFORD UNIV PRESS
PI OXFORD
PA GREAT CLARENDON ST, OXFORD OX2 6DP, ENGLAND
SN 2041-2851
J9 AOB PLANTS
JI Aob Plants
PD FEB 1
PY 2023
VL 15
IS 2
AR plac066
DI 10.1093/aobpla/plac066
PG 12
WC Plant Sciences; Ecology
WE Science Citation Index Expanded (SCI-EXPANDED)
SC Plant Sciences; Environmental Sciences & Ecology
GA 8I7YG
UT WOS:000921945700003
PM 36751367
OA Green Published, gold
DA 2023-07-11
ER

PT J
AU Tan, C
   Zhang, HM
   Chen, HD
   Guan, MT
   Zhu, ZZ
   Cao, XY
   Ge, XH
   Zhu, B
   Chen, DZ
AF Tan, Chen
   Zhang, Haimei
   Chen, Haidong
   Guan, Miaotian
   Zhu, Zhenzhi
   Cao, Xueying
   Ge, Xianhong
   Zhu, Bo
   Chen, Daozong
TI First Report on Development of Genome-Wide Microsatellite Markers for
   Stock (Matthiola incana L.)
SO PLANTS-BASEL
LA English
DT Article
DE Matthiola incana; SSR; molecular makers; genetic diversity; genome
   sequencing
ID SSR MARKERS; DNA; CONSTRUCTION; DATABASE; LOCI
AB Stock (Matthiola incana (L.) R. Br.) is a famous annual ornamental plant with important ornamental and economic value. The lack of DNA molecular markers has limited genetic analysis, genome evolution, and marker-assisted selective breeding studies of M. incana. Therefore, more DNA markers are needed to support the further elucidation of the biology and genetics of M. incana. In this study, a high-quality genome of M. incana was initially assembled and a set of effective SSR primers was developed at the whole-genome level using genome data. A total of 45,612 loci of SSRs were identified; the di-nucleotide motifs were the most abundant (77.35%). In total, 43,540 primer pairs were designed, of which 300 were randomly selected for PCR validation, and as the success rate for amplification. In addition, 22 polymorphic SSR markers were used to analyze the genetic diversity of 40 stock varieties. Clustering analysis showed that all varieties could be divided into two clusters with a genetic distance of 0.68, which were highly consistent with their flower shape (potted or cut type). Moreover, we have verified that these SSR markers are effective and transferable within the Brassicaceae family. In this study, potential SSR molecular markers were successfully developed for 40 M. incana varieties using whole genome analysis, providing an important genetic tool for theoretical and applied research on M. incana.
C1 [Tan, Chen; Zhang, Haimei; Chen, Haidong; Guan, Miaotian; Zhu, Zhenzhi; Cao, Xueying; Zhu, Bo; Chen, Daozong] Gannan Normal Univ, Coll Life Sci, Ganzhou 341000, Peoples R China.
   [Ge, Xianhong] Huazhong Agr Univ, Coll Plant Sci & Technol, Wuhan 431700, Peoples R China.
C3 Gannan Normal University; Huazhong Agricultural University
RP Zhu, B; Chen, DZ (通讯作者)，Gannan Normal Univ, Coll Life Sci, Ganzhou 341000, Peoples R China.
EM 1600042@gnnu.edu.cn; chendaozong@gnnu.edu.cn
OI Tan, Chen/0000-0001-6968-9502
FU Scientific Research Project of Education Department of Jiangxi Province
   [GJJ211433]; Natural Science Foundation of Jiangxi Province
   [20212BAB215002]
FX This research was funded by Scientific Research Project of Education
   Department of Jiangxi Province [GJJ211433] and Natural Science
   Foundation of Jiangxi Province [20212BAB215002].
CR Agarwal M, 2008, PLANT CELL REP, V27, P617, DOI 10.1007/s00299-008-0507-z
   Akat H, 2020, J ENVIRON BIOL, V41, P375, DOI 10.22438/jeb/41/2(SI)/JEB-14
   Burton JN, 2013, NAT BIOTECHNOL, V31, P1119, DOI 10.1038/nbt.2727
   Cavagnaro PF, 2010, BMC GENOMICS, V11, DOI 10.1186/1471-2164-11-569
   Chen DZ, 2018, SCI HORTIC-AMSTERDAM, V240, P592, DOI 10.1016/j.scienta.2018.06.057
   Collevatti RG, 1999, HEREDITY, V83, P748, DOI 10.1038/sj.hdy.6886380
   Cui C, 2013, PLOS ONE, V8, DOI 10.1371/journal.pone.0065078
   Darmanov MM, 2022, FRONT PLANT SCI, V13, DOI 10.3389/fpls.2022.906472
   Dogan B, 2016, TURK J BOT, V40, P130, DOI 10.3906/bot-1412-34
   Escribano P, 2008, MOL ECOL RESOUR, V8, P317, DOI 10.1111/j.1471-8286.2007.01941.x
   Freixas-Coutin JA, 2019, PLANTA, V249, P1863, DOI 10.1007/s00425-019-03131-4
   Ganie Showkat Hussain, 2015, Plant Gene, V4, P83, DOI 10.1016/j.plgene.2015.10.002
   Hinge VR, 2022, SCI REP-UK, V12, DOI 10.1038/s41598-022-11992-1
   Hirao T, 2022, FRONT PLANT SCI, V13, DOI 10.3389/fpls.2022.850660
   Ho U.H., 2021, GENET RESOUR CROP EV, DOI [10.21203/rs.3.rs-578473/v1, DOI 10.21203/RS.3.RS-578473/V1]
   Hou BJ, 2017, J NUCLEIC ACIDS, V2017, DOI 10.1155/2017/6590902
   Hu JH, 2019, INT J MOL SCI, V20, DOI 10.3390/ijms20030750
   Jafari S, 2019, SCI HORTIC-AMSTERDAM, V257, DOI 10.1016/j.scienta.2019.108731
   KARAGYOZOV L, 1993, NUCLEIC ACIDS RES, V21, P3911, DOI 10.1093/nar/21.16.3911
   Koressaar T, 2007, BIOINFORMATICS, V23, P1289, DOI 10.1093/bioinformatics/btm091
   Kumar M, 2019, PHYSIOL MOL BIOL PLA, V25, P377, DOI 10.1007/s12298-018-0628-y
   Kumar S, 2021, THEOR APPL GENET, V134, P849, DOI 10.1007/s00122-020-03735-5
   Li Z, 2022, FRONT PLANT SCI, V13, DOI 10.3389/fpls.2022.837787
   Lim T. K., 2014, EDIBLE MED NONMEDICI, V8, P764, DOI [10.1007/978-94-017-8748-2, DOI 10.1007/978-94-017-8748-2]
   Mariotti R, 2016, TREE GENET GENOMES, V12, DOI 10.1007/s11295-016-1077-9
   Morgante M, 2002, NAT GENET, V30, P194, DOI 10.1038/ng822
   Nakatsuka T, 2018, PLANT SCI, V268, P39, DOI 10.1016/j.plantsci.2017.12.009
   Natesan S, 2020, FRONT NUTR, V7, DOI 10.3389/fnut.2020.00134
   Nuraini L, 2021, HORTICULT J, V90, P85, DOI 10.2503/hortj.UTD-212
   OSTRANDER EA, 1992, P NATL ACAD SCI USA, V89, P3419, DOI 10.1073/pnas.89.8.3419
   Patil PG, 2021, FRONT PLANT SCI, V12, DOI 10.3389/fpls.2021.645055
   Portis E, 2018, FRONT PLANT SCI, V9, DOI 10.3389/fpls.2018.00401
   Portis E, 2016, PLOS ONE, V11, DOI 10.1371/journal.pone.0162841
   Purwoko D, 2019, BREEDING SCI, V69, P1, DOI 10.1270/jsbbs.18061
   Rasool N, 2013, LEGUME RES, V36, P21
   RASSMANN K, 1991, ELECTROPHORESIS, V12, P113, DOI 10.1002/elps.1150120205
   SHARP PJ, 1988, THEOR APPL GENET, V76, P691, DOI 10.1007/BF00303514
   Shi JQ, 2014, DNA RES, V21, P53, DOI 10.1093/dnares/dst040
   Tatsuzawa F, 2012, J JPN SOC HORTIC SCI, V81, P91, DOI 10.2503/jjshs1.81.91
   Taviano MF, 2020, BIOLOGY-BASEL, V9, DOI 10.3390/biology9070163
   Temnykh S, 2001, GENOME RES, V11, P1441, DOI 10.1101/gr.184001
   Upadhyay A, 2010, INDIAN J HORTIC, V67, P8
   Wang LY, 2021, PLANT BREEDING, V140, P167, DOI 10.1111/pbr.12889
   Wang ZY, 2011, BMC PLANT BIOL, V11, DOI 10.1186/1471-2229-11-139
   Xu J, 2013, DNA RES, V20, P497, DOI 10.1093/dnares/dst026
   Xu YY, 2021, FRONT PLANT SCI, V12, DOI 10.3389/fpls.2021.726084
   Xue HB, 2018, BMC GENOMICS, V19, DOI 10.1186/s12864-018-4822-7
   Yeh Francis C., 1997, Belgian Journal of Botany, V129, P157
   Yin HY, 2021, THEOR APPL GENET, V134, P909, DOI 10.1007/s00122-020-03741-7
   Zhang ZH, 2007, DNA RES, V14, P37, DOI 10.1093/dnares/dsm005
   Zhao XY, 2012, BMC GENOMICS, V13, DOI 10.1186/1471-2164-13-435
   Zhou XJ, 2016, BMC GENOMICS, V17, DOI 10.1186/s12864-016-2743-x
   Zhu HY, 2016, BMC GENOMICS, V17, DOI 10.1186/s12864-016-2870-4
   Zhu JF, 2021, GENE, V798, DOI 10.1016/j.gene.2021.145798
NR 54
TC 0
Z9 0
U1 4
U2 4
PU MDPI
PI BASEL
PA ST ALBAN-ANLAGE 66, CH-4052 BASEL, SWITZERLAND
EI 2223-7747
J9 PLANTS-BASEL
JI Plants-Basel
PD FEB
PY 2023
VL 12
IS 4
AR 748
DI 10.3390/plants12040748
PG 16
WC Plant Sciences
WE Science Citation Index Expanded (SCI-EXPANDED)
SC Plant Sciences
GA 9K5HO
UT WOS:000940899000001
PM 36840095
OA gold, Green Published
DA 2023-07-11
ER

PT J
AU Donmez, AA
   Aydin, ZU
   Kaya, Y
   Yuzbasioglu, IS
AF Donmez, Ali A.
   Aydin, Zubeyde Ugurlu
   Kaya, Yasin
   Yuzbasioglu, I. Sirri
TI Aubrieta birolmutlui (Brassicaceae), a new species from Eastern Turkey
   with molecular phylogenetic support
SO PHYTOTAXA
LA English
DT Article
DE Botany; Cruciferae; new taxon; phylogeny; taxonomy
ID SYSTEMATICS; CRUCIFERAE
AB Aubrieta birolmutlui is described as a new species from the eastern part of Turkey based on morphological and molecular data. The new species is confined to limestone rock and is most similar to A. macrostyla, but it differs by having only rosette-like basal leaves, larger and entire leaves with sparse indumentum, bigger fruit and short style. The new species is also close to A. libanotica and A. canescens according to the morphological data. The morphological characters of the new species distinguishing it from its relatives are given in a comparative table and discussed. This new species, the closest relative taxa, and some of the Aubrieta species have been studied by sequencing the most commonly used plastid markers in the genus, namely trnS-ycf9, trnL-F and trnL intron. All the sequences have been evaluated by Maximum Likelihood and Bayesian approaches and the results support the morphological species delimitation. A detailed morphological description, photographs from the habitat of the new species, and a phylogenetic consensus tree are provided herein. The new species is assigned to the CR threat category of the IUCN.
C1 [Donmez, Ali A.; Aydin, Zubeyde Ugurlu; Kaya, Yasin] Hacettepe Univ, Fac Sci, Dept Biol, Mol Plant Systemat Lab MOBIS, TR-06800 Ankara, Turkiye.
   [Yuzbasioglu, I. Sirri] Istanbul Univ, Fac Sci, Dept Biol, TR-34134 Istanbul, Turkiye.
C3 Hacettepe University; Istanbul University
RP Donmez, AA (通讯作者)，Hacettepe Univ, Fac Sci, Dept Biol, Mol Plant Systemat Lab MOBIS, TR-06800 Ankara, Turkiye.
EM donmez@hacettepe.edu.tr; zubeydeugurlu@hacettepe.edu.tr;
   yasinkaya@hacettepe.edu.tr; yuzbasis@istanbul.edu.tr
OI ugurlu aydin, zubeyde/0000-0002-1113-3074; Donmez, Ali
   A./0000-0001-6695-6177
FU  [217Z132]
FX Acknowledgements Authors wish to thank T?B?TAK-KBAG (Project: 217Z132)
   for financial support and Laurie Kemp for improvements to the English.
CR Adanson M., 1763, FAMILLES PLANTES
   Aiton W, 1812, HORTUS KEWENSIS CATA, V4
   Akeroyd J.R., 1993, FLORA EUROPAEA, V1, P356
   Al-Shehbaz IA, 2006, PLANT SYST EVOL, V259, P89, DOI 10.1007/s00606-006-0415-z
   Al-Shehbaz Ihsan A., 2007, Turkish Journal of Botany, V31, P327
   Ancev Minco, 2009, Phytologia Balcanica, V15, P43
   Appel O, 2003, FA GE VAS P, V5, P75
   Ayres DL, 2012, SYST BIOL, V61, P170, DOI [10.1093/sysbio/sys029, 10.1093/sysbio/syr100]
   Boissier E., 1854, DIAGNOSES PLANTARUM, V1
   Boissier E., 1867, FLORA ORIENTALIS SIV, V1, DOI [10.5962/bhl.title.20323, DOI 10.5962/BHL.TITLE.20323]
   Boissier E., 1849, DIAGNOSES PLANTARUM, V8
   Boissier E, 1846, DIAGNOSES PLANTARUM, V6
   Bornmuller J.F.N., 1936, REPERTORIUM SPECIE S, V89, P1
   Cecen O, 2021, TURK J BOT, V45, P353, DOI 10.3906/bot-2010-7
   Cullen J., 1965, FLORA TURKEY E AEGEA, V1, P444
   Donmez A.A., 2018, GLOBAL BIODIVERSITY, P393, DOI [10.1201/9780429487750-11, DOI 10.1201/9780429487750-11]
   Donmez AA, 2017, PHYTOTAXA, V299, P103, DOI 10.11646/phytotaxa.299.1.8
   Gilks W, 1996, MARKOV CHAIN MONTE C
   HASEGAWA M, 1985, J MOL EVOL, V22, P160, DOI 10.1007/BF02101694
   IUCN, 2019, GUID US IUC LIST CAT
   Karl R, 2013, ANN BOT-LONDON, V112, P983, DOI 10.1093/aob/mct165
   Koch MA, 2017, ANN BOT-LONDON, V119, P39, DOI 10.1093/aob/mcw204
   Kumar S, 2008, BRIEF BIOINFORM, V9, P299, DOI 10.1093/bib/bbn017
   Linnaeus C., 1753, SPECIES PLANTARUM L, DOI DOI 10.5962/BHL.TITLE.669
   Mattfield J., 1937, BLA TT STAUDENK, V7, P157
   Moench C., 1802, SUPPLEMENTUM AD METH
   Mouterde P., 1970, NOUVELLE FLORE LIBAN, V2
   Muhammed J.J., 2017, THESIS U LEICESTER
   Mutlu B., 2012, TURKIYE BITKILERI LI, P246
   Mutlu B, 2015, TURK J BOT, V39, P325, DOI 10.3906/bot-1404-28
   Phitos D, 2002, FLORA HELLENICA, V2, P192
   RAMBAUT A, 2009, FIGTREE TREE FIGURE
   Rechinger K.H., 1968, FLORA IRANICA, V57, P219
   Sahin B, 2021, TURK J BOT, V45, P243, DOI 10.3906/bot-2010-22
   Stamatakis A, 2006, BIOINFORMATICS, V22, P2688, DOI 10.1093/bioinformatics/btl446
   Townsend C.C., 1980, FLORA IRAQ BIGNONIAC, V4, P1014
   Tunckol B, 2022, PHYTOTAXA, V530, P251, DOI 10.11646/phytotaxa.530.2.13
   Yuzbasioglu S, 2015, PLANT SYST EVOL, V301, P2043, DOI 10.1007/s00606-015-1212-3
NR 38
TC 0
Z9 0
U1 1
U2 1
PU MAGNOLIA PRESS
PI AUCKLAND
PA 250F Marua Road Mt Wellington, AUCKLAND, ST LUKES 1023, NEW ZEALAND
SN 1179-3155
EI 1179-3163
J9 PHYTOTAXA
JI Phytotaxa
PD JAN 24
PY 2023
VL 579
IS 4
BP 278
EP 288
DI 10.11646/phytotaxa.579.4.5
PG 11
WC Plant Sciences
WE Science Citation Index Expanded (SCI-EXPANDED)
SC Plant Sciences
GA 8Q1FE
UT WOS:000926958600005
DA 2023-07-11
ER

PT J
AU Li, C
   Long, Y
   Lu, MQ
   Zhou, JQ
   Wang, S
   Xu, Y
   Tan, XF
AF Li, Chang
   Long, Yi
   Lu, Mengqi
   Zhou, Junqin
   Wang, Sen
   Xu, Yan
   Tan, Xiaofeng
TI Gene coexpression analysis reveals key pathways and hub genes related to
   late-acting self-incompatibility in Camellia oleifera
SO FRONTIERS IN PLANT SCIENCE
LA English
DT Article
DE camellia oleifera; late-acting self-incompatibility; transcriptome;
   pollination; hub genes
ID POLLEN-PISTIL INTERACTIONS; TRANSCRIPTION FACTOR; BINDING-PROTEINS; TUBE
   GROWTH; S-RNASES; IDENTIFICATION; POLLINATION; BRASSICACEAE; EXPRESSION;
   REJECTION
AB IntroductionSelf-incompatibility (SI) is an important strategy for plants to maintain abundant variation to enhance their adaptability to the environment. Camellia oleifera is one of the most important woody oil plants and is widely cultivated in China. Late acting self-incompatibility (LSI) in C. oleifera results in a relatively poor fruit yield in the natural state, and understanding of the LSI mechanism remains limited. MethodsTo better understand the molecular expression and gene coexpression network in the LSI reaction in C. oleifera, we conducted self- and cross-pollination experiments at two different flower bud developmental stages (3-4 d before flowering and 1 d before flowering), and cytological observation, fruit setting rate (FSR) investigation and RNA-Seq analysis were performed to investigate the mechanism of the male -female interaction and identify hub genes responsible for the LSI in C. oleifera. ResultsBased on the 21 ovary transcriptomes, a total of 7669 DEGs were identified after filtering out low-expression genes. Weighted gene coexpression network analysis (WGCNA) divided the DEGs into 15 modules. Genes in the blue module (1163 genes) were positively correlated with FSR, and genes in the pink module (339 genes) were negatively correlated with FSR. KEGG analysis indicated that flavonoid biosynthesis, plant MAPK signaling pathways, ubiquitin-mediated proteolysis, and plant-pathogen interaction were the crucial pathways for the LSI reaction. Fifty four transcription factors (TFs) were obtained in the two key modules, and WRKY and MYB were potentially involved in the LSI reaction in C. oleifera. Network establishment indicated that genes encoding G-type lectin S-receptor-like serine (lecRLK), isoflavone 3'-hydroxylase-like (CYP81Q32), cytochrome P450 87A3-like (CYP87A3), and probable calcium-binding protein (CML41) were the hub genes that positively responded to the LSI reaction. The other DEGs inside the two modules, including protein RALF-like 10 (RALF), F-box and pectin acetylesterase (MTERF5), might also play vital roles in the LSI reaction in C. oleifera. DiscussionOverall, our study provides a meaningful resource for gene network studies of the LSI reaction process and subsequent analyses of pollen-pistil interactions and TF roles in the LSI reaction, and it also provides new insights for exploring the mechanisms of the LSI response.
C1 [Li, Chang; Long, Yi; Lu, Mengqi; Zhou, Junqin; Wang, Sen; Xu, Yan; Tan, Xiaofeng] Cent South Univ Forestry & Technol, Key Lab Cultivat & Protect Nonwood Forest Trees, Minist Educ, Changsha, Peoples R China.
   [Li, Chang; Long, Yi; Lu, Mengqi; Zhou, Junqin; Xu, Yan; Tan, Xiaofeng] Cent South Univ Forestry & Technol, Acad Camellia Oil Tree, Changsha, Peoples R China.
   [Wang, Sen] Belt & Rd Int Union Res Ctr Trop Arid Nonwood Fore, Changsha, Peoples R China.
C3 Central South University of Forestry & Technology; Central South
   University of Forestry & Technology
RP Zhou, JQ; Tan, XF (通讯作者)，Cent South Univ Forestry & Technol, Key Lab Cultivat & Protect Nonwood Forest Trees, Minist Educ, Changsha, Peoples R China.; Zhou, JQ; Tan, XF (通讯作者)，Cent South Univ Forestry & Technol, Acad Camellia Oil Tree, Changsha, Peoples R China.
EM zhoujunqin@csuft.edu.cn; tanxiaofengcn@126.com
FU National Natural Science Foundation of China [31730016]
FX Funding This study was funded by the National Natural Science Foundation
   of China (Grant number 31730016).
CR ANDERSON MA, 1986, NATURE, V321, P38, DOI 10.1038/321038a0
   Asai T, 2002, NATURE, V415, P977, DOI 10.1038/415977a
   Bedinger PA, 2017, PLANT PHYSIOL, V173, P79, DOI 10.1104/pp.16.01286
   Bedinger PA, 2010, PLANT SIGNAL BEHAV, V5, P1342, DOI 10.4161/psb.5.11.12954
   Ben-Naim O, 2006, PLANT J, V46, P462, DOI 10.1111/j.1365-313X.2006.02706.x
   Benoit M, 2021, PLANT CELL, V33, P3183, DOI 10.1093/plcell/koab200
   Brito MS, 2015, FRONT PLANT SCI, V6, DOI 10.3389/fpls.2015.00561
   Broz AK, 2021, ANNU REV PLANT BIOL, V72, P615, DOI 10.1146/annurev-arplant-080620-102159
   Chen JM, 2017, BMC GENOMICS, V18, DOI 10.1186/s12864-017-3570-4
   Chen QJ, 2018, FRONT PLANT SCI, V9, DOI 10.3389/fpls.2018.00227
   Chen SF, 2018, BIOINFORMATICS, V34, P884, DOI 10.1093/bioinformatics/bty560
   Chen X, 2012, BIOLOGIA, V67, P347, DOI 10.2478/s11756-012-0018-9
   Cheng YT, 2015, J NUTR SCI VITAMINOL, V61, pS100, DOI 10.3177/jnsv.61.S100
   Covey PA, 2010, PLANT J, V64, P367, DOI 10.1111/j.1365-313X.2010.04340.x
   Dellagi A, 2000, MOL PLANT MICROBE IN, V13, P1092, DOI 10.1094/MPMI.2000.13.10.1092
   Dong BY, 2021, HORTIC RES-ENGLAND, V8, DOI 10.1038/s41438-021-00578-z
   Dresselhaus T, 2013, MOL PLANT, V6, P1018, DOI 10.1093/mp/sst061
   Duan ZQ, 2020, ACTA BIOCH BIOPH SIN, V52, P446, DOI 10.1093/abbs/gmaa011
   Eaves DJ, 2014, BIOCHEM SOC T, V42, P370, DOI 10.1042/BST20130248
   Escobar-Restrepo JM, 2007, SCIENCE, V317, P656, DOI 10.1126/science.1143562
   Ge ZX, 2019, NEW PHYTOL, V222, P687, DOI 10.1111/nph.15645
   Gordillo-Romero M, 2020, PEERJ, V8, DOI 10.7717/peerj.9597
   Guan YF, 2014, PLOS GENET, V10, DOI 10.1371/journal.pgen.1004384
   Haffani YZ, 2004, PLANT MOL BIOL, V55, P619, DOI 10.1007/s11103-004-1126-x
   Hajjar R, 2007, EUPHYTICA, V156, P1, DOI 10.1007/s10681-007-9363-0
   Han YH, 2016, INT J MOL SCI, V17, DOI 10.3390/ijms17020161
   Hao YQ, 2012, PLOS ONE, V7, DOI 10.1371/journal.pone.0047034
   He YF, 2020, INT J MOL SCI, V21, DOI 10.3390/ijms21061987
   He YF, 2020, J HORTIC SCI BIOTECH, V95, P19, DOI 10.1080/14620316.2019.1632749
   HISCOCK SJ, 1993, THEOR APPL GENET, V86, P744, DOI 10.1007/BF00222665
   Hosokawa M, 2013, PLANT CELL REP, V32, P601, DOI 10.1007/s00299-013-1391-8
   Hou SH, 2022, FRONT PLANT SCI, V13, DOI 10.3389/fpls.2022.800768
   Hua ZH, 2008, MOL PLANT, V1, P575, DOI 10.1093/mp/ssn032
   Hua ZH, 2006, PLANT CELL, V18, P2531, DOI 10.1105/tpc.106.041061
   Islam MM, 2020, COMPUT STRUCT BIOTEC, V18, P2556, DOI 10.1016/j.csbj.2020.09.022
   Ito M, 2005, J PLANT RES, V118, P61, DOI 10.1007/s10265-005-0192-8
   Ji XT, 2022, FRONT PLANT SCI, V13, DOI 10.3389/fpls.2022.872442
   Kim D, 2015, NAT METHODS, V12, P357, DOI [10.1038/nmeth.3317, 10.1038/NMETH.3317]
   Kubo K, 2010, SCIENCE, V330, P796, DOI 10.1126/science.1195243
   Lai ZB, 2008, BMC PLANT BIOL, V8, DOI 10.1186/1471-2229-8-68
   Lan XG, 2017, MOL PLANT, V10, P1361, DOI 10.1016/j.molp.2017.08.002
   Lee CP, 2006, J AGR FOOD CHEM, V54, P779, DOI 10.1021/jf052325a
   Li C, 2016, PLANT PHYSIOL, V171, P2379, DOI 10.1104/pp.16.00667
   Liang XX, 2018, SCI BULL, V63, P408, DOI 10.1016/j.scib.2018.02.010
   Lin MF, 2022, IND CROP PROD, V176, DOI 10.1016/j.indcrop.2021.114313
   Lin P, 2022, GENOME BIOL, V23, DOI 10.1186/s13059-021-02599-2
   Lin P, 2018, INT J MOL SCI, V19, DOI 10.3390/ijms19010118
   Lindner H, 2015, PLOS BIOL, V13, DOI 10.1371/journal.pbio.1002139
   Liu W, 2014, FRONT GENET, V5, DOI 10.3389/fgene.2014.00228
   Love MI, 2014, GENOME BIOL, V15, DOI 10.1186/s13059-014-0550-8
   Luo ZY, 2022, BMC PLANT BIOL, V22, DOI 10.1186/s12870-022-03767-7
   Ma QP, 2018, BMC GENOMICS, V19, DOI 10.1186/s12864-018-4674-1
   Manghwar H, 2022, INT J MOL SCI, V23, DOI 10.3390/ijms23031012
   McClure B, 1999, P NATL ACAD SCI USA, V96, P13548, DOI 10.1073/pnas.96.23.13548
   McClure B, 2011, ANN BOT-LONDON, V108, P647, DOI 10.1093/aob/mcr179
   Miao HX, 2013, MOL BIOL REP, V40, P159, DOI 10.1007/s11033-012-2045-6
   Nasrallah JB, 2019, CURR TOP DEV BIOL, V131, P435, DOI 10.1016/bs.ctdb.2018.10.002
   O'Brien M, 2004, SEX PLANT REPROD, V17, P81, DOI 10.1007/s00497-004-0218-8
   Paupiere MJ, 2017, PLANT REPROD, V30, P81, DOI 10.1007/s00497-017-0301-6
   Pertea M, 2015, NAT BIOTECHNOL, V33, P290, DOI 10.1038/nbt.3122
   Potocky M, 2007, NEW PHYTOL, V174, P742, DOI 10.1111/j.1469-8137.2007.02042.x
   Poulter NS, 2010, PLANT PHYSIOL, V152, P1274, DOI 10.1104/pp.109.152066
   Punwani JA, 2008, PLANT J, V55, P406, DOI 10.1111/j.1365-313X.2008.03514.x
   Qi TC, 2015, PLANT CELL, V27, P1620, DOI 10.1105/tpc.15.00116
   Qiao H, 2004, PLANT CELL, V16, P582, DOI 10.1105/tpc.017673
   Quan WX, 2022, FRONT CHEM, V10, DOI 10.3389/fchem.2022.921246
   Ren Y, 2020, PEERJ, V8, DOI 10.7717/peerj.10578
   Robinson MD, 2010, BIOINFORMATICS, V26, P139, DOI 10.1093/bioinformatics/btp616
   Roldan JA, 2010, PLANT CELL REP, V29, P735, DOI 10.1007/s00299-010-0860-6
   Sanzol J, 2001, SCI HORTIC-AMSTERDAM, V90, P1, DOI 10.1016/S0304-4238(00)00252-1
   Seth R, 2019, INT J MOL SCI, V20, DOI 10.3390/ijms20030539
   Shannon P, 2003, GENOME RES, V13, P2498, DOI 10.1101/gr.1239303
   Shen SH, 2014, P NATL ACAD SCI USA, V111, pE5593, DOI 10.1073/pnas.1419161111
   Shin NR, 2022, INT J MOL SCI, V23, DOI 10.3390/ijms23095062
   Song QL, 2022, SCI HORTIC-AMSTERDAM, V304, DOI 10.1016/j.scienta.2022.111357
   Sun CQ, 2019, BMC PLANT BIOL, V19, DOI 10.1186/s12870-019-2166-3
   Wang L, 2014, PLANT BIOLOGY, V16, P49, DOI 10.1111/plb.12016
   Wang Y, 2019, PLANT PHYSIOL BIOCH, V141, P231, DOI 10.1016/j.plaphy.2019.06.005
   Wheeler MJ, 2009, NATURE, V459, P992, DOI 10.1038/nature08027
   Wu LH, 2020, PLANT J, V104, P1348, DOI 10.1111/tpj.15005
   Wu LL, 2020, INT J MOL SCI, V21, DOI 10.3390/ijms21030846
   Yuan GQ, 2020, MOL BREEDING, V40, DOI 10.1007/s11032-020-01170-4
   Zhang CC, 2016, BMC GENOMICS, V17, DOI 10.1186/s12864-016-2703-5
   Zhang CZ, 2019, NAT GENET, V51, P374, DOI 10.1038/s41588-018-0319-1
   Zhang FH, 2021, BMC PLANT BIOL, V21, DOI 10.1186/s12870-021-03114-2
   Zhao H, 2022, PLANT CELL, V34, P579, DOI 10.1093/plcell/koab266
   Zhao H, 2021, NEW PHYTOL, V231, P1249, DOI 10.1111/nph.17438
   Zhao PF, 2015, BMC PLANT BIOL, V15, DOI 10.1186/s12870-015-0492-7
   Zhao WY, 2020, J CELL SCI, V133, DOI 10.1242/jcs.237404
   Zhao ZT, 2019, HEREDITY, V123, P784, DOI 10.1038/s41437-019-0250-y
   Zhou JQ, 2020, INT J MOL SCI, V21, DOI 10.3390/ijms21051600
   Zhou QY, 2015, PLOS ONE, V10, DOI 10.1371/journal.pone.0140507
   Zhu SR, 2021, NEW PHYTOL, V232, P1168, DOI 10.1111/nph.17683
   Zou CS, 2010, J EXP BOT, V61, P3901, DOI 10.1093/jxb/erq204
NR 94
TC 0
Z9 0
U1 14
U2 14
PU FRONTIERS MEDIA SA
PI LAUSANNE
PA AVENUE DU TRIBUNAL FEDERAL 34, LAUSANNE, CH-1015, SWITZERLAND
SN 1664-462X
J9 FRONT PLANT SCI
JI Front. Plant Sci.
PD JAN 24
PY 2023
VL 13
AR 1065872
DI 10.3389/fpls.2022.1065872
PG 17
WC Plant Sciences
WE Science Citation Index Expanded (SCI-EXPANDED)
SC Plant Sciences
GA 8N0NH
UT WOS:000924850000001
PM 36762174
OA Green Published, gold
DA 2023-07-11
ER

PT J
AU Kantor, A
   Kucera, J
   Slenker, M
   Breidy, J
   Donmez, AA
   Marhold, K
   Slovak, M
   Svitok, M
   Zozomova-Lihova, J
AF Kantor, Adam
   Kucera, Jaromir
   Slenker, Marek
   Breidy, Joelle
   Donmez, Ali A.
   Marhold, Karol
   Slovak, Marek
   Svitok, Marek
   Zozomova-Lihova, Judita
TI Evolution of hygrophytic plant species in the Anatolia-Caucasus region:
   insights from phylogenomic analyses of Cardamine perennials
SO ANNALS OF BOTANY
LA English
DT Article
DE Allopolyploidy; Anatolia; Caucasus; Cardamine; ecological niche;
   endemism; Hyb-Seq; hygrophytic flora; phylogenomics
ID IRANO-TURANIAN REGION; LATE PLEISTOCENE; READ ALIGNMENT; CLIMATE-CHANGE;
   BRASSICACEAE; PHYLOGEOGRAPHY; PATTERNS; DIVERSITY; WETLANDS; GENUS
AB Background and Aims Southwestern Asia is a significant centre of biodiversity and a cradle of diversification for many plant groups, especially xerophytic elements. In contrast, little is known about the evolution and diversification of its hygrophytic flora. To fill this gap, we focus on Cardamine (Brassicaceae) species that grow in wetlands over a wide altitudinal range. We aimed to elucidate their evolution, assess the extent of presumed historical gene flow between species, and draw inferences about intraspecific structure. Methods We applied the phylogenomic Hyb-Seq approach, ecological niche analyses and multivariate morphometrics to a total of 85 Cardamine populations from the target region of Anatolia-Caucasus, usually treated as four to six species, and supplemented them with close relatives from Europe. Key Results Five diploids are recognized in the focus area, three of which occur in regions adjacent to the Black and/or Caspian Sea (C. penzesii, C. tenera, C. lazica), one species widely distributed from the Caucasus to Lebanon and Iran (C. uliginosa), and one western Anatolian entity (provisionally C. cf. uliginosa). Phylogenomic data suggest recent speciation during the Pleistocene, likely driven by both geographic separation (allopatry) and ecological divergence. With the exception of a single hybrid (allotetraploid) speciation event proven for C. wiedemanniana, an endemic of southern Turkey, no significant traces of past or present interspecific gene flow were observed. Genetic variation within the studied species is spatially structured, suggesting reduced gene flow due to geographic and ecological barriers, but also glacial survival in different refugia. Conclusions This study highlights the importance of the refugial regions of the Black and Caspian Seas for both harbouring and generating hygrophytic species diversity in Southwestern Asia. It also supports the significance of evolutionary links between Anatolia and the Balkan Peninsula. Reticulation and polyploidization played a minor evolutionary role here in contrast to the European relatives.
C1 [Kantor, Adam; Kucera, Jaromir; Slenker, Marek; Marhold, Karol; Slovak, Marek; Zozomova-Lihova, Judita] Slovak Acad Sci, Inst Bot, Plant Sci & Biodivers Ctr, Bratislava 84523, Slovakia.
   [Kantor, Adam; Marhold, Karol; Slovak, Marek] Charles Univ Prague, Fac Sci, Dept Bot, Prague 12801, Czech Republic.
   [Breidy, Joelle] Lebanese Agr Res Inst, Natl Genebank, Zahle 1801, Lebanon.
   [Donmez, Ali A.] Hacettepe Univ, Fac Sci, Dept Biol, Bot Sect, TR-06800 Beytepe, Turkiye.
   [Svitok, Marek] Tech Univ Zvolen, Fac Ecol & Environm Sci, Dept Biol & Gen Ecol, Zvolen 96001, Slovakia.
   [Svitok, Marek] Univ South Bohemia, Fac Sci, Dept Ecosyst Biol, Ceske Budejovice 37005, Czech Republic.
C3 Slovak Academy of Sciences; Charles University Prague; Hacettepe
   University; Technical University Zvolen; University of South Bohemia
   Ceske Budejovice
RP Zozomova-Lihova, J (通讯作者)，Slovak Acad Sci, Inst Bot, Plant Sci & Biodivers Ctr, Bratislava 84523, Slovakia.
EM judita.zozomova@savba.sk
RI Slovák, Marek/T-7304-2017; Svitok, Marek/A-4843-2013; Marhold,
   Karol/B-4699-2011; Kučera, Jaromír/G-4363-2011; Zozomova-Lihova,
   Judita/B-5011-2011; Slenker, Marek/T-6428-2017
OI Slovák, Marek/0000-0001-9917-3099; Svitok, Marek/0000-0003-2710-8102;
   Marhold, Karol/0000-0002-7658-0844; Kučera, Jaromír/0000-0002-9983-7630;
   Donmez, Ali A./0000-0001-6695-6177; Kantor, Adam/0000-0003-2034-0048;
   Zozomova-Lihova, Judita/0000-0002-8950-6643; Slenker,
   Marek/0000-0002-5919-890X
FU Slovak Research and Development Agency [APVV-21-0044]; Turkish-Slovak
   joint research project JRP [SAS-TUBITAK] [475542]; Operational Programme
   Integrated Infrastructure (OPII) - ERDF [ITMS 313011T721]
FX This work was supported by the Slovak Research and Development Agency
   (APVV-21-0044) and the Turkish-Slovak joint research project JRP
   [SAS-TUBITAK no. 475542 (ELTtoEFDi)]. M.Sv. was supported by the
   Operational Programme Integrated Infrastructure (OPII), funded by the
   ERDF (ITMS 313011T721).
CR Alvarado-Serrano DF, 2014, MOL ECOL RESOUR, V14, P233, DOI 10.1111/1755-0998.12184
   Amarasinghe P, 2021, INT J PLANT SCI, V182, P682, DOI 10.1086/715636
   Anderson MJ, 2006, BIOMETRICS, V62, P245, DOI 10.1111/j.1541-0420.2005.00440.x
   Ansell SW, 2011, ANN BOT-LONDON, V108, P241, DOI 10.1093/aob/mcr134
   Assessment M.E., 2005, ECOSYSTEMS HUMAN WEL
   Avise JC, 2009, J BIOGEOGR, V36, P3, DOI 10.1111/j.1365-2699.2008.02032.x
   Bankevich A, 2012, J COMPUT BIOL, V19, P455, DOI 10.1089/cmb.2012.0021
   Bastkowski S, 2018, BIOINFORMATICS, V34, P1056, DOI 10.1093/bioinformatics/btx740
   Bilgin R, 2011, INT J MOL SCI, V12, P4080, DOI 10.3390/ijms12064080
   Biltekin D, 2015, REV PALAEOBOT PALYNO, V215, P1, DOI 10.1016/j.revpalbo.2014.12.004
   Bolger AM, 2014, BIOINFORMATICS, V30, P2114, DOI 10.1093/bioinformatics/btu170
   Borowiec ML, 2016, PEERJ, V4, DOI 10.7717/peerj.1660
   Broennimann O, 2012, GLOBAL ECOL BIOGEOGR, V21, P481, DOI 10.1111/j.1466-8238.2011.00698.x
   Carlsen T, 2009, ANN MO BOT GARD, V96, P215, DOI 10.3417/2007047
   Chernomor O, 2016, SYST BIOL, V65, P997, DOI 10.1093/sysbio/syw037
   Chobanov DP, 2017, ZOOL SCR, V46, P165, DOI 10.1111/zsc.12194
   Cullen J., 1965, FLORA TURKEY E AEGEA, V1, P438
   Davidson NC, 2014, MAR FRESHWATER RES, V65, P934, DOI 10.1071/MF14173
   Dayrat B, 2005, BIOL J LINN SOC, V85, P407, DOI 10.1111/j.1095-8312.2005.00503.x
   De Queiroz K, 2007, SYST BIOL, V56, P879, DOI 10.1080/10635150701701083
   Denk T, 2001, BIOL J LINN SOC, V72, P287, DOI [10.1006/bijl.2000.0502, 10.1111/j.1095-8312.2001.tb01318.x]
   Djamali M, 2012, FLORA, V207, P237, DOI 10.1016/j.flora.2012.01.009
   DONMEZ A. A., 2018, GLOBAL BIODIVERSITY, V2, P397
   Erwin KL, 2009, WETL ECOL MANAG, V17, P71, DOI 10.1007/s11273-008-9119-1
   Escudero M, 2020, FRONT PLANT SCI, V11, DOI 10.3389/fpls.2020.591762
   Etterson JR, 2008, BOTANY, V86, P91, DOI 10.1139/B07-115
   Franzke A, 2011, TRENDS PLANT SCI, V16, P108, DOI 10.1016/j.tplants.2010.11.005
   Gobejishvili R, 2011, DEV QUATER SCI, V15, P141, DOI 10.1016/B978-0-444-53447-7.00012-X
   Gomez A, 2007, PHYLOGEOGRAPHY OF SOUTHERN EUROPEAN REFUGIA, P155, DOI 10.1007/1-4020-4904-8_5
   Grunewald S, 2013, IEEE ACM T COMPUT BI, V10, P151, DOI 10.1109/TCBB.2013.8
   Guo XY, 2021, MOL BIOL EVOL, V38, P1695, DOI 10.1093/molbev/msaa327
   Heibl C, 2008, PHYLOCH R LANGUAGE T, DOI DOI 10.1111/j.1471-8286.2006.01428.x
   Hewitt GM, 2011, GENETICA, V139, P617, DOI 10.1007/s10709-011-9547-3
   Hodel RGJ, 2022, FRONT PLANT SCI, V12, DOI 10.3389/fpls.2021.820997
   Huang XC, 2020, ANN BOT-LONDON, V125, P29, DOI 10.1093/aob/mcz123
   Huson DH, 2006, MOL BIOL EVOL, V23, P254, DOI 10.1093/molbev/msj030
   Johnson MG, 2016, APPL PLANT SCI, V4, DOI 10.3732/apps.1600016
   Junier T, 2010, BIOINFORMATICS, V26, P1669, DOI 10.1093/bioinformatics/btq243
   Kalyaanamoorthy S, 2017, NAT METHODS, V14, P587, DOI [10.1038/nmeth.4285, 10.1038/NMETH.4285]
   Karbstein K, 2020, TAXON, V69, P1191, DOI 10.1002/tax.12365
   Kates HR, 2018, AM J BOT, V105, P404, DOI 10.1002/ajb2.1068
   Katoh Kazutaka, 2013, Mol Biol Evol, V30, P772, DOI 10.1093/molbev/mst010
   Kaya S, 2017, SYST ENTOMOL, V42, P118, DOI 10.1111/syen.12197
   Kehl M, 2009, ERDKUNDE, V63, P1, DOI 10.3112/erdkunde.2009.01.01
   KHATRI KS, 1988, PHYTON-ANN REI BOT A, V28, P55
   Khelifa R, 2022, SCI TOTAL ENVIRON, V806, DOI 10.1016/j.scitotenv.2021.150806
   Kikvidze Z, 2001, BMC Ecol, V1, P6, DOI 10.1186/1472-6785-1-6
   Klecka W.R., 1980, DISCRIMINANT ANAL QU, VVolume 19
   Koch MA, 2017, ANN BOT-LONDON, V119, P39, DOI 10.1093/aob/mcw204
   Kozlov AM, 2019, BIOINFORMATICS, V35, P4453, DOI 10.1093/bioinformatics/btz305
   Krzanowski W.J., 2000, PRINCIPLES MULTIVARI
   Langmead B, 2012, NAT METHODS, V9, P357, DOI [10.1038/nmeth.1923, 10.1038/NMETH.1923]
   Lautenschlager U, 2020, BMC BIOINFORMATICS, V21, DOI 10.1186/s12859-020-03750-9
   Li H, 2009, BIOINFORMATICS, V25, P1094, DOI [10.1093/bioinformatics/btp100, 10.1093/bioinformatics/btp324]
   Lihova J, 2004, AM J BOT, V91, P1231, DOI 10.3732/ajb.91.8.1231
   Lihova J, 2006, PL GE BI EV, V1, P149
   Lopez-Merino L, 2011, QUATERNARY SCI REV, V30, P2745, DOI 10.1016/j.quascirev.2011.06.004
   Maharramova E, 2018, SYST BIODIVERS, V16, P14, DOI 10.1080/14772000.2017.1333540
   Maharramova EH, 2015, AM J BOT, V102, P119, DOI 10.3732/ajb.1400370
   Manafzadeh S, 2017, BIOL REV, V92, P1365, DOI 10.1111/brv.12287
   Manafzadeh S, 2014, J BIOGEOGR, V41, P366, DOI 10.1111/jbi.12185
   Marhold K, 2004, ANN BOT-LONDON, V93, P507, DOI 10.1093/aob/mch073
   Marhold K, 2002, BOT J LINN SOC, V139, P275, DOI 10.1046/j.1095-8339.2002.00066.x
   Marhold K., 2018, BIOL SERBICA, V40, P47, DOI DOI 10.5281/ZENODO.1406320
   Marhold K., 2021, ONWARDS DATABABASE N
   Marhold K, 2011, REGNUM VEG, V153, P73
   Martin M., 2016, WHATSHAP FAST ACCURA, DOI DOI 10.1101/085050
   Martin SH, 2013, GENOME RES, V23, P1817, DOI 10.1101/gr.159426.113
   Melicharkova A, 2020, FRONT PLANT SCI, V11, DOI 10.3389/fpls.2020.588856
   Mittermeier R.A., 2011, BIODIVERSITY HOTSPOT, P3, DOI DOI 10.1007/978-3-642-20992-5_1
   Moharrek F, 2019, FRONT GENET, V9, DOI 10.3389/fgene.2018.00698
   Morales-Briones DF, 2018, NEW PHYTOL, V218, P1668, DOI 10.1111/nph.15099
   Nakhutsrishvili G., 2015, FLORA MEDITERR, V25, P185, DOI DOI 10.7320/FLMEDIT25SI.185
   Naqinezhad A, 2021, APPL VEG SCI, V24, DOI 10.1111/avsc.12571
   Feliner GN, 2014, PERSPECT PLANT ECOL, V16, P265, DOI 10.1016/j.ppees.2014.07.002
   Feliner GN, 2011, TAXON, V60, P365, DOI 10.1002/tax.602007
   Noroozi J., 2020, PLANT BIOGEOGRAPHY V, DOI [10.1038/s41598-018-28504-9, DOI 10.1038/s41598-018-28504-9, 10.1007/978-3-030-45212-4]
   Noroozi J, 2019, SCI REP-UK, V9, DOI 10.1038/s41598-019-49417-1
   Noroozi J, 2018, SCI REP-UK, V8, DOI 10.1038/s41598-018-28504-9
   Ozudogru B, 2022, J SYST EVOL, V60, P331, DOI 10.1111/jse.12749
   Ozudogru B, 2020, TURK J BOT, V44, P593, DOI 10.3906/bot-2007-42
   Paradis E, 2004, BIOINFORMATICS, V20, P289, DOI [10.1093/bioinformatics/bty633, 10.1093/bioinformatics/btg412]
   Parolly G., 2020, PLANT BIOGEOGRAPHY V, V17, P215, DOI [10.1007/978-3-030-45212-4_7, DOI 10.1007/978-3-030-45212-4]
   Parolly Gerald, 2004, Turkish Journal of Botany, V28, P39
   Parvizi E, 2019, ECOL EVOL, V9, P4749, DOI 10.1002/ece3.5078
   Parvizi E, 2018, J BIOGEOGR, V45, P1234, DOI 10.1111/jbi.13195
   Pease JB, 2018, AM J BOT, V105, P385, DOI 10.1002/ajb2.1016
   Pritchard JK, 2000, GENETICS, V155, P945
   R Core Team, 2021, R LANG ENV STAT COMP
   Reichelt N, 2021, ANN BOT-LONDON, V128, P497, DOI 10.1093/aob/mcab092
   Rose JP, 2021, SYST BIOL, V70, P162, DOI 10.1093/sysbio/syaa049
   Rothfels CJ, 2021, NEW PHYTOL, V230, P66, DOI 10.1111/nph.17105
   Rudov A, 2020, FRONT PLANT SCI, V11, DOI 10.3389/fpls.2020.546518
   SARIKAYA MA, 2015, BULL MIN RES EXP FOR, V151, P107
   Sayyari E, 2016, MOL BIOL EVOL, V33, P1654, DOI 10.1093/molbev/msw079
   SCHOENER TW, 1968, ECOLOGY, V49, P704, DOI 10.2307/1935534
   Schrinner SD, 2020, GENOME BIOL, V21, DOI 10.1186/s13059-020-02158-1
   Slater GS, 2005, BMC BIOINFORMATICS, V6, DOI 10.1186/1471-2105-6-31
   Slenker M, 2022, BIOINFORMATICS, V38, P2954, DOI 10.1093/bioinformatics/btac173
   Slenker M, 2021, FRONT PLANT SCI, V12, DOI 10.3389/fpls.2021.659275
   Solis-Lemus C, 2016, PLOS GENET, V12, DOI 10.1371/journal.pgen.1005896
   Tamura K, 2021, MOL BIOL EVOL, V38, P3022, DOI 10.1093/molbev/msab120
   Tamura K, 2018, MOL BIOL EVOL, V35, P1770, DOI 10.1093/molbev/msy044
   Tamura K, 2012, P NATL ACAD SCI USA, V109, P19333, DOI 10.1073/pnas.1213199109
   Tao QQ, 2020, MOL BIOL EVOL, V37, P280, DOI 10.1093/molbev/msz236
   Tarkhnishvili D, 2012, BIOL J LINN SOC, V105, P231, DOI 10.1111/j.1095-8312.2011.01788.x
   Thomas GWC, 2017, SYST BIOL, V66, P1007, DOI 10.1093/sysbio/syx044
   Tielidze L, 2017, GEOGR PHYS ENVIRON, P129, DOI 10.1007/978-3-319-50571-8_6
   Wang IJ, 2013, ECOL LETT, V16, P175, DOI 10.1111/ele.12025
   Warren DL, 2008, EVOLUTION, V62, P2868, DOI 10.1111/j.1558-5646.2008.00482.x
   WEBB T, 1992, ANNU REV ECOL SYST, V23, P141, DOI 10.1146/annurev.es.23.110192.001041
   Weitemier K, 2014, APPL PLANT SCI, V2, DOI 10.3732/apps.1400042
   Yan Z, 2022, SYST BIOL, V71, P706, DOI 10.1093/sysbio/syab081
   Yoo MJ, 2021, FRONT PLANT SCI, V12, DOI 10.3389/fpls.2021.645735
   Zhang C, 2018, BMC BIOINFORMATICS, V19, DOI 10.1186/s12859-018-2129-y
NR 115
TC 0
Z9 0
U1 5
U2 5
PU OXFORD UNIV PRESS
PI OXFORD
PA GREAT CLARENDON ST, OXFORD OX2 6DP, ENGLAND
SN 0305-7364
EI 1095-8290
J9 ANN BOT-LONDON
JI Ann. Bot.
PD APR 28
PY 2023
VL 131
IS 4
BP 585
EP 600
DI 10.1093/aob/mcad008
EA JAN 2023
PG 16
WC Plant Sciences
WE Science Citation Index Expanded (SCI-EXPANDED)
SC Plant Sciences
GA F1YT5
UT WOS:000939693300001
PM 36656962
DA 2023-07-11
ER

PT J
AU Yang, F
   Li, GY
   Felix, G
   Albert, M
   Guo, M
AF Yang, Fan
   Li, Guangyong
   Felix, Georg
   Albert, Markus
   Guo, Ming
TI Engineered Agrobacterium improves transformation by mitigating plant
   immunity detection
SO NEW PHYTOLOGIST
LA English
DT Article
DE Agrobacterium tumefaciens; elongation factor Tu (EF-Tu); EF-Tu receptor
   (EFR); pattern-triggered immunity; plant transformation efficiency;
   Pseudomonas syringae
ID EFFECTOR-TRIGGERED IMMUNITY; EF-TU; INNATE IMMUNITY; TAL EFFECTORS;
   FLORAL DIP; DNA; TUMEFACIENS; EXPRESSION; PERCEPTION; PROTEINS
AB center dot Agrobacterium tumefaciens microbe-associated molecular pattern elongation factor Tu (EF-Tu) is perceived by orthologs of the Arabidopsis immune receptor EFR activating pattern-triggered immunity (PTI) that causes reduced T-DNA-mediated transient expression. We altered EF-Tu in A. tumefaciens to reduce PTI and improved transformation efficiency.center dot A robust computational pipeline was established to detect EF-Tu protein variation in a large set of plant bacterial species and identified EF-Tu variants from bacterial pathogen Pseudomonas syringae pv. tomato DC3000 that allow the pathogen to escape EFR perception. Agrobacterium tumefaciens strains were engineered to substitute EF-Tu with DC3000 variants and examined their transformation efficiency in plants.center dot Elongation factor Tu variants with rarely occurred amino acid residues were identified within DC3000 EF-Tu that mitigates recognition by EFR. Agrobacterium tumefaciens strains were engineered by expressing DC3000 EF-Tu instead of native agrobacterial EF-Tu and resulted in decreased plant immunity detection.center dot These engineered A. tumefaciens strains displayed an increased efficiency in transient expression in both Arabidopsis thaliana and Camelina sativa. The results support the potential application of these strains as improved vehicles to introduce transgenic alleles into members of the Brassicaceae family.
C1 [Yang, Fan; Li, Guangyong] Univ Nebraska Lincoln, Dept Plant Pathol, Lincoln, NE 68588 USA.
   [Yang, Fan; Li, Guangyong] Univ Nebraska Lincoln, Ctr Plant Sci Innovat, Lincoln, NE 68588 USA.
   [Felix, Georg] Univ Tubingen, Ctr Plant Mol Biol ZMBP, D-72074 Tubingen, Germany.
   [Albert, Markus] Univ Erlangen Nurnberg, Dept Biol Mol Plant Physiol, D-91054 Erlangen, Germany.
   [Guo, Ming] Univ Nebraska Lincoln, Dept Agron & Hort, Lincoln, NE 68588 USA.
   [Yang, Fan] Hainan Yazhou Bay Seed Lab, Sanya 572025, Peoples R China.
C3 University of Nebraska System; University of Nebraska Lincoln;
   University of Nebraska System; University of Nebraska Lincoln; Eberhard
   Karls University of Tubingen; University of Erlangen Nuremberg;
   University of Nebraska System; University of Nebraska Lincoln; Hainan
   Yazhou Bay Seed Laboratory
RP Yang, F (通讯作者)，Univ Nebraska Lincoln, Dept Plant Pathol, Lincoln, NE 68588 USA.; Yang, F (通讯作者)，Univ Nebraska Lincoln, Ctr Plant Sci Innovat, Lincoln, NE 68588 USA.; Guo, M (通讯作者)，Univ Nebraska Lincoln, Dept Agron & Hort, Lincoln, NE 68588 USA.; Yang, F (通讯作者)，Hainan Yazhou Bay Seed Lab, Sanya 572025, Peoples R China.
EM yangf@yazhoulab.com; mguo2@unl.edu
OI Guo, Ming/0000-0001-5338-9353
FU Hainan Yazhou Bay Seed Laboratory [JBGS-B21HJ0001]
FX This paper is dedicated to the memory of our dear co-worker James R.
   Alfano at the University of Nebraska-Lincoln, who designed this study
   and passed away before this paper was written. We thank members of the
   Alfano Lab for helpful discussions regarding the experiments described
   in this paper. We thank Dr Thomas Elmo Clemente for helpful discussion
   and paper editing, and thank Shirley Sato for providing instructions and
   materials for GUS staining and enzymatic activity experiments. We thank
   Edgar B. Cahoon Lab for providing instructions and materials for
   Camelina transformation experiments. This work was supported by Hainan
   Yazhou Bay Seed Laboratory (Grant no. JBGS-B21HJ0001).
CR Anjum NA., 2018, FRONT PLANT SCI, V9, P1
   Ausubel FM, 2005, NAT IMMUNOL, V6, P973, DOI 10.1038/ni1253
   BECHTOLD N, 1993, CR ACAD SCI III-VIE, V316, P1194
   Bigeard J, 2015, MOL PLANT, V8, P521, DOI 10.1016/j.molp.2014.12.022
   Bihmidine S, 2013, PLANTA, V237, P55, DOI 10.1007/s00425-012-1740-9
   Block A, 2014, NEW PHYTOL, V201, P1358, DOI 10.1111/nph.12626
   Bogdanove AJ, 2011, SCIENCE, V333, P1843, DOI 10.1126/science.1204094
   Clough SJ, 1998, PLANT J, V16, P735, DOI 10.1046/j.1365-313x.1998.00343.x
   Dallo SF, 2012, SCI WORLD J, DOI 10.1100/2012/128705
   Erbs G, 2008, CHEM BIOL, V15, P438, DOI 10.1016/j.chembiol.2008.03.017
   Felix G, 1999, PLANT J, V18, P265, DOI 10.1046/j.1365-313X.1999.00265.x
   FELIX G, 1993, PLANT J, V4, P307, DOI 10.1046/j.1365-313X.1993.04020307.x
   Figueroa-Cuilan W, 2016, APPL ENVIRON MICROB, V82, P5015, DOI 10.1128/AEM.01392-16
   Fuerst U, 2020, NAT PLANTS, V6, P22, DOI 10.1038/s41477-019-0578-6
   Furukawa T, 2014, MOL PLANT MICROBE IN, V27, P113, DOI 10.1094/MPMI-10-13-0304-R
   Gelvin SB, 2003, MICROBIOL MOL BIOL R, V67, P16, DOI 10.1128/MMBR.67.1.16-37.2003
   Gelvin SB, 2012, FRONT PLANT SCI, V3, DOI 10.3389/fpls.2012.00052
   Ghedira R, 2013, MOL PLANT MICROBE IN, V26, P823, DOI 10.1094/MPMI-11-12-0267-R
   Ghislain M, 2019, PLANT BIOTECHNOL J, V17, P1119, DOI 10.1111/pbi.13042
   Harvey KL, 2019, FRONT MICROBIOL, V10, DOI 10.3389/fmicb.2019.02351
   House BL, 2004, APPL ENVIRON MICROB, V70, P2806, DOI 10.1128/AEM.70.5.2806-2815.2004
   Jittawuttipoka T, 2009, FEMS MICROBIOL LETT, V298, P111, DOI 10.1111/j.1574-6968.2009.01707.x
   KONCZ C, 1986, MOL GEN GENET, V204, P383, DOI 10.1007/BF00331014
   Kuchitsu K, 1997, PLANT CELL PHYSIOL, V38, P1012, DOI 10.1093/oxfordjournals.pcp.a029265
   Kunze G, 2004, PLANT CELL, V16, P3496, DOI 10.1105/tpc.104.026765
   Kvitko BH, 2011, METHODS MOL BIOL, V712, P109, DOI 10.1007/978-1-61737-998-7_10
   Lacombe S, 2010, NAT BIOTECHNOL, V28, P365, DOI 10.1038/nbt.1613
   Laflamme B, 2020, SCIENCE, V367, P763, DOI 10.1126/science.aax4079
   Li T, 2011, NUCLEIC ACIDS RES, V39, P359, DOI 10.1093/nar/gkq704
   Liu XJ, 2012, IN VITRO CELL DEV-PL, V48, P462, DOI 10.1007/s11627-012-9459-7
   Luo ZQ, 1999, J BACTERIOL, V181, P618, DOI 10.1128/JB.181.2.618-626.1999
   McCann HC, 2012, P NATL ACAD SCI USA, V109, P4215, DOI 10.1073/pnas.1113893109
   McCullen CA, 2006, ANNU REV CELL DEV BI, V22, P101, DOI 10.1146/annurev.cellbio.22.011105.102022
   Mitre LK, 2021, PLANT BIOTECHNOL J, V19, P1294, DOI 10.1111/pbi.13629
   Morton E. R., 2012, CURRENT PROTOCOLS MI, V25
   Moscou MJ, 2009, SCIENCE, V326, P1501, DOI 10.1126/science.1178817
   Mysore KS, 2000, PLANT J, V21, P9, DOI 10.1046/j.1365-313x.2000.00646.x
   Nakamura T, 2018, BIOINFORMATICS, V34, P2490, DOI 10.1093/bioinformatics/bty121
   Newman MA, 2013, FRONT PLANT SCI, V4, DOI 10.3389/fpls.2013.00139
   Nishizawa K, 2006, PLANT CELL REP, V25, P1355, DOI 10.1007/s00299-006-0210-x
   Nishizawa-Yokoi A, 2021, NEW PHYTOL, V229, P2859, DOI 10.1111/nph.17032
   Pfeilmeier S, 2019, PLANT BIOTECHNOL J, V17, P569, DOI 10.1111/pbi.12999
   Piazza S, 2021, HORTIC RES-ENGLAND, V8, DOI 10.1038/s41438-021-00639-3
   Pike SM, 2005, PLANT PHYSIOL, V138, P1009, DOI 10.1104/pp.104.047142
   Ramirez D, 2020, INT J MOL SCI, V21, DOI 10.3390/ijms21061998
   Rathore DS, 2018, ANN PLANT REV ONLINE, V1, P891, DOI 10.1002/9781119312994.apr0659
   Sakakibara H, 2005, P NATL ACAD SCI USA, V102, P9972, DOI 10.1073/pnas.0500793102
   Schmidt A, 2011, PLOS BIOL, V9, DOI 10.1371/journal.pbio.1001155
   Schoonbeek HJ, 2015, NEW PHYTOL, V206, P606, DOI 10.1111/nph.13356
   Schweizer HP, 2003, J MOL MICROB BIOTECH, V5, P67, DOI 10.1159/000069976
   Shamloul M, 2014, JOVE-J VIS EXP, DOI 10.3791/51204
   Stuitje AR, 2003, PLANT BIOTECHNOL J, V1, P301, DOI 10.1046/j.1467-7652.2003.00028.x
   Thomazella DPT., 2021, P NATL ACAD SCI USA, V118, P1
   Tol N, 2022, PLANT J, V109, P112, DOI 10.1111/tpj.15557
   Toruno TY, 2016, ANNU REV PHYTOPATHOL, V54, P419, DOI 10.1146/annurev-phyto-080615-100204
   TUBULEKAS I, 1993, J BACTERIOL, V175, P240, DOI 10.1128/JB.175.1.240-250.1993
   VANDERMEIDE PH, 1983, EUR J BIOCHEM, V130, P397
   Vetter M, 2016, PLOS GENET, V12, DOI 10.1371/journal.pgen.1006068
   Wroblewski T, 2005, PLANT BIOTECHNOL J, V3, P259, DOI 10.1111/j.1467-7652.2005.00123.x
   Wu HY, 2014, PLANT METHODS, V10, DOI 10.1186/1746-4811-10-19
   Wuest SE, 2010, CURR BIOL, V20, P506, DOI 10.1016/j.cub.2010.01.051
   Yang F, 2019, MOL PLANT, V12, P113, DOI 10.1016/j.molp.2018.11.011
   Zhang YJ, 2020, PLANT COMMUN, V1, DOI 10.1016/j.xplc.2020.100028
   Zipfel C, 2006, CELL, V125, P749, DOI 10.1016/j.cell.2006.03.037
   Zipfel C, 2009, CURR OPIN PLANT BIOL, V12, P414, DOI 10.1016/j.pbi.2009.06.003
   Zupan J, 2000, PLANT J, V23, P11, DOI 10.1046/j.1365-313x.2000.00808.x
NR 66
TC 0
Z9 0
U1 11
U2 12
PU WILEY
PI HOBOKEN
PA 111 RIVER ST, HOBOKEN 07030-5774, NJ USA
SN 0028-646X
EI 1469-8137
J9 NEW PHYTOL
JI New Phytol.
PD MAR
PY 2023
VL 237
IS 6
BP 2493
EP 2504
DI 10.1111/nph.18694
EA JAN 2023
PG 12
WC Plant Sciences
WE Science Citation Index Expanded (SCI-EXPANDED)
SC Plant Sciences
GA A9OZ2
UT WOS:000919533700001
PM 36564969
DA 2023-07-11
ER

PT J
AU Hu, H
   Swift, A
   Mauro-Herrera, M
   Borrone, J
   Borja, G
   Doust, AN
AF Hu, Hao
   Swift, Armond
   Mauro-Herrera, Margarita
   Borrone, James
   Borja, Guadalupe
   Doust, Andrew N. N.
TI Transcriptomic analysis of seed development in Paysonia auriculata
   (Brassicaceae) identifies genes involved in hydroxy fatty acid
   biosynthesis
SO FRONTIERS IN PLANT SCIENCE
LA English
DT Article
DE Paysonia; Brassicaceae; transcriptome; RNA-Seq; seed development;
   hydroxy fatty acid
ID MULTIPLE SEQUENCE ALIGNMENT; LESQUERELLA-FENDLERI; OLEATE
   12-HYDROXYLASE; OIL; ARABIDOPSIS; EXPRESSION; CASTOR; ACCUMULATION;
   WRINKLED1; DESATURATION
AB Paysonia auriculata (Brassicaceae) produces multiple hydroxy fatty acids as major components of the seed oil. We tracked the changes in seed oil composition and gene expression during development, starting 14 days after flowers had been pollinated. Seed oil changes showed initially higher levels of saturated and unsaturated fatty acids (FAs) but little accumulation of hydroxy fatty acids (HFAs). Starting 21 days after pollination (DAP) HFA content sharply increased, and reached almost 30% at 28 DAP. Total seed oil also increased from a low of approximately 2% at 14 DAP to a high of approximately 20% by 42 DAP. We identified almost all of the fatty acid synthesis and modification genes that are known from Arabidopsis, and, in addition, a strong candidate for the hydroxylase gene that mediates the hydroxylation of fatty acids to produce valuable hydroxy fatty acids (HFAs) in this species. The gene expression network revealed is very similar to that of the emerging oil crop, Physaria fendleri, in the sister genus to Paysonia. Phylogenetic analyses indicate the hydroxylase enzyme, FAH12, evolved only once in Paysonia and Physaria, and that the enzyme is closely related to FAD2 enzymes. Phylogenetic analyses of FAD2 and FAH12 in the Brassicaceae and outgroup genera suggest that the branch leading to the hydroxylase clade of Paysonia and Physaria is under relaxed selection, compared with the strong purifying selection found across the FAD2 lineages.
C1 [Hu, Hao; Swift, Armond; Mauro-Herrera, Margarita; Borrone, James; Borja, Guadalupe; Doust, Andrew N. N.] Oklahoma State Univ, Dept Plant Biol Ecol & Evolut, Stillwater, OK 74078 USA.
C3 Oklahoma State University System; Oklahoma State University - Stillwater
RP Doust, AN (通讯作者)，Oklahoma State Univ, Dept Plant Biol Ecol & Evolut, Stillwater, OK 74078 USA.
EM andrew.doust@okstate.edu
RI Hu, Hao/H-3060-2012
OI Hu, Hao/0000-0003-4986-2034; Doust, Andrew/0000-0002-2324-5495
FU Oklahoma Center for the Advancement of Science and Technology
   [PS13-016]; National Science Foundation [OAC-1126330]
FX The study was funded by Oklahoma Center for the Advancement of Science
   and Technology, grant PS13-016. Some of the computing for this project
   was performed at the High Performance Computing Center at Oklahoma State
   University supported in part through the National Science Foundation
   grant OAC-1126330.
CR Al-Shehbaz IA, 2002, NOVON, V12, P319, DOI 10.2307/3393073
   Ashfaq MA, 2018, COMPEND PL GENOME, P215, DOI 10.1007/978-3-319-97280-0_12
   Aznar-Moreno JA, 2017, PLANT SCI, V263, P126, DOI 10.1016/j.plantsci.2017.07.007
   BAFOR M, 1991, BIOCHEM J, V280, P507, DOI 10.1042/bj2800507
   Bates PD, 2012, FRONT PLANT SCI, V3, DOI 10.3389/fpls.2012.00147
   Baud S, 2009, PLANT J, V60, P933, DOI 10.1111/j.1365-313X.2009.04011.x
   Baud S, 2009, PLANT PHYSIOL BIOCH, V47, P448, DOI 10.1016/j.plaphy.2008.12.006
   Beaudoin F, 2014, OCL OILS FAT CROP LI, V21, DOI 10.1051/ocl/2014042
   Bolger AM, 2014, BIOINFORMATICS, V30, P2114, DOI 10.1093/bioinformatics/btu170
   Borja G., 2013, EVOLUTIONARY HIST PA
   Brahim K, 1998, IND CROP PROD, V9, P63, DOI 10.1016/S0926-6690(98)00015-6
   Broun P, 1998, PLANT J, V13, P201, DOI 10.1046/j.1365-313X.1998.00023.x
   Broun P, 1997, PLANT PHYSIOL, V113, P933, DOI 10.1104/pp.113.3.933
   Broun P, 1998, SCIENCE, V282, P1315, DOI 10.1126/science.282.5392.1315
   Cahoon EB, 2005, EUR J LIPID SCI TECH, V107, P239, DOI 10.1002/ejlt.200590020
   Carlsson AS, 2011, EUR J LIPID SCI TECH, V113, P812, DOI 10.1002/ejlt.201100032
   Cernac A, 2004, PLANT J, V40, P575, DOI 10.1111/j.1365-313X.2004.02235.x
   Chapman KD, 2012, J BIOL CHEM, V287, P2288, DOI 10.1074/jbc.R111.290072
   Chen GQ, 2021, INT J MOL SCI, V22, DOI 10.3390/ijms22020514
   Chen GQ, 2017, IND CROP PROD, V108, P410, DOI 10.1016/j.indcrop.2017.06.065
   Chen GQ, 2011, IND CROP PROD, V34, P1286, DOI 10.1016/j.indcrop.2010.08.003
   Chen GQ, 2009, HORTSCIENCE, V44, P1415, DOI 10.21273/HORTSCI.44.5.1415
   Cruz V. M. V., 2015, IND CROPS BREEDING B, P315, DOI DOI 10.1007/978-1-4939-1447-0_14
   Edgar RC, 2004, NUCLEIC ACIDS RES, V32, P1792, DOI 10.1093/nar/gkh340
   Engeseth N, 1996, PLANTA, V198, P238, DOI 10.1007/BF00206249
   Focks N, 1998, PLANT PHYSIOL, V118, P91, DOI 10.1104/pp.118.1.91
   Fuentes-Soriano S, 2021, SYST BOT, V46, P611, DOI 10.1600/036364421X16312067913318
   Grabherr MG, 2011, NAT BIOTECHNOL, V29, P644, DOI 10.1038/nbt.1883
   Guindon S, 2010, SYST BIOL, V59, P307, DOI 10.1093/sysbio/syq010
   Haas BJ, 2013, NAT PROTOC, V8, P1494, DOI 10.1038/nprot.2013.084
   Haslam RP, 2016, PLANT J, V87, P76, DOI 10.1111/tpj.13172
   Horn PJ, 2016, PLANT J, V86, P322, DOI 10.1111/tpj.13163
   Katoh K, 2013, MOL BIOL EVOL, V30, P772, DOI 10.1093/molbev/mst010
   Kim HU, 2015, BMC GENOMICS, V16, DOI 10.1186/s12864-015-1413-8
   Kitashiba H, 2014, BREEDING SCI, V64, P23, DOI 10.1270/jsbbs.64.23
   Kopylova E, 2012, BIOINFORMATICS, V28, P3211, DOI 10.1093/bioinformatics/bts611
   Lago RCA, 2009, OCL OILS FAT CROP LI, V16, P241, DOI 10.1051/ocl.2009.0272
   Lee KR, 2015, PLANT CELL REP, V34, P603, DOI 10.1007/s00299-015-1736-6
   Li B, 2011, BMC BIOINFORMATICS, V12, DOI 10.1186/1471-2105-12-323
   Li WZ, 2006, BIOINFORMATICS, V22, P1658, DOI 10.1093/bioinformatics/btl158
   Li XJ, 2018, NAT PLANTS, V4, P711, DOI 10.1038/s41477-018-0225-7
   Li-Beisson Yonghua, 2013, Arabidopsis Book, V11, pe0161, DOI [10.1199/tab.0133, 10.1199/tab.0161]
   McCartney AW, 2004, PLANT J, V37, P156, DOI 10.1111/j.1365-313X.2004.01949.x
   Moon H, 2001, PLANT PHYSIOL, V127, P1635, DOI 10.1104/pp.010544
   Mutlu H, 2010, EUR J LIPID SCI TECH, V112, P10, DOI 10.1002/ejlt.200900138
   Napier JA, 2007, ANNU REV PLANT BIOL, V58, P295, DOI 10.1146/annurev.arplant.58.032806.103811
   Reed DW, 1997, PLANT PHYSIOL, V114, P63, DOI 10.1104/pp.114.1.63
   Robin J, 2019, BIOTECHNOL BIOENG, V116, P2451, DOI 10.1002/bit.27102
   Robinson MD, 2010, BIOINFORMATICS, V26, P139, DOI 10.1093/bioinformatics/btp616
   Salywon AM, 2005, AM J BOT, V92, P53, DOI 10.3732/ajb.92.1.53
   Sanchez-Sevilla JF, 2017, SCI REP-UK, V7, DOI 10.1038/s41598-017-14239-6
   Schneider CA, 2012, NAT METHODS, V9, P671, DOI 10.1038/nmeth.2089
   Shanklin J, 1998, ANNU REV PLANT PHYS, V49, P611, DOI 10.1146/annurev.arplant.49.1.611
   Smith M, 2000, BIOCHEM SOC T, V28, P947, DOI 10.1042/BST0280947
   Smith MA, 2003, PLANTA, V217, P507, DOI 10.1007/s00425-003-1015-6
   Sreenivasulu N, 2013, ANNU REV PLANT BIOL, V64, P189, DOI 10.1146/annurev-arplant-050312-120215
   VANDELOO FJ, 1995, P NATL ACAD SCI USA, V92, P6743, DOI 10.1073/pnas.92.15.6743
   Vanhercke T, 2013, PLANT BIOTECHNOL J, V11, P197, DOI 10.1111/pbi.12023
   Yang ZH, 2007, MOL BIOL EVOL, V24, P1586, DOI 10.1093/molbev/msm088
NR 59
TC 0
Z9 0
U1 2
U2 2
PU FRONTIERS MEDIA SA
PI LAUSANNE
PA AVENUE DU TRIBUNAL FEDERAL 34, LAUSANNE, CH-1015, SWITZERLAND
SN 1664-462X
J9 FRONT PLANT SCI
JI Front. Plant Sci.
PD JAN 13
PY 2023
VL 13
AR 1079146
DI 10.3389/fpls.2022.1079146
PG 16
WC Plant Sciences
WE Science Citation Index Expanded (SCI-EXPANDED)
SC Plant Sciences
GA 8H2KF
UT WOS:000920863700001
PM 36714715
OA gold, Green Published
DA 2023-07-11
ER

PT J
AU Pietsch, J
   Deneer, A
   Fleck, C
   Hulskamp, M
AF Pietsch, Jessica
   Deneer, Anna
   Fleck, Christian
   Huelskamp, Martin
TI Comparative expression analysis in three Brassicaceae species revealed
   compensatory changes of the underlying gene regulatory network
SO FRONTIERS IN PLANT SCIENCE
LA English
DT Article
DE evolution; trichomes; genetic analysis; patterning; brassicaceae; arabis
   alpina; cardamine hirsuta
ID CELL FATE; ARABIDOPSIS; TRICHOME; MYB; GL3; DIFFERENTIATION; GLABRA3;
   PROTEIN; ACTIVATION; TRIPTYCHON
AB Trichomes are regularly distributed on the leaves of Arabidopsis thaliana. The gene regulatory network underlying trichome patterning involves more than 15 genes. However, it is possible to explain patterning with only five components. This raises the questions about the function of the additional components and the identification of the core network. In this study, we compare the relative expression of all patterning genes in A. thaliana, A. alpina and C. hirsuta by qPCR analysis and use mathematical modelling to determine the relative importance of patterning genes. As the involved proteins exhibit evolutionary conserved differential complex formation, we reasoned that the genes belonging to the core network should exhibit similar expression ratios in different species. However, we find several striking differences of the relative expression levels. Our analysis of how the network can cope with such differences revealed relevant parameters that we use to predict the relevant molecular adaptations in the three species.
C1 [Pietsch, Jessica; Huelskamp, Martin] Cologne Univ, Bot Inst, Bioctr, Cologne, Germany.
   [Deneer, Anna] Wageningen Univ, Dept Math & Stat Methods, Biometris, Wageningen, Netherlands.
   [Fleck, Christian] Univ Freiburg, Ctr Data Anal & Modeling, Spatial Syst Biol Grp, Freiburg, Germany.
C3 University of Cologne; Wageningen University & Research; University of
   Freiburg
RP Hulskamp, M (通讯作者)，Cologne Univ, Bot Inst, Bioctr, Cologne, Germany.; Fleck, C (通讯作者)，Univ Freiburg, Ctr Data Anal & Modeling, Spatial Syst Biol Grp, Freiburg, Germany.
EM christian.fleck@fdm.uni-freiburg.de; martin.huelskamp@uni-koeln.de
OI Fleck, Christian/0000-0002-6371-4495
CR Alvarez-Buylla ER, 2007, CURR OPIN PLANT BIOL, V10, P83, DOI 10.1016/j.pbi.2006.11.008
   [Anonymous], 2007, MATH BIOL
   Balkunde R, 2020, CELL REP, V33, DOI 10.1016/j.celrep.2020.108497
   Balkunde R, 2011, DEVELOPMENT, V138, P5039, DOI 10.1242/dev.072454
   Beilstein MA, 2008, AM J BOT, V95, P1307, DOI 10.3732/ajb.0800065
   Beilstein MA, 2010, P NATL ACAD SCI USA, V107, P18724, DOI 10.1073/pnas.0909766107
   Benitez M, 2008, BMC SYST BIOL, V2, DOI 10.1186/1752-0509-2-98
   Bernhardt C, 2003, DEVELOPMENT, V130, P6431, DOI 10.1242/dev.00880
   BOESE KD, 1994, OPER RES LETT, V16, P101, DOI 10.1016/0167-6377(94)90065-5
   Bouyer D, 2008, PLOS BIOL, V6, P1166, DOI 10.1371/journal.pbio.0060141
   Bustin SA, 2005, J MOL ENDOCRINOL, V34, P597, DOI 10.1677/jme.1.01755
   Campolongo F, 2007, ENVIRON MODELL SOFTW, V22, P1509, DOI 10.1016/j.envsoft.2006.10.004
   Chopra D, 2019, P NATL ACAD SCI USA, V116, P12078, DOI 10.1073/pnas.1819440116
   Chopra D, 2014, BMC PLANT BIOL, V14, DOI 10.1186/1471-2229-14-16
   Digiuni S, 2008, MOL SYST BIOL, V4, DOI 10.1038/msb.2008.54
   Doroshkov AV, 2019, BMC PLANT BIOL, V19, DOI 10.1186/s12870-019-1640-2
   Feller A, 2011, PLANT J, V66, P94, DOI 10.1111/j.1365-313X.2010.04459.x
   Fernandez-Mazuecos M, 2017, NAT ECOL EVOL, V1, DOI 10.1038/s41559-017-0110
   Gan LJ, 2011, BMC PLANT BIOL, V11, DOI 10.1186/1471-2229-11-176
   Greese B, 2012, IET SYST BIOL, V6, P143, DOI 10.1049/iet-syb.2011.0050
   Guo YP, 2021, NAT COMMUN, V12, DOI 10.1038/s41467-020-20472-x
   Hulskamp M, 2004, NAT REV MOL CELL BIO, V5, P471, DOI 10.1038/nrm1404
   HULSKAMP M, 1994, CELL, V76, P555, DOI 10.1016/0092-8674(94)90118-X
   Jones DM, 2020, CURR OPIN PLANT BIOL, V54, P42, DOI 10.1016/j.pbi.2019.12.008
   Kirik V, 2005, DEVELOPMENT, V132, P1477, DOI 10.1242/dev.01708
   Kirik V, 2004, DEV BIOL, V268, P506, DOI 10.1016/j.ydbio.2003.12.037
   Kirik V, 2001, DEV BIOL, V235, P366, DOI 10.1006/dbio.2001.0287
   Koch M, 2001, AM J BOT, V88, P534, DOI 10.2307/2657117
   Koch MA, 2006, MOL ECOL, V15, P825, DOI 10.1111/j.1365-294X.2005.02848.x
   Kreutz C, 2013, FEBS J, V280, P2564, DOI 10.1111/febs.12276
   Lee MM, 1999, CELL, V99, P473, DOI 10.1016/S0092-8674(00)81536-6
   Lee MM, 2001, DEVELOPMENT, V128, P1539
   Marks M D, 1991, Symp Soc Exp Biol, V45, P77
   Meinhardt H, 2000, BIOESSAYS, V22, P753, DOI 10.1002/1521-1878(200008)22:8<753::AID-BIES9>3.0.CO;2-Z
   Mejia-Guerra MK, 2012, BBA-GENE REGUL MECH, V1819, P454, DOI 10.1016/j.bbagrm.2012.02.016
   Morohashi K, 2007, PLANT PHYSIOL, V145, P736, DOI 10.1104/pp.107.104521
   OPPENHEIMER DG, 1991, CELL, V67, P483, DOI 10.1016/0092-8674(91)90523-2
   Pattanaik S, 2014, FRONT PLANT SCI, V5, DOI 10.3389/fpls.2014.00259
   Payne CT, 2000, GENETICS, V156, P1349
   Pesch M, 2009, CURR OPIN PLANT BIOL, V12, P587, DOI 10.1016/j.pbi.2009.07.015
   Pesch M, 2015, PLANT PHYSIOL, V168, P584, DOI 10.1104/pp.15.00328
   Pesch M, 2011, BMC PLANT BIOL, V11, DOI 10.1186/1471-2229-11-130
   Purugganan MD, 1998, BIOESSAYS, V20, P700, DOI 10.1002/(SICI)1521-1878(199809)20:9<700::AID-BIES3>3.0.CO;2-K
   Saltelli A., 2008, GLOBAL SENSITIVITY A, DOI [10.1002/9780470725184, DOI 10.1002/9780470725184]
   Schellmann S, 2002, EMBO J, V21, P5036, DOI 10.1093/emboj/cdf524
   Schember I, 2022, CELLS-BASEL, V11, DOI 10.3390/cells11030510
   Simpson P, 2002, NAT REV GENET, V3, P907, DOI 10.1038/nrg947
   Sobol IM, 2001, MATH COMPUT SIMULAT, V55, P271, DOI 10.1016/S0378-4754(00)00270-6
   Stephan L, 2019, PLOS ONE, V14, DOI 10.1371/journal.pone.0211172
   STEPHENS MA, 1974, J AM STAT ASSOC, V69, P730, DOI 10.2307/2286009
   Stracke R, 2001, CURR OPIN PLANT BIOL, V4, P447, DOI 10.1016/S1369-5266(00)00199-0
   Szymanski DB, 1998, DEVELOPMENT, V125, P1161
   Tominaga R, 2008, DEVELOPMENT, V135, P1335, DOI 10.1242/dev.017947
   Tominaga-Wada R, 2012, BIOSCI BIOTECH BIOCH, V76, P883, DOI 10.1271/bbb.110811
   TURING AM, 1990, B MATH BIOL, V52, P153, DOI 10.1007/BF02459572
   van Nocker S, 2003, BMC GENOMICS, V4, DOI 10.1186/1471-2164-4-50
   Vandesompele J, 2002, GENOME BIOL, V3, DOI 10.1186/gb-2002-3-7-research0034
   Wada T, 1997, SCIENCE, V277, P1113, DOI 10.1126/science.277.5329.1113
   Wang SC, 2007, DEVELOPMENT, V134, P3873, DOI 10.1242/dev.009597
   Wang SC, 2008, PLANT CELL PHYSIOL, V49, P1792, DOI 10.1093/pcp/pcn159
   Wang SC, 2008, BMC PLANT BIOL, V8, DOI 10.1186/1471-2229-8-81
   Wester K, 2009, DEVELOPMENT, V136, P1487, DOI 10.1242/dev.021733
   Willing EM, 2015, NAT PLANTS, V1, P1, DOI [10.1038/NPLANTS.2014.23, 10.1038/nplants.2014.23]
   Zhang BP, 2017, PLANTS-BASEL, V6, DOI 10.3390/plants6040065
   Zhang F, 2003, DEVELOPMENT, V130, P4859, DOI 10.1242/dev.00681
   Zhao M, 2008, DEVELOPMENT, V135, P1991, DOI 10.1242/dev.016873
   Zimmermann IM, 2004, PLANT J, V40, P22, DOI 10.1111/j.1365-313X.2004.02183.x
NR 67
TC 0
Z9 0
U1 1
U2 1
PU FRONTIERS MEDIA SA
PI LAUSANNE
PA AVENUE DU TRIBUNAL FEDERAL 34, LAUSANNE, CH-1015, SWITZERLAND
SN 1664-462X
J9 FRONT PLANT SCI
JI Front. Plant Sci.
PD JAN 4
PY 2023
VL 13
AR 1086004
DI 10.3389/fpls.2022.1086004
PG 12
WC Plant Sciences
WE Science Citation Index Expanded (SCI-EXPANDED)
SC Plant Sciences
GA 7W2KH
UT WOS:000913341800001
PM 36684738
OA Green Published, gold
DA 2023-07-11
ER

PT J
AU Saarela, JM
   Sokoloff, PC
   Gillespie, LJ
   Bull, RD
AF Saarela, Jeffery M.
   Sokoloff, Paul C.
   Gillespie, Lynn J.
   Bull, Roger D.
TI Vascular plant biodiversity of Katannilik Territorial Park, Kimmirut and
   vicinity on Baffin Island, Nunavut, Canada: an annotated checklist of an
   Arctic flora
SO PHYTOKEYS
LA English
DT Article
DE Canadian Heritage River; Nicholas Polunin Soper River; floristics;
   herbarium specimens; Joseph Dewey Soper; Malte Oscar Malte
ID NORTHWEST-TERRITORIES; TAXONOMIC REVISION; VEGETATION CHANGE; SHRUB
   EXPANSION; CLIMATE-CHANGE; LAKE HARBOR; TREE-LINE; TUNDRA; SENSITIVITY;
   GROWTH
AB The Arctic ecozone is undergoing a rapid transformation in response to climate change. Establishing a baseline of current Arctic biodiversity is necessary to be able to track changes in species diversity and distribution over time. Here, we report a vascular plant floristic study of Katannilik Territorial Park, Kimmirut and vicinity within Circumpolar Arctic Bioclimate Subzone D on southern Baffin Island, Nunavut, Canada. We compiled a dataset of 1596 collections gathered in the study area throughout the last century, including 838 we made in 2012. The vascular flora comprises 35 families, 98 genera, 211 species, two nothospecies and seven infraspecific taxa. We newly recorded 51 taxa in 22 families in the study area: Erigeron eriocephalus, Taraxacum holmenianum (Asteraceae), Draba arctica, D. fladnizensis, D. lactea (Brassicaceae), Campanula rotundifolia (Campanulaceae), Arenaria longipedunculata, Honckenya peploides subsp. diffusa, Sabulina rossii, Silene uralensis subsp. uralensis, Viscaria alpina (Caryophyllaceae), Carex brunnescens subsp. brunnescens, C. krausei, C. microglochin, C. subspathacea, C. williamsii, Eriophorum scheuchzeri subsp. arcticum (Cyperaceae), Andromeda polifolia, Orthilia secunda subsp. obtusata (Ericaceae), Oxytropis podocarpa (Fabaceae), Luzula groenlandica (Juncaceae), Triglochin palustris (Juncaginaceae), Utricularia ochroleuca (Lentibulariaceae), Huperzia continentalis (Lycopodiaceae), Montia fontana (Montiaceae), Corallorhiza trifida, Platanthera obtusata subsp. obtusata (Orchidaceae), Hippuris lanceolata, H. vulgaris, Plantago maritima (Plantaginaceae), Calamagrostis neglecta subsp. groenlandica, C. purpurascens, Festuca prolifera var. lasiolepis, F. rubra subsp. rubra, F. rubra subsp. arctica, Hordeum jubatum subsp. jubatum, Leymus mollis subsp. mollis, L. mollis subsp. villosissimus, Puccinellia vaginata (Poaceae), Primula egaliksensis (Primulaceae), Cryptogramma stelleri (Pteridaceae), Coptidium x spitsbergense (Ranunculaceae), Potentilla crantzii, P. hyparctica subsp. hyparctica, Rubus chamaemorus, Sibbaldia procumbens (Rosaceae), Salix fuscescens (Salicaceae), Micranthes foliolosa, M. nivalis, M. tenuis (Saxifragaceae) and Woodsia alpina (Woodsiaceae). We recorded 196 taxa in Katannilik Territorial Park (191 species, three infraspecific taxa and two nothospecies); 145 of these taxa are first records for the park. We recorded 170 taxa in Kimmirut and vicinity (166 species, three infraspecific taxa and one nothospecies) in Kimmirut and vicinity; 15 of these taxa are first records for Kimmirut and vicinity. All study area species are native, except two grasses that grew in Kimmirut: F. rubra subsp. rubra, which may have been seeded and Hordeumjubatum subsp. jubatum, of unknown origin. We summarize the distribution on Baffin Island for each taxon recorded in the study area, including several unpublished southern Baffin Island records.
C1 [Saarela, Jeffery M.; Sokoloff, Paul C.; Gillespie, Lynn J.; Bull, Roger D.] Canadian Museum Nat, Ctr Arctic Knowledge & Explorat, Ottawa, ON, Canada.
   [Saarela, Jeffery M.; Sokoloff, Paul C.; Gillespie, Lynn J.; Bull, Roger D.] Canadian Museum Nat, Bot Sect, Ottawa, ON, Canada.
RP Saarela, JM (通讯作者)，Canadian Museum Nat, Ctr Arctic Knowledge & Explorat, Ottawa, ON, Canada.; Saarela, JM (通讯作者)，Canadian Museum Nat, Bot Sect, Ottawa, ON, Canada.
EM jsaarela@nature.ca
FU Canadian Museum of Nature
FX We thank Natural Resource Canada's Polar Continental Shelf Program and
   Nunavut Parks & Special Places for providing logistical support for this
   research; the Canadian Museum of Nature for funding this work; Qikiqtani
   Inuit Association for permitting access to Inuit Owned Land within our
   study area; Tommy Akavak, Louis-Philip Pothier and the Mayukalik Hunters
   & Trappers Association for supporting us in the field; Olof Ryding (C)
   for providing specimen images; and Ken Marr, Marco Pellegrini and an
   anonymous reviewer for their constructive comments on an earlier version
   of the manuscript.
CR Aiken S., 2007, FLORA CANADIAN ARCTI
   Aiken SG, 1990, FESCUE GRASSES CANAD, DOI [10.5962/bhl.title.59072, DOI 10.5962/BHL.TITLE.59072]
   [Anonymous], SOPER HERITAGE RIVER
   [Anonymous], SCI DATA, DOI 10.1038/sdata.2018.214
   [Anonymous], SPECIES CONCEPT HIGH
   Archambault A, 2013, TRANSCRIPTOME GENOME
   BALL CR, 1950, AM MIDL NAT, V43, P224, DOI 10.2307/2421893
   Ballinger TJ, 2021, NOAA TECHNICAL REPOR, P21, DOI [10.25923/53xd-9k68, DOI 10.25923/53XD-9K68]
   Barbera P, 2019, PHYTONEURON, V46, P1
   Beck PSA, 2011, ENVIRON RES LETT, V6, DOI 10.1088/1748-9326/6/4/045501
   BIRD C D, 1976, Journal of the Lepidopterists' Society, V30, P201
   Biskaborn BK, 2019, NAT COMMUN, V10, DOI 10.1038/s41467-018-08240-4
   Blake W, 1966, GEOLOGICAL SURVEY CA, V66-26, P1, DOI [10.4095/100944, DOI 10.4095/100944]
   Bliss LC, 1997, ECOSY WORLD, V3, P551
   Blondeau M, 2002, PROVANCHERIA, V28, P1
   Brouillet L, 2006, FLORA N AM N MEXICO, P239
   Brysting AK, 2000, TAXON, V49, P189, DOI 10.2307/1223835
   Buchwal A, 2020, P NATL ACAD SCI USA, V117, P33334, DOI 10.1073/pnas.2013311117
   Byng JW, 2016, BOT J LINN SOC, V181, P1, DOI 10.1111/boj.12385
   CALDER J. A., 1951, CANADIAN FIELD NAT, V65, P47
   Cape Dorset A., 2021, CLIMATE ID 2400635 C
   CAVM Team, 2003, CONSERVATION ARCTIC
   Cayouette Jacques, 2004, SIDA Contributions to Botany, V21, P791
   Cayouette Jacques, 2008, V108, P163
   Chmielewski JG, 1998, RHODORA, V100, P39
   COCKBURN RH, 1983, ARCTIC, V36, P232
   Cody WJ, 2005, CAN FIELD NAT, V119, P276, DOI 10.22621/cfn.v119i2.115
   Collins CG, 2021, NAT COMMUN, V12, DOI 10.1038/s41467-021-23841-2
   Cornelissen JHC, 2001, J ECOL, V89, P984, DOI 10.1111/j.1365-2745.2001.00625.x
   Crofts AL, 2018, ARCT SCI, V4, P485, DOI 10.1139/as-2017-0026
   CROW GE, 1978, RHODORA, V80, P1
   Dalton A, 2010, ARCTIC NATURALIST LI
   Daniels FJA, 2000, BERICHTE REINHOLD TU, V12, P131
   Darbyshire S. J., 2007, FLORA N AM N MEXICO, V24, P389
   Desjardins E, 2021, CHECK LIST, V17, P181, DOI 10.15560/17.1.181
   Desmet P, 2010, VAS CAN DATABASE VAS
   Edlund S, 1990, CANADAS MISSING DIME, P421
   EDLUND SA, 1989, ARCTIC, V42, P3
   Elven R, 2012, FLORA N AM 17 MAGNOL, P55
   Elven R, 2011, ANNOTATED CHECKLIST, V1.0
   Elven R, 2009, TAXON, V58, P985, DOI 10.1002/tax.583028
   Fleming Peggy, 1995, Castanea, V60, P283
   Flora of North America Editorial Committee, 2010, FLORA N AM N MEXICO, V7, P23
   Flora of North America Editorial Committee, 1993, FLORA N AM N MEXICO
   FORD BA, 1992, SYST BOT, V17, P620, DOI 10.2307/2419731
   Frost GV, 2021, NOAA TECHNICAL REPOR, P21, DOI [10.25923/8n78-wp73, DOI 10.25923/8N78-WP73]
   Gamm CM, 2018, J ECOL, V106, P640, DOI 10.1111/1365-2745.12882
   Gillespie LJ, 2015, PHYTOKEYS, V52, P23, DOI 10.3897/phytokeys.52.8721
   Gould J, 1997, CAN FIELD NAT, V111, P471
   Gould WA, 1997, CAN J BOT, V75, P1748, DOI 10.1139/b97-889
   Government of Canada, 2022, IN NUN POL
   Government of Nunavut, 2022, DEP ENV PARKS SPEC P
   Grice JD, 1983, ROCKS MINERALS, V58, P12, DOI [10.1080/00357529.1983.11764508, DOI 10.1080/00357529.1983.11764508]
   Hay SG, 2013, FLORE NORDIQUE QUEBE, V1, P381
   Hay SG, 2013, FLORE NORDIQUE QUEBE, V1, P275
   Hodgson D.A, 2005, GEOL SURV CAN BULL, V582, DOI DOI 10.4095/216570
   HOGARTH DD, 1971, CAN J EARTH SCI, V8, P1210, DOI 10.1139/e71-112
   Iqaluit A, 2021, CLIMATE ID 2402590 C
   Johansen F, 1934, CAN FIELD NAT, V48, P126
   Kellogg E. A, 2015, FAMILIES GENERA VASC, V13, P1, DOI DOI 10.1007/978-3-319-15332-2
   Kirschner J., 2002, AUST BIOL RESOUR STU, V7, P1
   Laird and Associates, 2004, SOPER HERITAGE RIVER
   Lammers T.G., 2007, WORLD CHECKLIST BIBL
   Malte MO, 1934, RHODORA, V36, P172
   Marr Kendrick L., 2011, Madrono, V58, P214, DOI 10.3120/0024-9637-58.4.214
   Marr KL, 2007, FLORA N AM N MEXICO, P706
   Maxwell MS, 1973, ARCHAEOLOGY LAKE HAR, DOI [10.2307/j.ctv173rb, DOI 10.2307/J.CTV173RB]
   MAYCOCK PF, 1966, ARCTIC, V19, P114
   McLAREN IAN A., 1964, CAN FIELD NATUR, V78, P70
   Meier WN, 2021, ARCTIC REPORT CARD 2, P21, DOI [10.25923/y2wd, DOI 10.25923/Y2WD]
   Meltofte H, 2013, ARCTIC BIODIVERSITY, P310
   Milne SB., 2016, OXFORD HDB PREHISTOR, P393, DOI [10.1093/oxfordhb/9780199766956.013.39, DOI 10.1093/OXFORDHB/9780199766956.013.39]
   Moffat ND, 2016, ARCT ANTARCT ALP RES, V48, P581, DOI 10.1657/AAAR0015-063
   Mori N., 2020, PROC IEEE 4 ELECT DE, P1
   Morton J.K., 2005, FLORA N AM N MEXICO, V5, P166
   Mudryk L, 2021, NOAA TECHNICAL REPOR, P21, DOI [10.25923/16xy-9h55, DOI 10.25923/16XY-9H55]
   Myers-Smith IH, 2015, NAT CLIM CHANGE, V5, P887, DOI [10.1038/NCLIMATE2697, 10.1038/nclimate2697]
   Myers-Smith IH, 2011, ENVIRON RES LETT, V6, DOI 10.1088/1748-9326/6/4/045509
   Myers-Smith IH, 2011, AMBIO, V40, P610, DOI 10.1007/s13280-011-0168-y
   Niittynen P, 2020, P NATL ACAD SCI USA, V117, P21480, DOI 10.1073/pnas.2001254117
   Nunavut Parks & Special Places, 2008, KATANNILIK TERRITORI
   Pajunen AM, 2011, J VEG SCI, V22, P837, DOI 10.1111/j.1654-1103.2011.01285.x
   Panchen ZA, 2019, APPL PLANT SCI, V7, DOI 10.1002/aps3.1229
   Panchen ZA, 2017, ECOL EVOL, V7, P1325, DOI 10.1002/ece3.2702
   Payette S, 2013, FLORE NORDIQUE QUEBE, V1
   Payette S, 2015, FLORE NORDIQUE QUEBE, V2
   Payette S, 2018, FLORE NORDIQUE QUEBE, V3, DOI [10.2307/j.ctv1g2474z, DOI 10.2307/J.CTV1G2474Z]
   POLUNIN N, 1951, J ECOL, V39, P308, DOI 10.2307/2257914
   Polunin N., 1940, NATL MUSEUM CANADA B, V92, P1
   POLUNIN NICHOLAS, 1939, RHODORA, V41, P37
   POLUNIN NICHOLAS, 1952, CANADIAN FIELD NAT, V66, P165
   POLUNIN NICHOLAS, 1948, NATION MUS CANADA MUS BULL, V104, P1
   Porsild A., 1980, VASCULAR PLANTS CONT
   Porsild AE, 1957, NATL MUSEUM CANADA B, V146, P1
   Porsild AE, 1964, NATL MUSEUM CANADA B, V146, P1
   Prevey J, 2017, GLOBAL CHANGE BIOL, V23, P2660, DOI 10.1111/gcb.13619
   Prevey JS, 2019, NAT ECOL EVOL, V3, P45, DOI 10.1038/s41559-018-0745-6
   Qikiqtani Inuit Association, 2013, QIK TRUTH COMM COMM
   Rees WG, 2020, GLOBAL CHANGE BIOL, V26, P3965, DOI 10.1111/gcb.15113
   Saarela JM, 2020, PHYTOTAXA, V471, P147, DOI 10.11646/phytotaxa.471.3.1
   Saarela JM, 2020, PHYTOKEYS, P1, DOI 10.3897/phytokeys.141.48810
   Saarela JM, 2017, PEERJ, V5, DOI 10.7717/peerj.2835
   Saarela JM, 2013, PHYTOTAXA, V102, P1
   Saarela JM, 2012, ARCTIC, V65, P1
   Schuettpelz E, 2016, J SYST EVOL, V54, P563, DOI 10.1111/jse.12229
   Schwarzenbach FH, 2010, BOT OBSERVATIONS PEN
   Sennikov AN, 2022, PHYTOTAXA, V531, P85, DOI 10.11646/phytotaxa.531.1.9
   Smith GW, 2014, HIST LEGAL STUDY SOV, V17, DOI 10.2307/j.ctv6gqr24
   Sokoloff Paul C., 2015, Canadian Field-Naturalist, V129, P24
   Solstad H, 2009, THESIS U OSLO OSLO
   Soper JD, 1936, GEOGR REV, V26, P426, DOI 10.2307/209048
   Soper JD, 1933, CANADIAN GEOGRAPHICA, V7, P102
   St-Onge M, 1996, GEOLOGICAL SURVEY CA, V1996-C, P63, DOI [10.4095/207444, DOI 10.4095/207444]
   Statistics Canada, 2017, STAT CAN CAT 98 316
   Stewart L, 2018, J BIOGEOGR, V45, P2576, DOI 10.1111/jbi.13434
   Sturm M, 2001, NATURE, V411, P546, DOI 10.1038/35079180
   Tape K, 2006, GLOBAL CHANGE BIOL, V12, P686, DOI 10.1111/j.1365-2486.2006.01128.x
   Testo W, 2016, SYST BOT, V41, P894, DOI 10.1600/036364416X693982
   Tkach N, 2020, TAXON, V69, P234, DOI 10.1002/tax.12204
   Trans Canada Trail, 2021, T CANADA TRAIL
   Vowles T, 2019, J ECOL, V107, P650, DOI 10.1111/1365-2745.13081
   Walker DA, 2005, J VEG SCI, V16, P267, DOI 10.1111/j.1654-1103.2005.tb02365.x
   Walker DA, 2002, INT J REMOTE SENS, V23, P4551, DOI 10.1080/01431160110113854
   Wasowicz P, 2020, AMBIO, V49, P693, DOI 10.1007/s13280-019-01296-6
   Wiegleb G, 2017, PHYTOTAXA, V319, P1, DOI 10.11646/phytotaxa.319.1.1
   Wilson SD, 2009, GLOBAL CHANGE BIOL, V15, P1676, DOI 10.1111/j.1365-2486.2009.01896.x
   Zhang WX, 2013, ENVIRON RES LETT, V8, DOI 10.1088/1748-9326/8/3/034023
NR 127
TC 0
Z9 0
U1 8
U2 8
PU PENSOFT PUBLISHERS
PI SOFIA
PA 12 PROF GEORGI ZLATARSKI ST, SOFIA, 1700, BULGARIA
SN 1314-2011
EI 1314-2003
J9 PHYTOKEYS
JI PhytoKeys
PD JAN 4
PY 2023
IS 217
BP 1
EP 135
DI 10.3897/phytokeys.217.90573
PG 135
WC Plant Sciences
WE Science Citation Index Expanded (SCI-EXPANDED)
SC Plant Sciences
GA 7Z9LB
UT WOS:000915871300001
PM 36760228
OA Green Submitted, gold, Green Published
DA 2023-07-11
ER

PT J
AU Aguirrebengoa, M
   Muller, C
   Hamback, PA
   Gonzalez-Megias, A
AF Aguirrebengoa, Martin
   Mueller, Caroline
   Hamback, Peter A.
   Gonzalez-Megias, Adela
TI Density-Dependent Effects of Simultaneous Root and Floral Herbivory on
   Plant Fitness and Defense
SO PLANTS-BASEL
LA English
DT Article
DE Brassicaceae; resistance; tolerance; compensation; density-dependence;
   plant defense; belowground-aboveground; insect herbivory; semiarid;
   transgenerational effects
ID MEDIATED INTERACTIONS; INSECT HERBIVORY; EGG DEPOSITION; GROWTH;
   RESISTANCE; RESPONSES; TOLERANCE; EVOLUTION; CONSEQUENCES; POLLINATION
AB Plants are attacked by multiple herbivores, and depend on a precise regulation of responses to cope with a wide range of antagonists. Simultaneous herbivory can occur in different plant compartments, which may pose a serious threat to plant growth and reproduction. In particular, plants often face co-occurring root and floral herbivory, but few studies have focused on such interactions. Here, we investigated in the field the combined density-dependent effects of root-chewing cebrionid beetle larvae and flower-chewing pierid caterpillars on the fitness and defense of a semiarid Brassicaceae herb. We found that the fitness impact of both herbivore groups was independent and density-dependent. Increasing root herbivore density non-significantly reduced plant fitness, while the relationship between increasing floral herbivore density and the reduction they caused in both seed number and seedling emergence was non-linear. The plant defensive response was non-additive with regard to the different densities of root and floral herbivores; high floral herbivore density provoked compensatory investment in reproduction, and this tolerance response was combined with aboveground chemical defense induction when also root herbivore density was high. Plants may thus prioritize specific trait combinations in response to varying combined below- and aboveground herbivore densities to minimize negative impacts on fitness.
C1 [Aguirrebengoa, Martin; Gonzalez-Megias, Adela] Univ Granada, Dept Zool, Granada 18071, Spain.
   [Mueller, Caroline] Bielefeld Univ, Dept Chem Ecol, D-33615 Bielefeld, Germany.
   [Hamback, Peter A.] Stockholm Univ, Dept Ecol Environm & Plant Sci, S-10691 Stockholm, Sweden.
C3 University of Granada; University of Bielefeld; Stockholm University
RP Aguirrebengoa, M; Gonzalez-Megias, A (通讯作者)，Univ Granada, Dept Zool, Granada 18071, Spain.
EM martin.agirre@gmail.com; adelagm@ugr.es
RI ; Muller, Caroline/G-5073-2011
OI Aguirrebengoa, Martin/0000-0002-2019-790X; Muller,
   Caroline/0000-0002-8447-534X
CR Abdalsamee MK, 2015, ECOL ENTOMOL, V40, P258, DOI 10.1111/een.12182
   Adler LS, 2012, ECOL LETT, V15, P1140, DOI 10.1111/j.1461-0248.2012.01838.x
   Aguirrebengoa M, 2021, OECOLOGIA, V195, P971, DOI 10.1007/s00442-021-04885-z
   Aguirrebengoa M, 2020, ECOSPHERE, V11, DOI 10.1002/ecs2.3127
   Aguirrebengoa M, 2018, PLOS ONE, V13, DOI 10.1371/journal.pone.0207553
   [Anonymous], 2016, CAUSE CORRELATION BI
   Arendt JD, 1997, Q REV BIOL, V72, P149, DOI 10.1086/419764
   Auge GA, 2017, NEW PHYTOL, V216, P343, DOI 10.1111/nph.14495
   Balao F, 2018, PLANT BIOLOGY, V20, P38, DOI 10.1111/plb.12594
   Bates D, 2015, J STAT SOFTW, V67, P1, DOI 10.18637/jss.v067.i01
   Bekaert M, 2012, NEW PHYTOL, V196, P596, DOI 10.1111/j.1469-8137.2012.04302.x
   Boaventura MG, 2022, NEW PHYTOL, V233, P132, DOI 10.1111/nph.17670
   Bonenfant C, 2009, ADV ECOL RES, V41, P313, DOI 10.1016/S0065-2504(09)00405-X
   Breadmore KN, 1998, ACTA OECOL, V19, P501, DOI 10.1016/S1146-609X(99)80004-6
   Brown V.K., 1990, Advances in Ecological Research, V20, P1, DOI 10.1016/S0065-2504(08)60052-5
   Bukovinszky T, 2009, OECOLOGIA, V160, P299, DOI 10.1007/s00442-009-1308-y
   Campos ML, 2016, NAT COMMUN, V7, DOI 10.1038/ncomms12570
   Caruso CM, 2019, EVOLUTION, V73, P4, DOI 10.1111/evo.13639
   Donohue K, 2010, ANNU REV ECOL EVOL S, V41, P293, DOI 10.1146/annurev-ecolsys-102209-144715
   Ehrlen J, 2003, AM NAT, V162, P796, DOI 10.1086/379350
   EHRLICH PR, 1964, EVOLUTION, V18, P586, DOI 10.2307/2406212
   Erb M, 2013, J EXP BOT, V64, P1295, DOI 10.1093/jxb/ert007
   Erb M, 2009, TRENDS PLANT SCI, V14, P653, DOI 10.1016/j.tplants.2009.08.006
   Eschtruth AK, 2009, CONSERV BIOL, V23, P388, DOI 10.1111/j.1523-1739.2008.01122.x
   Fei MH, 2016, PLOS ONE, V11, DOI 10.1371/journal.pone.0149539
   Fornoni J, 2004, EVOLUTION, V58, P1685, DOI 10.1111/j.0014-3820.2004.tb00454.x
   Frame D, 2003, TAXON, V52, P681, DOI 10.2307/3647343
   Garcia LC, 2019, ECOLOGY, V100, DOI 10.1002/ecy.2585
   Gomez JM, 1996, J ARID ENVIRON, V33, P425, DOI 10.1006/jare.1996.0078
   Megias AG, 2010, J ANIM ECOL, V79, P923, DOI 10.1111/j.1365-2656.2010.01681.x
   Gonzalez-Browne C, 2016, PLOS ONE, V11, DOI 10.1371/journal.pone.0146437
   Gonzalez-Megias A, 2016, J ANIM ECOL, V85, P283, DOI 10.1111/1365-2656.12453
   Gonzalez-Megias A, 2012, PHILOS T R SOC B, V367, P3115, DOI 10.1098/rstb.2011.0346
   Grueber CE, 2011, J EVOLUTION BIOL, V24, P699, DOI 10.1111/j.1420-9101.2010.02210.x
   Gutterman Y., 2000, Seeds: the ecology of regeneration in plant communities, P59, DOI 10.1079/9780851994321.0059
   Halekoh U, 2006, J STAT SOFTW, V15, P1, DOI 10.18637/jss.v015.i02
   Harrison XA, 2014, PEERJ, V2, DOI 10.7717/peerj.616
   Herman JJ, 2011, FRONT PLANT SCI, V2, DOI 10.3389/fpls.2011.00102
   HERMS DA, 1992, Q REV BIOL, V67, P283, DOI 10.1086/417659
   Holeski LM, 2012, TRENDS ECOL EVOL, V27, P618, DOI 10.1016/j.tree.2012.07.011
   Howe GA, 2008, ANNU REV PLANT BIOL, V59, P41, DOI 10.1146/annurev.arplant.59.032607.092825
   Huot B, 2014, MOL PLANT, V7, P1267, DOI 10.1093/mp/ssu049
   Irwin RE, 2006, AM J BOT, V93, P64, DOI 10.3732/ajb.93.1.64
   Johnson SN, 2016, NEW PHYTOL, V210, P413, DOI 10.1111/nph.13807
   Johnson SN, 2012, ECOLOGY, V93, P2208, DOI 10.1890/11-2272.1
   Kant MR, 2015, ANN BOT-LONDON, V115, P1015, DOI 10.1093/aob/mcv054
   Kaplan I, 2007, ECOL LETT, V10, P977, DOI 10.1111/j.1461-0248.2007.01093.x
   Kessler A, 2009, FUNCT ECOL, V23, P901, DOI 10.1111/j.1365-2435.2009.01639.x
   Koda R, 2011, FOREST ECOL MANAG, V262, P432, DOI 10.1016/j.foreco.2011.04.009
   Kroes A, 2015, PLANT CELL PHYSIOL, V56, P98, DOI 10.1093/pcp/pcu150
   Lefcheck JS, 2016, METHODS ECOL EVOL, V7, P573, DOI 10.1111/2041-210X.12512
   Lesser MR, 2019, FOREST ECOL MANAG, V448, P395, DOI 10.1016/j.foreco.2019.06.013
   Lozano-Duran R, 2015, TRENDS PLANT SCI, V20, P12, DOI 10.1016/j.tplants.2014.09.003
   Lucas-Barbosa D, 2014, J CHEM ECOL, V40, P621, DOI 10.1007/s10886-014-0454-9
   Marquis R. J., 1992, Plant resistance to herbivores and pathogens: ecology, evolution, and genetics., P301
   MASTERS GJ, 1993, OIKOS, V66, P148, DOI 10.2307/3545209
   MASTERS GJ, 1995, ECOL RES, V10, P125, DOI 10.1007/BF02347934
   Mauricio R, 1997, ECOLOGY, V78, P1301, DOI 10.1890/0012-9658(1997)078[1301:VITDSO]2.0.CO;2
   Mauricio R, 1997, EVOLUTION, V51, P1435, DOI 10.1111/j.1558-5646.1997.tb01467.x
   McCall AC, 2006, ECOL LETT, V9, P1351, DOI 10.1111/j.1461-0248.2006.00975.x
   McCall AC, 2010, J ECOL, V98, P985, DOI 10.1111/j.1365-2745.2010.01693.x
   Mithen R, 2010, PHYTOCHEMISTRY, V71, P2074, DOI 10.1016/j.phytochem.2010.09.017
   Moles Angela T., 2008, P217
   Moreira X, 2019, ECOLOGY, V100, DOI 10.1002/ecy.2707
   Morris WF, 2007, ECOLOGY, V88, P1021, DOI 10.1890/06-0442
   Mostafa S, 2022, INT J MOL SCI, V23, DOI 10.3390/ijms23137031
   Munzbergova Z, 2020, INSECTS, V11, DOI 10.3390/insects11120865
   Muola A, 2010, J EVOLUTION BIOL, V23, P2185, DOI 10.1111/j.1420-9101.2010.02077.x
   Nunez-Farfan J, 2007, ANNU REV ECOL EVOL S, V38, P541, DOI 10.1146/annurev.ecolsys.38.091206.095822
   Ohgushi T, 2008, ENTOMOL EXP APPL, V128, P217, DOI 10.1111/j.1570-7458.2008.00705.x
   OLESEN JM, 1992, FLORA, V187, P9
   Pan W, 2001, BIOMETRICS, V57, P120, DOI 10.1111/j.0006-341X.2001.00120.x
   Parry D, 2003, ECOLOGY, V84, P1768, DOI 10.1890/0012-9658(2003)084[1768:ROAIFA]2.0.CO;2
   Pashalidou FG, 2015, ECOL LETT, V18, P927, DOI 10.1111/ele.12470
   Pashalidou FG, 2015, ECOL ENTOMOL, V40, P444, DOI 10.1111/een.12208
   Pekar S, 2018, ETHOLOGY, V124, P86, DOI 10.1111/eth.12713
   Ponzio C, 2017, PLANT CELL ENVIRON, V40, P1356, DOI 10.1111/pce.12926
   Poveda K, 2005, OIKOS, V108, P503, DOI 10.1111/j.0030-1299.2005.13664.x
   Poveda K, 2003, OECOLOGIA, V135, P601, DOI 10.1007/s00442-003-1228-1
   R Core Team, 2021, R LANG ENV STAT COMP
   Ramirez RA, 2016, ECOSPHERE, V7, DOI 10.1002/ecs2.1218
   Robert CAM, 2014, PLANT CELL ENVIRON, V37, P2613, DOI 10.1111/pce.12359
   Roddy AB, 2021, NEW PHYTOL, V229, P665, DOI 10.1111/nph.16823
   Rusman Q, 2022, NEW PHYTOL, V233, P2548, DOI 10.1111/nph.17931
   Rusman Q, 2019, TRENDS PLANT SCI, V24, P725, DOI 10.1016/j.tplants.2019.04.007
   Schwachtje J, 2008, PLANT PHYSIOL, V146, P845, DOI 10.1104/pp.107.112490
   Siemens DH, 1996, ENVIRON ENTOMOL, V25, P1344, DOI 10.1093/ee/25.6.1344
   SIMMS EL, 1987, AM NAT, V130, P570, DOI 10.1086/284731
   Smallegange RC, 2007, J CHEM ECOL, V33, P1831, DOI 10.1007/s10886-007-9350-x
   Sobrino Vesperinas E., 1993, FLORA IBERICA VOL 4, VIV, P337
   Soler R, 2012, J CHEM ECOL, V38, P755, DOI 10.1007/s10886-012-0104-z
   Stamp N, 2003, Q REV BIOL, V78, P23, DOI 10.1086/367580
   Stephens AEA, 2013, P ROY SOC B-BIOL SCI, V280, DOI 10.1098/rspb.2012.2756
   Strauss SY, 2014, OIKOS, V123, P257, DOI 10.1111/j.1600-0706.2013.01093.x
   Strauss SY, 2004, ANNU REV ECOL EVOL S, V35, P435, DOI 10.1146/annurev.ecolsys.35.112202.130215
   Strauss SY, 2004, J ECOL, V92, P132, DOI 10.1111/j.1365-2745.2004.00843.x
   terHorst CP, 2018, AM NAT, V191, P368, DOI 10.1086/695835
   Torices R, 2018, NAT COMMUN, V9, DOI 10.1038/s41467-018-04378-3
   Veyrat N, 2016, J ECOL, V104, P591, DOI 10.1111/1365-2745.12526
   Vicari M, 2018, SCI NAT-HEIDELBERG, V105, DOI 10.1007/s00114-018-1590-9
   West NM, 2018, OECOLOGIA, V186, P495, DOI 10.1007/s00442-017-4027-9
   White AC, 2016, J EXP BOT, V67, P31, DOI 10.1093/jxb/erv447
   Wise MJ, 2008, EVOL ECOL, V22, P19, DOI 10.1007/s10682-007-9156-x
   Wood SN, 2004, J AM STAT ASSOC, V99, P673, DOI 10.1198/016214504000000980
   Xiao LF, 2021, P ROY SOC B-BIOL SCI, V288, DOI 10.1098/rspb.2021.0320
   Yang DL, 2012, P NATL ACAD SCI USA, V109, pE1192, DOI 10.1073/pnas.1201616109
   Yin JJ, 2019, ECOL LETT, V22, P1976, DOI 10.1111/ele.13373
   Zust T, 2017, ANNU REV PLANT BIOL, V68, P513, DOI 10.1146/annurev-arplant-042916-040856
   Zvereva EL, 2012, OECOLOGIA, V169, P441, DOI 10.1007/s00442-011-2210-y
NR 109
TC 0
Z9 0
U1 8
U2 8
PU MDPI
PI BASEL
PA ST ALBAN-ANLAGE 66, CH-4052 BASEL, SWITZERLAND
EI 2223-7747
J9 PLANTS-BASEL
JI Plants-Basel
PD JAN
PY 2023
VL 12
IS 2
AR 283
DI 10.3390/plants12020283
PG 17
WC Plant Sciences
WE Science Citation Index Expanded (SCI-EXPANDED)
SC Plant Sciences
GA 8Q4PJ
UT WOS:000927190700001
PM 36678999
OA Green Published, gold
DA 2023-07-11
ER

PT J
AU Benito, P
   Ligorio, D
   Bellon, J
   Yenush, L
   Mulet, JM
AF Benito, Patricia
   Ligorio, Daniele
   Bellon, Javier
   Yenush, Lynne
   Mulet, Jose M.
TI Use of Yucca (Yucca schidigera) Extracts as Biostimulants to Promote
   Germination and Early Vigor and as Natural Fungicides
SO PLANTS-BASEL
LA English
DT Article
DE Yucca schidigera; Brassica oleracea; biostimulants; early vigor; natural
   fungicides; salt stress; drought stress; germination
ID WATER-STRESS; SAPONINS; HOMEOSTASIS; TOLERANCE; CULTIVARS; SALINITY;
   WHEAT; SALT
AB Climate change is increasing drought and salinity in many cultivated areas, therefore threatening food production. There is a great demand for novel agricultural inputs able to maintain yield under the conditions imposed by the anthropogenic global warming. Biostimulants have been proposed as a useful tool to achieve this objective. We have investigated the biostimulant effect of different yucca (Yucca schidigera) extracts on plant growth at different stages of development under different abiotic stress conditions. The extracts were tested in the model plant Arabidopsis thaliana, and in three different crops; tomato (Solanum lycopersicum var microtom), broccoli (Brassica oleracea var. italica) and lettuce (Lactuca sativa var romana). We have found that the investigated extracts are able to promote germination and early vigor under drought/osmotic and salt stress induced either by sodium chloride or lithium chloride. This effect is particularly strong in Arabidopsis thaliana and in the Brassicaceae broccoli. We have also determined using antibiograms against the model yeast Saccharomyces cerevisiae that the evaluated extracts may be used also as a natural fungicide. The results in this report show that yucca extracts may be used to enhance early vigor in some crops and as a natural fungicide, providing a new and useful tool for farmers.
C1 [Benito, Patricia; Ligorio, Daniele; Yenush, Lynne; Mulet, Jose M.] Univ Politecn Valencia, CSIC, Inst Biol Mol & Celular Plantas IBMCP, Valencia 46022, Spain.
   [Benito, Patricia; Bellon, Javier] Cald Iber, SLU Llobateras 23-25, Barcelona 08210, Spain.
C3 Consejo Superior de Investigaciones Cientificas (CSIC); Universitat
   Politecnica de Valencia; CSIC-UPV - Instituto de Biologia Molecular y
   Celular de Plantas (IBMCP)
RP Mulet, JM (通讯作者)，Univ Politecn Valencia, CSIC, Inst Biol Mol & Celular Plantas IBMCP, Valencia 46022, Spain.
EM jmmulet@ibmcp.upv.es
RI Yenush, Lynne/J-8815-2014; Mulet, Jose Miguel/B-9063-2016
OI Yenush, Lynne/0000-0001-8589-7002; Mulet, Jose
   Miguel/0000-0002-9087-3838
FU CDTI program [EXP 00137666/IDI-20210456]; CALDIC Iberica S.L.;
   Universitat Politecnica de Valencia
FX This research was funded by the CDTI program project EXP
   00137666/IDI-20210456. awarded to CALDIC Iberica S.L. and the research
   contract. "DESARROLLO DE FORMULADOS BIOESTIMULANTES Y BIOFERTILIZANTES
   INNOVADORES DE ORIGEN NATURAL (CALBIO) DESTINADOS A LA AGRICULTURA
   CONVENCIONAL Y ECOLOGICA. ESTUDIO CIENTIFICO DE EFECTOS SINERGICOS ENTRE
   BIOACTIVOS MICROBIANOS Y NO MICROBIANOS" Between CALDIC Iberica S.L. and
   Universitat Politecnica de Valencia. The APC was funded by the afore
   mentioned research contract.
CR Adegbeye MJ, 2019, J CLEAN PROD, V239, DOI 10.1016/j.jclepro.2019.118074
   Benito P, 2022, PLANT METHODS, V18, DOI 10.1186/s13007-022-00943-6
   Bhupenchandra I, 2022, FRONT PLANT SCI, V13, DOI 10.3389/fpls.2022.967665
   Bingham R., 1975, J APPL NUTR, V17, P45
   Bishop J., 1994, BR CACTUS SUCCUL J, V12, P138
   Cheeke P. R., 2005, Feedstuffs, V77, P11
   Cheeke P R, 2006, J Inflamm (Lond), V3, P6
   Cheeke PR, 2000, PR PHYT SOC, V45, P241
   Chevilly S, 2021, BMC PLANT BIOL, V21, DOI 10.1186/s12870-021-03263-4
   Chevilly S, 2021, J AGR FOOD CHEM, V69, P10394, DOI 10.1021/acs.jafc.1c03421
   Chiaiese P, 2018, FRONT PLANT SCI, V9, DOI 10.3389/fpls.2018.01782
   Colla G, 2015, SCI HORTIC-AMSTERDAM, V196, P1, DOI 10.1016/j.scienta.2015.10.044
   Das Laha S, 2020, J PLANT PHYSIOL, V255, DOI 10.1016/j.jplph.2020.153293
   Deolu-Ajayi AO, 2022, PLANT CELL ENVIRON, V45, P2537, DOI 10.1111/pce.14391
   du Jardin P, 2015, SCI HORTIC-AMSTERDAM, V196, P3, DOI 10.1016/j.scienta.2015.09.021
   Ghazghazi H, 2022, J SUSTAIN FOREST, V41, P878, DOI 10.1080/10549811.2022.2048263
   IPCC Climate Change and Land Ice, 2017, SPECIAL REPORT CLIMA
   Jiang XG, 2018, CHEMOSPHERE, V204, P243, DOI 10.1016/j.chemosphere.2018.04.044
   Katsunuma Yu, 2000, Animal Science Journal, V71, P164
   Kaymakanova M, 2009, BIOTECHNOL BIOTEC EQ, V23, P326, DOI 10.1080/13102818.2009.10818430
   Khajeh-Hosseini M, 2003, SEED SCI TECHNOL, V31, P715, DOI 10.15258/sst.2003.31.3.20
   La Torre A, 2019, EUR J PLANT PATHOL, V155, P769, DOI 10.1007/s10658-019-01804-0
   Layard E.L., 1880, NATURE, V22, P606, DOI [10.1038/022606d0, DOI 10.1038/022606D0]
   Locascio A, 2019, PLANT PHYSIOL, V181, P1277, DOI 10.1104/pp.19.00224
   Lortkipanidze R., 2021, SCI REV, V3, P1, DOI [10.31435/rsglobal_sr/30072021/7630, DOI 10.31435/RSGLOBAL_SR/30072021/7630]
   Ma Y, 2020, FRONT PLANT SCI, V11, DOI 10.3389/fpls.2020.591911
   Mao HL, 2010, LIVEST SCI, V129, P56, DOI 10.1016/j.livsci.2009.12.011
   Marschner H., 1995, MINERAL NUTR HIGHER, V2nd
   Mulet JM, 2018, METODE SCI STUD J, P173, DOI 10.7203/metode.8.9984
   Muhie SH, 2023, J PLANT GROWTH REGUL, V42, P2698, DOI 10.1007/s00344-022-10738-7
   Mulet JM, 2004, YEAST, V21, P569, DOI 10.1002/yea.1126
   Oleszek W, 2001, J AGR FOOD CHEM, V49, P4392, DOI 10.1021/jf010598+
   Park M., 2001, FERTILIZER IND
   Patane C, 2013, J AGRON CROP SCI, V199, P30, DOI 10.1111/j.1439-037X.2012.00531.x
   Piacente S, 2004, J NAT PROD, V67, P882, DOI 10.1021/np030369c
   Porcel R, 2018, PLANT CELL ENVIRON, V41, P2844, DOI 10.1111/pce.13416
   Qayyum A, 2011, AFR J BIOTECHNOL, V10, P14038, DOI 10.5897/AJB11.2220
   Queiroz M. S., 2019, Journal of Agricultural Science (Toronto), V11, P310
   Rebolledo MC, 2013, FUNCT PLANT BIOL, V40, P582, DOI 10.1071/FP12312
   Sanghamitra P., 2021, PLANT GENE, V28, DOI DOI 10.1016/J.PLGENE.2021.100338
   Saporta R, 2019, AGRONOMY-BASEL, V9, DOI 10.3390/agronomy9030143
   Serrano R, 1999, J EXP BOT, V50, P1023, DOI 10.1093/jexbot/50.suppl_1.1023
   Taibi K, 2014, NEW FOREST, V45, P603, DOI 10.1007/s11056-014-9423-y
   ter Steege MW, 2005, PLANT PHYSIOL, V139, P1078, DOI 10.1104/pp.105.063263
   del Toro GV, 2018, REV MEX ING QUIM, V17, P835, DOI 10.24275/uam/izt/dcbi/revmexingquim/2018v17n3/Valencia
   van Bruggen AHC, 2016, PEST MANAG SCI, V72, P30, DOI 10.1002/ps.4145
   Villarino L., 1985, P CONFERENCIA CIENTI, DOI 10.3/JQUERY-UI.JS
   Wang Y, 2000, J APPL MICROBIOL, V88, P887, DOI 10.1046/j.1365-2672.2000.01054.x
   Yigit N., 2016, WATER STRESS PLANTS, DOI DOI 10.5772/63197
   Zhang SK, 2020, MSYSTEMS, V5, DOI 10.1128/mSystems.00692-19
NR 50
TC 0
Z9 0
U1 4
U2 4
PU MDPI
PI BASEL
PA ST ALBAN-ANLAGE 66, CH-4052 BASEL, SWITZERLAND
EI 2223-7747
J9 PLANTS-BASEL
JI Plants-Basel
PD JAN
PY 2023
VL 12
IS 2
AR 274
DI 10.3390/plants12020274
PG 12
WC Plant Sciences
WE Science Citation Index Expanded (SCI-EXPANDED)
SC Plant Sciences
GA 8R2UW
UT WOS:000927752400001
PM 36678987
OA gold, Green Published
DA 2023-07-11
ER

PT J
AU Cid-Aguilar, S
   Lomeli-Flores, JR
   Rodriguez-Leyva, E
   Tamayo-Mejia, F
AF Cid-Aguilar, San Marino
   Lomeli-Flores, J. Refugio
   Rodriguez-Leyva, Esteban
   Tamayo-Mejia, Fernando
TI USE OF FRUCTOSE AND FLOWERING PLANTS TO ENHANCE Plutella xylostella
   CONTROL
SO REVISTA FITOTECNIA MEXICANA
LA English
DT Article
DE Index Diadegma insulare; Lobularia maritima; food supplements;
   integrated pest management
ID DIADEGMA-INSULARE HYMENOPTERA; DIAMONDBACK MOTH; FOOD SOURCES;
   BIOLOGICAL-CONTROL; ADULT NUTRITION; FLORAL NECTAR; LONGEVITY;
   ICHNEUMONIDAE; LEPIDOPTERA; HONEYDEW
AB Access to carbohydrates is essential for parasitoids to manifest their reproductive potential in the field. In commercial agroecosystems, carbohydrate sources are limited at different periods during the crop cycle, so these resources should be provided to favor the presence, permanence and activity of parasitoids. This study aimed to evaluate different supplements and the plant Lobularia maritime (Linnaeus, 1753) Desv. (Brassicaceae) as a food source for Diadegma insulare (Cresson, 1865) (Hymenoptera: Ichneumonidae) in the laboratory and field. In laboratory, carbohydrates increased the survival probability of D. insulare (X26 = 793, P <= 0.0001), compared to proteins and the control (water); with fructose, 75 % of the individuals survived for more than 22 days, while with water or protein, 100 % of the individuals died before the sixth day. In the field, the level of parasitism in plots where fructose was applied was almost double (82 %) compared to the control (42 %), and significant differences were recorded in the total number of parasitoids emerged (F5,24 = 3.35, P = 0.0194). Results suggest a high potential for using food supplements in biological control programs for P. xylostella.
C1 [Cid-Aguilar, San Marino; Lomeli-Flores, J. Refugio; Rodriguez-Leyva, Esteban] Clg Postgrad, Posgrado Fitosan Entomol & Acarol, Texcoco, Estado De Mexic, Mexico.
RP Lomeli-Flores, JR (通讯作者)，Clg Postgrad, Posgrado Fitosan Entomol & Acarol, Texcoco, Estado De Mexic, Mexico.
EM jrlomelif@hotmail.com
CR Azidah AA, 2000, B ENTOMOL RES, V90, P375, DOI 10.1017/S0007485300000511
   Bacca Tito, 2012, Bol. Cient. Mus. Hist. Nat. Univ. Caldas, V16, P89
   Balmer O, 2013, ECOL EVOL, V3, P2634, DOI 10.1002/ece3.658
   BOLTER CJ, 1983, P ENTOMOL SOC ONT, V114, P1
   Bujanos M. R., 2013, FOLLETO TECNICO NUM
   Furlong MJ, 2013, ANNU REV ENTOMOL, V58, P517, DOI 10.1146/annurev-ento-120811-153605
   Gourdine JS, 2003, J AGR URBAN ENTOMOL, V20, P1
[truncated: 1,118,097 more chars]
