# Supplementary material for: Research progress on Brassicaceae plants: a bibliometrics analysis
Source: Front Plant Sci. 2024 Jan 31;15:1285050. doi: 10.3389/fpls.2024.1285050 (PMC10864531; doi:10.3389/fpls.2024.1285050)
Supplement: Supplementary file 1 [file DataSheet_1.zip › input/download-501-1000.txt]

FN Clarivate Analytics Web of Science
VR 1.0
PT J
AU Zanetti, F
   Vamerali, T
   Mosca, G
AF Zanetti, F.
   Vamerali, T.
   Mosca, G.
TI Yield and oil variability in modern varieties of high-erucic winter
   oilseed rape (Brassica napus L. var. oleifera) and Ethiopian mustard
   (Brassica carinata A. Braun) under reduced agricultural inputs
SO INDUSTRIAL CROPS AND PRODUCTS
LA English
DT Article
DE Winter oilseed rape; Ethiopian mustard; Agricultural inputs; Nitrogen
   fertilization; Erucic acid; Fatty acid composition
ID TEMPERATURE; BIODIESEL; QUALITY; SOIL
AB Increasing interest in vegetable oils for use in green chemistry has stimulated research into high-erucic Brassicaceae species such as winter oilseed rape (Brassica napus L. var. oleifera) and Ethiopian mustard (Brassica carinata A. Braun). The objective of this study was to determine the yield response of recently released cultivars of these species under high and low production inputs. The varieties Maplus and Hearty of B. napus, and BRK1 of B. carinata were cultivated with autumn sowing in a large-scale field trial at the experimental farm of the University of Padova in Legnaro (NE Italy, 45 degrees 21'N). The genotypes were compared under high and low input management systems: high input was characterised by conventional soil tillage, chemical weed control, and high N-P-K fertilization, and low input by minimum tillage, mechanical weed control, and limited N-P-K fertilization.
   Oilseed rape varieties had greater seed yield than BRK1, and interactions with input level and cultivation year were significant. Maplus yielded most at high input (3.78 vs. 3.31 t ha(-1) DM at low; average of two years), whereas Hearty showed no significant differences between inputs (3.49 t ha(-1); average of years and inputs), indicating its better adaptability to extensive agricultural management. Yield performance of BRK1 B. carinata was very stable at varying agricultural managements, but not very high (2.73 t ha(-1) on average) - a fact that may limit its competitiveness with oilseed rape in autumn sowing, especially at higher latitudes. B. carinata was also more variable across the years than oilseed rape in terms of seed yield, oil content, and percentage of erucic acid. This was mainly due to the particular climatic conditions of the second year of the experiment (mild winter: hot, dry spring) which led to considerable winter elongation and pre-flowering, and later to incomplete seed filling. In these conditions, BRK1 had both lower oil seed content (36.7% vs. 47.1%) and erucic acid (41.3% vs. 49.1%) than oilseed rapes.
   In general, with few exceptions, the reduction in inputs did not affect either seed oil content or the amount of erucic acid, regardless of variety and year, but seed crude proteins were reduced mainly because of N shortage. (C) 2009 Elsevier B.V. All rights reserved.
C1 [Zanetti, F.; Mosca, G.] Univ Padua, Dept Environm Agron & Crop Sci, I-35020 Padua, Italy.
   [Vamerali, T.] Univ Parma, Dept Environm Sci, I-43100 Parma, Italy.
C3 University of Padua; University of Parma
RP Zanetti, F (通讯作者)，Univ Padua, Dept Environm Agron & Crop Sci, Agripolis Viale Univ 16, I-35020 Padua, Italy.
EM federica.zanetti@unipd.it
RI Zanetti, Federica/ABH-7646-2020; VAMERALI, Teofilo/O-4926-2015
OI Zanetti, Federica/0000-0003-4729-2082; VAMERALI,
   Teofilo/0000-0003-3051-3686
FU Italian Ministry of Agriculture
FX The authors thank NPZ Lembke, Monsanto and Eurogen for providing seeds.
   The technical assistance of Berto Rodolfo, Massignan Adriano, Paolo
   Bondioli and Laura Della Bella is gratefully acknowledged. Marina
   Canapero is kindly thanked for revision of the English text. The
   research was funded by the "No Food Crops" project of the Italian
   Ministry of Agriculture.
CR ARUP G, 2004, ANN AGR RES, V25, P192
   Bona S, 1999, RENEW ENERG, V16, P1053, DOI 10.1016/S0960-1481(98)00370-X
   Bondioli P., 2002, Rivista Italiana delle Sostanze Grasse, V79, P15
   Bondioli P., 2003, Italian Journal of Agronomy, V7, P129
   CANVIN DT, 1965, CAN J BOTANY, V43, P63, DOI 10.1139/b65-008
   Cardone M, 2003, BIOMASS BIOENERG, V25, P623, DOI 10.1016/S0961-9534(03)00058-8
   *CETIOM, 1998, OLEOSCOPE, V48, P9
   Colnenne C, 2002, EUR J AGRON, V17, P11, DOI 10.1016/S1161-0301(01)00140-X
   Erhan SZ, 2006, IND CROP PROD, V24, P292, DOI 10.1016/j.indcrop.2006.06.008
   Fereres E., 1983, P 6 INT RAP C PAR FR, P293
   Getinet A, 1996, CAN J PLANT SCI, V76, P387, DOI 10.4141/cjps96-069
   GETINET A, 1986, PGRC EILCA GERMPLASM, V12, P12
   Gunstone F. D., 2004, The chemistry of oils and fats: sources, composition, properties and uses
   GUNSTONE FD, 2001, CHEM TECHNOL OILS, P1
   Han JX, 2001, PLANT MOL BIOL, V46, P229, DOI 10.1023/A:1010665121980
   Henault C, 1998, BIOL FERT SOILS, V26, P199, DOI 10.1007/s003740050368
   Makowski D, 2005, AGRON SUSTAIN DEV, V25, P159, DOI 10.1051/agro:2004052
   MARTINEZ JF, 1982, PRODUCTION UTILISATI, P50
   Meakin S., 2007, CROPS IND PRACTICAL, P320
   Mosca G., 1994, Rivista di Ingegneria Agraria, V25, P151
   NATH UK, 2008, P 18 EUCARPIA GEN C, P619
   Pilorge E., 2006, OCL - Oleagineux, Corps Gras, Lipides, V13, P378
   Rathke GW, 2006, AGR ECOSYST ENVIRON, V117, P80, DOI 10.1016/j.agee.2006.04.006
   Rathke GW, 2006, EUR J AGRON, V24, P35, DOI 10.1016/j.eja.2005.04.003
   Rostami M., 2008, American-Eurasian Journal of Agricultural and Environmental Science, V3, P79
   SIMBAYA J, 1995, J AGR FOOD CHEM, V43, P2062, DOI 10.1021/jf00056a020
   Sonntag NOV, 1995, BRASSICA OILSEEDS, P339
   Temple-Heald C., 2004, RAPESEED CANOLA OIL, P111
   Tsialtas JT, 2008, INT J PLANT PROD, V2, P57
   VAMERALI T, 1999, DEV PLANT SOIL SCI, P397
   VANPAEMEL H, 1998, PERSPECT AGRICOLES, V233, P75
   WILMER JA, 2003, P 11 INT RAP C COP D, P583
   Yaniv Z., 1994, Industrial Crops and Products, V3, P247, DOI 10.1016/0926-6690(94)00041-V
   Zanetti F., 2006, Italian Journal of Agronomy, V1, P3
NR 34
TC 42
Z9 48
U1 1
U2 36
PU ELSEVIER
PI AMSTERDAM
PA RADARWEG 29, 1043 NX AMSTERDAM, NETHERLANDS
SN 0926-6690
EI 1872-633X
J9 IND CROP PROD
JI Ind. Crop. Prod.
PD SEP
PY 2009
VL 30
IS 2
BP 265
EP 270
DI 10.1016/j.indcrop.2009.05.002
PG 6
WC Agricultural Engineering; Agronomy
WE Science Citation Index Expanded (SCI-EXPANDED)
SC Agriculture
GA 485ZG
UT WOS:000269164400015
DA 2023-07-11
ER

PT J
AU Goodson, BE
   Santos-Guerra, A
   Jansen, RK
AF Goodson, Barbara E.
   Santos-Guerra, Arnoldo
   Jansen, Robert K.
TI Molecular systematics of Descurainia (Brassicaceae) in the Canary
   Islands: biogeographic and taxonomic implications
SO TAXON
LA English
DT Article
DE biogeography; Brassicaceae; Descurainia; Canary Islands; Macaronesia;
   oceanic islands
ID TRANSCRIBED SPACER SEQUENCES; CHLOROPLAST DNA EVIDENCE; MULTIPLE
   COLONIZATIONS; PERICALLIS ASTERACEAE; NICHE PREEMPTION; BREEDING SYSTEM;
   NUCLEAR; PHYLOGENY; EVOLUTION; ORIGIN
AB Descurainia Webb & Berthel. (Brassicaceae) comprises approximately 45 species distributed throughout temperate areas of the world. In contrast to the small-flowered herbaceous taxa which constitute the majority of the genus, the seven species endemic to the Canary Islands are relatively large-flowered woody perennials. A molecular-based phylogeny of Canarian Descurainia was constructed using DNA sequences from nuclear ribosomal internal transcribed spacer (ITS) and seven non-coding chloroplast regions. The results of parsimony and Bayesian analyses suggest that species of Descurainia in the Canary Islands are recently derived via a single colonization event. The closest continental relative is D. tanacetifolia, a perennial herb from the mountains of southwestern Europe. Chloroplast data suggest that both intra-island adaptive radiation and inter-island colonization have played a prominent role in the evolution of Descurainia in the Canary Islands. The most likely ancestral location of the island progenitor was the lowland scrub zone on Tenerife.
C1 Univ Texas, Sect Integrat Biol, Austin, TX 78712 USA.
   Univ Texas, Inst Mol & Cellular Biol, Austin, TX 78712 USA.
   Inst Canario Invest Agrarias, Jardin Aclimatac La Orotava, Tenerife 38400, Spain.
C3 University of Texas System; University of Texas Austin; University of
   Texas System; University of Texas Austin
RP Goodson, BE (通讯作者)，Univ Texas, Sect Integrat Biol, Austin, TX 78712 USA.
EM bgoodson@mail.utexas.edu
RI Jansen, Robert K/F-6272-2011
CR Al-Shehbaz IA, 2001, NOVON, V11, P292, DOI 10.2307/3393029
   Allan GJ, 2004, MOL PHYLOGENET EVOL, V32, P123, DOI 10.1016/j.ympev.2003.11.018
   ALSHEHBAZ IA, 1988, J ARNOLD ARBORETUM, V69, P213, DOI 10.5962/bhl.part.2393
   Anderson LA, 1999, MENOPAUSE, V6, P161
   [Anonymous], 2021, PAUP PHYLOGENETIC AN
   Appel O, 2003, FA GE VAS P, V5, P75
   Barber JC, 2000, SYST BOT, V25, P633, DOI 10.2307/2666725
   Bohle UR, 1996, P NATL ACAD SCI USA, V93, P11740, DOI 10.1073/pnas.93.21.11740
   Bohs L, 2001, PLANT SYST EVOL, V228, P33, DOI 10.1007/s006060170035
   BORGEN L, 1969, Nytt Magasin for Botanikk (Oslo), V16, P81
   Bramwell D., 1972, Taxonomy, phytogeography and evolution., P141
   Bramwell D, 1990, FLORES SILVESTRES IS
   Brauchler C, 2005, TAXON, V54, P639, DOI 10.2307/25065421
   Brauchler C, 2004, PLANT SYST EVOL, V248, P111, DOI 10.1007/s00606-004-0145-z
   Bremer B, 1996, OPERA BOT BELG, V7, P33
   Carine MA, 2004, AM J BOT, V91, P1070, DOI 10.3732/ajb.91.7.1070
   CARRACEDO JC, 1994, J VOLCANOL GEOTH RES, V60, P225, DOI 10.1016/0377-0273(94)90053-1
   Caujape-Castells J, 2001, BOT J LINN SOC, V136, P379, DOI 10.1006/bojl.2001.0456
   Caujape-Castells J, 1999, SYST BOT, V24, P581, DOI 10.2307/2419644
   CRONK QCB, 1992, BIOL J LINN SOC, V46, P91, DOI 10.1111/j.1095-8312.1992.tb00852.x
   Cuenoud P, 2000, ANN BOT-LONDON, V85, P111, DOI 10.1006/anbo.1999.1003
   DEMESURE B, 1995, MOL ECOL, V4, P129, DOI 10.1111/j.1365-294X.1995.tb00201.x
   DEPAZ PLP, 1981, B SOC BROT, V53, P855
   Doyle JJ, 1987, PHYTOCHEMICAL B BOT, V19, P11
   Fairfield KN, 2004, PLANT SYST EVOL, V248, P71, DOI 10.1007/s00606-004-0190-7
   FARRIS JS, 1994, CLADISTICS, V10, P315, DOI 10.1111/j.1096-0031.1996.tb00196.x
   FELSENSTEIN J, 1985, EVOLUTION, V39, P783, DOI 10.1111/j.1558-5646.1985.tb00420.x
   Francisco-Ortega J, 2002, AM J BOT, V89, P1984, DOI 10.3732/ajb.89.12.1984
   Francisco-Ortega J, 2000, AM J BOT, V87, P909, DOI 10.2307/2656988
   FranciscoOrtega J, 1997, AM J BOT, V84, P1595, DOI 10.2307/2446622
   FranciscoOrtega J, 1996, P NATL ACAD SCI USA, V93, P4085, DOI 10.1073/pnas.93.9.4085
   Fuertes-Aguilar J, 2002, SYST BOT, V27, P74
   *GEN COD CORP INC, 2000, SEQ 412
   Goertzen LR, 2002, SYST BOT, V27, P815
   Hansen A., 1993, SOMMERFELTIA, V17, P1, DOI 10.2478/som-1993-0003
   Helfgott DM, 2000, SYST BOT, V25, P82, DOI 10.2307/2666675
   Herben T, 2005, J ECOL, V93, P572, DOI 10.1111/j.1365-2745.2005.01005.x
   Juan C, 2000, TRENDS ECOL EVOL, V15, P104, DOI 10.1016/S0169-5347(99)01776-0
   KIM KJ, 1994, PLANT SYST EVOL, V190, P157, DOI 10.1007/BF00986191
   Kim SC, 1996, P NATL ACAD SCI USA, V93, P7743, DOI 10.1073/pnas.93.15.7743
   Levin DA, 1996, CONSERV BIOL, V10, P10, DOI 10.1046/j.1523-1739.1996.10010010.x
   Loockerman D., 1996, SAMPLING GREEN WORLD, P205
   Mes THM, 1996, MOL ECOL, V5, P351
   Moore MJ, 2002, AM J BOT, V89, P518, DOI 10.3732/ajb.89.3.518
   Mort ME, 2002, SYST BOT, V27, P271
   Nylander J.A.A., 2004, MRMODELTESTV2
   Oxelman B, 1997, PLANT SYST EVOL, V206, P393, DOI 10.1007/BF00987959
   Panero JL, 1999, P NATL ACAD SCI USA, V96, P13886, DOI 10.1073/pnas.96.24.13886
   Percy DM, 2002, AM J BOT, V89, P854, DOI 10.3732/ajb.89.5.854
   Pitard J, 1908, ILES CANARIES FLORE, DOI [10.5962/bhl.title.49564, DOI 10.5962/BHL.TITLE.49564]
   Prantl K., 1891, NATURL PFLANZ, V3, P145
   Ray MF, 1995, PLANT SYST EVOL, V198, P29, DOI 10.1007/BF00985106
   Rollins R.C., 1993, CRUCIFERAE CONTINENT
   Ronquist F, 2003, BIOINFORMATICS, V19, P1572, DOI 10.1093/bioinformatics/btg180
   Ronsted N, 2002, BOT J LINN SOC, V139, P323, DOI 10.1046/j.1095-8339.2002.00070.x
   Saunders NE, 2005, J ECOL, V93, P649, DOI 10.1111/j.1365-2745.2005.01027.x
   Schulz O. E., 1924, PFLANZENR 4, V105, P1
   Shaw J, 2005, AM J BOT, V92, P142, DOI 10.3732/ajb.92.1.142
   Silvertown J, 2005, J ECOL, V93, P653, DOI 10.1111/j.1365-2745.2005.01038.x
   Silvertown J, 2004, J ECOL, V92, P168, DOI 10.1111/j.1365-2745.2004.00853.x
   SUANNA A, 1999, PL SYST EVOL, V214, P147
   Suda J, 2003, ANN BOT-LONDON, V92, P153, DOI 10.1093/aob/mcg104
   Sunding P., 1979, PLANTS ISLANDS, P13
   Swenson U, 2003, TAXON, V52, P533, DOI 10.2307/3647452
   Thompson JD, 1997, NUCLEIC ACIDS RES, V25, P4876, DOI 10.1093/nar/25.24.4876
   Trusty JL, 2005, MOL ECOL, V14, P1177, DOI 10.1111/j.1365-294X.2005.02487.x
   Vargas P, 1999, PLANT SYST EVOL, V219, P165, DOI 10.1007/BF00985577
   Warwick SI, 2004, ANN MO BOT GARD, V91, P99
NR 68
TC 42
Z9 46
U1 0
U2 21
PU WILEY
PI HOBOKEN
PA 111 RIVER ST, HOBOKEN 07030-5774, NJ USA
SN 0040-0262
EI 1996-8175
J9 TAXON
JI Taxon
PD AUG
PY 2006
VL 55
IS 3
BP 671
EP 682
DI 10.2307/25065643
PG 12
WC Plant Sciences; Evolutionary Biology
WE Science Citation Index Expanded (SCI-EXPANDED)
SC Plant Sciences; Evolutionary Biology
GA 088NI
UT WOS:000240818000013
DA 2023-07-11
ER

PT J
AU Hause, B
   Meyer, K
   Viitanen, PV
   Chapple, C
   Strack, D
AF Hause, B
   Meyer, K
   Viitanen, PV
   Chapple, C
   Strack, D
TI Immunolocalization of 1-O-sinapoylglucose : malate sinapoyltransferase
   in Arabidopsis thaliana
SO PLANTA
LA English
DT Article
DE Arabidopsis; hydroxycinnamoyltransferase (immunolocalization); Nicotiana
   secondary (phenylpropanoid) metabolism; serine; carboxypeptidase
   (immunolocalization); vacuole
ID CARBOXYPEPTIDASE-LIKE PROTEIN; QUINATE HYDROXYCINNAMOYL TRANSFERASE;
   RAPHANUS-SATIVUS L; SERINE-CARBOXYPEPTIDASE; MALATE SINAPOYLTRANSFERASE;
   ENZYMATIC-SYNTHESIS; CHOLINE SINAPOYLTRANSFERASE; VACUOLAR LOCALIZATION;
   FRUCTAN METABOLISM; PLANT VACUOLES
AB The serine carboxypeptidase-like protein 1-O-sinapoylglucose:malate sinapoyltransferase (SMT) catalyzes the transfer of the sinapoyl moiety of 1-O-sinapoylglucose to malate in the formation of sinapoylmalate in some members of the Brassicaceae. Rabbit polyclonal monospecific antibodies were raised against the recombinant SMT produced in Escherichia coli from the corresponding Arabidopsis thaliana (L.) Heynh. cDNA. Immunoblot analysis of protein from different Arabidopsis tissues showed that the SMT is produced in all plant organs, except in the seeds and young seedlings. The enzyme was most abundant in older seedlings as well as in rosette leaves and the flowering stem of the plant. Minor amounts were found in the cauline leaves, flower buds and siliques. Traces were detected in the root and flowers. Arabidopsis and transgenic tobacco (Nicotiana tabacum L.) plants expressing the full-length Arabidopsis SMT containing an N-terminal signal peptide showed apparent molecular masses of the protein of 52-55 kDa. The difference of ca. 8 kDa compared to the recombinant protein produced in E. coli was shown to be due to post-translational N-glycosylation of SMT in plants. Immunofluorescent labeling of Arabidopsis leaf sections localized SMT to the central vacuoles of mesophyll and epidermal cells. Comparable leaf sections of an SMT deletion mutant showed no vacuolar immunofluorescent labeling. We conclude that Arabidopsis SMT is synthesized as a precursor protein that is targeted to the endoplasmic reticulum where the signal peptide is removed. The correct N-terminus of the recombinantly produced SMT protein lacking the signal peptide was confirmed by Edman degradation. The protein is probably glycosylated in the Golgi apparatus from where it is subsequently routed to the vacuole.
C1 Inst Biochem Pflanzen, Abt Sekundarstoffwechsel, D-06120 Halle Saale, Germany.
   Dupont Co Inc, Cent Res & Dev, Expt Stn, Wilmington, DE 19880 USA.
   Purdue Univ, Dept Biochem, W Lafayette, IN 47907 USA.
C3 Leibniz Institut fur Pflanzenbiochemie; DuPont; Purdue University
   System; Purdue University; Purdue University West Lafayette Campus
RP Strack, D (通讯作者)，Inst Biochem Pflanzen, Abt Sekundarstoffwechsel, Weinberg 3, D-06120 Halle Saale, Germany.
RI derakhshan, ali/S-3678-2018; Chapple, Clint CS/Q-5456-2017;
   Shahriari/D-5614-2013
OI derakhshan, ali/0000-0002-7285-5046; Chapple, Clint
   CS/0000-0002-5195-562X; Shahriari/0000-0001-5104-9590; Meyer,
   Knut/0000-0002-9534-2489
CR BRADFORD MM, 1976, ANAL BIOCHEM, V72, P248, DOI 10.1016/0003-2697(76)90527-3
   CHAPPLE CCS, 1992, PLANT CELL, V4, P1413, DOI 10.1105/tpc.4.11.1413
   DEUSNEUMANN B, 1986, PLANTA, V167, P44, DOI 10.1007/BF00446367
   DEUSNEUMANN B, 1984, PLANTA, V162, P250, DOI 10.1007/BF00397447
   FREHNER M, 1984, J PLANT PHYSIOL, V116, P197, DOI 10.1016/S0176-1617(84)80089-9
   GRAWE W, 1992, PLANTA, V187, P236, DOI 10.1007/BF00201945
   Griffiths G., 1993, FINE STRUCTURE IMMUN
   GROSS GG, 1983, Z NATURFORSCH C, V38, P519
   Grundhofer P, 2001, PLANT SCI, V160, P987, DOI 10.1016/S0168-9452(01)00341-7
   Hause B, 1996, PLANT CELL PHYSIOL, V37, P641, DOI 10.1093/oxfordjournals.pcp.a028993
   HOPP W, 1987, PLANTA, V170, P74, DOI 10.1007/BF00392383
   Klein M, 1996, J BIOL CHEM, V271, P29666, DOI 10.1074/jbc.271.47.29666
   Klein M, 1998, J BIOL CHEM, V273, P262, DOI 10.1074/jbc.273.1.262
   LAEMMLI UK, 1970, NATURE, V227, P680, DOI 10.1038/227680a0
   LANDRY LG, 1995, PLANT PHYSIOL, V109, P1159, DOI 10.1104/pp.109.4.1159
   Lehfeldt C, 2000, PLANT CELL, V12, P1295, DOI 10.1105/tpc.12.8.1295
   Li AX, 1999, PLANT PHYSIOL, V121, P453, DOI 10.1104/pp.121.2.453
   Li AX, 2000, P NATL ACAD SCI USA, V97, P6902, DOI 10.1073/pnas.110154197
   LI JY, 1993, PLANT CELL, V5, P171, DOI 10.1105/tpc.5.2.171
   Lorenzen M, 1996, PLANT PHYSIOL, V112, P1625, DOI 10.1104/pp.112.4.1625
   MATILE P, 1984, NATURWISSENSCHAFTEN, V71, P18, DOI 10.1007/BF00365975
   MATILE P, 1978, ANNU REV PLANT PHYS, V29, P193, DOI 10.1146/annurev.pp.29.060178.001205
   MATILE P, 1975, LYTIC COMPARTMENT PL, P22
   MCKNIGHT TD, 1991, PLANTA, V185, P148, DOI 10.1007/BF00194055
   MEYER Y, 1988, ELECTROPHORESIS, V9, P704, DOI 10.1002/elps.1150091105
   MICHALCZUK L, 1982, BIOCHEM J, V207, P273, DOI 10.1042/bj2070273
   MOCK HP, 1992, Z NATURFORSCH C, V47, P680
   Moura DS, 2001, PLANTA, V212, P222, DOI 10.1007/s004250000380
   REGENBRECHT J, 1985, PHYTOCHEMISTRY, V24, P407, DOI 10.1016/S0031-9422(00)80736-0
   SHARMA V, 1985, PLANTA, V163, P563, DOI 10.1007/BF00392714
   Shimizu H, 1999, BIOSCI BIOTECH BIOCH, V63, P1045, DOI 10.1271/bbb.63.1045
   Shirley AM, 2001, PLANT J, V28, P83, DOI 10.1046/j.1365-313X.2001.01123.x
   STOCKIGT J, 1974, FEBS LETT, V42, P131, DOI 10.1016/0014-5793(74)80769-6
   STRACK D, 1987, J PLANT PHYSIOL, V131, P61, DOI 10.1016/S0176-1617(87)80268-7
   STRACK D, 1985, PHYSIOL PLANTARUM, V65, P45, DOI 10.1111/j.1399-3054.1985.tb02357.x
   STRACK D, 1983, Z NATURFORSCH C, V38, P21
   STRACK D, 1987, PLANTA, V172, P563, DOI 10.1007/BF00393875
   STRACK D, 1988, Z NATURFORSCH C, V43, P32
   STRACK D, 1990, PLANTA, V180, P217, DOI 10.1007/BF00193999
   Strack D., 1993, METHODS PLANT BIOCH, V9, P45
   TKOTZ N, 1980, Z NATURFORSCH C, V35, P835
   TUINEN EV, 1987, J HISTOCHEM CYTOCHEM, V35, P327
   ULBRICH B, 1979, PHYTOCHEMISTRY, V18, P929, DOI 10.1016/S0031-9422(00)91451-1
   VILLEGAS RJA, 1986, J BIOL CHEM, V261, P8729
   WAGNER W, 1983, Z PFLANZENPHYSIOL, V112, P359, DOI 10.1016/S0044-328X(83)80053-1
   WAJANT H, 1994, PLANT MOL BIOL, V26, P735, DOI 10.1007/BF00013758
   WINK M, 1993, J EXP BOT, V44, P231
NR 47
TC 42
Z9 48
U1 0
U2 6
PU SPRINGER-VERLAG
PI NEW YORK
PA 175 FIFTH AVE, NEW YORK, NY 10010 USA
SN 0032-0935
J9 PLANTA
JI Planta
PD MAY
PY 2002
VL 215
IS 1
BP 26
EP 32
DI 10.1007/s00425-001-0716-y
PG 7
WC Plant Sciences
WE Science Citation Index Expanded (SCI-EXPANDED)
SC Plant Sciences
GA 560NJ
UT WOS:000176087900003
PM 12012238
DA 2023-07-11
ER

PT J
AU Danz, H
   Baumann, D
   Hamburger, M
AF Danz, H
   Baumann, D
   Hamburger, M
TI Quantitative determination of the dual COX-2/5-LOX inhibitor
   tryptanthrin in Isatis tinctoria by ESI-LC-MS
SO PLANTA MEDICA
LA English
DT Article
DE Tryptanthrin; Isatis tinctoria; Brassicaceae; cyclooxygenase-2;
   5-lipoxygenase; dual inhibitor; accelerated solvent extraction; ASE;
   electrospray ionization; HPLC
ID ACCELERATED SOLVENT-EXTRACTION; MASS-SPECTROMETRY; ELECTROSPRAY
AB Isatis tinctoria L. is an old European and Chinese dye plant and anti-inflammatory herb from which the potent cyclooxygenase-2 and 5-lipoxygenase inhibitor tryptanthrin (1) (indolo-[2,1-b]-quinazoline-6,12-dione) was recently isolated as one of the active principles. An HPLC method for the quantitative analysis of the compound in plant material was developed. Reproducible extraction was achieved by accelerated solvent extraction (ASE). Detection by UV at 254 and 387 nm and by electrospray-MS were compared. The low tryptanthrin content in the herb and possible interferences required isocratic high-performance liquid chromatography coupled with electrospray-MS in single ion mode. More than 70 Isatis samples of different origin were analyzed. The tryptanthrin content in leaf samples varied from 0.56 to 16.74 x 10(-3)%.
C1 Univ Jena, Inst Pharm, D-07743 Jena, Germany.
C3 Friedrich Schiller University of Jena
RP Hamburger, M (通讯作者)，Univ Jena, Inst Pharm, Semmelweisstr 10, D-07743 Jena, Germany.
CR [Anonymous], 2000, 24NF19 USP
   Benthin B, 1999, J CHROMATOGR A, V837, P211, DOI 10.1016/S0021-9673(99)00071-0
   Danz H, 2001, PLANTA MED, V67, P411, DOI 10.1055/s-2001-15805
   DANZ H, UNPUB EUROPEAN J PHA
   DANZ H, 2001, THESIS U JENA
   DANZ H, 2000, ARCH PHARM S1, V333, P11
   Franz Ch, 1999, BIOGENE ARZNEISTOFFE, P1
   GEORGE V, 1996, FITOTERAPIA, V67, P53
   HAMBURGER M, 1989, J PHARMACEUT BIOMED, V7, P1337, DOI 10.1016/0731-7085(89)80139-6
   HARNISCHFEGER G, 1985, QUALITATSKONTROLLE P
   HURRY JB, 1930, WOAD PLANT ITS DYE, P249
   ICH, 1994, INT C HARM TECHN REQ
   Ishihara T, 2000, EUR J PHARMACOL, V407, P197, DOI 10.1016/S0014-2999(00)00674-9
   Kawamura F, 1999, J NAT PROD, V62, P244, DOI 10.1021/np980310j
   Richter BE, 1996, ANAL CHEM, V68, P1033, DOI 10.1021/ac9508199
   SOFFTGE M, 2000, ANAL BIOGENER ARZNEI, P293
   Zhou SL, 1995, RAPID COMMUN MASS SP, V9, P1516, DOI 10.1002/rcm.1290091511
   Zhou SL, 1996, J CHROMATOGR A, V755, P189, DOI 10.1016/S0021-9673(96)00617-6
   1999, ARZNEIBUCH CHINESISC
NR 19
TC 42
Z9 43
U1 0
U2 11
PU GEORG THIEME VERLAG KG
PI STUTTGART
PA RUDIGERSTR 14, D-70469 STUTTGART, GERMANY
SN 0032-0943
J9 PLANTA MED
JI Planta Med.
PD FEB
PY 2002
VL 68
IS 2
BP 152
EP 157
DI 10.1055/s-2002-20252
PG 6
WC Plant Sciences; Chemistry, Medicinal; Integrative & Complementary
   Medicine; Pharmacology & Pharmacy
WE Science Citation Index Expanded (SCI-EXPANDED)
SC Plant Sciences; Pharmacology & Pharmacy; Integrative & Complementary
   Medicine
GA 526ZR
UT WOS:000174160000013
PM 11859467
DA 2023-07-11
ER

PT J
AU Lenser, T
   Graeber, K
   Cevik, ZS
   Adiguzel, N
   Donmez, AA
   Grosche, C
   Kettermann, M
   Mayland-Quellhorst, S
   Merai, Z
   Mohammadin, S
   Nguyen, TP
   Rumpler, F
   Schulze, C
   Sperber, K
   Steinbrecher, T
   Wiegand, N
   Strnad, M
   Scheid, OM
   Rensing, SA
   Schranz, ME
   Theissen, G
   Mummenhoff, K
   Leubner-Metzger, G
AF Lenser, Teresa
   Graeber, Kai
   Cevik, Ozge Selin
   Adiguzel, Nezaket
   Donmez, Ali A.
   Grosche, Christopher
   Kettermann, Marcel
   Mayland-Quellhorst, Sara
   Merai, Zsuzsanna
   Mohammadin, Setareh
   Thu-Phuong Nguyen
   Rumpler, Florian
   Schulze, Christina
   Sperber, Katja
   Steinbrecher, Tina
   Wiegand, Nils
   Strnad, Miroslav
   Scheid, Ortrun Mittelsten
   Rensing, Stefan A.
   Schranz, Michael Eric
   Theissen, Guenter
   Mummenhoff, Klaus
   Leubner-Metzger, Gerhard
TI Developmental Control and Plasticity of Fruit and Seed Dimorphism in
   Aethionema arabicum
SO PLANT PHYSIOLOGY
LA English
DT Article
ID BRASSICA-NAPUS L; PHENOTYPIC PLASTICITY; DISPERSAL ABILITY; POD SHATTER;
   ARABIDOPSIS; GERMINATION; EVOLUTION; DESERT; GENE; DEHISCENCE
AB Understanding how plants cope with changing habitats is a timely and important topic in plant research. Phenotypic plasticity describes the capability of a genotype to produce different phenotypes when exposed to different environmental conditions. In contrast, the constant production of a set of distinct phenotypes by one genotype mediates bet hedging, a strategy that reduces the temporal variance in fitness at the expense of a lowered arithmetic mean fitness. Both phenomena are thought to represent important adaptation strategies to unstable environments. However, little is known about the underlying mechanisms of these phenomena, partly due to the lack of suitable model systems. We used phylogenetic and comparative analyses of fruit and seed anatomy, biomechanics, physiology, and environmental responses to study fruit and seed heteromorphism, a typical morphological basis of a bet-hedging strategy of plants, in the annual Brassicaceae species Aethionema arabicum. Our results indicate that heteromorphism evolved twice within the Aethionemeae, including once for themonophyletic annual Aethionema clade. The dimorphism of Ae. arabicum is associated with several anatomic, biomechanical, gene expression, and physiological differences between the fruit and seed morphs. However, fruit ratios and numbers change in response to different environmental conditions. Therefore, the life-history strategy of Ae. arabicum appears to be a blend of bet hedging and plasticity. Together with the available genomic resources, our results pave the way to use this species in future studies intended to unravel the molecular control of heteromorphism and plasticity.
C1 [Lenser, Teresa; Rumpler, Florian; Theissen, Guenter] Friedrich Schiller Univ, Dept Genet, D-07743 Jena, Germany.
   [Graeber, Kai; Schulze, Christina; Steinbrecher, Tina; Leubner-Metzger, Gerhard] Royal Holloway Univ London, Sch Biol Sci, Plant Mol Sci, Egham TW20 0EX, Surrey, England.
   [Graeber, Kai; Schulze, Christina; Steinbrecher, Tina; Leubner-Metzger, Gerhard] Royal Holloway Univ London, Ctr Syst & Synthet Biol, Egham TW20 0EX, Surrey, England.
   [Cevik, Ozge Selin] Mersin Univ, Fac Med, Dept Physiol, TR-33343 Mersin, Turkey.
   [Adiguzel, Nezaket] Gazi Univ, Dept Biol, Fac Sci, TR-06500 Ankara, Turkey.
   [Donmez, Ali A.] Hacettepe Univ, Dept Bot, Fac Sci, TR-06800 Ankara, Turkey.
   [Grosche, Christopher; Rensing, Stefan A.] Univ Marburg, Plant Cell Biol, Fac Biol, D-35043 Marburg, Germany.
   [Kettermann, Marcel; Mayland-Quellhorst, Sara; Sperber, Katja; Wiegand, Nils; Mummenhoff, Klaus] Univ Osnabruck, Dept Biol, Bot, D-49076 Osnabruck, Germany.
   [Merai, Zsuzsanna; Scheid, Ortrun Mittelsten] Austrian Acad Sci, Vienna Bioctr, Gregor Mendel Inst Mol Plant Biol, A-1030 Vienna, Austria.
   [Mohammadin, Setareh; Thu-Phuong Nguyen; Schranz, Michael Eric] Wageningen Univ, Biosystemat Grp, NL-6708 PB Wageningen, Netherlands.
   [Strnad, Miroslav; Leubner-Metzger, Gerhard] Palacky Univ, Lab Growth Regulators, Ctr Reg Hana Biotechnol & Agr Res, Olomouc 78371, Czech Republic.
   [Strnad, Miroslav; Leubner-Metzger, Gerhard] Acad Sci Czech Republ, Inst Expt Bot, Olomouc 78371, Czech Republic.
C3 Friedrich Schiller University of Jena; University of London; Royal
   Holloway University London; University of London; Royal Holloway
   University London; Mersin University; Gazi University; Hacettepe
   University; Philipps University Marburg; University Osnabruck; Austrian
   Academy of Sciences; Vienna Biocenter (VBC); Gregor Mendel Institute of
   Molecular Plant Biology (GMI); Wageningen University & Research; Palacky
   University Olomouc; Czech Academy of Sciences; Institute of Experimental
   Botany of the Czech Academy of Sciences
RP Leubner-Metzger, G (通讯作者)，Royal Holloway Univ London, Sch Biol Sci, Plant Mol Sci, Egham TW20 0EX, Surrey, England.; Leubner-Metzger, G (通讯作者)，Royal Holloway Univ London, Ctr Syst & Synthet Biol, Egham TW20 0EX, Surrey, England.; Leubner-Metzger, G (通讯作者)，Palacky Univ, Lab Growth Regulators, Ctr Reg Hana Biotechnol & Agr Res, Olomouc 78371, Czech Republic.; Leubner-Metzger, G (通讯作者)，Acad Sci Czech Republ, Inst Expt Bot, Olomouc 78371, Czech Republic.
EM gerhard.leubner@rhul.ac.uk
RI çevik, özge selin/F-4122-2016; Strnad, Miroslav/H-1858-2014; Schranz, M.
   Eric/AAB-7601-2022; Leubner, Gerhard/A-1999-2013; Cevik, Ozge
   Selin/Y-8825-2018
OI çevik, özge selin/0000-0002-2211-7600; Strnad,
   Miroslav/0000-0002-2806-794X; Schranz, M. Eric/0000-0001-6777-6565;
   Leubner, Gerhard/0000-0002-6045-8713; Cevik, Ozge
   Selin/0000-0002-2211-7600; Merai, Zsuzsanna/0000-0002-2048-1628;
   Rumpler, Florian/0000-0003-4986-2595; Kettermann,
   Marcel/0000-0002-2523-2989; Mittelsten Scheid,
   Ortrun/0000-0002-7757-4809; Mummenhoff, Klaus/0000-0002-8449-1593
FU Deutsche Forschungsgemeinschaft [TH 417/10-1, MU 1137/12-1, RE
   1697/8-1]; Austrian Science Fund [FWF I1477]; Netherlands Organization
   for Scientific Research [849.13.004]; National Program of Sustainability
   of the Czech Republic [LO1204]; Biotechnology and Biological Sciences
   Research Council [BB/M00192X/1, BB/M000583/1]; Scientific and
   Technological Research Council of Turkey [TUBITAK-TBAG 1958-100 T 125];
   BBSRC [BB/M00192X/1, BB/M000583/1] Funding Source: UKRI; Austrian
   Science Fund (FWF) [I 1477] Funding Source: researchfish; Biotechnology
   and Biological Sciences Research Council [BB/M00192X/1, BB/M000583/1]
   Funding Source: researchfish; Austrian Science Fund (FWF) [I1477]
   Funding Source: Austrian Science Fund (FWF)
FX This work is part of the ERA-CAPS SeedAdapt consortium project
   (www.seedadapt.eu) and was supported by the Deutsche
   Forschungsgemeinschaft (grant no. TH 417/10-1 to G.T., grant no. MU
   1137/12-1 to K.M., and grant no. RE 1697/8-1 to S.A.R.); by the Austrian
   Science Fund (grant no. FWF I1477 to O.M.S.); by the Netherlands
   Organization for Scientific Research (grant no. 849.13.004 to M.E.S.);
   by the National Program of Sustainability of the Czech Republic (grant
   no. LO1204 to M.S.); by the Biotechnology and Biological Sciences
   Research Council (grant nos. BB/M00192X/1 and BB/M000583/1 to G.L.-M.);
   and by the Scientific and Technological Research Council of Turkey
   (grant no. TUBITAK-TBAG 1958-100 T 125 to N.A. and A.A.D.).
CR Abley K, 2016, ANN BOT-LONDON, V117, P733, DOI 10.1093/aob/mcw016
   Al-Shehbaz IA, 2006, PLANT SYST EVOL, V259, P89, DOI 10.1007/s00606-006-0415-z
   Al-Shehbaz IA, 2012, TAXON, V61, P931, DOI 10.1002/tax.615002
   ALTSCHUL SF, 1990, J MOL BIOL, V215, P403, DOI 10.1016/S0022-2836(05)80360-2
   Andersson I., 1983, WILLDENOWIA, V13, P3
   Arnaud N, 2011, CURR BIOL, V21, P1215, DOI 10.1016/j.cub.2011.06.008
   Arnaud N, 2010, GENE DEV, V24, P2127, DOI 10.1101/gad.593410
   Avino M, 2012, EVODEVO, V3, DOI 10.1186/2041-9139-3-20
   Bakker FT, 2016, BIOL J LINN SOC, V117, P33, DOI 10.1111/bij.12642
   Baskin JM, 2014, PERSPECT PLANT ECOL, V16, P93, DOI 10.1016/j.ppees.2014.02.004
   Beilstein MA, 2010, P NATL ACAD SCI USA, V107, P18724, DOI 10.1073/pnas.0909766107
   BRADFORD MJ, 1993, ECOLOGY, V74, P1129, DOI 10.2307/1940482
   Clamp M, 2004, BIOINFORMATICS, V20, P426, DOI 10.1093/bioinformatics/btg430
   Cruz-Mazo G, 2009, MOL PHYLOGENET EVOL, V53, P835, DOI 10.1016/j.ympev.2009.08.001
   Dinneny JR, 2005, DEVELOPMENT, V132, P4687, DOI 10.1242/dev.02062
   Donohue K, 2010, ANNU REV ECOL EVOL S, V41, P293, DOI 10.1146/annurev-ecolsys-102209-144715
   Dubois J, 2012, ANN BOT-LONDON, V110, P1245, DOI 10.1093/aob/mcs203
   DumolinLapegue S, 1997, MOL ECOL, V6, P393, DOI 10.1046/j.1365-294X.1997.00193.x
   Estornell LH, 2013, PLANT SCI, V199, P48, DOI 10.1016/j.plantsci.2012.10.008
   Evans MEK, 2005, Q REV BIOL, V80, P431, DOI 10.1086/498282
   Fernandez IA, 2001, MOL PHYLOGENET EVOL, V20, P41, DOI 10.1006/mpev.2001.0954
   Ferrandiz C, 2000, SCIENCE, V289, P436, DOI 10.1126/science.289.5478.436
   Ferrandiz C, 2011, FRUIT STRUCTURE DIVE, DOI [10.1002/9780470015902.a0002044.pub2, DOI 10.1002/9780470015902.A0002044.PUB2]
   Finch-Savage WE, 2006, NEW PHYTOL, V171, P501, DOI 10.1111/j.1469-8137.2006.01787.x
   Fofana B, 1997, BELG J BOT, V129, P118
   Francoz E, 2015, TRENDS PLANT SCI, V20, P515, DOI 10.1016/j.tplants.2015.04.008
   Franzke A, 2011, TRENDS PLANT SCI, V16, P108, DOI 10.1016/j.tplants.2010.11.005
   Frickenhaus S, 2008, QUICKTREE SD AWI BIO
   Gerlach D, 1984, BOT MIKROTECHNIK EIN, V2
   Gilbert SF, 2015, NAT REV GENET, V16, P611, DOI 10.1038/nrg3982
   Graeber K, 2012, PLANT CELL ENVIRON, V35, P1769, DOI 10.1111/j.1365-3040.2012.02542.x
   GREENSPAN L, 1977, J RES NBS A PHYS CH, V81, P89, DOI 10.6028/jres.081A.011
   Groszmann M, 2011, PLANT J, V68, P816, DOI 10.1111/j.1365-313X.2011.04732.x
   Gutterman Y, 2012, SURVIVAL STRATEGIES
   Gutterman Y, 1993, SEED GERMINATION DES
   Hall JC, 2006, INT J PLANT SCI, V167, P771, DOI 10.1086/504928
   Haudry A, 2013, NAT GENET, V45, P891, DOI 10.1038/ng.2684
   Haughn G, 2005, TRENDS PLANT SCI, V10, P472, DOI 10.1016/j.tplants.2005.08.005
   Hedge IC, 1965, FLORA TURKEY E AEGEA, V1, P314
   Hofberger JA, 2015, GENOME BIOL EVOL, V7, P720, DOI 10.1093/gbe/evv020
   Howe K, 2002, BIOINFORMATICS, V18, P1546, DOI 10.1093/bioinformatics/18.11.1546
   Huang YL, 2002, INT J PLANT SCI, V163, P215, DOI 10.1086/338392
   Huang ZY, 2000, ISRAEL J PLANT SCI, V48, P255, DOI 10.1560/49G5-CNE7-H6UD-PWVW
   Imbert E, 2002, PERSPECT PLANT ECOL, V5, P13, DOI 10.1078/1433-8319-00021
   Imbert E, 2001, OIKOS, V93, P126, DOI 10.1034/j.1600-0706.2001.930114.x
   Katoh K, 2013, MOL BIOL EVOL, V30, P772, DOI 10.1093/molbev/mst010
   Khosravi AR, 2009, ANN MO BOT GARD, V96, P564, DOI 10.3417/2007004
   Kunieda T, 2008, PLANT CELL, V20, P2631, DOI 10.1105/tpc.108.060160
   Lee KJD, 2012, PLANT PHYSIOL, V160, P1551, DOI 10.1104/pp.112.203661
   Lenser T, 2014, BIOPROTOC, V4, pe1200
   Li CB, 2006, SCIENCE, V311, P1936, DOI 10.1126/science.1123604
   Liljegren SJ, 2004, CELL, V116, P843, DOI 10.1016/S0092-8674(04)00217-X
   Liljegren SJ, 2000, NATURE, V404, P766, DOI 10.1038/35008089
   Linkies A, 2010, NEW PHYTOL, V186, P817, DOI 10.1111/j.1469-8137.2010.03249.x
   Lu JJ, 2013, PLANT ECOL, V214, P351, DOI 10.1007/s11258-013-0171-4
   Lu JJ, 2015, PERSPECT PLANT ECOL, V17, P255, DOI 10.1016/j.ppees.2015.04.001
   Lu JJ, 2013, ANN BOT-LONDON, V112, P1815, DOI 10.1093/aob/mct240
   Lu JJ, 2014, PLOS ONE, V9, DOI 10.1371/journal.pone.0102018
   Lu JJ, 2012, OIKOS, V121, P357, DOI 10.1111/j.1600-0706.2011.19800.x
   Lu JJ, 2010, ANN BOT-LONDON, V105, P999, DOI 10.1093/aob/mcq041
   Mandak B, 1999, OECOLOGIA, V119, P63, DOI 10.1007/s004420050761
   Mandak B, 2001, J ECOL, V89, P159, DOI 10.1046/j.1365-2745.2001.00536.x
   Matilla A, 2005, SEED SCI RES, V15, P63, DOI 10.1079/SSR2005203
   MEAKIN PJ, 1990, J EXP BOT, V41, P995, DOI 10.1093/jxb/41.8.995
   MEAKIN PJ, 1990, J EXP BOT, V41, P1003, DOI 10.1093/jxb/41.8.1003
   Mohammadin S, 2015, BMC PLANT BIOL, V15, DOI 10.1186/s12870-015-0603-5
   Muhlhausen A, 2010, ACTA HORTIC, V867, P207
   Muhlhausen A, 2013, PLANT J, V73, P824, DOI 10.1111/tpj.12079
   Muller K, 2006, PLANT CELL PHYSIOL, V47, P864, DOI 10.1093/pcp/pcj059
   Mummenhoff K, 2007, SYST BIODIVERS, V5, P255, DOI 10.1017/S1477200007002393
   Norton DA, 1997, BIODIVERS CONSERV, V6, P765, DOI 10.1023/B:BIOC.0000010401.93153.29
   Ostergaard L, 2006, PLANT BIOTECHNOL J, V4, P45, DOI 10.1111/j.1467-7652.2005.00156.x
   Parolin P, 2006, FLORA, V201, P511, DOI 10.1016/j.flora.2005.11.003
   PHILIPPI T, 1989, TRENDS ECOL EVOL, V4, P41, DOI 10.1016/0169-5347(89)90138-9
   Pigliucci M, 2006, J EXP BIOL, V209, P2362, DOI 10.1242/jeb.02070
   Pufal G, 2010, ANN BOT-LONDON, V106, P405, DOI 10.1093/aob/mcq136
   Rajani S, 2001, CURR BIOL, V11, P1914, DOI 10.1016/S0960-9822(01)00593-0
   Ripoll JJ, 2011, DEVELOPMENT, V138, P5167, DOI 10.1242/dev.073031
   Rost B, 1999, PROTEIN ENG, V12, P85, DOI 10.1093/protein/12.2.85
   de Casas RR, 2015, EVOL ECOL, V29, P813, DOI 10.1007/s10682-015-9791-6
   Sadeh A, 2009, EVOL ECOL, V23, P373, DOI 10.1007/s10682-007-9232-2
   Schranz ME, 2012, CURR OPIN PLANT BIOL, V15, P147, DOI 10.1016/j.pbi.2012.03.011
   Scutt CP, 2006, J EXP BOT, V57, P2143, DOI 10.1093/jxb/erj188
   Seymour G, 2008, CURR OPIN PLANT BIOL, V11, P58, DOI 10.1016/j.pbi.2007.09.003
   Simon S, 2015, MOL BIOL EVOL, V32, P2284, DOI 10.1093/molbev/msv110
   Simons AM, 2011, P ROY SOC B-BIOL SCI, V278, P1601, DOI 10.1098/rspb.2011.0176
   Solms-Laubach H.G.z., 1901, BOT ZEITUNG, P61
   SORENSEN AE, 1986, ANNU REV ECOL SYST, V17, P443, DOI 10.1146/annurev.es.17.110186.002303
   Spence J, 1996, J MICROSC-OXFORD, V181, P195, DOI 10.1046/j.1365-2818.1996.111391.x
   Sultan SE, 2000, TRENDS PLANT SCI, V5, P537, DOI 10.1016/S1360-1385(00)01797-0
   TAKENO K, 1991, BOT MAG TOKYO, V104, P207, DOI 10.1007/BF02489453
   Venable DL, 2007, ECOLOGY, V88, P1086, DOI 10.1890/06-1495
   VENABLE DL, 1985, J ECOL, V73, P133, DOI 10.2307/2259774
   VENABLE DL, 1995, AM J BOT, V82, P410, DOI 10.2307/2445587
   VENABLE DL, 1980, OECOLOGIA, V46, P272, DOI 10.1007/BF00540137
   VIA S, 1995, TRENDS ECOL EVOL, V10, P212, DOI 10.1016/S0169-5347(00)89061-8
   Weitbrecht K, 2011, J EXP BOT, V62, P3289, DOI 10.1093/jxb/err030
   Western TL, 2012, SEED SCI RES, V22, P1, DOI 10.1017/S0960258511000249
   Western TL, 2001, PLANT PHYSIOL, V127, P998, DOI 10.1104/pp.010410
   Yang F, 2015, ANN BOT-LONDON, V115, P137, DOI 10.1093/aob/mcu210
   Yang XJ, 2012, PERSPECT PLANT ECOL, V14, P434, DOI 10.1016/j.ppees.2012.09.002
   Yang XJ, 2011, PLOS ONE, V6, DOI 10.1371/journal.pone.0024346
   Yang XJ, 2010, PLANT PHYSIOL BIOCH, V48, P131, DOI 10.1016/j.plaphy.2009.12.006
   ZOHARY M., 1950, PALESTINE JOUR BOT JERUSALEM SER, V5, P28
   Zohary M, 1962, PLANT LIFE PALESTINE
NR 105
TC 41
Z9 42
U1 0
U2 34
PU OXFORD UNIV PRESS INC
PI CARY
PA JOURNALS DEPT, 2001 EVANS RD, CARY, NC 27513 USA
SN 0032-0889
EI 1532-2548
J9 PLANT PHYSIOL
JI Plant Physiol.
PD NOV
PY 2016
VL 172
IS 3
BP 1691
EP 1707
DI 10.1104/pp.16.00838
PG 17
WC Plant Sciences
WE Science Citation Index Expanded (SCI-EXPANDED)
SC Plant Sciences
GA EG6QZ
UT WOS:000391172300026
PM 27702842
OA Green Published, hybrid
DA 2023-07-11
ER

PT J
AU Martinez-Ballesta, MD
   Carvajal, M
AF del Carmen Martinez-Ballesta, Maria
   Carvajal, Micaela
TI Myrosinase in Brassicaceae: the most important issue for glucosinolate
   turnover and food quality
SO PHYTOCHEMISTRY REVIEWS
LA English
DT Article; Proceedings Paper
CT Young Scientists Meeting of the Phytochemical-Society-of-Europe on
   Future Trends in Phytochemistry in the Global Era of Agri-Food and
   Health II
CY APR 27-30, 2015
CL San Pedro del Pinatar, SPAIN
SP Phytochem Soc Europe
DE Brassicaceae; Glucosinolates; Myrosinase; Environmental stress
ID SINAPIS-ALBA; ARABIDOPSIS-THALIANA; BINDING PROTEIN; CRUCIFEROUS
   VEGETABLES; PRESSURE INACTIVATION; OLERACEA L.; CV ITALICA;
   ISOTHIOCYANATES; METABOLISM; EXPRESSION
AB Glucosinolates and their degradation products, isothiocyanates, have been widely identified by their benefits to human nutrition. Plant myrosinase, is an enzyme found in Brassicaceae family with an essential role on the glucosinolates conversion to isothiocyanates. In this review, we highlight recent progress in myrosinase, with particular emphasis on the involvement on in vivo glucosinolates turnover and the regulation during plant development and in response to environmental changes. Also, the myrosinase as influenced by some intrinsic and extrinsic factors, during postharvest and food processing such as pH, temperature, and pressure is examined as a challenge for increasing isothiocyanates bioactivity.
C1 [del Carmen Martinez-Ballesta, Maria; Carvajal, Micaela] CSIC, Ctr Edafol & Biol Aplicada Segura, Dept Plant Nutr, Aquaporins Grp, Murcia 30100, Spain.
C3 Consejo Superior de Investigaciones Cientificas (CSIC); CSIC - Centro de
   Edafologia y Biologia Aplicada del Segura (CEBAS)
RP Carvajal, M (通讯作者)，CSIC, Ctr Edafol & Biol Aplicada Segura, Dept Plant Nutr, Aquaporins Grp, Campus Univ Espinardo, Murcia 30100, Spain.
EM mcarvaja@cebas.csic.es
RI Carvajal, Micaela/H-8920-2015; del Carmen Martinez Ballesta,
   Maria/C-2190-2009
OI Carvajal, Micaela/0000-0001-7321-4956; del Carmen Martinez Ballesta,
   Maria/0000-0002-4372-5525
FU Spanish Ministerio de Economia y Competitividad [CICYT
   (AGL2012-40175-C02-01)]
FX This work was funded by the Spanish Ministerio de Economia y
   Competitividad [CICYT (AGL2012-40175-C02-01)].
CR Ahuja I, 2010, TRENDS PLANT SCI, V15, P664, DOI 10.1016/j.tplants.2010.08.002
   Ahuja I, 2010, AGRON SUSTAIN DEV, V30, P311, DOI 10.1051/agro/2009025
   Andreasson E, 2003, RECENT ADV PHYTOCHEM, V37, P79
   Angelino D, 2014, J FUNCT FOODS, V7, P67, DOI 10.1016/j.jff.2013.09.029
   BJORKMAN R, 1973, BIOCHIM BIOPHYS ACTA, V327, P121, DOI 10.1016/0005-2744(73)90109-5
   Bones AM, 1996, PHYSIOL PLANTARUM, V97, P194, DOI [10.1034/j.1399-3054.1996.970128.x, 10.1111/j.1399-3054.1996.tb00497.x]
   Burmeister WP, 1997, STRUCTURE, V5, P663, DOI 10.1016/S0969-2126(97)00221-9
   Capella AN, 2001, PLANTA, V213, P691, DOI 10.1007/s004250100548
   Conaway CC, 2000, NUTR CANCER, V38, P168, DOI 10.1207/S15327914NC382_5
   Cordeiro RP, 2015, INT J FOOD MICROBIOL, V205, P105, DOI 10.1016/j.ijfoodmicro.2015.04.008
   Martinez-Ballesta MD, 2013, INT J MOL SCI, V14, P11607, DOI 10.3390/ijms140611607
   Rodriguez-Hernandez MD, 2014, PLANT CELL PHYSIOL, V55, P2047, DOI 10.1093/pcp/pcu130
   Dorn KM, 2015, DNA RES, V22, P121, DOI 10.1093/dnares/dsu045
   Earnshaw RG, 1995, INT J FOOD MICROBIOL, V28, P197, DOI 10.1016/0168-1605(95)00057-7
   Eriksson S, 2002, PLANT PHYSIOL, V129, P1592, DOI 10.1104/pp.003285
   Ghawi SK, 2012, FOOD CHEM, V131, P1240, DOI 10.1016/j.foodchem.2011.09.111
   Grubb CD, 2006, TRENDS PLANT SCI, V11, P89, DOI 10.1016/j.tplants.2005.12.006
   Guo RF, 2013, J ZHEJIANG UNIV-SC B, V14, P124, DOI 10.1631/jzus.B1200096
   Higdon JV, 2007, PHARMACOL RES, V55, P224, DOI 10.1016/j.phrs.2007.01.009
   Holst B, 2004, NAT PROD REP, V21, P425, DOI 10.1039/b204039p
   Jost R, 2005, PHOTOSYNTH RES, V86, P491, DOI 10.1007/s11120-005-7386-8
   Kissen R, 2009, PHYTOCHEM REV, V8, P69, DOI 10.1007/s11101-008-9109-1
   Kusnierczyk A, 2007, J EXP BOT, V58, P2537, DOI 10.1093/jxb/erm043
   Lim S, 2015, POSTHARVEST BIOL TEC, V100, P219, DOI 10.1016/j.postharvbio.2014.10.007
   Ludikhuyze L, 1999, J AGR FOOD CHEM, V47, P1794, DOI 10.1021/jf980964y
   Ludikhuyze L, 2000, J FOOD PROTECT, V63, P400, DOI 10.4315/0362-028X-63.3.400
   Matusheski NV, 2004, PHYTOCHEMISTRY, V65, P1273, DOI 10.1016/j.phytochem.2004.04.013
   Michalska K, 2013, ACTA CRYSTALLOGR D, V69, P451, DOI 10.1107/S0907444912049608
   Moreno DA, 2006, J PHARMACEUT BIOMED, V41, P1508, DOI 10.1016/j.jpba.2006.04.003
   Mullaney JA, 2013, J AGR FOOD CHEM, V61, P3039, DOI 10.1021/jf305442j
   OHTSURU M, 1979, AGR BIOL CHEM TOKYO, V43, P2249, DOI 10.1080/00021369.1979.10863801
   Okunade OA, 2015, FOOD CHEM, V187, P485, DOI 10.1016/j.foodchem.2015.04.054
   Oliviero T, 2014, FOOD CHEM, V163, P197, DOI 10.1016/j.foodchem.2014.04.099
   Pan Y, 2014, J INTEGR AGR, V13, P1877, DOI 10.1016/S2095-3119(13)60644-9
   Pang QY, 2012, PLANT SOIL, V355, P363, DOI 10.1007/s11104-011-1108-0
   Rask L, 2000, PLANT MOL BIOL, V42, P93, DOI 10.1023/A:1006380021658
   Shapiro TA, 2001, CANCER EPIDEM BIOMAR, V10, P501
   SPRINGETT MB, 1989, FOOD CHEM, V33, P173, DOI 10.1016/0308-8146(89)90011-3
   Stoin D, 2009, J FOOD AGRIC ENVIRON, V7, P44
   Taipalensuu J, 1997, EUR J BIOCHEM, V250, P680, DOI 10.1111/j.1432-1033.1997.00680.x
   Takeda M, 2008, FEBS J, V275, P5873, DOI 10.1111/j.1742-4658.2008.06717.x
   Thangstad OP, 2004, PLANT MOL BIOL, V54, P597, DOI 10.1023/B:PLAN.0000038272.99590.10
   Traka M, 2009, PHYTOCHEM REV, V8, P269, DOI 10.1007/s11101-008-9103-7
   Van Eylen D, 2008, EUR FOOD RES TECHNOL, V226, P545, DOI 10.1007/s00217-007-0569-0
   Van Eylen D, 2007, J AGR FOOD CHEM, V55, P2163, DOI 10.1021/jf062630b
   Van Eylen D, 2006, FOOD CHEM, V97, P263, DOI 10.1016/j.foodchem.2005.03.046
   Vaughn SF, 2005, J CHEM ECOL, V31, P167, DOI 10.1007/s10886-005-0982-4
   WEST LG, 1977, J AGR FOOD CHEM, V25, P1234, DOI 10.1021/jf60214a043
   Winde I, 2011, PHYTOCHEMISTRY, V72, P1566, DOI 10.1016/j.phytochem.2011.01.016
   YEN GC, 1993, J SCI FOOD AGR, V61, P471, DOI 10.1002/jsfa.2740610415
   Zhao ZX, 2008, PLANT CELL, V20, P3210, DOI 10.1105/tpc.108.063263
NR 51
TC 41
Z9 41
U1 3
U2 69
PU SPRINGER
PI DORDRECHT
PA VAN GODEWIJCKSTRAAT 30, 3311 GZ DORDRECHT, NETHERLANDS
SN 1568-7767
EI 1572-980X
J9 PHYTOCHEM REV
JI Phytochem. Rev.
PD DEC
PY 2015
VL 14
IS 6
SI SI
BP 1045
EP 1051
DI 10.1007/s11101-015-9430-4
PG 7
WC Plant Sciences
WE Science Citation Index Expanded (SCI-EXPANDED); Conference Proceedings Citation Index - Science (CPCI-S)
SC Plant Sciences
GA CW9KF
UT WOS:000365316900012
DA 2023-07-11
ER

PT J
AU Li, MY
   Wei, F
   Tawfall, A
   Tang, M
   Saettele, A
   Wang, XM
AF Li, Maoyin
   Wei, Fang
   Tawfall, Amanda
   Tang, Michelle
   Saettele, Allison
   Wang, Xuemin
TI Overexpression of patatin-related phospholipase AIII gamma altered plant
   growth and increased seed oil content in camelina
SO PLANT BIOTECHNOLOGY JOURNAL
LA English
DT Article
DE camelina; patatin-related phospholipase III; seed oil; cellulose; plant
   growth
ID METABOLIC INTERACTIONS; ARABIDOPSIS-THALIANA; CELL ELONGATION;
   DROUGHT-STRESS; FATTY-ACIDS; CELLULOSE; GENE; EXPRESSION; MEMBRANE;
   KATANIN
AB Camelina sativa is a Brassicaceae oilseed species being explored as a biofuel and industrial oil crop. A growing number of studies have indicated that the turnover of phosphatidylcholine plays an important role in the synthesis and modification of triacylglycerols. This study manipulated the expression of a patatin-related phospholipase AIII (pPLAIII) in camelina to determine its effect on seed oil content and plant growth. Constitutive overexpression of pPLAIII under the control of the constitutive cauliflower mosaic 35S promoter resulted in a significant increase in seed oil content and a decrease in cellulose content. In addition, the content of major membrane phospholipids, phosphatidylcholine and phosphatidylethanolamine, in 35S::pPLAIII plants was increased. However, these changes in 35S::pPLAIII camelina were associated with shorter cell length, leaves, stems, and seed pods and a decrease in overall seed production. When pPLAIII was expressed under the control of the seed specific, -conglycinin promoter, the seed oil content was increased without compromising plant growth. The results suggest that pPLAIII alters the carbon partitioning by decreasing cellulose content and increasing oil content in camelina.
C1 [Li, Maoyin; Wei, Fang; Tawfall, Amanda; Tang, Michelle; Saettele, Allison; Wang, Xuemin] Univ Missouri, Dept Biol, St Louis, MO 63121 USA.
   [Li, Maoyin; Wei, Fang; Tawfall, Amanda; Tang, Michelle; Saettele, Allison; Wang, Xuemin] Donald Danforth Plant Sci Ctr, St Louis, MO USA.
C3 University of Missouri System; University of Missouri Saint Louis;
   Donald Danforth Plant Science Center
RP Li, MY (通讯作者)，Univ Missouri, Dept Biol, 8001 Nat Bridge Rd, St Louis, MO 63121 USA.
EM mali@danforthcenter.org; swang@danforthcenter.org
RI Wang, Xuemin/M-2853-2013
OI Tang, Michelle/0000-0002-8779-8697; wang, xuemin/0000-0002-6251-6745;
   Li, Maoyin/0000-0002-9976-1349
FU U.S. Department of Energy (DOE), Office of Science, Office of Basic
   Energy Sciences (BES), Materials Sciences and Engineering Division
   [DE-SC0001295]
FX The authors thank Anureet Kaur and Netiggya Harsh for assistance on
   confirmation of transgenic plants, Dr. Howard Berg at the Donald
   Danforth Plant Science Center's Integrated Microscopy Facility for
   assistance on Arabidopsis seed imaging, Kevin Reilly at the Donald
   Danforth Plant Science Center's Plant Growth Facility for assistance on
   camelina growth, Dr. David Osborn at the Center for Nanoscience at the
   University of Missouri-St. Louis for assistance on maintenance of mass
   spectrometry machine and Brian Fanella for critical reading of the
   manuscript. Work was supported by the U.S. Department of Energy (DOE),
   Office of Science, Office of Basic Energy Sciences (BES), Materials
   Sciences and Engineering Division under Award # DE-SC0001295.
CR Bahaji A, 2011, PLANT CELL PHYSIOL, V52, P1162, DOI 10.1093/pcp/pcr067
   Bates PD, 2013, CURR OPIN PLANT BIOL, V16, P358, DOI 10.1016/j.pbi.2013.02.015
   Bates PD, 2012, PLANT PHYSIOL, V160, P1530, DOI 10.1104/pp.112.204438
   BRAMM A, 1990, LANDBAUFORSCH VOLK, V40, P107
   Broeckling CD, 2005, J EXP BOT, V56, P323, DOI 10.1093/jxb/eri058
   Burk DH, 2007, J INTEGR PLANT BIOL, V49, P1174, DOI 10.1111/j.1672-9072.2007.00544.x
   Burk DH, 2001, PLANT CELL, V13, P807, DOI 10.1105/tpc.13.4.807
   Chapman KD, 2012, J BIOL CHEM, V287, P2288, DOI 10.1074/jbc.R111.290072
   Chen MJ, 2009, PLANT PHYSIOL, V150, P27, DOI 10.1104/pp.108.134882
   Chow PS, 2004, TREE PHYSIOL, V24, P1129, DOI 10.1093/treephys/24.10.1129
   EIMERT K, 1995, PLANT CELL, V7, P1703, DOI 10.1105/tpc.7.10.1703
   Fagard M, 2000, PLANT CELL, V12, P2409, DOI 10.1105/tpc.12.12.2409
   Horn PJ, 2013, PLANT J, V76, P138, DOI 10.1111/tpj.12278
   Huang SS, 2001, PLANT PHYSIOL, V125, P573, DOI 10.1104/pp.125.2.573
   Jang HY, 2014, J PLANT PHYSIOL, V171, P1401, DOI 10.1016/j.jplph.2014.06.009
   Kang JL, 2011, PLANT PHYSIOL BIOCH, V49, P223, DOI 10.1016/j.plaphy.2010.12.004
   Kwak KJ, 2013, PLANT PHYSIOL BIOCH, V68, P44, DOI 10.1016/j.plaphy.2013.03.023
   La Camera S, 2005, PLANT J, V44, P810, DOI 10.1111/j.1365-313X.2005.02578.x
   La Camera S, 2009, MOL PLANT MICROBE IN, V22, P469, DOI 10.1094/MPMI-22-4-0469
   LAMERS JMJ, 1977, J MOL CELL CARDIOL, V9, P343, DOI 10.1016/S0022-2828(77)80039-4
   LANDS WEM, 1960, J BIOL CHEM, V235, P2233
   Li MY, 2013, PLANT PHYSIOL, V162, P39, DOI 10.1104/pp.113.216994
   Li MY, 2011, PLANT CELL, V23, P1107, DOI 10.1105/tpc.110.081240
   Lin Y, 2006, PLANTA, V225, P153, DOI 10.1007/s00425-006-0337-6
   Lu CF, 2008, PLANT CELL REP, V27, P273, DOI 10.1007/s00299-007-0454-0
   Lu CF, 2011, CURR OPIN BIOTECH, V22, P252, DOI 10.1016/j.copbio.2010.11.006
   Lu CF, 2009, P NATL ACAD SCI USA, V106, P18837, DOI 10.1073/pnas.0908848106
   Matos AR, 2008, PHYSIOL PLANTARUM, V134, P110, DOI 10.1111/j.1399-3054.2008.01123.x
   Nguyen HT, 2013, PLANT BIOTECHNOL J, V11, P759, DOI 10.1111/pbi.12068
   Pilgeram A. L., 2007, CAMELINA SATIVA MONT
   Qu J, 2012, PLANT PHYSIOL, V160, P738, DOI 10.1104/pp.112.198564
   Reddy Y. A. N., 2003, Helia, V26, P81, DOI 10.2298/HEL0338081R
   Rietz S, 2004, PLANTA, V219, P743, DOI 10.1007/s00425-004-1275-9
   Rietz S, 2010, MOL PLANT, V3, P524, DOI 10.1093/mp/ssp109
   Scherer GFE, 2010, TRENDS PLANT SCI, V15, P693, DOI 10.1016/j.tplants.2010.09.005
   SWANN AC, 1984, ARCH BIOCHEM BIOPHYS, V233, P354, DOI 10.1016/0003-9861(84)90456-9
   SWARTS HGP, 1991, BIOCHIM BIOPHYS ACTA, V1070, P283, DOI 10.1016/0005-2736(91)90068-J
   Taylor NG, 2008, NEW PHYTOL, V178, P239, DOI 10.1111/j.1469-8137.2008.02385.x
   Tjellstroem H, 2012, PLANT PHYSIOL, V158, P601, DOI 10.1104/pp.111.186122
   UPDEGRAFF DM, 1969, ANAL BIOCHEM, V32, P420, DOI 10.1016/S0003-2697(69)80009-6
   Wang LP, 2012, PLANT CELL, V24, P4652, DOI 10.1105/tpc.112.104604
   Welti R, 2002, J BIOL CHEM, V277, P31994, DOI 10.1074/jbc.M205375200
   Xiao S, 2010, PLANT CELL, V22, P1463, DOI 10.1105/tpc.110.075333
   Yang WY, 2012, MOL PLANT, V5, P452, DOI 10.1093/mp/ssr118
   Yang WY, 2007, J BIOL CHEM, V282, P18116, DOI 10.1074/jbc.M700405200
   Zubr J, 1997, IND CROP PROD, V6, P113, DOI 10.1016/S0926-6690(96)00203-8
NR 46
TC 41
Z9 47
U1 3
U2 33
PU WILEY
PI HOBOKEN
PA 111 RIVER ST, HOBOKEN 07030-5774, NJ USA
SN 1467-7644
EI 1467-7652
J9 PLANT BIOTECHNOL J
JI Plant Biotechnol. J.
PD AUG
PY 2015
VL 13
IS 6
BP 766
EP 778
DI 10.1111/pbi.12304
PG 13
WC Biotechnology & Applied Microbiology; Plant Sciences
WE Science Citation Index Expanded (SCI-EXPANDED)
SC Biotechnology & Applied Microbiology; Plant Sciences
GA CM3TI
UT WOS:000357606800004
PM 25557877
OA Green Submitted, Bronze
DA 2023-07-11
ER

PT J
AU Chalbi, N
   Martinez-Ballesta, MC
   Ben Youssef, N
   Carvajal, M
AF Chalbi, Najla
   Carmen Martinez-Ballesta, Ma
   Ben Youssef, Nabil
   Carvajal, Micaela
TI Intrinsic stability of Brassicaceae plasma membrane in relation to
   changes in proteins and lipids as a response to salinity
SO JOURNAL OF PLANT PHYSIOLOGY
LA English
DT Article
DE Brassicaceae; Fatty acids; Lipoxygenase; Plasma membrane stability;
   Salinity; Sterols
ID H+-ATPASE ACTIVITY; ADAPTATION MECHANISM; WATER PERMEABILITY; SALT
   TOLERANCE; STRESS; ROOTS; AQUAPORINS; LIPOXYGENASE-1; ACCLIMATION;
   COMPONENTS
AB Changes in plasma membrane lipids, such as sterols and fatty acids, have been observed as a result of salt stress. These alterations, together with modification of the plasma membrane protein profile, confer changes in the physical properties of the membrane to be taken into account for biotechnological uses. In our experiments, the relationship between lipids and proteins in three different Brassicaceae species differing in salinity tolerance (Brassica oleracea, B. napus and Cakile maritima) and the final plasma membrane stability were studied. The observed changes in the sterol (mainly an increase in sitosterol) and fatty acid composition (increase in RUFA) in each species led to physical adaptation of the plasma membrane to salt stress. The in vitro vesicles stability was higher in the less tolerant (B. oleracea) plants together with low lipoxygenase activity. These results indicate that the proteins/lipids ratio and lipid composition is an important aspect to take into account for the use of natural vesicles in plant biotechnology. (C) 2014 Elsevier GmbH. All rights reserved.
C1 [Chalbi, Najla; Ben Youssef, Nabil] CBBC, LEP, Hammam Lif 2050, Tunisia.
   [Carmen Martinez-Ballesta, Ma; Carvajal, Micaela] CSIC, CEBAS, Dept Nutr Vegetal, Murcia 30100, Spain.
C3 Centre de Biotechnologie de Borj Cedria; Consejo Superior de
   Investigaciones Cientificas (CSIC); CSIC - Centro de Edafologia y
   Biologia Aplicada del Segura (CEBAS)
RP Carvajal, M (通讯作者)，CSIC, CEBAS, Dept Nutr Vegetal, Campus Univ Espinardo,Edificio 25, Murcia 30100, Spain.
EM mcarvaja@cebas.csic.es
RI Chelbi, Najla/A-7696-2018; del Carmen Martinez Ballesta,
   Maria/C-2190-2009; , Nabil/ABB-7663-2020; Carvajal, Micaela/H-8920-2015
OI Chelbi, Najla/0000-0002-6468-0450; del Carmen Martinez Ballesta,
   Maria/0000-0002-4372-5525; , Nabil/0000-0003-2597-8067; Carvajal,
   Micaela/0000-0001-7321-4956; Baher, Youssef/0000-0002-0854-0736
FU Spanish Ministerio de Economia y Competitividad [CICYT
   (AGL2012-40175-C02-01)]; Tunisian Ministry of Higher Education and
   Scientific Research (MHESR)
FX The authors thank Dr. D. Walker, for correction of the written English
   in the manuscript. This work was funded by the Spanish Ministerio de
   Economia y Competitividad (CICYT (AGL2012-40175-C02-01)). Najla Chalbi
   was supported by a doctoral fellowship from the Tunisian Ministry of
   Higher Education and Scientific Research (MHESR).
CR Aghdam MS, 2014, FOOD BIOPROCESS TECH, V7, P909, DOI 10.1007/s11947-013-1165-x
   ANDERSSON B, 1980, BIOCHIM BIOPHYS ACTA, V593, P427, DOI 10.1016/0005-2728(80)90078-X
   Ashraf M, 2004, CRIT REV PLANT SCI, V23, P157, DOI 10.1080/07352680490433286
   Guimaraes FVA, 2011, PLANT GROWTH REGUL, V65, P55, DOI 10.1007/s10725-011-9574-1
   Axelrod B, 1981, METHODS ENZYMOL, P441, DOI DOI 10.1016/0076-6879(81)71055-3
   Baltruschat H, 2008, NEW PHYTOL, V180, P501, DOI 10.1111/j.1469-8137.2008.02583.x
   Basyuni M, 2012, AQUAT BOT, V97, P17, DOI 10.1016/j.aquabot.2011.10.005
   BIBER J, 1983, PFLUG ARCH EUR J PHY, V398, P221, DOI 10.1007/BF00657155
   Bohn M, 2007, J PLANT PHYSIOL, V164, P146, DOI 10.1016/j.jplph.2005.12.008
   BRADFORD MM, 1976, ANAL BIOCHEM, V72, P248, DOI 10.1016/0003-2697(76)90527-3
   Braidot E, 2003, PLANT SCI, V164, P9, DOI 10.1016/S0168-9452(02)00316-3
   Casado-Vela J, 2010, J PROTEOME RES, V9, P3479, DOI 10.1021/pr901150g
   Chalbi N, 2013, J PLANT NUTR SOIL SC, V176, P138, DOI 10.1002/jpln.201100413
   Chatterjee Subroto, 2002, Methods Mol Biol, V199, P3
   Cho K, 2011, PLANT SCI, V181, P242, DOI 10.1016/j.plantsci.2011.05.016
   Chrispeels MJ, 1999, PLANT CELL, V11, P661, DOI 10.1105/tpc.11.4.661
   DAOOD HG, 1988, J PLANT NUTR, V11, P505, DOI 10.1080/01904168809363818
   Debez A, 2004, PLANT SOIL, V262, P179, DOI 10.1023/B:PLSO.0000037034.47247.67
   Debez A, 2013, ENVIRON EXP BOT, V92, P64, DOI 10.1016/j.envexpbot.2012.12.002
   DEMEL RA, 1976, BIOCHIM BIOPHYS ACTA, V457, P109, DOI 10.1016/0304-4157(76)90008-3
   Elkahoui S, 2004, PHYTOCHEMISTRY, V65, P1911, DOI 10.1016/j.phytochem.2004.06.021
   EPSTEIN E, 1972, P412
   Gerbeau P, 2002, PLANT J, V30, P71, DOI 10.1046/j.1365-313X.2002.01268.x
   Gomord W, 2004, PLANT BIOTECHNOL J, V2, P83, DOI 10.1111/j.1467-7652.2004.00062.x
   Hartmann MA, 1998, TRENDS PLANT SCI, V3, P170, DOI 10.1016/S1360-1385(98)01233-3
   Hasegawa PM, 2000, ANNU REV PLANT PHYS, V51, P463, DOI 10.1146/annurev.arplant.51.1.463
   Hodges T K, 1974, Methods Enzymol, V32, P392
   Hsiao TC, 2000, J EXP BOT, V51, P1595, DOI 10.1093/jexbot/51.350.1595
   Janicka-Russak M, 2013, J PLANT PHYSIOL, V170, P915, DOI 10.1016/j.jplph.2013.02.002
   LARSSON C, 1987, METHOD ENZYMOL, V148, P558
   Liang XF, 2002, COMP BIOCHEM PHYS A, V132, P913, DOI 10.1016/S1095-6433(02)00118-6
   Liavonchanka A, 2006, J PLANT PHYSIOL, V163, P348, DOI 10.1016/j.jplph.2005.11.006
   Lopez-Berenguer C, 2006, PLANT SOIL, V279, P13, DOI 10.1007/s11104-005-7010-x
   Lopez-Perez L, 2007, INT J PLANT SCI, V168, P1141, DOI 10.1086/520722
   Lopez-Perez L, 2009, PHYTOCHEMISTRY, V70, P492, DOI 10.1016/j.phytochem.2009.01.014
   LUNDBORG T, 1981, PHYSIOL PLANTARUM, V52, P89, DOI 10.1111/j.1399-3054.1981.tb06039.x
   Martinez-Ballesta MC, 2003, PHYSIOL PLANTARUM, V117, P413, DOI 10.1034/j.1399-3054.2003.00044.x
   MAS A, 1994, PHYTOCHEMISTRY, V35, P1249, DOI 10.1016/S0031-9422(00)94830-1
   Maurel C, 1997, P NATL ACAD SCI USA, V94, P7103, DOI 10.1073/pnas.94.13.7103
   Moller IM, 2007, ANNU REV PLANT BIOL, V58, P459, DOI 10.1146/annurev.arplant.58.032806.103946
   Munns R, 2002, PLANT CELL ENVIRON, V25, P239, DOI 10.1046/j.0016-8025.2001.00808.x
   Naeem MS, 2010, PLANT SOIL, V332, P405, DOI 10.1007/s11104-010-0306-5
   OHTA H, 1986, PLANT CELL PHYSIOL, V27, P911, DOI 10.1093/oxfordjournals.pcp.a077178
   ONEILL SD, 1983, PLANT PHYSIOL, V72, P837, DOI 10.1104/pp.72.3.837
   Ozolina NV, 2013, PLANTA, V237, P859, DOI 10.1007/s00425-012-1800-1
   Parmentier J, 2012, INT J PHARMACEUT, V437, P253, DOI 10.1016/j.ijpharm.2012.08.018
   Santoni V, 2003, BIOCHEM J, V373, P289, DOI 10.1042/BJ20030159
   Sicilia F, 2005, BBA-PROTEINS PROTEOM, V1748, P9, DOI 10.1016/j.bbapap.2004.11.022
   Silva C, 2007, J PLANT BIOL, V50, P650, DOI 10.1007/BF03030609
   Silva C, 2011, J COLLOID INTERF SCI, V358, P192, DOI 10.1016/j.jcis.2011.02.048
   Tamas L, 2009, PROTOPLASMA, V235, P17, DOI 10.1007/s00709-008-0027-2
   Vianello A, 2002, RRD PLANT B, V2, P187
   Werle M, 2009, INT J PHARMACEUT, V370, P26, DOI 10.1016/j.ijpharm.2008.11.013
   Widell S., 1990, The plant plasma membrane., P16
   Wilson SA, 2012, PLANT BIOTECHNOL J, V10, P249, DOI 10.1111/j.1467-7652.2011.00664.x
   Witzel K, 2014, MOL PLANT, V7, P336, DOI 10.1093/mp/sst063
   Wu JL, 2005, AM J BOT, V92, P852, DOI 10.3732/ajb.92.5.852
   Yale J, 2001, J BIOL CHEM, V276, P15996, DOI 10.1074/jbc.M008209200
   Yu BJ, 1999, J PLANT PHYSIOL, V155, P646, DOI 10.1016/S0176-1617(99)80067-4
   Zaghdoud C, 2012, SCI WORLD J, DOI 10.1100/2012/291435
   Zang X, 2007, PHYTOCHEMISTRY, V68, P426, DOI 10.1016/j.phytochem.2006.11.005
   Zhang WH, 2002, ACTA BOT SIN, V44, P292
NR 62
TC 41
Z9 42
U1 3
U2 24
PU ELSEVIER GMBH
PI MUNICH
PA HACKERBRUCKE 6, 80335 MUNICH, GERMANY
SN 0176-1617
EI 1618-1328
J9 J PLANT PHYSIOL
JI J. Plant Physiol.
PD MAR 1
PY 2015
VL 175
BP 148
EP 156
DI 10.1016/j.jplph.2014.12.003
PG 9
WC Plant Sciences
WE Science Citation Index Expanded (SCI-EXPANDED)
SC Plant Sciences
GA CE9FT
UT WOS:000352150100017
PM 25544590
DA 2023-07-11
ER

PT J
AU Aghajanzadeh, T
   Hawkesford, MJ
   De Kok, LJ
AF Aghajanzadeh, Tahereh
   Hawkesford, Malcolm J.
   De Kok, Luit J.
TI The significance of glucosinolates for sulfur storage in Brassicaceae
   seedlings
SO FRONTIERS IN PLANT SCIENCE
LA English
DT Article
DE Brassicaceae; glucosinolate; hydrogen sulfide; myrosinase activity and
   expression; sulfur deficiency; sulfur dioxide; sulfur storage
ID ALLIUM-CEPA L.; ATMOSPHERIC H2S; SULFATE UPTAKE; ARABIDOPSIS-THALIANA;
   CHINESE-CABBAGE; METABOLISM; OLERACEA; EXPRESSION; NUTRITION; IMPACT
AB Brassica juncea seedlings contained a twofold higher glucosinolate content than B. rapa and these secondary sulfur compounds accounted for up to 30% of the organic sulfur fraction. The glucosinolate content was not affected by H2S and SO2 exposure, demonstrating that these sulfur compounds did not form a sink for excessive atmospheric supplied sulfur. Upon sulfate deprivation, the foliarly absorbed H2S and SO2 replaced sulfate as the sulfur source for growth of B. juncea and B. rapa seedlings. The glucosinolate content was decreased in sulfate-deprived plants, though its proportion of organic sulfur fraction was higher than that of sulfate-sufficient plants, both in absence and presence of H2S and SO2. The significance of myrosinase in the in situ turnover in these secondary sulfur compounds needs to be questioned, since there was no direct co-regulation between the content of glucosinolates and the transcript level and activity of myrosinase. Evidently, glucosinolates cannot be considered as sulfur storage compounds upon exposure to excessive atmospheric sulfur and are unlikely to be involved in the re-distribution of sulfur in B. juncea and B. rapa seedlings upon sulfate deprivation.
C1 [Aghajanzadeh, Tahereh; De Kok, Luit J.] Univ Groningen, Lab Plant Physiol, NL-9700 CC Groningen, Netherlands.
   [Hawkesford, Malcolm J.] Rothamsted Res, Plant Biol & Crop Sci Dept, Harpenden, Herts, England.
C3 University of Groningen; UK Research & Innovation (UKRI); Biotechnology
   and Biological Sciences Research Council (BBSRC); Rothamsted Research
RP De Kok, LJ (通讯作者)，Univ Groningen, Lab Plant Physiol, POB 11103, NL-9700 CC Groningen, Netherlands.
EM l.j.de.kok@rug.nl
RI De Kok, Luit J./C-9878-2013; Hawkesford, Malcolm John/AAE-1522-2022;
   Aghajanzadeh, Tahereh A./AAH-4378-2021
OI De Kok, Luit J./0000-0003-1601-4506; Hawkesford,
   Malcolm/0000-0001-8759-3969
FU UK Biotechnology and Biological Sciences Research Council
FX Rothamsted Research is supported via the 20:20 Wheat (R) Programme by
   the UK Biotechnology and Biological Sciences Research Council. We wish
   to thank Helen Jenkins and C. Elisabeth E. Stuiver for critically
   reading of the manuscript.
CR Ahuja I, 2010, AGRON SUSTAIN DEV, V30, P311, DOI 10.1051/agro/2009025
   Andersson D, 2009, PHYTOCHEMISTRY, V70, P1345, DOI 10.1016/j.phytochem.2009.07.036
   Antonious GF, 2009, J ENVIRON SCI HEAL B, V44, P311, DOI 10.1080/03601230902728476
   Bednarek P, 2011, NEW PHYTOL, V192, P713, DOI 10.1111/j.1469-8137.2011.03824.x
   Bloem E, 2007, LANDBAUFORSCH VOLK, V57, P297
   Bones AM, 1996, PHYSIOL PLANTARUM, V97, P194, DOI [10.1034/j.1399-3054.1996.970128.x, 10.1111/j.1399-3054.1996.tb00497.x]
   BONES AM, 1994, PLANTA, V193, P558, DOI 10.1007/BF02411562
   Bones AM, 2006, PHYTOCHEMISTRY, V67, P1053, DOI 10.1016/j.phytochem.2006.02.024
   Bourgis F, 1999, PLANT CELL, V11, P1485, DOI 10.1105/tpc.11.8.1485
   Brader G, 2006, PLANT J, V46, P758, DOI 10.1111/j.1365-313X.2006.02743.x
   BRADFORD MM, 1976, ANAL BIOCHEM, V72, P248, DOI 10.1016/0003-2697(76)90527-3
   Brunold Christian, 1997, Progress in Botany, V58, P164
   Buchner P, 2004, PLANT PHYSIOL, V136, P3396, DOI 10.1104/pp.104.046441
   Cartea ME, 2008, PHYTOCHEMISTRY, V69, P403, DOI 10.1016/j.phytochem.2007.08.014
   Castro A, 2004, PHYTON-ANN REI BOT A, V44, P133
   Castro A., 2003, SULPHUR TRANSPORT AS, P181
   Clay NK, 2009, SCIENCE, V323, P95, DOI 10.1126/science.1164627
   De Kok L. J., 1993, SULFUR NUTR ASSIMILA, P295
   De Kok L.J., 2007, SULFUR PLANTS ECOLOG, P91, DOI DOI 10.1007/978-1-4020-5887-5_5
   De Kok LJ, 2002, AIR POLLUTION AND PLANT BIOTECHNOLOGY: PROSPECTS FOR PHYTOMONITORING AND PHYTOREMEDIATION, P201
   De Kok LJ, 2001, PLANT ECOPH, V2, P185
   De Kok LJ, 2009, DEV ENVIRONM SCI, V9, P121, DOI 10.1016/S1474-8177(08)00205-2
   DeKok LJ, 2000, SULFUR NUTR SULFUR A, P41
   Martinez-Ballesta MD, 2013, INT J MOL SCI, V14, P11607, DOI 10.3390/ijms140611607
   Durenkamp M, 2004, J EXP BOT, V55, P1821, DOI 10.1093/jxb/erh187
   Durenkamp M, 2002, PHYTON-ANN REI BOT A, V42, P55
   Durenkamp M, 2007, J EXP BOT, V58, P1571, DOI 10.1093/jxb/erm031
   Durenkamp M, 2005, PLANT RESPONSES TO AIR POLLUTION AND GLOBAL CHANGE, P3, DOI 10.1007/4-431-31014-2_1
   Fahey JW, 2001, PHYTOCHEMISTRY, V56, P5, DOI 10.1016/S0031-9422(00)00316-2
   Falk KL, 2007, PLANT BIOLOGY, V9, P573, DOI 10.1055/s-2007-965431
   FENWICK GR, 1983, CRC CR REV FOOD SCI, V18, P123, DOI 10.1080/10408398209527361
   FERREIRA RMB, 1992, J BIOL CHEM, V267, P7253
   Frerigmann H, 2012, FRONT PLANT SCI, V3, DOI 10.3389/fpls.2012.00242
   Gilbert SM, 1997, PLANT PHYSIOL, V115, P1231, DOI 10.1104/pp.115.3.1231
   Grubb CD, 2006, TRENDS PLANT SCI, V11, P89, DOI 10.1016/j.tplants.2005.12.006
   Gupta S, 2012, BASICS, P1
   Halkier BA, 1997, TRENDS PLANT SCI, V2, P425, DOI 10.1016/S1360-1385(97)01128-X
   Halkier BA, 2006, ANNU REV PLANT BIOL, V57, P303, DOI 10.1146/annurev.arplant.57.032905.105228
   HEANEY RK, 1980, J SCI FOOD AGR, V31, P785, DOI 10.1002/jsfa.2740310808
   Hirai MY, 2005, J BIOL CHEM, V280, P25590, DOI 10.1074/jbc.M502332200
   Hirai MY, 2004, P NATL ACAD SCI USA, V101, P10205, DOI 10.1073/pnas.0403218101
   Ishida M, 2012, BREEDING SCI, V62, P63, DOI 10.1270/jsbbs.62.63
   Jones J. B. Jr., 1995, Sulphur in Agriculture, V19, P58
   Kirkegaard JA, 1998, PLANT SOIL, V201, P71, DOI 10.1023/A:1004364713152
   Kissen R, 2009, PHYTOCHEM REV, V8, P69, DOI 10.1007/s11101-008-9109-1
   Kissen R, 2009, J BIOL CHEM, V284, P12057, DOI 10.1074/jbc.M807500200
   Kok L. J. de, 2000, Environmental stress: indication, mitigation and eco-conservation, P135
   Kopriva S, 2012, FRONT PLANT SCI, V3, DOI 10.3389/fpls.2012.00163
   Koralewska A, 2008, FUNCT PLANT BIOL, V35, P318, DOI 10.1071/FP07283
   Kushad MM, 1999, J AGR FOOD CHEM, V47, P1541, DOI 10.1021/jf980985s
   MAAS FM, 1986, PLANT SOIL, V91, P129, DOI 10.1007/BF02181825
   O'Callaghan KJ, 2000, APPL ENVIRON MICROB, V66, P2185, DOI 10.1128/AEM.66.5.2185-2191.2000
   Rennenberg H, 2014, J EXP BOT, V65, P5711, DOI 10.1093/jxb/eru315
   Schiestl FP, 2014, FRONT ECOL EVOL, V2, DOI 10.3389/fevo.2014.00010
   SCHNUG E, 1990, SULFUR NUTRITION AND SULFUR ASSIMILATION IN HIGHER PLANTS, P97
   SCHNUG E, 1993, SULFUR NUTRITION AND ASSIMILATION IN HIGHER PLANTS, P179
   Shahbaz M, 2014, PLANT BIOLOGY, V16, P68, DOI 10.1111/plb.12019
   STULEN I, 1993, SULFUR NUTRITION AND ASSIMILATION IN HIGHER PLANTS, P77
   Tausz M, 1996, J PLANT PHYSIOL, V148, P362, DOI 10.1016/S0176-1617(96)80266-5
   Thies W., 1982, FETT SEIFEN ANSTR, V84, P388, DOI [10.1002/lipi.19820840903, DOI 10.1002/LIPI.19820840903]
   Travers-Martin N, 2008, PLANT PHYSIOL BIOCH, V46, P506, DOI 10.1016/j.plaphy.2008.02.008
   van Dam NM, 2004, NEW PHYTOL, V161, P801, DOI 10.1111/j.1469-8137.2004.00984.x
   VERWOERD TC, 1989, NUCLEIC ACIDS RES, V17, P2362, DOI 10.1093/nar/17.6.2362
   Westerman S, 2000, PHYSIOL PLANTARUM, V109, P443, DOI 10.1034/j.1399-3054.2000.100411.x
   Westerman S, 2001, PLANT PHYSIOL BIOCH, V39, P425, DOI 10.1016/S0981-9428(01)01258-X
   Westerman S, 2001, PHYTON-ANN REI BOT A, V41, P49
   Westerman S, 2000, PHYTON-ANN REI BOT A, V40, P293
   Yang LP, 2006, J PLANT NUTR SOIL SC, V169, P529, DOI 10.1002/jpln.200520574
   Yang LP, 2006, ENVIRON EXP BOT, V57, P236, DOI 10.1016/j.envexpbot.2005.06.002
NR 69
TC 41
Z9 44
U1 0
U2 33
PU FRONTIERS MEDIA SA
PI LAUSANNE
PA AVENUE DU TRIBUNAL FEDERAL 34, LAUSANNE, CH-1015, SWITZERLAND
SN 1664-462X
J9 FRONT PLANT SCI
JI Front. Plant Sci.
PD DEC 19
PY 2014
VL 5
AR 704
DI 10.3389/fpls.2014.00704
PG 10
WC Plant Sciences
WE Science Citation Index Expanded (SCI-EXPANDED)
SC Plant Sciences
GA AY8BY
UT WOS:000347780600001
PM 25566279
OA Green Published, gold
DA 2023-07-11
ER

PT J
AU Neubauer, C
   Heitmann, B
   Muller, C
AF Neubauer, Christian
   Heitmann, Benedikt
   Mueller, Caroline
TI Biofumigation potential of Brassicaceae cultivars to Verticillium
   dahliae
SO EUROPEAN JOURNAL OF PLANT PATHOLOGY
LA English
DT Article
DE Verticillium dahliae; Biofumigation; Brassica juncea; Glucosinolates;
   Isothiocyanates
ID ENHANCED BIODEGRADATION; METAM SODIUM; SOIL; GLUCOSINOLATE;
   ISOTHIOCYANATE; SEQUESTRATION; CONSEQUENCES; DEGRADATION; PERFORMANCE;
   FUMIGATION
AB The biofumigation potential of brassicaceous green manures to Verticillium dahliae was systematically assessed. In a toxicological study, five different isothiocyanates (ITCs) were tested using a bioassay with sterile quartz sand artificially infested with microsclerotia. For 2-propenyl ITC, a LD90 value of 88.7 nmol g(-1) was determined. Furthermore, 2-propenyl ITC with a dose of 150 nmol g(-1) soil was tested in 22 naturally infested soils. The efficiency varied from 9 % to 92 % and was negatively correlated with the organic carbon content of the soils, indicating that in many soils much higher concentrations will be necessary to achieve sufficient control. To evaluate the biofumigation potential of different Brassicaceae, 19 cultivars of Brassica juncea, Rhaphanus sativus and Sinapis alba were grown in the field. Biomass production was measured and glucosinolate concentrations were analyzed. Simulating the field situation, the biofumigation effect of cultivars was assessed in a standardized laboratory bioassay with microsclerotia-infested sterile quartz sand amended with freeze-dried ground plant tissues. Amendments of B. juncea shoot tissue reduced the number of viable microsclerotia significantly with efficiencies from 69.3 to 81.3 %. Total potentially released amounts of 2-propenyl ITC ranged between 50.6-78.1 nmol g(-1)sand and indicate a clear ITC-related suppression. However these are considered too low for effective control in practice as low release efficiencies mean that effective levels fall well short of the estimated 150 nmol g(-1) of soil required. In comparison with B. juncea, the R. sativus and S. alba were less effective due to lower concentrations and/or toxicity of the ITC released. In summary, the biofumigation potential of the cultivars tested appears insufficient alone for effective control, especially on soils with higher (> 1.0 %) organic carbon content.
C1 [Neubauer, Christian; Heitmann, Benedikt] Univ Appl Sci Osnabruck, Fac Agr Sci, Dept Plant Pathol, D-49090 Osnabruck, Germany.
   [Mueller, Caroline] Univ Bielefeld, Fac Biol, Dept Chem Ecol, D-33615 Bielefeld, Germany.
C3 University of Bielefeld
RP Neubauer, C (通讯作者)，Univ Appl Sci Osnabruck, Fac Agr Sci, Dept Plant Pathol, Oldenburger Landstr 24, D-49090 Osnabruck, Germany.
EM c.neubauer@hs-osnabrueck.de
RI Muller, Caroline/G-5073-2011
OI Muller, Caroline/0000-0002-8447-534X; Heitmann, Berit
   Lilienthal/0000-0002-6809-4504
FU program FhprofUnd - Research at Universities of Applied Sciences and
   Companies - of the German Federal Ministry of Education and Research
FX This research was funded by the program FhprofUnd - Research at
   Universities of Applied Sciences and Companies - of the German Federal
   Ministry of Education and Research.
CR Abdalsamee MK, 2012, J CHEM ECOL, V38, P1366, DOI 10.1007/s10886-012-0197-4
   Agerbirk N, 2012, PHYTOCHEMISTRY, V77, P16, DOI 10.1016/j.phytochem.2012.02.005
   ANGUS JF, 1994, PLANT SOIL, V162, P107, DOI 10.1007/BF01416095
   [Anonymous], AGROINDUSTRIA
   Bailey KL, 2003, SOIL TILL RES, V72, P169, DOI 10.1016/S0167-1987(03)00086-2
   Bending GD, 1999, SOIL BIOL BIOCHEM, V31, P695, DOI 10.1016/S0038-0717(98)00163-1
   BOREK V, 1995, J AGR FOOD CHEM, V43, P1935, DOI 10.1021/jf00055a033
   Brown J., 2005, NRELSR51035254
   BROWN PD, 1991, J CHEM ECOL, V17, P2021, DOI 10.1007/BF00992585
   Brown PD, 2003, PHYTOCHEMISTRY, V62, P471, DOI 10.1016/S0031-9422(02)00549-6
   Brown PD, 1997, ADV AGRON, V61, P167, DOI 10.1016/S0065-2113(08)60664-1
   Cohen MF, 2005, SOIL BIOL BIOCHEM, V37, P1215, DOI 10.1016/j.soilbio.2004.11.027
   Collins HP, 2006, BIOL FERT SOILS, V42, P247, DOI 10.1007/s00374-005-0022-0
   DAUGOVISH O, 2004, AGROINDUSTRIA, V3, P335
   Debode J, 2005, SOIL BIOL BIOCHEM, V37, P301, DOI 10.1016/j.soilbio.2004.08.001
   FINNEY D J, 1971, P333
   Gimsing AL, 2006, SOIL BIOL BIOCHEM, V38, P2255, DOI 10.1016/j.soilbio.2006.01.024
   Gimsing AL, 2009, ENVIRON TOXICOL CHEM, V28, P1178, DOI 10.1897/08-516.1
   Gimsing AL, 2009, PHYTOCHEM REV, V8, P299, DOI 10.1007/s11101-008-9105-5
   HARRIS DC, 1993, PLANT PATHOL, V42, P238, DOI 10.1111/j.1365-3059.1993.tb01496.x
   HUISMAN OC, 1988, PHYTOPATHOLOGY, V78, P708, DOI 10.1094/Phyto-78-708
   Kirkegaard J. A., 2004, AGROINDUSTRIA, V3, P233
   Kirkegaard JA, 1998, PLANT SOIL, V201, P71, DOI 10.1023/A:1004364713152
   Manici LM, 1997, J AGR FOOD CHEM, V45, P2768, DOI 10.1021/jf9608635
   Martin FN, 2003, ANNU REV PHYTOPATHOL, V41, P325, DOI 10.1146/annurev.phyto.41.052002.095514
   Matthiessen JN, 2006, CRIT REV PLANT SCI, V25, P235, DOI 10.1080/07352680600611543
   Mol L, 1996, PLANT PATHOL, V45, P205, DOI 10.1046/j.1365-3059.1996.d01-125.x
   Morra MJ, 2002, SOIL BIOL BIOCHEM, V34, P1683, DOI 10.1016/S0038-0717(02)00153-0
   Muller C, 2001, J CHEM ECOL, V27, P2505, DOI 10.1023/A:1013631616141
   Neubauer C., 2011, Journal fur Kulturpflanzen, V63, P1
   Pegg G. F., 2002, Verticillium wilts, DOI [10.1079/9780851995298.0293, 10.1079/9780851995298.0000]
   Rosa E. A. S., 1997, HORTICULTURAL REV, V19, P19
   Sarwar M, 1998, PLANT SOIL, V201, P91, DOI 10.1023/A:1004333230899
   Sarwar M, 1998, PLANT SOIL, V201, P103, DOI 10.1023/A:1004381129991
   Smith BJ, 2002, PLANT PATHOL, V51, P585, DOI 10.1046/j.1365-3059.2002.00744.x
   Smolinska U, 2003, PLANT DIS, V87, P407, DOI 10.1094/PDIS.2003.87.4.407
   Travers-Martin N, 2008, FUNCT ECOL, V22, P1033, DOI 10.1111/j.1365-2435.2008.01487.x
   Triky-Dotan S, 2007, PLANT DIS, V91, P497, DOI 10.1094/PDIS-91-5-0497
   Tsror L, 2005, AM J POTATO RES, V82, P419, DOI 10.1007/BF02871972
   Warton B, 2003, SOIL BIOL BIOCHEM, V35, P1123, DOI 10.1016/S0038-0717(03)00164-0
   Warton B, 2001, J AGR FOOD CHEM, V49, P5244, DOI 10.1021/jf010545s
   Wathelet J. P., 2004, AGROINDUSTRIA, V3, P257
NR 42
TC 41
Z9 45
U1 0
U2 61
PU SPRINGER
PI DORDRECHT
PA VAN GODEWIJCKSTRAAT 30, 3311 GZ DORDRECHT, NETHERLANDS
SN 0929-1873
EI 1573-8469
J9 EUR J PLANT PATHOL
JI Eur. J. Plant Pathol.
PD OCT
PY 2014
VL 140
IS 2
BP 341
EP 352
DI 10.1007/s10658-014-0467-9
PG 12
WC Agronomy; Plant Sciences; Horticulture
WE Science Citation Index Expanded (SCI-EXPANDED)
SC Agriculture; Plant Sciences
GA AO6VP
UT WOS:000341490500015
DA 2023-07-11
ER

PT J
AU Razeq, FM
   Kosma, DK
   Rowland, O
   Molina, I
AF Razeq, Fakhria M.
   Kosma, Dylan K.
   Rowland, Owen
   Molina, Isabel
TI Extracellular lipids of Camelina sativa: Characterization of
   chloroform-extractable waxes from aerial and subterranean surfaces
SO PHYTOCHEMISTRY
LA English
DT Article
DE Camelina sativa; Brassicaceae; Cuticle; Seed; Root; Waxes;
   Triterpenoids; Alkyl hydroxycinnamates; Gas chromatography; Mass
   spectrometry; Scanning electron microscopy
ID CUTICULAR WAX; OXIDOSQUALENE CYCLASES; CHEMICAL-COMPOSITION; ECERIFERUM
   MUTANTS; BARRIER PROPERTIES; BRASSICA-NAPUS; IDENTIFICATION; SUBERIN;
   ESTERS; TRANSCRIPTOME
AB Camelina sativa (L.) Crantz is an emerging low input, stress tolerant crop with seed oil composition suitable for biofuel and bioproduct production. The chemical compositions and ultrastructural features of surface waxes from C sativa aerial cuticles, seeds, and roots were analyzed using gas chromatography and microscopy. Alkanes, primary fatty alcohols, and free fatty acids were common components of all analyzed organs. A particular feature of leaf waxes was the presence of alkyl esters of long-chain fatty acids and very long-chain fatty alcohols, ranging from C-38 to C-50 and dominated by C-42, C-44 and C-46 homologues. Stem waxes were mainly composed of non-sterol pentacyclic triterpenes. Flowers accumulated significant amounts of methyl-branched iso-alkanes (C-29 and C-31 total carbon number) in addition to straight-chain alkanes. Seed waxes were mostly primary fatty alcohols of up to 32 carbons in length and unbranched C-29 and C-31 alkanes. The total amount of identified wax components extracted by rapid chloroform dipping of roots was 280 mu g g(-1) (fresh weight), and included alkyl hydroxycinnamates, predominantly alkyl coumarates and alkyl caffeates. This study provides qualitative and quantitative information on the waxes of C sativa root, shoot, and seed boundary tissues, allowing the relative activities of wax biosynthetic pathways in each respective plant organ to be assessed. This detailed description of the protective surface waxes of C sativa may provide insights into its drought-tolerant and pathogen-resistant properties, and also identifies C sativa as a potential source of renewable high-value natural products. (C) 2014 Elsevier Ltd. All rights reserved.
C1 [Razeq, Fakhria M.; Rowland, Owen] Carleton Univ, Dept Biol, Ottawa, ON K1S 5B6, Canada.
   [Razeq, Fakhria M.; Rowland, Owen] Carleton Univ, Inst Biochem, Ottawa, ON K1S 5B6, Canada.
   [Kosma, Dylan K.] Michigan State Univ, Dept Plant Biol, E Lansing, MI 48824 USA.
   [Molina, Isabel] Algoma Univ, Dept Biol, Sault Ste Marie, ON P6A 2G4, Canada.
C3 Carleton University; Carleton University; Michigan State University;
   Algoma University
RP Rowland, O (通讯作者)，Carleton Univ, Dept Biol, Nesbitt Bldg,1125 Colonel By Dr, Ottawa, ON K1S 5B6, Canada.
EM owen.rowland@carleton.ca; isabel.molina@algomau.ca
RI Rowland, Owen/ABH-2744-2021; Molina, Isabel/A-8790-2014; Kosma,
   Dylan/AAU-7794-2020; Molina, Isabel/B-5034-2010
OI Rowland, Owen/0000-0002-2752-2584; Molina, Isabel/0000-0003-3450-893X;
   Kosma, Dylan/0000-0002-6880-7260; Molina, Isabel/0000-0003-3450-893X
FU Brazilian Science Without Borders Program; Natural Sciences and
   Engineering Research Council of Canada; Algoma University; National
   Science Foundation of the United States [MCB-0615563]; Great Lakes
   Bioenergy Research Center under Department of Energy [DE-AC02-05CH11231]
FX We thank Micaela Chacon and Tanya Hiebert (Dept. of Biology, Carleton
   University) for assistance with the lipid extractions, Dr. Jianqun Wang
   (Carleton University Nano Imaging Facility) for assistance with the SEM
   imaging, and Debora Franca (Algoma University, funded by the Brazilian
   Science Without Borders Program) for preparing publication-quality mass
   spectral figures. We thank Prof. John Ohlrogge (Michigan State
   University) for use of gas chromatographs and general support. This work
   was funded by grants from the Natural Sciences and Engineering Research
   Council of Canada (O.R. and I. M.), Algoma University (I.M.), and the
   National Science Foundation of the United States (grant no. MCB-0615563)
   and the Great Lakes Bioenergy Research Center (under Department of
   Energy contract no. DE-AC02-05CH11231) (D.K.K.).
CR AASEN AJ, 1971, LIPIDS, V6, P502, DOI 10.1007/BF02531236
   Baker E. A., 1982, The plant cuticle, P139
   BAKER EA, 1974, NEW PHYTOL, V73, P955, DOI 10.1111/j.1469-8137.1974.tb01324.x
   Bauer S., 2002, THESIS U MUENSTER GE
   Beisson F, 2007, PLANT CELL, V19, P351, DOI 10.1105/tpc.106.048033
   Bouby L, 1998, ANTIQUITY, V72, P391, DOI 10.1017/S0003598X0008666X
   Colombini S, 2014, J SCI FOOD AGR, V94, P736, DOI 10.1002/jsfa.6408
   ESPELIE KE, 1980, PLANTA, V148, P468, DOI [10.1007/BF00552662, 10.1007/BF02395317]
   Francis A, 2009, CAN J PLANT SCI, V89, P791, DOI 10.4141/CJPS08185
   Franke R, 2007, CURR OPIN PLANT BIOL, V10, P252, DOI 10.1016/j.pbi.2007.04.004
   Gutierrez A, 2008, IND CROP PROD, V28, P81, DOI 10.1016/j.indcrop.2008.01.008
   Heinzen H, 1996, PHYTOCHEM ANALYSIS, V7, P237, DOI 10.1002/(SICI)1099-1565(199609)7:5<237::AID-PCA310>3.0.CO;2-M
   HOLLOWAY PJ, 1977, CHEM PHYS LIPIDS, V19, P114, DOI 10.1016/0009-3084(77)90092-5
   Iskandarov U., 2014, PLANTS AND BIOENERGY, P131, DOI DOI 10.1007/978-1-4614-9329-7_8
   Iven T, 2013, PLANT METHODS, V9, DOI 10.1186/1746-4811-9-24
   Jager S, 2009, MOLECULES, V14, P2016, DOI 10.3390/molecules14062016
   JENKS MA, 1995, PLANT PHYSIOL, V108, P369, DOI 10.1104/pp.108.1.369
   Jetter R, 2006, ANNU PLANT REV, V23, P145
   Kerstiens G, 1996, TRENDS PLANT SCI, V1, P125, DOI 10.1016/S1360-1385(96)90007-2
   Kosma DK, 2012, PLANT PHYSIOL, V160, P237, DOI 10.1104/pp.112.201822
   Lai C, 2007, PLANT J, V50, P189, DOI 10.1111/j.1365-313X.2007.03054.x
   Li F, 2008, PLANT PHYSIOL, V148, P97, DOI 10.1104/pp.108.123471
   Li YH, 2007, PLANT PHYSIOL, V144, P1267, DOI 10.1104/pp.107.099432
   Li YH, 2006, PHYTOCHEMISTRY, V67, P904, DOI 10.1016/j.phytochem.2006.02.015
   Li-Beisson Yonghua, 2013, Arabidopsis Book, V11, pe0161, DOI [10.1199/tab.0133, 10.1199/tab.0161]
   Liang C, 2013, BMC GENOMICS, V14, DOI 10.1186/1471-2164-14-146
   Lu CF, 2008, PLANT CELL REP, V27, P273, DOI 10.1007/s00299-007-0454-0
   Molina I, 2008, PLANT J, V53, P437, DOI 10.1111/j.1365-313X.2007.03348.x
   Mudalkar S, 2014, PLANT MOL BIOL, V84, P159, DOI 10.1007/s11103-013-0125-1
   Nguyen HT, 2013, PLANT BIOTECHNOL J, V11, P759, DOI 10.1111/pbi.12068
   Pu YY, 2013, BMC PLANT BIOL, V13, DOI 10.1186/1471-2229-13-215
   Putnam D. H., 1993, New crops., P314
   Rashotte AM, 2001, PHYTOCHEMISTRY, V57, P115, DOI 10.1016/S0031-9422(00)00513-6
   Riederer M, 2001, J EXP BOT, V52, P2023, DOI 10.1093/jexbot/52.363.2023
   Rowland O, 2006, PLANT PHYSIOL, V142, P866, DOI 10.1104/pp.106.086785
   Samuels L, 2008, ANNU REV PLANT BIOL, V59, P683, DOI 10.1146/annurev.arplant.59.103006.093219
   SPENER F, 1972, CHEM PHYS LIPIDS, V8, P180, DOI 10.1016/0009-3084(72)90028-X
   SUMMCHEN P, 1995, PHYTOCHEMISTRY, V40, P599, DOI 10.1016/0031-9422(95)00273-A
   Teusink RS, 2002, INT J PLANT SCI, V163, P309, DOI 10.1086/338825
   Urbanova K, 2012, J LIPID RES, V53, P204, DOI 10.1194/jlr.D020834
   Vogg G, 2004, J EXP BOT, V55, P1401, DOI 10.1093/jxb/erh149
   von Wettstein-Knowles P, 2012, PLANT WAXES ELS
   Wang ZH, 2011, PLANT PHYSIOL, V155, P540, DOI 10.1104/pp.110.162883
   Wang ZH, 2010, J BIOL CHEM, V285, P29703, DOI 10.1074/jbc.M109.098871
   Whitney HM, 2013, CURR OPIN PLANT BIOL, V16, P105, DOI 10.1016/j.pbi.2012.11.008
NR 45
TC 41
Z9 43
U1 0
U2 27
PU PERGAMON-ELSEVIER SCIENCE LTD
PI OXFORD
PA THE BOULEVARD, LANGFORD LANE, KIDLINGTON, OXFORD OX5 1GB, ENGLAND
SN 0031-9422
EI 1873-3700
J9 PHYTOCHEMISTRY
JI Phytochemistry
PD OCT
PY 2014
VL 106
BP 188
EP 196
DI 10.1016/j.phytochem.2014.06.018
PG 9
WC Biochemistry & Molecular Biology; Plant Sciences
WE Science Citation Index Expanded (SCI-EXPANDED)
SC Biochemistry & Molecular Biology; Plant Sciences
GA AP7LK
UT WOS:000342258600019
PM 25081105
OA Bronze
DA 2023-07-11
ER

PT J
AU Tomovic, G
   Niketic, M
   Lakusic, D
   Randelovic, V
   Stevanovic, V
AF Tomovic, Gordana
   Niketic, Marjan
   Lakusic, Dmitar
   Randelovic, Vladimir
   Stevanovic, Vladimir
TI Balkan endemic plants in Central Serbia and Kosovo regions: distribution
   patterns, ecological characteristics, and centres of diversity
SO BOTANICAL JOURNAL OF THE LINNEAN SOCIETY
LA English
DT Article
DE ecology; endemism; flora; Peninsula
ID VASCULAR PLANTS; FLORA; CONSERVATION; CARYOPHYLLACEAE; BIODIVERSITY;
   PENINSULA
AB The aim of the present study is to determine the exact number of the Balkan endemic taxa at specific and subspecific rank in the Central Serbia and Kosovo regions, as well as their distribution, and to perform a chorological and ecological analysis of this flora. Detailed and long-term field studies confirmed the presence of 492 Balkan endemic species and subspecies in the investigated area. The most important contributors at family rank in the Balkan endemic flora are Asteraceae, Caryophyllaceae, Fabaceae, Brassicaceae, and Lamiaceae, with Hieracium, Dianthus, Centaurea, and Silene being the genera with the highest number of endemic taxa. In the chorological and life form spectra of the Balkan endemics, taxa from South European and Central European mountainous chorological groups and hemicryptophytes and chamaephytes are the most abundant. The presence of endemic plants in 11 geographical provinces in Central Serbia and Kosovo regions was also analyzed and cluster analysis was used to classify the geographical provinces according to their floristic similarities. The final analyses of distribution and magnitude of endemism include summary mapping of all the endemic taxa at 10x10-km Universal Transverse Mercator maps. High-mountainous areas of Mts Prokletije and Mts Sar-Planina are distinctive centres of richness and diversity of the Balkan endemic flora in Central Serbia and Kosovo regions. Most endemics were recorded on limestone and at 1500-2000m a.s.l. Vegetation classes Asplenietea trichomanes, Festuco-Brometea, Elyno-Seslerietea, and Erico-Pinetea are the richest in endemic taxa. A catalogue of the Balkan endemic taxa in Central Serbia and Kosovo regions, with their threatened and legally protected status, is also presented.(c) 2014 The Linnean Society of London, Botanical Journal of the Linnean Society, 2014, 176, 173-202.
C1 [Tomovic, Gordana; Lakusic, Dmitar; Stevanovic, Vladimir] Univ Belgrade, Fac Biol, Inst Bot & Bot Garden Jevremovac, Belgrade 11000, Serbia.
   [Niketic, Marjan] Nat Hist Museum, Belgrade 11000, Serbia.
   [Randelovic, Vladimir] Univ Nis, Fac Nat Sci, Dept Biol & Ecol, Nish 18000, Serbia.
C3 University of Belgrade; University of Nis
RP Tomovic, G (通讯作者)，Univ Belgrade, Fac Biol, Inst Bot & Bot Garden Jevremovac, Takovska 43, Belgrade 11000, Serbia.
EM gtomovic@bio.bg.ac.rs
OI Tomovic, Gordana/0000-0001-7628-4407; Lakusic,
   Dmitar/0000-0001-6708-6652; Randelovic, Vladimir/0000-0002-2630-7970
FU Ministry of Education, Science and Technological Development of the
   Republic of Serbia [173030]
FX We thank Dr Ljiljana Tomovic and Dr Jasmina Sinzar-Sekulic for their
   help with statistical data processing, as well as the reviewers for
   their valuable remarks. The Ministry of Education, Science and
   Technological Development of the Republic of Serbia supported this
   research through Grant 173030 'Plant biodiversity of Serbia and the
   Balkans - assessment, sustainable use and protection'.
CR Amidi L, 2007, PROTECTED NATURAL RE
   [Anonymous], 1972, ATLAS FLORAE EUROPAE
   [Anonymous], 2010, MULTIVARIATE ANAL CO
   [Anonymous], GENEVA CONSERVATOIRE
   [Anonymous], 1998, SINTAKSONOMSKI PREGL, DOI DOI 10.1111/avsc.12257
   [Anonymous], ANAL BIOGEOGRAPHY, DOI [10.1007/978-94-009-1199-4_6, DOI 10.1007/978-94-009-0435-4]
   [Anonymous], ATLAS FLORAE EUROPAE
   Bilz M, 2011, EUROPEAN RED LIST VA
   Borchsenius F, 1997, BIODIVERS CONSERV, V6, P379, DOI 10.1023/A:1018312724137
   Brown JH, 1998, BIOGEOGRAPHY, V2nd
   Dhar U, 2002, CURR SCI INDIA, V82, P141
   Dikli N, 1987, ODJELJENJE PRIRODNIH, V14, P13
   Dikli N, 1984, VEGETACIJA SR SRBIJE, V1, P291
   Dominguez Lozano F., 2000, Belgian Journal of Entomology, V2, P171
   Essl F, 2009, BIOL CONSERV, V142, P2547, DOI 10.1016/j.biocon.2009.05.027
   Gajic M., 1984, VEGETACIJA SR SRBIJE, P317
   Georghiou K, 2010, BOT J LINN SOC, V162, P130, DOI 10.1111/j.1095-8339.2010.01025.x
   Gimenez E, 2004, BIODIVERS CONSERV, V13, P2641, DOI 10.1007/s10531-004-2140-7
   Grace James B., 1999, Perspectives in Plant Ecology Evolution and Systematics, V2, P1, DOI 10.1078/1433-8319-00063
   Greuter W, 2008, MED CHECKLIST, V2
   Hayek AV, 1924, REPERTORIUM SPECIE S, V30
   Hemp A, 2002, PLANT ECOL, V159, P211, DOI 10.1023/A:1015569125417
   Hewitt G, 2000, NATURE, V405, P907, DOI 10.1038/35016000
   Heywood VH, 2007, FLOWERING PLANT FAMI
   Horvat I, 1974, GEOBOTANICA SELECTA
   IUCN, 2012, IUCN RED LIST THREAT
   Jalas J., 1999, ATLAS FLORAE EUROPAE, V12
   Josifovi M., 1970, FLORA SR SRBIJE, V1-9
   Kikvidze Zaal, 2001, BMC Ecology, V1, P1
   Kovacic Sanja, 2004, Acta Botanica Croatica, V63, P171
   KRUCKEBERG AR, 1985, ANNU REV ECOL SYST, V16, P447, DOI 10.1146/annurev.es.16.110185.002311
   Kucera J, 2008, PLANT SYST EVOL, V275, P193, DOI 10.1007/s00606-008-0061-8
   Kurtto A, 2004, ATLAS FLORAE EUROPAE, V13
   Lakui D, 2005, HARMONIZACIJA NACION
   Lakusic D, 2013, PHYTOTAXA, V118, P22, DOI 10.11646/phytotaxa.118.1.3
   Lampinen, 2007, ATLAS FLORAE EUROPAE, V14
   Lampinen R, 2001, UNIVERSAL TRANSVERSE
   Larson D.W., 2000, CLIFF ECOLOGY PATTER
   Lubarda Biljana, 2014, Botanica Serbica, V38, P167
   Markovi M, 1970, GEOGRAFSKE OBLASTI S
   Matevski V., 2003, COUNTRY STUDY BIODIV
   Matovi M, 2002, ENDEMINE BILJKE
   McGlone MS, 2001, J BIOGEOGR, V28, P199, DOI 10.1046/j.1365-2699.2001.00525.x
   Medail F, 1997, BIOL CONSERV, V80, P269, DOI 10.1016/S0006-3207(96)00055-9
   Mueller-Dombois D., 1974, AIMS METHODS VEGETAT
   Niketic M, 2007, ARCH BIOL SCI, V59, P387, DOI 10.2298/ABS0704387N
   Niketic M, 2007, BOT J LINN SOC, V154, P55, DOI 10.1111/j.1095-8339.2007.00643.x
   Nikoli T, 2012, FLORA CROATICA DATAB
   NOBLE IR, 1980, VEGETATIO, V43, P5, DOI 10.1007/BF00121013
   Nowak A, 2011, J NAT CONSERV, V19, P296, DOI 10.1016/j.jnc.2011.05.003
   Pani J, 1884, DODATAK FLORI KNEEVI
   Pani J, 1874, FLORA KNEEVINE SRBIJ
   Petrova Ana, 2010, Phytologia Balcanica, V16, P293
   PRENDERGAST JR, 1993, NATURE, V365, P335, DOI 10.1038/365335a0
   Qian H, 2001, INT J PLANT SCI, V162, P191, DOI 10.1086/317909
   RAHBEK C, 1995, ECOGRAPHY, V18, P200, DOI 10.1111/j.1600-0587.1995.tb00341.x
   Randelovic Vladimir N., 2008, Phytologia Balcanica, V14, P367
   RAUNKIAER C., 1934
   Rodwell J.S, 2002, DIVERSITY EUROPEAN V
   Ruci B, 1997, 1 BALK BOT C ABSTR, P43
   Sari MR, 1992, FLORA SRBIJE, V1
   Sari MR, 1986, FLORA SR SRBIJE, V10
   STEBBINS GL, 1980, RHODORA, V82, P77
   STEBBINS GL, 1965, ECOL MONOGR, V35, P1, DOI 10.2307/1942216
   Steevi D, 2009, ARCH BIOL SCI, V61, P307
   Stevanovi V, 2005, BIODIVERZITET POETKU, V2, P53
   Stevanovi V, 1992, FLORA SRBIJE, V1, P47
   Stevanovi V, 2012, FLORA SRBIJE, V2
   Stevanovi V, 1999, RED DATA BOOK FLORA, V1
   Stevanovi V, 1999, RED DATA BOOK FLORA, V1, P393
   Stevanovi V, 1995, BIODIVERZITET JUGOSL, P183
   Stevanovi V, 2002, CENTRI BILJNOG DIVER
   Stevanovi V, 1995, BIODIVERZITET JUGOSL, P75
   Stevanovic V, 2003, PLANT SYST EVOL, V242, P149, DOI 10.1007/s00606-003-0044-8
   Stevanovic V., 1996, BOCCONEA, V5, P77
   Stevanovic V, 2009, CONSERVING IMPORTANT, P63
   STEVANOVIC V, 2007, PLANT SYST EVOL, V21, P131
   Stevens PF, 2001, ANGIOSPERM PHYLOGENY
   Strid A., 1997, FLORA HELLENICA, V1
   TAN K, 2007, BOCCONEA, V21, P139
   Thiers B, 2013, NEW YORK BOT GARDENS
   Tomovi G, 2007, THESIS U BELGRADE
   Townsend Peterson A., 1998, Diversity & Distributions, V4, P189, DOI 10.1046/j.1472-4642.1998.00021.x
   Tribsch A, 2003, TAXON, V52, P477, DOI 10.2307/3647447
   Tribsch A, 2004, J BIOGEOGR, V31, P747, DOI 10.1111/j.1365-2699.2004.01065.x
   Trigas P, 2007, BIODIVERS CONSERV, V16, P357, DOI 10.1007/s10531-005-3013-4
   Turrill W. B., 1958, Journal of the Linnean Society: Botany, V56, P136
   Turrill WB, 1929, PLANT LIFE BALKAN PE
   Tutin T. G., 1993, FLORA EUROPAEA, P1
   Tutin T.G. V.H., 1968, FLORA EUROPAEA, V2
   Tzedakis PC, 2002, SCIENCE, V297, P2044, DOI 10.1126/science.1073083
   Van der Werff H, 2004, BIODIVERS CONSERV, V13, P1699, DOI 10.1023/B:BIOC.0000029334.69717.f0
   VanderMeulen MA, 2001, EVOL ECOL RES, V3, P379
   Velchev V, 2006, ATLAS BULGARIAN ENDE, P14
   Velchev V, 1998, PHYTOLOGIA BALCANICA, V4, P81
   Walter H, 1970, EINFURUNG PHYTOLOGIE, VIII, P1
   Zlatkovic B, 2011, ARCH BIOL SCI, V63, P1157, DOI 10.2298/ABS1104157Z
NR 97
TC 41
Z9 46
U1 1
U2 25
PU OXFORD UNIV PRESS
PI OXFORD
PA GREAT CLARENDON ST, OXFORD OX2 6DP, ENGLAND
SN 0024-4074
EI 1095-8339
J9 BOT J LINN SOC
JI Bot. J. Linnean Soc.
PD OCT
PY 2014
VL 176
IS 2
BP 173
EP 202
DI 10.1111/boj.12197
PG 30
WC Plant Sciences
WE Science Citation Index Expanded (SCI-EXPANDED)
SC Plant Sciences
GA AQ4HR
UT WOS:000342755000005
OA Bronze
DA 2023-07-11
ER

PT J
AU Altinozlu, H
   Karagoz, A
   Polat, T
   Unver, I
AF Altinozlu, Hasim
   Karagoz, Alptekin
   Polat, Turgay
   Unver, Ilhami
TI Nickel hyperaccumulation by natural plants in Turkish serpentine soils
SO TURKISH JOURNAL OF BOTANY
LA English
DT Article
DE DTPA-extractable Ni; Brassicaceae; serpentine soils; Isatis pinnatiloba
ID METAL HYPERACCUMULATION; SUPPLEMENT FLORA; ADDITIONAL TAXA; CADMIUM;
   BRASSICACEAE; TURKEY; ACCUMULATION; CHECKLIST; COPPER; AREAS
AB Natural plants in Turkish serpentine soils were surveyed to determine their Ni accumulation capability. Geographic distribution and diethylene triamine pentaacetic acid (DTPA)-extractable nickel contents of the western Anatolian serpentine soils and their vegetative contents were studied to find the possible relationships between the phytoavailable Ni amount in the soil and the Ni content of potential accumulator plants. Over half of the surface area of Turkey was targeted in the study. Aboveground parts of 413 herbaceous plants and the surface soil (0-15 cm) of 192 serpentine samples were collected. A digital elevation model and ANUSPLIN and ArcGIS 8.1 software packages were employed for generation of climatic surfaces and analysis in preparation of comparative maps. Scientifically approved Ni hyperaccumulator plant taxa as well as readily emerging species were tested under greenhouse and climate chamber conditions. The varying magnitude of nickel determined in the aboveground parts of the test plants indicated that the resistance or vulnerability and Ni requirements of a plant species were species-specific and were more effective than the Ni amount in the soil on the uptake of the element. Significant differences were found between the amount of DTPA-extractable Ni in the soil and the Ni content of hyperaccumulator Brassicaceae plants grown in the same soil bodies. Isatis pinnatiloba, which is endemic to Turkey, was introduced as a nickel hyperaccumulator species. Bottlenecks and drawbacks of phytoremediation techniques for commercial use were discussed.
C1 [Altinozlu, Hasim] Hacettepe Univ, Dept Biol, Fac Sci, Ankara, Turkey.
   [Karagoz, Alptekin] Aksaray Univ, Dept Biol, Fac Sci & Letters, Aksaray, Turkey.
   [Polat, Turgay] Minist Agr & Rural Affairs, Cent Res Inst Field Crops, Gen Directorate Agr Res, Ankara, Turkey.
   [Unver, Ilhami] Ankara Univ, Dept Soil Sci & Plant Nutr, Fac Agr, TR-06100 Ankara, Turkey.
C3 Hacettepe University; Aksaray University; Ministry of Food, Agriculture
   & Livestock - Turkey; Ankara University
RP Altinozlu, H (通讯作者)，Hacettepe Univ, Dept Biol, Fac Sci, Ankara, Turkey.
EM unver@agri.ankara.edu.tr
RI Karagöz, Alptekin/AAF-2328-2019
FU TUBITAK [TOVAG-105O635]
FX This study was funded by TUBITAK as Project No. TOVAG-105O635.
CR Adriano DC, 2004, GEODERMA, V122, P121, DOI 10.1016/j.geoderma.2004.01.003
   [Anonymous], 1990, INDEX HERBARIORUM 1
   [Anonymous], 1965, FLORA TURKEY E AEGEA
   BAKER A J M, 1989, Biorecovery, V1, P81
   BAKER AJM, 1990, PLANT SYST EVOL, V173, P91, DOI 10.1007/BF00937765
   Baker AJM, 2000, PHYTOREMEDIATION OF CONTAMINATED SOIL AND WATER, P85
   Baker AJM, 2002, NEW PHYTOL, V155, P1, DOI 10.1046/j.1469-8137.2002.00449_1.x
   Boyd RS, 1999, BIOTROPICA, V31, P403, DOI 10.1111/j.1744-7429.1999.tb00382.x
   Branquinho C, 2007, ENVIRON POLLUT, V146, P437, DOI 10.1016/j.envpol.2006.06.034
   BROOKS RR, 1979, PROC R SOC SER B-BIO, V203, P387, DOI 10.1098/rspb.1979.0005
   Chaney R. L., 1983, Land treatment of hazardous wastes, P50
   Davis P. H., 1973, PRINCIPLES ANGIOSPER
   Davis PH, 1988, FLORA TURKEY E AE S1, V10
   Ghaderian SM, 2007, ENVIRON POLLUT, V145, P293, DOI 10.1016/j.envpol.2006.03.016
   Golightly J. P., 1981, ECON GEOL, V75, P710
   HAQ AU, 1980, SOIL SCI SOC AM J, V44, P772, DOI 10.2136/sssaj1980.03615995004400040023x
   Hutchinson M.F., 1991, BMRC RES REP, V27, P104
   Kalra YP, 1998, HANDBOOK OF REFERENCE METHODS FOR PLANT ANALYSIS, P63
   Kirkham MB, 2006, GEODERMA, V137, P19, DOI 10.1016/j.geoderma.2006.08.024
   Leita L, 1999, BIOL FERT SOILS, V28, P371, DOI 10.1007/s003740050506
   Li YM, 2003, PLANT SOIL, V249, P107, DOI 10.1023/A:1022527330401
   LINDSAY WL, 1978, SOIL SCI SOC AM J, V42, P421, DOI 10.2136/sssaj1978.03615995004200030009x
   Miller RO, 1998, HANDBOOK OF REFERENCE METHODS FOR PLANT ANALYSIS, P57
   MISRA SG, 1974, PLANT SOIL, V41, P697, DOI 10.1007/BF02185831
   Mutlu B, 2010, TURK J BOT, V34, P115, DOI 10.3906/bot-0906-6
   Ozhatay FN, 2011, TURK J BOT, V35, P589, DOI 10.3906/bot-1101-20
   Ozhatay N, 2009, TURK J BOT, V33, P191, DOI 10.3906/bot-0805-12
   Pollard AJ, 2002, CRIT REV PLANT SCI, V21, P539, DOI 10.1080/0735-260291044359
   Reeves R. D., 2006, NATO SCI SERIES EART, P345
   Reeves RD, 2000, PHYTOREMEDIATION OF TOXIC METALS, P193
   Reeves RD, 2001, S AFR J SCI, V97, P513
   Reeves RD, 2008, TURK J BIOL, V32, P143
   Reeves RD, 2009, TURK J BOT, V33, P33, DOI 10.3906/bot-0801-2
   Roosens N, 2003, PLANT CELL ENVIRON, V26, P1657, DOI 10.1046/j.1365-3040.2003.01084.x
   Schellman W, 1983, P 2 INT SEM LAT PROC, P119
   Seregin IV, 2006, RUSS J PLANT PHYSL+, V53, P257, DOI 10.1134/S1021443706020178
   Tuncay T., 2006, P 18 INT SOIL M SOIL, P346
   Ure AM, 1996, SCI TOTAL ENVIRON, V178, P3, DOI 10.1016/0048-9697(95)04791-3
   Wang XP, 2004, CHEMOSPHERE, V55, P811, DOI 10.1016/j.chemosphere.2003.12.003
   Zhang L, 2007, NEW PHYTOL, V173, P509, DOI 10.1111/j.1469-8137.2006.01952.x
NR 40
TC 41
Z9 41
U1 0
U2 43
PU TUBITAK SCIENTIFIC & TECHNICAL RESEARCH COUNCIL TURKEY
PI ANKARA
PA ATATURK BULVARI NO 221, KAVAKLIDERE, ANKARA, 00000, TURKEY
SN 1300-008X
EI 1303-6106
J9 TURK J BOT
JI Turk. J. Bot.
PY 2012
VL 36
IS 3
BP 269
EP 280
DI 10.3906/bot-1101-10
PG 12
WC Plant Sciences
WE Science Citation Index Expanded (SCI-EXPANDED)
SC Plant Sciences
GA 929QK
UT WOS:000303080400006
OA Bronze
DA 2023-07-11
ER

PT J
AU Fauteux, F
   Stromvik, MV
AF Fauteux, Francois
   Stromvik, Martina V.
TI Seed storage protein gene promoters contain conserved DNA motifs in
   Brassicaceae, Fabaceae and Poaceae
SO BMC PLANT BIOLOGY
LA English
DT Article
ID ENDOSPERM-SPECIFIC EXPRESSION; NUCLEAR FACTORS INTERACT; CELL-CYCLE
   REGULATION; PISUM-SATIVUM-L; NUCLEOTIDE-SEQUENCE; REGULATORY ELEMENTS;
   LEGUMIN GENE; PROLAMIN-BOX; HORDEIN PROMOTER; GLOBULIN GENE
AB Background: Accurate computational identification of cis-regulatory motifs is difficult, particularly in eukaryotic promoters, which typically contain multiple short and degenerate DNA sequences bound by several interacting factors. Enrichment in combinations of rare motifs in the promoter sequence of functionally or evolutionarily related genes among several species is an indicator of conserved transcriptional regulatory mechanisms. This provides a basis for the computational identification of cis-regulatory motifs.
   Results: We have used a discriminative seeding DNA motif discovery algorithm for an in-depth analysis of 54 seed storage protein (SSP) gene promoters from three plant families, namely Brassicaceae (mustards), Fabaceae (legumes) and Poaceae (grasses) using backgrounds based on complete sets of promoters from a representative species in each family, namely Arabidopsis (Arabidopsis thaliana (L.) Heynh.), soybean (Glycine max (L.) Merr.) and rice (Oryza sativa L.) respectively. We have identified three conserved motifs (two RY-like and one ACGT-like) in Brassicaceae and Fabaceae SSP gene promoters that are similar to experimentally characterized seed-specific cis-regulatory elements. Fabaceae SSP gene promoter sequences are also enriched in a novel, seed-specific E2Fb-like motif. Conserved motifs identified in Poaceae SSP gene promoters include a GCN4-like motif, two prolamin-box-like motifs and an Skn-1-like motif. Evidence of the presence of a variant of the TATA-box is found in the SSP gene promoters from the three plant families. Motifs discovered in SSP gene promoters were used to score whole-genome sets of promoters from Arabidopsis, soybean and rice. The highest-scoring promoters are associated with genes coding for different subunits or precursors of seed storage proteins.
   Conclusion: Seed storage protein gene promoter motifs are conserved in diverse species, and different plant families are characterized by a distinct combination of conserved motifs. The majority of discovered motifs match experimentally characterized cis-regulatory elements. These results provide a good starting point for further experimental analysis of plant seed-specific promoters and our methodology can be used to unravel more transcriptional regulatory mechanisms in plants and other eukaryotes.
C1 [Fauteux, Francois; Stromvik, Martina V.] McGill Univ, McGill Ctr Bioinformat, Montreal, PQ, Canada.
C3 McGill University
EM francois.fauteux2@mail.mcgill.ca; martina.stromvik@mcgill.ca
OI Stromvik, Martina/0000-0002-0501-3703; Fauteux,
   Francois/0000-0003-0085-7322
FU Natural Sciences and Engineering Research Council of Canada (NSERC); le
   Fonds de recherche sur la nature et les technologies (FQRNT); Centre
   Seve
FX The authors thank Mathieu Blanchette for critical reading of the
   manuscript, and acknowledge the Natural Sciences and Engineering
   Research Council of Canada (NSERC) for a Discovery grant to M. V. S. and
   an NSERC Postgraduate Scholarship (PGS D) to F. F We also acknowledge le
   Fonds de recherche sur la nature et les technologies (FQRNT) and the
   Centre Seve for financial support.
CR ALLEN RD, 1989, PLANT CELL, V1, P623, DOI 10.1105/tpc.1.6.623
   Apweiler R, 2004, NUCLEIC ACIDS RES, V32, pD115, DOI [10.1093/nar/gkw1099, 10.1093/nar/gkh131]
   Baud Sebastien, 2008, Arabidopsis Book, V6, pe0113, DOI 10.1199/tab.0113
   BAUMLEIN H, 1992, PLANT J, V2, P233
   BAUMLEIN H, 1986, NUCLEIC ACIDS RES, V14, P2707, DOI 10.1093/nar/14.6.2707
   BOWN D, 1988, BIOCHEM J, V251, P717, DOI 10.1042/bj2510717
   Chaboute ME, 2000, PLANT CELL, V12, P1987, DOI 10.1105/tpc.12.10.1987
   CHAMBERLAND S, 1992, PLANT MOL BIOL, V19, P937, DOI 10.1007/BF00040526
   Chandrasekharan MB, 2003, PLANT J, V33, P853, DOI 10.1046/j.1365-313X.2003.01678.x
   CHEN ZL, 1988, EMBO J, V7, P297, DOI 10.1002/j.1460-2075.1988.tb02812.x
   CHEN ZL, 1986, P NATL ACAD SCI USA, V83, P8560, DOI 10.1073/pnas.83.22.8560
   CORNISHBOWDEN A, 1985, NUCLEIC ACIDS RES, V13, P3021, DOI 10.1093/nar/13.9.3021
   DEPIGNYTHIS D, 1992, PLANT MOL BIOL, V20, P467, DOI 10.1007/BF00040606
   DEROSE RT, 1989, PLANT MOL BIOL, V12, P245, DOI 10.1007/BF00043202
   DICKINSON CD, 1988, NUCLEIC ACIDS RES, V16, P371, DOI 10.1093/nar/16.1.371
   DOYLE JJ, 1986, J BIOL CHEM, V261, P9228
   Ellerstrom M, 1996, PLANT MOL BIOL, V32, P1019, DOI 10.1007/BF00041385
   Elnitski L, 2006, GENOME RES, V16, P1455, DOI 10.1101/gr.4140006
   ERICSON ML, 1991, EUR J BIOCHEM, V197, P741, DOI 10.1111/j.1432-1033.1991.tb15966.x
   Ezcurra I, 1999, PLANT MOL BIOL, V40, P699, DOI 10.1023/A:1006206124512
   Fauteux F, 2008, BIOINFORMATICS, V24, P2303, DOI 10.1093/bioinformatics/btn444
   FORDE BG, 1985, NUCLEIC ACIDS RES, V13, P7327, DOI 10.1093/nar/13.20.7327
   FUJIWARA T, 1994, PLANT MOL BIOL, V24, P261, DOI 10.1007/BF00020166
   GATEHOUSE JA, 1988, BIOCHEM J, V250, P15, DOI 10.1042/bj2500015
   GuhaThakurta D, 2006, NUCLEIC ACIDS RES, V34, P3585, DOI 10.1093/nar/gkl372
   Guilfoyle T. J., 1997, Genetic engineering: principles and methods. Volume 19., P15
   Gutierrez L, 2007, TRENDS PLANT SCI, V12, P294, DOI 10.1016/j.tplants.2007.06.003
   HARADA JJ, 1989, PLANT CELL, V1, P415, DOI 10.1105/tpc.1.4.415
   Higo K, 1998, NUCLEIC ACIDS RES, V26, P358, DOI 10.1093/nar/26.1.358
   Hyndman RJ, 1996, AM STAT, V50, P361, DOI 10.2307/2684934
   Inze D, 2006, ANNU REV GENET, V40, P77, DOI 10.1146/annurev.genet.40.110405.090431
   ITOH Y, 1994, MOL GEN GENET, V243, P353, DOI 10.1007/BF00301071
   ITOH Y, 1993, PLANT MOL BIOL, V21, P973, DOI 10.1007/BF00023596
   JOSEFSSON LG, 1987, J BIOL CHEM, V262, P12196
   KITAMURA Y, 1990, NUCLEIC ACIDS RES, V18, P4245, DOI 10.1093/nar/18.14.4245
   Larkin MA, 2007, BIOINFORMATICS, V23, P2947, DOI 10.1093/bioinformatics/btm404
   LELIEVRE JM, 1992, PLANT PHYSIOL, V98, P387, DOI 10.1104/pp.98.1.387
   LESSARD PA, 1993, PLANT MOL BIOL, V22, P873, DOI 10.1007/BF00027372
   LESSARD PA, 1991, PLANT MOL BIOL, V16, P397, DOI 10.1007/BF00023991
   LINDSTROM JT, 1990, DEV GENET, V11, P160, DOI 10.1002/dvg.1020110206
   Luo H, 2005, PLANT BIOLOGY, V7, P459, DOI 10.1055/s-2005-865851
   Mahony S, 2007, NUCLEIC ACIDS RES, V35, pW253, DOI 10.1093/nar/gkm272
   MEINKE DW, 1981, PLANTA, V153, P130, DOI 10.1007/BF00384094
   Mena M, 1998, PLANT J, V16, P53, DOI 10.1046/j.1365-313x.1998.00275.x
   Moreno-Risueno MA, 2008, PLANT J, V53, P882, DOI 10.1111/j.1365-313X.2007.03382.x
   MULLER M, 1993, PLANT J, V4, P343, DOI 10.1046/j.1365-313X.1993.04020343.x
   NEWBIGIN EJ, 1990, PLANTA, V180, P461, DOI 10.1007/BF02411442
   NIELSEN NC, 1989, PLANT CELL, V1, P313, DOI 10.1105/tpc.1.3.313
   Pandey SP, 2006, BIOSYSTEMS, V83, P38, DOI 10.1016/j.biosystems.2005.09.001
   PEDERSEN K, 1982, CELL, V29, P1015, DOI 10.1016/0092-8674(82)90465-2
   RAFALSKI JA, 1986, GENE, V43, P221, DOI 10.1016/0378-1119(86)90210-6
   RERIE WG, 1990, NUCLEIC ACIDS RES, V18, P655, DOI 10.1093/nar/18.3.655
   RODIN J, 1992, PLANT MOL BIOL, V20, P559, DOI 10.1007/BF00040615
   RYAN AJ, 1989, NUCLEIC ACIDS RES, V17, P3584, DOI 10.1093/nar/17.9.3584
   Santos-Mendoza M, 2008, PLANT J, V54, P608, DOI 10.1111/j.1365-313X.2008.03461.x
   SCHEETS K, 1988, PLANT SCI, V57, P141, DOI 10.1016/0168-9452(88)90080-5
   Schneider Thomas D, 2002, Appl Bioinformatics, V1, P111
   SHIRSAT A, 1989, MOL GEN GENET, V215, P326, DOI 10.1007/BF00339737
   SIMS TL, 1989, NUCLEIC ACIDS RES, V17, P4386, DOI 10.1093/nar/17.11.4386
   SO JS, 1991, PLANT MOL BIOL, V17, P309, DOI 10.1007/BF00040627
   Stajich JE, 2002, GENOME RES, V12, P1611, DOI 10.1101/gr.361602
   Stalberg K, 1996, PLANTA, V199, P515, DOI 10.1007/BF00195181
   SUMNERSMITH M, 1985, NUCLEIC ACIDS RES, V13, P3905, DOI 10.1093/nar/13.11.3905
   Suzek BE, 2007, BIOINFORMATICS, V23, P1282, DOI 10.1093/bioinformatics/btm098
   Takaiwa F, 1996, PLANT MOL BIOL, V30, P1207, DOI 10.1007/BF00019553
   TAKEI Y, 1989, NUCLEIC ACIDS RES, V17, P4381, DOI 10.1093/nar/17.11.4381
   THOMAS MS, 1990, PLANT CELL, V2, P1171, DOI 10.1105/tpc.2.12.1171
   Venter M, 2007, TRENDS PLANT SCI, V12, P118, DOI 10.1016/j.tplants.2007.01.002
   Vicente-Carbajosa J, 2005, INT J DEV BIOL, V49, P645, DOI 10.1387/ijdb.052046jc
   VicenteCarbajosa J, 1997, P NATL ACAD SCI USA, V94, P7685, DOI 10.1073/pnas.94.14.7685
   Vincentz M, 1997, PLANT MOL BIOL, V34, P879, DOI 10.1023/A:1005874404706
   Wang HW, 2007, PLANT J, V52, P716, DOI 10.1111/j.1365-313X.2007.03268.x
   Washida H, 1999, PLANT MOL BIOL, V40, P1, DOI 10.1023/A:1026459229671
   Wasserman WW, 2004, NAT REV GENET, V5, P276, DOI 10.1038/nrg1315
   WATANABE Y, 1994, PLANT PHYSIOL, V105, P1019, DOI 10.1104/pp.105.3.1019
   WESCHKE W, 1987, NUCLEIC ACIDS RES, V15, P10065, DOI 10.1093/nar/15.23.10065
   Wu CY, 2000, PLANT J, V23, P415, DOI 10.1046/j.1365-313x.2000.00797.x
   Yanagisawa S, 1999, PLANT J, V17, P209, DOI 10.1046/j.1365-313X.1999.00363.x
   Yoshino M, 2001, GENES GENET SYST, V76, P99, DOI 10.1266/ggs.76.99
   Yoshino M, 2006, GENES GENET SYST, V81, P135, DOI 10.1266/ggs.81.135
NR 80
TC 41
Z9 54
U1 0
U2 19
PU BMC
PI LONDON
PA CAMPUS, 4 CRINAN ST, LONDON N1 9XW, ENGLAND
SN 1471-2229
J9 BMC PLANT BIOL
JI BMC Plant Biol.
PD OCT 20
PY 2009
VL 9
AR 126
DI 10.1186/1471-2229-9-126
PG 11
WC Plant Sciences
WE Science Citation Index Expanded (SCI-EXPANDED)
SC Plant Sciences
GA 513MS
UT WOS:000271327000002
PM 19843335
OA Green Published, gold
DA 2023-07-11
ER

PT J
AU Renner, T
   Bragg, J
   Driscoll, HE
   Cho, J
   Jackson, AO
   Specht, CD
AF Renner, Tanya
   Bragg, Jennifer
   Driscoll, Heather E.
   Cho, Juliana
   Jackson, Andrew O.
   Specht, Chelsea D.
TI Virus-Induced Gene Silencing in the Culinary Ginger (Zingiber
   officinale): An Effective Mechanism for Down-Regulating Gene Expression
   in Tropical Monocots
SO MOLECULAR PLANT
LA English
DT Article
DE Barley stripe mosaic virus; virus-induced gene silencing; VIGS; Zingiber
   officinale; Monocot
ID STRIPE-MOSAIC-VIRUS; TOBACCO RATTLE VIRUS; FUNCTIONAL-ANALYSIS;
   RESISTANCE GENE; HEXAPLOID WHEAT; VECTOR; VIGS; TOOL; IDENTIFICATION;
   BIOSYNTHESIS
AB Virus-induced gene silencing (VIGS) has been shown to be effective for transient knockdown of gene expression in plants to analyze the effects of specific genes in development and stress-related responses. VIGS is well established for studies of model systems and crops within the Solanaceae, Brassicaceae, Leguminaceae, and Poaceae, but only recently has been applied to plants residing outside these families. Here, we have demonstrated that barley stripe mosaic virus (BSMV) can infect two species within the Zingiberaceae, and that BSMV-VIGS can be applied to specifically down-regulate phytoene desaturase in the culinary ginger Zingiber officinale. These results suggest that extension of BSMV-VIGS to monocots other than cereals has the potential for directed genetic analyses of many important temperate and tropical crop species.
C1 [Renner, Tanya; Bragg, Jennifer; Driscoll, Heather E.; Cho, Juliana; Jackson, Andrew O.; Specht, Chelsea D.] Univ Calif Berkeley, Dept Plant & Microbial Biol, Berkeley, CA 94720 USA.
C3 University of California System; University of California Berkeley
RP Specht, CD (通讯作者)，111 Koshland Hall,MC 3102, Berkeley, CA 94720 USA.
EM cdspecht@nature.berkeley.edu
RI Specht, Chelsea D/E-8545-2010
OI Driscoll, Heather/0000-0002-3772-9933; Specht,
   Chelsea/0000-0001-7746-512X; Renner, Tanya/0000-0003-0442-0056
FU UC Berkeley Committee on Research; College of Natural Resources
FX This research was partially funded by the UC Berkeley Committee on
   Research and the College of Natural Resources.
CR Baulcombe D, 2004, NATURE, V431, P356, DOI 10.1038/nature02874
   Benedito Vagner A, 2004, Genet Mol Res, V3, P323
   Bragg JN, 2004, MOL PLANT PATHOL, V5, P465, DOI [10.1111/j.1364-3703.2004.00246.x, 10.1111/J.1364-3703.2004.00246.X]
   Bruun-Rasmussen M, 2007, MOL PLANT MICROBE IN, V20, P1323, DOI 10.1094/MPMI-20-11-1323
   Burch-Smith TM, 2006, PLANT PHYSIOL, V142, P21, DOI 10.1104/pp.106.084624
   Burch-Smith TM, 2004, PLANT J, V39, P734, DOI 10.1111/j.1365-313X.2004.02158.x
   Chen JC, 2004, PLANT MOL BIOL, V55, P521, DOI 10.1007/s11103-004-0590-7
   Cloutier S, 2007, PLANT MOL BIOL, V65, P93, DOI 10.1007/s11103-007-9201-8
   Conant Patrick, 1992, Proceedings of the Hawaiian Entomological Society, V31, P91
   Constantin GD, 2008, MOL PLANT MICROBE IN, V21, P720, DOI 10.1094/MPMI-21-6-0720
   Constantin GD, 2004, PLANT J, V40, P622, DOI 10.1111/j.1365-313X.2004.02233.x
   DALE JL, 1987, ADV VIRUS RES, V33, P301, DOI 10.1016/S0065-3527(08)60321-8
   Dinesh-Kumar SP, 2003, METH MOL B, V236, P287
   Dong Y, 2007, PLANT PHYSIOL, V145, P1161, DOI 10.1104/pp.107.107391
   Drea S, 2007, DEVELOPMENT, V134, P4157, DOI 10.1242/dev.013136
   DRUMMOND AJ, 2007, GENEIOUS
   Fu DL, 2007, TRANSGENIC RES, V16, P689, DOI 10.1007/s11248-007-9150-7
   Fu DQ, 2005, PLANT J, V43, P299, DOI 10.1111/j.1365-313X.2005.02441.x
   Gao XM, 2006, PLANT SCI, V170, P674, DOI 10.1016/j.plantsci.2005.11.001
   Godge MR, 2008, PLANT CELL REP, V27, P209, DOI 10.1007/s00299-007-0460-2
   Gould B, 2007, PLANT METHODS, V3, DOI 10.1186/1746-4811-3-6
   Hein I, 2005, PLANT PHYSIOL, V138, P2155, DOI 10.1104/pp.105.062810
   Hileman LC, 2005, PLANT J, V44, P334, DOI 10.1111/j.1365-313X.2005.02520.x
   Holzberg S, 2002, PLANT J, V30, P315, DOI 10.1046/j.1365-313X.2002.01291.x
   JACKSON AO, 1981, PLANT VIRUS INFECTIO, P565
   Katiyar SK, 1996, CANCER RES, V56, P1023
   KAWAI T, 1994, PLANTA MED, V60, P17, DOI 10.1055/s-2006-959399
   KITA T, 2008, BIOSCI BIOTECHNOL BI
   KUMAGAI MH, 1995, P NATL ACAD SCI USA, V92, P1679, DOI 10.1073/pnas.92.5.1679
   Liu Y, 2004, PLANT MOL BIOL, V54, P701, DOI 10.1023/B:PLAN.0000040899.53378.83
   Nicholas KB., 1997, EMBNET NEWS, V4, P14
   Oikawa A, 2007, J EXP BOT, V58, P2617, DOI 10.1093/jxb/erm109
   Penna SC, 2003, PHYTOMEDICINE, V10, P381, DOI 10.1078/0944-7113-00271
   PETTY ITD, 1990, EMBO J, V9, P3453, DOI 10.1002/j.1460-2075.1990.tb07553.x
   PETTY ITD, 1990, VIROLOGY, V179, P712, DOI 10.1016/0042-6822(90)90138-H
   PETTY ITD, 1989, VIROLOGY, V171, P342, DOI 10.1016/0042-6822(89)90601-6
   QUADT R, 1993, P NATL ACAD SCI USA, V90, P1498, DOI 10.1073/pnas.90.4.1498
   Ramirez-Ahumada MD, 2006, PHYTOCHEMISTRY, V67, P2017, DOI 10.1016/j.phytochem.2006.06.028
   Ratcliff F, 2001, PLANT J, V25, P237, DOI 10.1046/j.0960-7412.2000.00942.x
   Robertson D, 2004, ANNU REV PLANT BIOL, V55, P495, DOI 10.1146/annurev.arplant.55.031903.141803
   Ruiz MT, 1998, PLANT CELL, V10, P937, DOI 10.1105/tpc.10.6.937
   Saedler H, 2001, ACTA BIOCHIM POL, V48, P351
   SCHWARZSOMMER Z, 1990, SCIENCE, V250, P931, DOI 10.1126/science.250.4983.931
   Scofield SR, 2005, PLANT PHYSIOL, V138, P2165, DOI 10.1104/pp.105.061861
   Scofield SR, 2009, PLANT PHYSIOL, V149, P152, DOI 10.1104/pp.108.128702
   Shen QH, 2007, SCIENCE, V315, P1098, DOI 10.1126/science.1136372
   Sindhu A, 2008, P NATL ACAD SCI USA, V105, P1762, DOI 10.1073/pnas.0711406105
   SPECHT CD, 2005, PHYLOGENETICS FLORAL
   SPECHT CD, 2006, KEY INNOVATIONS DIVE
   Tai YS, 2005, BIOTECHNIQUES, V39, P310, DOI 10.2144/05393BM03
   Theissen G, 2001, CURR OPIN PLANT BIOL, V4, P75, DOI 10.1016/S1369-5266(00)00139-4
   Wege S, 2007, ANN BOT-LONDON, V100, P641, DOI 10.1093/aob/mcm118
   Zhou HB, 2007, PLANT J, V52, P420, DOI 10.1111/j.1365-313X.2007.03246.x
   ZHU X, 2008, METHOD MOL BIOL, P641
NR 54
TC 41
Z9 43
U1 1
U2 32
PU CELL PRESS
PI CAMBRIDGE
PA 50 HAMPSHIRE ST, FLOOR 5, CAMBRIDGE, MA 02139 USA
SN 1674-2052
EI 1752-9867
J9 MOL PLANT
JI Mol. Plant.
PD SEP
PY 2009
VL 2
IS 5
BP 1084
EP 1094
DI 10.1093/mp/ssp033
PG 11
WC Biochemistry & Molecular Biology; Plant Sciences
WE Science Citation Index Expanded (SCI-EXPANDED)
SC Biochemistry & Molecular Biology; Plant Sciences
GA 499KL
UT WOS:000270218900023
PM 19825682
OA Bronze
DA 2023-07-11
ER

PT J
AU Kuhlmann, F
   Muller, C
AF Kuhlmann, Franziska
   Mueller, Caroline
TI Independent responses to ultraviolet radiation and herbivore attack in
   broccoli
SO JOURNAL OF EXPERIMENTAL BOTANY
LA English
DT Article
DE Biomass; Brassicaceae; flavonoids; glucosinolates; herbivory; metabolite
   induction; plant-insect interactions; plant responses; UV-B radiation
ID UV-B RADIATION; ARABIDOPSIS-THALIANA; NICOTIANA-ATTENUATA; SIGNALING
   PATHWAYS; INSECT HERBIVORY; GENE-EXPRESSION; JASMONIC ACID; PLANTS;
   STRESS; EXPOSURE
AB The plant responses to ultraviolet-B radiation (UV-B) and to insect herbivory are believed to be partially similar. In this study, responses to these factors were investigated in the crop species broccoli (Brassica oleracea L. convar. botrytis, Brassicaceae). Plants were first grown under three UV-B regimes (80%, 23%, and 4% transmittance of ambient UV-B) in greenhouses covered with either innovative materials (high and medium transmittance) or conventional glass (low transmittance). Half of the plants then remained under these conditions, but the other half were transferred to the field with ambient light and herbivore access for up to 3 d. The plant responses to distinct environmental conditions were examined by analysing the morphological and chemical parameters of plants kept inside and plants exposed in the field. Furthermore, suitability of field-exposed plants to naturally occurring insects was investigated in relation to UV-B pretreatment. High levels of UV-B radiation led to increased flavonoid concentrations, but to a lower biomass accumulation in broccoli. These patterns remained after outdoor exposure. However, UV-induced changes of plant traits did not alter attractiveness to herbivorous insects: thrips, whiteflies, and aphids attacked plants independently of UV-B pretreatment. A 3-fold increase of indolyl glucosinolate concentrations occurred in above-ground tissue of all the plants, most likely due to massive herbivore attack after 3 d of field exposure. The results show that plants respond with high specificity to different abiotic and biotic impacts, demonstrating the separate perception and processing of stress factors.
C1 [Mueller, Caroline] Univ Bielefeld, Dept Chem Ecol, D-33615 Bielefeld, Germany.
   [Kuhlmann, Franziska] Univ Wurzburg, Julius von Sachs Inst Biosci, D-97082 Wurzburg, Germany.
C3 University of Bielefeld; University of Wurzburg
RP Muller, C (通讯作者)，Univ Bielefeld, Dept Chem Ecol, Univ Str 25, D-33615 Bielefeld, Germany.
EM caroline.mueller@uni-bielefeld.de
RI Muller, Caroline/G-5073-2011
OI Muller, Caroline/0000-0002-8447-534X
FU Bundesministerium fur Bildung und Forschung [0330724D]
FX The authors thank J Winkler-Steinbeck for plant cultivation, T Volkmar,
   J Fuchs, H Seidel, R Kuhner, S Opitz, S Tittmann, and the technical
   staff members of the Julius-von-Sachs Institute for Biosciences, as well
   as the members of the Botanical Garden of Wurzburg, for help in sample
   processing and greenhouse installation, M Riederer for making laboratory
   space and HPLC equipment available, and E Reisberg for C/N analysis. The
   authors received financial support from the Bundesministerium fur
   Bildung und Forschung (project 0330724D).
CR Abe H, 2008, PLANT CELL PHYSIOL, V49, P68, DOI 10.1093/pcp/pcm168
   Antignus Y, 1996, ENVIRON ENTOMOL, V25, P919, DOI 10.1093/ee/25.5.919
   Awmack CS, 2002, ANNU REV ENTOMOL, V47, P817, DOI 10.1146/annurev.ento.47.091201.145300
   Ballare CL, 1996, PLANT PHYSIOL, V112, P161, DOI 10.1104/pp.112.1.161
   BENJAMINI Y, 1995, J R STAT SOC B, V57, P289, DOI 10.1111/j.2517-6161.1995.tb02031.x
   Brown BA, 2008, PLANT PHYSIOL, V146, P576, DOI 10.1104/pp.107.108456
   Caldwell MM, 2007, PHOTOCH PHOTOBIO SCI, V6, P252, DOI 10.1039/b700019g
   CALDWELL MM, 1983, PHYSIOL PLANTARUM, V58, P445, DOI 10.1111/j.1399-3054.1983.tb04206.x
   Caputo C, 2006, OECOLOGIA, V149, P81, DOI 10.1007/s00442-006-0422-3
   Close DC, 2002, OIKOS, V99, P166, DOI 10.1034/j.1600-0706.2002.990117.x
   Costa HS, 1999, J ECON ENTOMOL, V92, P557, DOI 10.1093/jee/92.3.557
   Foggo A, 2007, OECOLOGIA, V154, P505, DOI 10.1007/s00442-007-0857-1
   Gigolashvili T, 2007, PLANT J, V50, P886, DOI 10.1111/j.1365-313X.2007.03099.x
   Gomes A, 2008, CURR MED CHEM, V15, P1586, DOI 10.2174/092986708784911579
   GrantPetersson J, 1996, ENVIRON ENTOMOL, V25, P135, DOI 10.1093/ee/25.1.135
   Graser G, 2001, PHYTOCHEMISTRY, V57, P23, DOI 10.1016/S0031-9422(00)00501-X
   Halkier BA, 2006, ANNU REV PLANT BIOL, V57, P303, DOI 10.1146/annurev.arplant.57.032905.105228
   Harborne JB, 2000, PHYTOCHEMISTRY, V55, P481, DOI 10.1016/S0031-9422(00)00235-1
   Hectors K, 2007, NEW PHYTOL, V175, P255, DOI 10.1111/j.1469-8137.2007.02092.x
   Hofmann RW, 2003, PLANT CELL ENVIRON, V26, P603, DOI 10.1046/j.1365-3040.2003.00996.x
   Hopkins RJ, 2009, ANNU REV ENTOMOL, V54, P57, DOI 10.1146/annurev.ento.54.110807.090623
   Izaguirre MM, 2007, ANN BOT-LONDON, V99, P103, DOI 10.1093/aob/mcl226
   Izaguirre MM, 2003, PLANT PHYSIOL, V132, P1755, DOI 10.1104/pp.103.024323
   Jansen MAK, 1998, TRENDS PLANT SCI, V3, P131, DOI 10.1016/S1360-1385(98)01215-1
   Jansen MAK, 2002, PHYSIOL PLANTARUM, V116, P423, DOI 10.1034/j.1399-3054.2002.1160319.x
   Jansen MAK, 2008, PLANT SCI, V175, P449, DOI 10.1016/j.plantsci.2008.04.010
   Jeffery EH, 2009, PHYTOCHEM REV, V8, P283, DOI 10.1007/s11101-008-9106-4
   Jenkins Gareth I., 2007, V30, P155
   Kolb CA, 2001, PLANT PHYSIOL, V127, P863, DOI 10.1104/pp.010373
   Kuhlmann F, 2009, ENVIRON EXP BOT, V66, P61, DOI 10.1016/j.envexpbot.2009.01.001
   Lichtenthaler HK, 1998, ANN NY ACAD SCI, V851, P187, DOI 10.1111/j.1749-6632.1998.tb08993.x
   Mackerness SAH, 1999, PLANT CELL ENVIRON, V22, P1413, DOI 10.1046/j.1365-3040.1999.00499.x
   Markham KR, 1998, PHYTOCHEMISTRY, V49, P1913, DOI 10.1016/S0031-9422(98)00438-5
   Mazza CA, 2002, ECOL LETT, V5, P722, DOI 10.1046/j.1461-0248.2002.00379.x
   Mazza CA, 1999, P NATL ACAD SCI USA, V96, P980, DOI 10.1073/pnas.96.3.980
   Muller C, 2005, INSECT BIOCHEM MOLEC, V35, P1189, DOI 10.1016/j.ibmb.2005.06.001
   Olsson LC, 1998, PHYTOCHEMISTRY, V49, P1021, DOI 10.1016/S0031-9422(98)00062-4
   Pandey SP, 2008, PLANT J, V54, P845, DOI 10.1111/j.1365-313X.2008.03450.x
   Paul ND, 2003, TRENDS ECOL EVOL, V18, P48, DOI 10.1016/S0169-5347(02)00014-9
   Reifenrath K, 2008, CHEMOECOLOGY, V18, P19, DOI 10.1007/s00049-007-0389-5
   Reifenrath K, 2007, PHYTOCHEMISTRY, V68, P875, DOI 10.1016/j.phytochem.2006.12.008
   Reifenrath K, 2009, ENVIRON POLLUT, V157, P2053, DOI 10.1016/j.envpol.2009.02.022
   Rousseaux MC, 1998, OECOLOGIA, V116, P528, DOI 10.1007/s004420050618
   Rousseaux MC, 2004, OECOLOGIA, V138, P505, DOI 10.1007/s00442-003-1471-5
   Rozema J, 1997, TRENDS ECOL EVOL, V12, P22, DOI 10.1016/S0169-5347(96)10062-8
   Safrany J, 2008, PLANT J, V54, P402, DOI 10.1111/j.1365-313X.2008.03435.x
   Stratmann J, 2003, TRENDS PLANT SCI, V8, P526, DOI 10.1016/j.tplants.2003.09.011
   Textor S, 2009, PHYTOCHEM REV, V8, P149, DOI 10.1007/s11101-008-9117-1
   Treutter D, 2005, PLANT BIOLOGY, V7, P581, DOI 10.1055/s-2005-873009
   Ulm R, 2005, CURR OPIN PLANT BIOL, V8, P477, DOI 10.1016/j.pbi.2005.07.004
   Vallejo F, 2004, J CHROMATOGR A, V1054, P181, DOI 10.1016/j.chroma.2004.05.045
   van Dam NM, 2009, PHYTOCHEM REV, V8, P171, DOI 10.1007/s11101-008-9101-9
   Winter TR, 2008, ENVIRON POLLUT, V155, P290, DOI 10.1016/j.envpol.2007.11.018
NR 53
TC 41
Z9 43
U1 1
U2 47
PU OXFORD UNIV PRESS
PI OXFORD
PA GREAT CLARENDON ST, OXFORD OX2 6DP, ENGLAND
SN 0022-0957
EI 1460-2431
J9 J EXP BOT
JI J. Exp. Bot.
PD AUG
PY 2009
VL 60
IS 12
BP 3467
EP 3475
DI 10.1093/jxb/erp182
PG 9
WC Plant Sciences
WE Science Citation Index Expanded (SCI-EXPANDED)
SC Plant Sciences
GA 484AH
UT WOS:000269014600015
PM 19542197
OA Green Published, Green Submitted, hybrid
DA 2023-07-11
ER

PT J
AU Sharma, N
   Cram, D
   Huebert, T
   Zhou, N
   Parkin, IAP
AF Sharma, Nirmala
   Cram, Dustin
   Huebert, Terry
   Zhou, Ning
   Parkin, Isobel A. P.
TI Exploiting the wild crucifer Thlaspi arvense to identify conserved and
   novel genes expressed during a plant's response to cold stress
SO PLANT MOLECULAR BIOLOGY
LA English
DT Article
DE cold stress; cross-species microarray; S-adenosyl-methionine; Thlaspi
   arvense
ID FREEZING TOLERANCE; ARGININE DECARBOXYLASE; TRANSCRIPTION FACTORS;
   ARABIDOPSIS; ACCLIMATION; MICROARRAYS; SALT; OVEREXPRESSION;
   ACCUMULATION; SPECIFICITY
AB Thlaspi arvense, a wild species from the Brassicaceae family, was shown to have a higher level of freezing tolerance than either of its close relatives, the model plant Arabidopsis thaliana or the crop Brassica napus (canola). Over 600 clones were sequenced from a subtractive cDNA library generated from cold treated T. arvense tissue, establishing that T. arvense shared significant sequence identity with both A. thaliana and B. napus (90-92%). In light of the strong sequence similarity between T. arvense and A. thaliana and to exploit the available genomics resources for Arabidopsis, the efficacy of using long 70 mer oligonucleotide whole genome Arabidopsis microarrays was tested for T. arvense. Gene expression in T. arvense leaf tissue during the very early stages of cold acclimation (or cold stress) was assayed at three time points and compared to an untreated control. This analysis highlights some of the difficulties and benefits of using cross-species microarray analysis. The data suggested that T. arvense responds in a similar fashion to cold stress as the model plant A. thaliana. However, for a number of genes quantitative differences in the level and timing of expression were identified. One of the most notable differences suggested that sulphur assimilation leading to the increased production of the methyl donor S-adenosyl-methionine was playing a role in the response of T. arvense to cold stress.
C1 Agr & Agri Food Canada, Saskatoon Res Ctr, Saskatoon, SK S7N 0X2, Canada.
C3 Agriculture & Agri Food Canada
RP Parkin, IAP (通讯作者)，Agr & Agri Food Canada, Saskatoon Res Ctr, 107 Sci Pl, Saskatoon, SK S7N 0X2, Canada.
EM parkini@agr.gc.ca
RI Parkin, Isobel/AAD-6625-2020
OI Parkin, Isobel/0000-0002-5807-9466
CR Becher M, 2004, PLANT J, V37, P251, DOI 10.1046/j.1365-313X.2003.01959.x
   BEST KF, 1975, CAN J PLANT SCI, V55, P279, DOI 10.4141/cjps75-039
   BOYER JS, 1982, SCIENCE, V218, P443, DOI 10.1126/science.218.4571.443
   Chen WQ, 2002, PLANT CELL, V14, P559, DOI 10.1105/tpc.010410
   Chinnusamy V, 2004, J EXP BOT, V55, P225, DOI 10.1093/jxb/erh005
   Chou CC, 2004, NUCLEIC ACIDS RES, V32, DOI 10.1093/nar/gnh099
   Fowler S, 2002, PLANT CELL, V14, P1675, DOI 10.1105/tpc.003483
   Galloway GL, 1998, MOL BIOL EVOL, V15, P1312, DOI 10.1093/oxfordjournals.molbev.a025859
   GILMOUR SJ, 1998, PLANT PHYSIOL, V879, P745
   Gong QQ, 2005, PLANT J, V44, P826, DOI 10.1111/j.1365-313X.2005.02587.x
   GRIFFITH M, 1993, PHYSIOL PLANTARUM, V87, P335, DOI 10.1111/j.1399-3054.1993.tb01739.x
   GUY CL, 1990, ANNU REV PLANT PHYS, V41, P187, DOI 10.1146/annurev.pp.41.060190.001155
   Havaux M, 2005, PLANT CELL, V17, P3451, DOI 10.1105/tpc.105.037036
   Jaglo-Ottosen KR, 1998, SCIENCE, V280, P104, DOI 10.1126/science.280.5360.104
   Jang JY, 2004, PLANT MOL BIOL, V54, P713, DOI 10.1023/B:PLAN.0000040900.61345.a6
   Kane MD, 2000, NUCLEIC ACIDS RES, V28, P4552, DOI 10.1093/nar/28.22.4552
   Kasuga M, 1999, NAT BIOTECHNOL, V17, P287, DOI 10.1038/7036
   Kasukabe Y, 2004, PLANT CELL PHYSIOL, V45, P712, DOI 10.1093/pcp/pch083
   Kocsy G, 2000, PLANTA, V210, P295, DOI 10.1007/PL00008137
   LAROCHE A, 1992, PLANT CELL ENVIRON, V15, P439, DOI 10.1111/j.1365-3040.1992.tb00994.x
   Larsson O, 2005, BMC BIOINFORMATICS, V6, DOI 10.1186/1471-2105-6-129
   Lee BH, 2005, PLANT CELL, V17, P3155, DOI 10.1105/tpc.105.035568
   Lee HS, 2004, PLANT BIOTECHNOL J, V2, P45, DOI 10.1046/j.1467-7652.2003.00048.x
   Levitt J, 1980, RESPONSE PLANTS ENV
   Mo H, 2002, PHYSIOL PLANTARUM, V114, P439, DOI 10.1034/j.1399-3054.2002.1140314.x
   NADEAU P, 1987, PLANT PHYSIOL, V84, P73, DOI 10.1104/pp.84.1.73
   Parkin IAP, 2005, GENETICS, V171, P765, DOI 10.1534/genetics.105.042093
   Ravanel S, 1998, P NATL ACAD SCI USA, V95, P7805, DOI 10.1073/pnas.95.13.7805
   Sanchez-Aguayo I, 2004, PLANTA, V220, P278, DOI 10.1007/s00425-004-1350-2
   Taji T, 2004, PLANT PHYSIOL, V135, P1697, DOI 10.1104/pp.104.039909
   Thomashow MF, 1999, ANNU REV PLANT PHYS, V50, P571, DOI 10.1146/annurev.arplant.50.1.571
   Tusher VG, 2001, P NATL ACAD SCI USA, V98, P5116, DOI 10.1073/pnas.091062498
   Van Buskirk HA, 2006, PHYSIOL PLANTARUM, V126, P72, DOI 10.1111/j.1399-3054.2006.00625.x
   Vogel JT, 2005, PLANT J, V41, P195, DOI 10.1111/j.1365-313X.2004.02288.x
   Wang HY, 2003, GENOME BIOL, V4, DOI 10.1186/gb-2003-4-1-r5
   WEBB MS, 1994, PLANT PHYSIOL, V104, P467, DOI 10.1104/pp.104.2.467
   Wong CE, 2005, PLANT MOL BIOL, V58, P561, DOI 10.1007/s11103-005-6163-6
   Woo HR, 2002, PLANT J, V31, P331, DOI 10.1046/j.1365-313X.2002.01355.x
   Xin Z, 2000, PLANT CELL ENVIRON, V23, P893, DOI 10.1046/j.1365-3040.2000.00611.x
   Yamada K, 2003, SCIENCE, V302, P842, DOI 10.1126/science.1088305
   Zhou XHJ, 2004, GENOME BIOL, V5, DOI 10.1186/gb-2004-5-7-232
NR 41
TC 41
Z9 50
U1 0
U2 14
PU SPRINGER
PI DORDRECHT
PA VAN GODEWIJCKSTRAAT 30, 3311 GZ DORDRECHT, NETHERLANDS
SN 0167-4412
EI 1573-5028
J9 PLANT MOL BIOL
JI Plant Mol.Biol.
PD JAN
PY 2007
VL 63
IS 2
BP 171
EP 184
DI 10.1007/s11103-006-9080-4
PG 14
WC Biochemistry & Molecular Biology; Plant Sciences
WE Science Citation Index Expanded (SCI-EXPANDED)
SC Biochemistry & Molecular Biology; Plant Sciences
GA 123WE
UT WOS:000243326100002
PM 16972165
DA 2023-07-11
ER

PT J
AU Schuller, A
   Ludwig-Muller, J
AF Schuller, A.
   Ludwig-Mueller, J.
TI A family of auxin conjugate hydrolases from Brassica rapa:
   characterization and expression during clubroot disease
SO NEW PHYTOLOGIST
LA English
DT Article
DE auxin conjugates; Brassica rapa; clubroot disease; IAA amidohydrolase;
   Plasmodiophora brassicae
ID SIGNAL-TRANSDUCTION PATHWAYS; PLASMODIOPHORA-BRASSICAE; CHINESE-CABBAGE;
   JASMONIC ACID; LIFE-HISTORY; ARABIDOPSIS; BIOSYNTHESIS; AMIDOHYDROLASE;
   METABOLISM; ACTIVATION
AB During the obligate biotrophic interaction of Plasmodiophora brassicae with members of the Brassicaceae, the host roots show hypertrophy and galls are established. An increased auxin pool appears to correlate with cell expansion and cell division, but the origin of the free auxin is not yet clear.
   As previous results point to increased IAA-hydrolytic activity in infected roots of Brassica rapa at later time points of infection, we isolated IAA-amidohydrolase-like genes from various tissues. We cloned full-length cDNAs of two genes with high homology to the Arabidopsis IAR3 (Br-IAR3) as well as full-length clones corresponding to the Arabidopsis ILL2/ILL1 (Br-ILL2) and ILL6 (Br-ILL6) hydrolase genes.
   Using heterologous expression in Escherichia coli, we showed that Br-IAR3 24 and Br-ILL2 possess hydrolytic activity in vitro. Real-time reverse transcription (RT)-PCR revealed that only Br-IAR3 25 and Br-ILL6 are expressed differentially during clubroot disease, but showed a decreased expression at later time point of infection.
   These findings are discussed with regard to a negative regulation in IAA homeostasis during clubroot disease.
C1 Tech Univ Dresden, Inst Bot, D-01062 Dresden, Germany.
C3 Technische Universitat Dresden
RP Schuller, A (通讯作者)，Tech Univ Dresden, Inst Bot, D-01062 Dresden, Germany.
EM Astrid.Schuller@tu-dresden.de
RI Schuller, Astrid/HZK-5290-2023
CR Archibald JM, 2004, J EUKARYOT MICROBIOL, V51, P113, DOI 10.1111/j.1550-7408.2004.tb00172.x
   BARTEL B, 1995, SCIENCE, V268, P1745, DOI 10.1126/science.7792599
   BUTCHER DN, 1974, PHYSIOL PLANT PATHOL, V4, P127, DOI 10.1016/0048-4059(74)90052-6
   COHEN JD, 1982, ANNU REV PLANT PHYS, V33, P403, DOI 10.1146/annurev.pp.33.060182.002155
   Davidson RJ, 1999, TRENDS COGN SCI, V3, P11, DOI 10.1016/S1364-6613(98)01265-0
   DEKHUIJZEN HM, 1971, PHYSIOL PLANT PATHOL, V1, P151, DOI 10.1016/0048-4059(71)90024-5
   Devos S, 2005, NEW PHYTOL, V166, P241, DOI 10.1111/j.1469-8137.2004.01304.x
   Devoto A, 2005, PHYSIOL PLANTARUM, V123, P161, DOI 10.1111/j.1399-3054.2004.00418.x
   Fahling M, 2003, J PHYTOPATHOL, V151, P425, DOI 10.1046/j.1439-0434.2003.00744.x
   Grsic S, 1999, PHYSIOL PLANTARUM, V105, P521, DOI 10.1034/j.1399-3054.1999.105318.x
   Grsic-Rausch S, 2000, PLANT PHYSIOL, V122, P369, DOI 10.1104/pp.122.2.369
   INGRAM DS, 1972, PROC R SOC SER B-BIO, V180, P103, DOI 10.1098/rspb.1972.0008
   Kobelt P., 2000, DISSERTATION
   LeClere S, 2002, J BIOL CHEM, V277, P20446, DOI 10.1074/jbc.M111955200
   LEON J, 1998, MOL GEN GENET, V258, P412
   LUDWIGMULLER J, 1993, NEW PHYTOL, V125, P763, DOI 10.1111/j.1469-8137.1993.tb03926.x
   LudwigMuller J, 1997, PHYTOCHEMISTRY, V44, P407, DOI 10.1016/S0031-9422(96)00498-0
   LudwigMuller J, 1996, PHYSIOL PLANTARUM, V97, P627, DOI 10.1111/j.1399-3054.1996.tb00525.x
   MITHEN R, 1992, MYCOL RES, V96, P877, DOI 10.1016/S0953-7562(09)81035-6
   MULLER P, 1986, PHYSIOL PLANTARUM, V66, P245, DOI 10.1111/j.1399-3054.1986.tb02415.x
   MURRAY MG, 1980, NUCLEIC ACIDS RES, V8, P4321, DOI 10.1093/nar/8.19.4321
   NAGY F, 1988, PLANT MOL BIOL MANUA, P1
   Neuhaus K, 2000, J PLANT PHYSIOL, V156, P756, DOI 10.1016/S0176-1617(00)80243-6
   Pfaffl MW, 2001, NUCLEIC ACIDS RES, V29, DOI 10.1093/nar/29.9.e45
   Rampey RA, 2004, PLANT PHYSIOL, V135, P978, DOI 10.1104/pp.104.039677
   RAUSCH T, 1983, PHYSIOL PLANTARUM, V58, P93, DOI 10.1111/j.1399-3054.1983.tb04149.x
   Rojo E, 1998, PLANT J, V13, P153, DOI 10.1046/j.1365-313X.1998.00020.x
   Sasaki Y, 2001, DNA RES, V8, P153, DOI 10.1093/dnares/8.4.153
   Schuller A., 2002, Plant Protection Science, V38, P483
   Siemens J, 2002, J PHYTOPATHOL, V150, P592, DOI 10.1046/j.1439-0434.2002.00818.x
   SIEMENS J, 2006, IN PRESS MOL PLANT M
   Titarenko E, 1997, PLANT PHYSIOL, V115, P817, DOI 10.1104/pp.115.2.817
   Woodward AW, 2005, ANN BOT-LONDON, V95, P707, DOI 10.1093/aob/mci083
   Zhao YD, 2001, SCIENCE, V291, P306, DOI 10.1126/science.291.5502.306
NR 34
TC 41
Z9 42
U1 1
U2 23
PU WILEY
PI HOBOKEN
PA 111 RIVER ST, HOBOKEN 07030-5774, NJ USA
SN 0028-646X
EI 1469-8137
J9 NEW PHYTOL
JI New Phytol.
PY 2006
VL 171
IS 1
BP 145
EP 158
DI 10.1111/j.1469-8137.2006.01727.x
PG 14
WC Plant Sciences
WE Science Citation Index Expanded (SCI-EXPANDED)
SC Plant Sciences
GA 048NP
UT WOS:000237954100014
PM 16771990
OA Bronze
DA 2023-07-11
ER

PT J
AU Heinemann, C
   Schliemann-Willers, S
   Oberthur, C
   Hamburger, M
   Elsner, P
AF Heinemann, C
   Schliemann-Willers, S
   Oberthur, C
   Hamburger, M
   Elsner, P
TI Prevention of experimentally induced irritant contact dermatitis by
   extracts of Isatis tinctoria compared to pure tryptanthrin and its
   impact on UVB-induced erythema
SO PLANTA MEDICA
LA English
DT Article
DE anti-inflammatory agents; irritant contact dermatitis; Isatis tinctoria;
   woad; Brassicaceae; sodium lauryl sulphate; tryptanthrin; UVB erythema
ID ESI-LC-MS; ARACHIDONIC-ACID; WATER-LOSS; HUMAN-SKIN
AB Lipophilic extracts of Isatis tinctoria L. exhibit significant activity against several clinically relevant targets of inflammation. The alkaloid tryptanthrin was identified as one of the active principles in woad and characterised as a potent dual inhibitor of COX-2 and 5-LOX. Here, the anti-inflammatory efficacy of topical application of three different Isatis extracts and tryptanthrin was investigated in human volunteers. Two different models were used, namely the sodium lauryl sulphate (SLS)-induced irritant contact dermatitis (ICD) and UVB-induced erythema. Twenty healthy volunteers without any skin disease participated in the study. Cumulative irritant contact dermatitis was induced on test fields on the volunteers' backs by twice daily application of 0.5% sodium lauryl sulphate over a period of four days. Half of the test fields were treated with the test substances during the eliciting phase, while the remaining test fields were treated over a period of 4 days after induction of dermatitis. In the second model, a UVB erythema on the volunteers' lower backs was induced using the double minimal erythema dose (MED). Twenty-four hours after irradiation the test fields were treated with the test substances over a period of 3 days. All reactions were assessed visually and by non-invasive bioengineering methods (evaporimetry and chromametry). Treatment with extracts during the ICD eliciting phase led to a significantly smaller increase of visual scores and transepidermal water loss compared to the untreated test field. For tryptanthrin this benefit was also observed, but the improvement was not statistically significant. When treatment was performed after completing the eliciting phase, accelerated resolution of the irritant reaction could not be observed. In the UVB erythema model anti-inflammatory effects of the test Substances were not observed.
C1 Univ Jena, Dept Dermatol & Dermatol Allergol, D-07740 Jena, Germany.
   Univ Jena, Inst Pharm, D-07740 Jena, Germany.
C3 Friedrich Schiller University of Jena; Friedrich Schiller University of
   Jena
RP Elsner, P (通讯作者)，Univ Jena, Dept Dermatol & Dermatol Allergol, Erfurter Str 35, D-07740 Jena, Germany.
EM elsner@derma.uni-jena.de
CR [Anonymous], 1992, CHINESE DRUGS PLANT
   Bangha E, 1997, DERMATOLOGY, V195, P248, DOI 10.1159/000245953
   CAMP RD, 1978, BRIT J CLIN PHARMACO, V6, P145, DOI 10.1111/j.1365-2125.1978.tb00839.x
   Crofford LJ, 1997, J RHEUMATOL, V24, P15
   Danz H, 2002, PLANTA MED, V68, P875, DOI 10.1055/s-2002-34922
   Danz H, 2002, PLANTA MED, V68, P152, DOI 10.1055/s-2002-20252
   Danz H, 2001, PLANTA MED, V67, P411, DOI 10.1055/s-2001-15805
   Eder M, 1998, PHARMAZIE, V53, P285
   ELSNER P, 1994, HDB SKIN BIOENGINEER, P247
   Friedlander P., 1915, BER, V48, P1841
   FROSCH PJ, 1979, J AM ACAD DERMATOL, V1, P35, DOI 10.1016/S0190-9622(79)70001-6
   Hamburger Matthias, 2002, Phytochemistry Reviews, V1, P333, DOI 10.1023/A:1026095608691
   Hurry J.B., 1930, WOAD PLANT ITS DYE
   Muller-Decker K, 1998, TOXICOL APPL PHARM, V153, P59, DOI 10.1006/taap.1998.8521
   Oberthur C, 2003, PLANTA MED, V69, P385, DOI 10.1055/s-2003-39718
   PINNAGODA J, 1990, CONTACT DERMATITIS, V22, P164, DOI 10.1111/j.1600-0536.1990.tb01553.x
   THIERS BH, 1989, ALLERGY PROC, V10, P413, DOI 10.2500/108854189778935809
   VANDERVALK PGM, 1989, J AM ACAD DERMATOL, V21, P519, DOI 10.1016/S0190-9622(89)70219-X
   Wichtl M, 2002, TEEDROGEN PHYTOPHARM
   Wigger-Alberti W, 2000, BRIT J DERMATOL, V143, P551
   Wilgus TA, 2000, PROSTAG OTH LIPID M, V62, P367, DOI 10.1016/S0090-6980(00)00089-7
NR 21
TC 41
Z9 43
U1 1
U2 8
PU GEORG THIEME VERLAG KG
PI STUTTGART
PA RUDIGERSTR 14, D-70469 STUTTGART, GERMANY
SN 0032-0943
EI 1439-0221
J9 PLANTA MED
JI Planta Med.
PD MAY
PY 2004
VL 70
IS 5
BP 385
EP 390
DI 10.1055/s-2004-818963
PG 6
WC Plant Sciences; Chemistry, Medicinal; Integrative & Complementary
   Medicine; Pharmacology & Pharmacy
WE Science Citation Index Expanded (SCI-EXPANDED)
SC Plant Sciences; Pharmacology & Pharmacy; Integrative & Complementary
   Medicine
GA 822PX
UT WOS:000221553200001
PM 15124080
DA 2023-07-11
ER

PT J
AU Amagai, M
   Ariizumi, T
   Endo, M
   Hatakeyama, K
   Kuwata, C
   Shibata, D
   Toriyama, K
   Watanabe, M
AF Amagai, M
   Ariizumi, T
   Endo, M
   Hatakeyama, K
   Kuwata, C
   Shibata, D
   Toriyama, K
   Watanabe, M
TI Identification of anther-specific genes in a cruciferous model plant,
   Arabidopsis thaliana, by using a combination of Arabidopsis macroarray
   and mRNA derived from Brassica oleracea
SO SEXUAL PLANT REPRODUCTION
LA English
DT Article
DE anther-specific genes; Arabidopsis thaliana; Brassica oleracea; cDNA
   macroarray; heterologous hybridization
ID LIPID-TRANSFER PROTEINS; ENDOXYLOGLUCAN TRANSFERASE;
   SELF-INCOMPATIBILITY; SEQUENCE-ANALYSIS; EXPRESSED GENES; POLLEN;
   FAMILY; CDNA; POLYGALACTURONASE; CAMPESTRIS
AB Arabidopsis thaliana, a member of the Brassicaceae, is a model plant whose genome was the first higher plant genome to be sequenced. Because of the small size of the flowers, it is difficult to dissect and separate reproductive organs (anthers and pistils) at different developmental stages in A. thaliana. In order to perform genome-wide identification of anther-specific genes in A. thaliana, an Arabidopsis cDNA macroarray was hybridized to cDNA derived from anthers and pistils of another crucifer, Brassica oleracea. After scanning the signal intensity for each clone, and cluster analysis, 52 anther-specific genes were identified. These clones contained several anther-specific genes that have already been characterized, as well as novel anther-specific genes. In RT-PCR analysis with mRNA of A. thaliana and B. oleracea, the expression pattern of one-third of the clones was similar to that determined by cDNA macroarray. This system of heterologous hybridization analysis (Arabidopsis cDNA macroarray vs Brassica tissue-specific mRNA) should be applicable to other model species and their close relatives.
C1 Iwate Univ, Fac Agr, Lab Plant Breeding, Morioka, Iwate 0208550, Japan.
   Tochigi Prefectural Agr Expt Stn, Div Biotechnol, Utsunomiya, Tochigi 320002, Japan.
   Tohoku Univ, Grad Sch Life Sci, Sendai, Miyagi 9808577, Japan.
   Tohoku Univ, Grad Sch Agr Sci, Sendai, Miyagi 9818555, Japan.
   Natl Inst Vegetable & Tea Sci, Ano, Mie 5142392, Japan.
   Kazusa DNA Res Inst, Kisarazu 2920812, Japan.
C3 Iwate University; Tohoku University; Tohoku University; National
   Agriculture & Food Research Organization - Japan; Kazusa DNA Research
   Institute
RP Watanabe, M (通讯作者)，Iwate Univ, Fac Agr, Lab Plant Breeding, 3-18-8 Ueda, Morioka, Iwate 0208550, Japan.
EM nabe@iwate-u.ac.jp
RI Watanabe, Masao/E-6300-2011; Watanabe, Masao/N-1465-2019
OI Watanabe, Masao/0000-0002-9419-5149; Watanabe, Masao/0000-0002-9419-5149
CR ALLEN RL, 1992, PLANT MOL BIOL, V20, P343, DOI 10.1007/BF00014505
   Arabidopsis Genome Initiative, 2000, Nature (London), V408, P796, DOI 10.1038/35048692
   Ariizumi T, 2002, PLANT CELL REP, V21, P90, DOI 10.1007/s00299-002-0487-3
   Arondel V, 2000, PLANT SCI, V157, P1, DOI 10.1016/S0168-9452(00)00232-6
   Asamizu E, 2000, DNA RES, V7, P175, DOI 10.1093/dnares/7.3.175
   BALTZ R, 1992, PLANT CELL, V4, P1465, DOI 10.1105/tpc.4.12.1465
   Campbell P, 1998, PLANT J, V15, P553, DOI 10.1046/j.1365-313X.1998.00239.x
   Cavell AC, 1998, GENOME, V41, P62, DOI 10.1139/gen-41-1-62
   DAWID IB, 1995, CR ACAD SCI III-VIE, V318, P295
   Eisen MB, 1998, P NATL ACAD SCI USA, V95, P14863, DOI 10.1073/pnas.95.25.14863
   Endo M, 2002, FEBS LETT, V514, P229, DOI 10.1016/S0014-5793(02)02371-2
   Fourgoux-Nicol A, 1999, PLANT MOL BIOL, V40, P857, DOI 10.1023/A:1006282507095
   Hanano S, 2002, PLANT J, V30, P247, DOI 10.1046/j.1365-313X.2002.01277.x
   HESLOPHARRISON J, 1975, ANNU REV PLANT PHYS, V26, P403, DOI 10.1146/annurev.pp.26.060175.002155
   Kader JC, 1997, TRENDS PLANT SCI, V2, P66, DOI 10.1016/S1360-1385(97)82565-4
   Kim HU, 1997, PLANT MOL BIOL, V33, P193, DOI 10.1023/A:1005790832221
   Lauga B, 2000, PLANT SCI, V157, P65, DOI 10.1016/S0168-9452(00)00267-3
   MANOLSON MF, 1988, J BIOL CHEM, V263, P17987
   Mayfield JA, 2000, NAT CELL BIOL, V2, P128, DOI 10.1038/35000084
   Mayfield JA, 2001, SCIENCE, V292, P2482, DOI 10.1126/science.1060972
   McCallum CM, 2000, PLANT PHYSIOL, V123, P439, DOI 10.1104/pp.123.2.439
   Meinke DW, 1998, SCIENCE, V282, P662, DOI 10.1126/science.282.5389.662
   Meissner RC, 1999, PLANT CELL, V11, P1827, DOI 10.1105/tpc.11.10.1827
   Nishitani K, 1997, INT REV CYTOL, V173, P157
   NISHITANI K, 1992, J BIOL CHEM, V267, P21058
   PREUSS D, 1993, GENE DEV, V7, P974, DOI 10.1101/gad.7.6.974
   PYEE J, 1995, PLANT J, V7, P49, DOI 10.1046/j.1365-313X.1995.07010049.x
   REGAN SM, 1990, PLANT CELL, V2, P877, DOI 10.1105/tpc.2.9.877
   ROBERTS MR, 1993, PLANT J, V3, P111, DOI 10.1111/j.1365-313X.1993.tb00014.x
   Rubinelli P, 1998, PLANT MOL BIOL, V37, P607, DOI 10.1023/A:1005964431302
   Sanders PM, 1999, SEX PLANT REPROD, V11, P297, DOI 10.1007/s004970050158
   Sasaki Y, 2001, DNA RES, V8, P153, DOI 10.1093/dnares/8.4.153
   SEGURA A, 1993, FEBS LETT, V332, P243, DOI 10.1016/0014-5793(93)80641-7
   Shimizu KK, 2000, DEVELOPMENT, V127, P4511
   Stadler R, 1999, PLANT J, V19, P269, DOI 10.1046/j.1365-313X.1999.00527.x
   Takada Y, 2001, DNA RES, V8, P215, DOI 10.1093/dnares/8.5.215
   Takayama S, 2000, P NATL ACAD SCI USA, V97, P3765, DOI 10.1073/pnas.040580797
   Takayama S, 2000, P NATL ACAD SCI USA, V97, P1920, DOI 10.1073/pnas.040556397
   Taylor LP, 1997, ANNU REV PLANT PHYS, V48, P461, DOI 10.1146/annurev.arplant.48.1.461
   Tissier AF, 1999, PLANT CELL, V11, P1841, DOI 10.1105/tpc.11.10.1841
   Toriyama K, 1998, FEBS LETT, V424, P234, DOI 10.1016/S0014-5793(98)00174-4
   Torki M, 1999, MOL GEN GENET, V261, P948, DOI 10.1007/s004380051042
   Twell D, 1998, TRENDS PLANT SCI, V3, P305, DOI 10.1016/S1360-1385(98)01277-1
   Watanabe M, 2000, FEBS LETT, V473, P139, DOI 10.1016/S0014-5793(00)01514-3
   Watanabe M, 1999, SEX PLANT REPROD, V12, P127, DOI 10.1007/s004970050183
   WATANABE M, 1991, PLANT CELL PHYSIOL, V32, P1039, DOI 10.1093/oxfordjournals.pcp.a078167
   Wilson ZA, 2001, PLANT J, V28, P27, DOI 10.1046/j.1365-313X.2001.01125.x
   Yokoyama R, 2001, PLANT CELL PHYSIOL, V42, P1025, DOI 10.1093/pcp/pce154
   Yokoyama R, 2000, PLANT BIOLOGY, V2, P598, DOI 10.1055/s-2000-16643
NR 49
TC 41
Z9 45
U1 0
U2 10
PU SPRINGER
PI NEW YORK
PA ONE NEW YORK PLAZA, SUITE 4600, NEW YORK, NY, UNITED STATES
SN 0934-0882
EI 1432-2145
J9 SEX PLANT REPROD
JI Sex. Plant Reprod.
PD JAN
PY 2003
VL 15
IS 5
BP 213
EP 220
DI 10.1007/s00497-002-0159-z
PG 8
WC Plant Sciences; Reproductive Biology
WE Science Citation Index Expanded (SCI-EXPANDED)
SC Plant Sciences; Reproductive Biology
GA 647XT
UT WOS:000181119900001
DA 2023-07-11
ER

PT J
AU Hawkins, C
   Ginzburg, D
   Zhao, KM
   Dwyer, W
   Xue, B
   Xu, A
   Rice, S
   Cole, B
   Paley, S
   Karp, P
   Rhee, SY
AF Hawkins, Charles
   Ginzburg, Daniel
   Zhao, Kangmei
   Dwyer, William
   Xue, Bo
   Xu, Angela
   Rice, Selena
   Cole, Benjamin
   Paley, Suzanne
   Karp, Peter
   Rhee, Seung Y.
TI Plant Metabolic Network 15: A resource of genome-wide metabolism
   databases for 126 plants and algae
SO JOURNAL OF INTEGRATIVE PLANT BIOLOGY
LA English
DT Article
DE metabolism; plant biology; databases
ID GENE-EXPRESSION; SECONDARY METABOLITES; SESAMINOL GLUCOSIDES;
   ARABIDOPSIS; EVOLUTION; PATHWAYS; TRANSCRIPTOME; PREDICTION; DAPHNETIN;
   BIOSYNTHESIS
AB To understand and engineer plant metabolism, we need a comprehensive and accurate annotation of all metabolic information across plant species. As a step towards this goal, we generated genome-scale metabolic pathway databases of 126 algal and plant genomes, ranging from model organisms to crops to medicinal plants (). Of these, 104 have not been reported before. We systematically evaluated the quality of the databases, which revealed that our semi-automated validation pipeline dramatically improves the quality. We then compared the metabolic content across the 126 organisms using multiple correspondence analysis and found that Brassicaceae, Poaceae, and Chlorophyta appeared as metabolically distinct groups. To demonstrate the utility of this resource, we used recently published sorghum transcriptomics data to discover previously unreported trends of metabolism underlying drought tolerance. We also used single-cell transcriptomics data from the Arabidopsis root to infer cell type-specific metabolic pathways. This work shows the quality and quantity of our resource and demonstrates its wide-ranging utility in integrating metabolism with other areas of plant biology.
C1 [Hawkins, Charles; Ginzburg, Daniel; Zhao, Kangmei; Dwyer, William; Xue, Bo; Xu, Angela; Rice, Selena; Rhee, Seung Y.] Carnegie Inst Sci, Dept Plant Biol, 290 Panama St, Stanford, CA 94305 USA.
   [Cole, Benjamin] Lawrence Berkeley Lab, DOE Joint Genome Inst, Berkeley, CA 94720 USA.
   [Paley, Suzanne; Karp, Peter] SRI Int, 333 Ravenswood Ave, Menlo Pk, CA 94025 USA.
   [Xu, Angela] Johns Hopkins Univ, Baltimore, MD USA.
C3 Carnegie Institution for Science; United States Department of Energy
   (DOE); Lawrence Berkeley National Laboratory; SRI International; Johns
   Hopkins University
RP Rhee, SY (通讯作者)，Carnegie Inst Sci, Dept Plant Biol, 290 Panama St, Stanford, CA 94305 USA.
EM srhee@carnegiescience.edu
RI Paley, Suzanne Mercer/HII-3163-2022; Karp, Peter/C-3514-2012
OI Paley, Suzanne Mercer/0000-0001-5763-8935; Rice,
   Selena/0000-0001-8403-5785; Xu, Angela/0000-0002-4583-950X; Dwyer,
   William/0000-0003-3532-8754; Xue, Bo/0000-0002-7957-3033; Ginzburg,
   Daniel/0000-0001-5524-6153; Karp, Peter/0000-0002-5876-6418; Hawkins,
   Charles/0000-0003-1284-9047
FU National Science Foundation [IOS-1546838, IOS-1026003]; US Department of
   Energy, Office of Science, Office of Biological and Environmental
   Research, Genomic Science Program [DE-SC0018277, DE-SC0008769,
   DE-SC0020366, DE-SC0021286]
FX We thank members of the Rhee laboratory for helpful discussions. We
   thank Justin Krupp and Jason Thomas for editing the manuscript. We also
   thank Brenda Yu for her work in constructing the 45k cell dataset. The
   gymnosperm illustration in Figure 1C was created with BioRender.com.
   This work was supported by grants from the National Science Foundation
   (IOS-1546838, IOS-1026003) and the US Department of Energy, Office of
   Science, Office of Biological and Environmental Research, Genomic
   Science Program grant nos. DE-SC0018277, DE-SC0008769, DE-SC0020366, and
   DE-SC0021286. This work was done, in part, on the ancestral land of the
   Muwekma Ohlone Tribe, which was and continues to be of great importance
   to the Ohlone people.
CR Altman T, 2013, BMC BIOINFORMATICS, V14, DOI 10.1186/1471-2105-14-112
   ALTSCHUL SF, 1990, J MOL BIOL, V215, P403, DOI 10.1016/S0022-2836(05)80360-2
   Barker R, 2021, NEW PHYTOL, V229, P1521, DOI 10.1111/nph.16967
   Bateman A, 2004, NUCLEIC ACIDS RES, V32, pD138, DOI [10.1093/nar/gkt1223, 10.1093/nar/gkaa1100, 10.1093/nar/gkr1065, 10.1093/nar/gkp985]
   Becker B, 2009, ANN BOT-LONDON, V103, P999, DOI 10.1093/aob/mcp044
   Beeckman T, 2014, CURR BIOL, V24, pR378, DOI 10.1016/j.cub.2014.03.031
   Birnbaum K, 2003, SCIENCE, V302, P1956, DOI 10.1126/science.1090022
   Birnbaum KD, 2011, NUCLEIC ACIDS RES, V39, P9093, DOI 10.1093/nar/gkr591
   Bogart E, 2016, PLOS ONE, V11, DOI 10.1371/journal.pone.0151722
   Botero K, 2018, BMC GENOMICS, V19, DOI 10.1186/s12864-018-5192-x
   Carpita NC, 2002, PLANT SOIL, V247, P71, DOI 10.1023/A:1021115300942
   Caspi R, 2020, NUCLEIC ACIDS RES, V48, pD445, DOI 10.1093/nar/gkz862
   Caspi R, 2018, NUCLEIC ACIDS RES, V46, pD633, DOI 10.1093/nar/gkx935
   Chae L, 2014, SCIENCE, V344, P510, DOI 10.1126/science.1252076
   Chang A, 2021, NUCLEIC ACIDS RES, V49, pD498, DOI 10.1093/nar/gkaa1025
   Che P, 2002, PLANT PHYSIOL, V129, P625, DOI 10.1104/pp.001842
   Chizzali C, 2012, BEILSTEIN J ORG CHEM, V8, P613, DOI 10.3762/bjoc.8.68
   Clark ST, 2011, BMC BIOINFORMATICS, V12, DOI 10.1186/1471-2105-12-343
   Claudel-Renard C, 2003, NUCLEIC ACIDS RES, V31, P6633, DOI 10.1093/nar/gkg847
   Denyer T, 2019, DEV CELL, V48, P840, DOI 10.1016/j.devcel.2019.02.022
   Doebley JF, 2006, CELL, V127, P1309, DOI 10.1016/j.cell.2006.12.006
   Efroni I, 2015, GENOME BIOL, V16, DOI 10.1186/s13059-015-0580-x
   Franks JM, 2018, BIOINFORMATICS, V34, P1868, DOI 10.1093/bioinformatics/bty026
   Fukuda N, 2013, PLANT MOL BIOL, V82, P473, DOI 10.1007/s11103-013-0075-7
   Gao Q, 2008, J ETHNOPHARMACOL, V120, P259, DOI 10.1016/j.jep.2008.08.031
   Germain J, 2002, J ORG CHEM, V67, P5269, DOI 10.1021/jo025873l
   Glawischnig E, 2007, PHYTOCHEMISTRY, V68, P401, DOI 10.1016/j.phytochem.2006.12.005
   Greenacre M, 2006, STAT SOC BEHAV SCI, P41
   Gross BL, 2010, TRENDS PLANT SCI, V15, P529, DOI 10.1016/j.tplants.2010.05.008
   Gupta V, 2015, GIGASCIENCE, V4, DOI 10.1186/s13742-015-0046-9
   Halkier BA, 2006, ANNU REV PLANT BIOL, V57, P303, DOI 10.1146/annurev.arplant.57.032905.105228
   Hanada K, 2011, MOL BIOL EVOL, V28, P377, DOI 10.1093/molbev/msq204
   Hastings J, 2016, NUCLEIC ACIDS RES, V44, pD1214, DOI 10.1093/nar/gkv1031
   Heazlewood JL, 2003, BBA-BIOENERGETICS, V1604, P159, DOI 10.1016/S0005-2728(03)00045-8
   Hochuli PA, 2013, FRONT PLANT SCI, V4, DOI 10.3389/fpls.2013.00344
   Hudson AO, 2006, PLANT PHYSIOL, V140, P292, DOI 10.1104/pp.105.072629
   Jean-Baptiste K, 2019, PLANT CELL, V31, P993, DOI 10.1105/tpc.18.00785
   Kaminow B., 2021, STARSOLO ACCURATE FA
   Kanehisa M, 2019, NUCLEIC ACIDS RES, V47, pD590, DOI 10.1093/nar/gky962
   Kanehisa M, 2017, NUCLEIC ACIDS RES, V45, pD353, DOI 10.1093/nar/gkw1092
   Kang SH, 2020, NAT COMMUN, V11, DOI 10.1038/s41467-020-19681-1
   Karp PD, 2021, BRIEF BIOINFORM, V22, P109, DOI 10.1093/bib/bbz104
   Karp PD, 2016, BRIEF BIOINFORM, V17, P877, DOI 10.1093/bib/bbv079
   Karp PD, 2011, STAND GENOMIC SCI, V5, P424, DOI 10.4056/sigs.1794338
   KATSUZAKI H, 1994, PHYTOCHEMISTRY, V35, P773, DOI 10.1016/S0031-9422(00)90603-4
   Kim S, 2021, NUCLEIC ACIDS RES, V49, pD1388, DOI 10.1093/nar/gkaa971
   KOKUBUN T, 1995, PHYTOCHEMISTRY, V40, P1649, DOI 10.1016/0031-9422(95)00443-B
   Kooke R, 2019, GENOME RES, V29, P96, DOI 10.1101/gr.232371.117
   Lalonde S, 2008, PLANT J, V53, P610, DOI 10.1111/j.1365-313X.2007.03332.x
   Le S, 2008, J STAT SOFTW, V25, P1, DOI 10.18637/jss.v025.i01
   Lee SY, 2006, NEUROSCI RES, V56, P204, DOI 10.1016/j.neures.2006.06.005
   Li X., 2021, GENOMICS PROTEOMICS, DOI 10.1016/j.gpb.2020.06.018
   Liao Y, 2014, BIOINFORMATICS, V30, P923, DOI 10.1093/bioinformatics/btt656
   Linka M, 2005, TRENDS PLANT SCI, V10, P461, DOI 10.1016/j.tplants.2005.08.002
   LOESCHER WH, 1987, PHYSIOL PLANTARUM, V70, P553, DOI 10.1111/j.1399-3054.1987.tb02857.x
   Lun Aaron T L, 2016, F1000Res, V5, P2122
   Mao LF, 2020, P NATL ACAD SCI USA, V117, P12472, DOI 10.1073/pnas.1914373117
   McCormick RF, 2018, PLANT J, V93, P338, DOI 10.1111/tpj.13781
   Moore BM, 2019, P NATL ACAD SCI USA, V116, P2344, DOI 10.1073/pnas.1817074116
   Moussaieff A, 2013, P NATL ACAD SCI USA, V110, pE1232, DOI 10.1073/pnas.1302019110
   Naithani S, 2020, NUCLEIC ACIDS RES, V48, pD1093, DOI 10.1093/nar/gkz996
   Naithani S, 2017, NUCLEIC ACIDS RES, V45, pD1029, DOI 10.1093/nar/gkw932
   Najafabadi AS, 2017, FUNCT INTEGR GENOMIC, V17, P725, DOI 10.1007/s10142-017-0567-7
   Nakamura Y, 2014, PLANT CELL PHYSIOL, V55, DOI 10.1093/pcp/pct176
   NDong C, 2003, J BIOL CHEM, V278, P6854, DOI 10.1074/jbc.M209439200
   Obata T, 2019, PHYTOCHEM REV, V18, P1483, DOI 10.1007/s11101-019-09619-x
   Obayashi T, 2018, PLANT CELL PHYSIOL, V59, DOI 10.1093/pcp/pcx191
   Ogata H, 1999, NUCLEIC ACIDS RES, V27, P29, DOI 10.1093/nar/27.1.29
   Paley S, 2021, METABOLITES, V11, DOI 10.3390/metabo11020064
   Paley S, 2017, NUCLEIC ACIDS RES, V45, P12113, DOI 10.1093/nar/gkx910
   Panchy N, 2016, PLANT PHYSIOL, V171, P2294, DOI 10.1104/pp.16.00523
   Pant BD, 2015, PLANT CELL ENVIRON, V38, P172, DOI 10.1111/pce.12378
   Potter SC, 2018, NUCLEIC ACIDS RES, V46, pW200, DOI 10.1093/nar/gky448
   Rhee SY, 2014, TRENDS PLANT SCI, V19, P212, DOI 10.1016/j.tplants.2013.10.006
   Ryu KH, 2019, PLANT PHYSIOL, V179, P1444, DOI 10.1104/pp.18.01482
   Sakurai N, 2011, NUCLEIC ACIDS RES, V39, pD677, DOI 10.1093/nar/gkq989
   Saptari R.T., 2018, CELL DEV BIOL PLANT, V55, P139
   Schlapfer P, 2017, PLANT PHYSIOL, V173, P2041, DOI 10.1104/pp.16.01942
   Shaw R, 2019, BMC BIOINFORMATICS, V20, DOI 10.1186/s12859-019-2941-z
   Shulse CN, 2019, CELL REP, V27, P2241, DOI 10.1016/j.celrep.2019.04.054
   Simao FA, 2015, BIOINFORMATICS, V31, P3210, DOI 10.1093/bioinformatics/btv351
   Slenter DN, 2018, NUCLEIC ACIDS RES, V46, pD661, DOI 10.1093/nar/gkx1064
   Song MJ, 2020, PLANT CELL, V32, P1434, DOI 10.1105/tpc.19.00832
   Stuart T, 2019, CELL, V177, P1888, DOI 10.1016/j.cell.2019.05.031
   TENENHAUS M, 1985, PSYCHOMETRIKA, V50, P91, DOI 10.1007/BF02294151
   Uhrig RG, 2021, PLANT CELL ENVIRON, V44, P821, DOI 10.1111/pce.13969
   Ulbricht Catherine, 2004, Journal of Herbal Pharmacotherapy, V4, P61, DOI 10.1080/J157v04n04_06
   Valentin HE, 2006, PLANT CELL, V18, P212, DOI 10.1105/tpc.105.037077
   Varoquaux N, 2019, P NATL ACAD SCI USA, V116, P27124, DOI 10.1073/pnas.1907500116
   Vogel J, 2008, CURR OPIN PLANT BIOL, V11, P301, DOI 10.1016/j.pbi.2008.03.002
   Wang CY, 2015, PLANT PHYSIOL, V167, P872, DOI 10.1104/pp.114.247403
   Wang WY, 2016, J EXP BOT, V67, P4009, DOI 10.1093/jxb/erw254
   Waterhouse Robert M, 2018, Mol Biol Evol, V35, P543, DOI 10.1093/molbev/msx319
   Wendrich JR, 2020, SCIENCE, V370, P810, DOI 10.1126/science.aay4970
   Weng JK, 2014, NEW PHYTOL, V201, P1141, DOI 10.1111/nph.12416
   Wink M, 2013, S AFR J BOT, V89, P164, DOI 10.1016/j.sajb.2013.06.006
   Wurtzel ET, 2016, SCIENCE, V353, P1232, DOI 10.1126/science.aad2062
   YANG YZ, 1992, AM J TROP MED HYG, V46, P15, DOI 10.4269/ajtmh.1992.46.15
   Zhang TQ, 2019, MOL PLANT, V12, P648, DOI 10.1016/j.molp.2019.04.004
NR 99
TC 40
Z9 39
U1 12
U2 36
PU WILEY
PI HOBOKEN
PA 111 RIVER ST, HOBOKEN 07030-5774, NJ USA
SN 1672-9072
EI 1744-7909
J9 J INTEGR PLANT BIOL
JI J. Integr. Plant Biol.
PD NOV
PY 2021
VL 63
IS 11
BP 1888
EP 1905
DI 10.1111/jipb.13163
EA OCT 2021
PG 18
WC Biochemistry & Molecular Biology; Plant Sciences
WE Science Citation Index Expanded (SCI-EXPANDED)
SC Biochemistry & Molecular Biology; Plant Sciences
GA WT6UW
UT WOS:000711601800001
PM 34403192
OA Green Submitted
HC Y
HP N
DA 2023-07-11
ER

PT J
AU He, J
   Chen, QW
   Xin, PY
   Yuan, J
   Ma, YH
   Wang, XM
   Xu, MM
   Chu, JF
   Peters, RJ
   Wang, GD
AF He, Juan
   Chen, Qingwen
   Xin, Peiyong
   Yuan, Jia
   Ma, Yihua
   Wang, Xuemei
   Xu, Meimei
   Chu, Jinfang
   Peters, Reuben J.
   Wang, Guodong
TI CYP72A enzymes catalyse 13-hydrolyzation of gibberellins
SO NATURE PLANTS
LA English
DT Article
ID CYTOCHROME-P450 MONOOXYGENASES; ARABIDOPSIS SEEDS; YEAST EXPRESSION;
   BIOSYNTHESIS; CLONING; IDENTIFICATION; GERMINATION; METABOLISM;
   20-OXIDASE; CYP714A1
AB Bioactive gibberellins (GAs or diterpenes) are essential hormones in land plants that control many aspects of plant growth and development. In flowering plants, 13-OH GAs (having low bioactivity-for example, GA(1)) and 13-H GAs (having high bioactivity-for example, GA(4)) frequently coexist in the same plant. However, the identity of the native Arabidopsis thaliana 13-hydroxylase GA and its physiological functions remain unknown. Here, we report that cytochrome P450 genes (CYP72A9 and its homologues) encode active GA 13-hydroxylases in Brassicaceae. Plants overexpressing CYP72A9 exhibited semi-dwarfism, which was caused by significant reduction in GA(4) levels. Biochemical assays revealed that recombinant CYP72A9 protein catalysed the conversion of 13-H GAs to the corresponding 13-OH GAs. CYP72A9 was expressed predominantly in developing seeds in Arabidopsis. Freshly harvested seeds of cyp72a9 mutants germinated more quickly than the wild type, whereas stratification-treated seeds and seeds from long-term storage did not. The evolutionary origin of GA 13-oxidases from the CYP72A subfamily was also investigated and discussed here.
C1 [He, Juan; Chen, Qingwen; Yuan, Jia; Ma, Yihua; Wang, Xuemei; Wang, Guodong] Chinese Acad Sci, Innovat Acad Seed Design, Inst Genet & Dev Biol, State Key Lab Plant Genom, Beijing, Peoples R China.
   [He, Juan; Ma, Yihua; Wang, Xuemei; Wang, Guodong] Chinese Acad Sci, Innovat Acad Seed Design, Inst Genet & Dev Biol, Natl Ctr Plant Gene Res, Beijing, Peoples R China.
   [Xin, Peiyong; Chu, Jinfang; Wang, Guodong] Univ Chinese Acad Sci, Coll Adv Agr Sci, Beijing, Peoples R China.
   [Xu, Meimei] Chinese Acad Sci, Inst Genet & Dev Biol, Natl Ctr Plant Gene Res Beijing, Beijing, Peoples R China.
   [Xu, Meimei; Peters, Reuben J.] Iowa State Univ, Roy J Carver Dept Biochem Biophys & Mol Biol, Ames, IA USA.
C3 Chinese Academy of Sciences; Institute of Genetics & Developmental
   Biology, CAS; Chinese Academy of Sciences; Institute of Genetics &
   Developmental Biology, CAS; Chinese Academy of Sciences; University of
   Chinese Academy of Sciences, CAS; Chinese Academy of Sciences; Institute
   of Genetics & Developmental Biology, CAS; Iowa State University
RP Wang, GD (通讯作者)，Chinese Acad Sci, Innovat Acad Seed Design, Inst Genet & Dev Biol, State Key Lab Plant Genom, Beijing, Peoples R China.; Wang, GD (通讯作者)，Chinese Acad Sci, Innovat Acad Seed Design, Inst Genet & Dev Biol, Natl Ctr Plant Gene Res, Beijing, Peoples R China.; Wang, GD (通讯作者)，Univ Chinese Acad Sci, Coll Adv Agr Sci, Beijing, Peoples R China.
EM gdwang@genetics.ac.cn
RI Wang, Xuemei/GXF-3702-2022; Wang, Guodong/AAW-5987-2020; Peters,
   Reuben/D-1196-2010
OI Wang, Guodong/0000-0001-9917-0656; Peters, Reuben/0000-0003-4691-8477;
   qingwen, chen/0000-0002-5556-4298
FU National Natural Science Foundation of China [31770398, 31970315];
   National Key Research and Development Projects [SQ2018YFA090071-03];
   'Priority Research Program' of the Chinese Academy of Science
   [ZDRW-ZS-2019-2]; State Key Laboratory of Plant Genomics of China
   [SKLPG2016A-13]; US National Institutes of Health [GM109773]
FX We thank X. Fu (Institute of Genetics and Developmental Biology, Chinese
   Academy of Sciences) for providing the ga1-t mutant seeds, Q. Xie
   (Institute of Genetics and Developmental Biology, Chinese Academy of
   Sciences) for providing the vector pCAMBIA 1300-pYAO-cas9 and J. Wu
   (Kunming Institute of Botany, Chinese Academy of Sciences) for the GA
   standard. This work was financially supported by the National Natural
   Science Foundation of China (grant no. 31970315), the National Key
   Research and Development Projects (SQ2018YFA090071-03), the 'Priority
   Research Program' of the Chinese Academy of Science (grant no.
   ZDRW-ZS-2019-2), the State Key Laboratory of Plant Genomics of China
   (SKLPG2016A-13) to G.W., the National Natural Science Foundation of
   China (grant no. 31770398) to J.C. and the US National Institutes of
   Health (grant no. GM109773) to R.J.P.
CR Blazquez MA, 1998, PLANT CELL, V10, P791, DOI 10.1105/tpc.10.5.791
   Chen QW, 2019, SCI CHINA LIFE SCI, V62, P947, DOI 10.1007/s11427-019-9521-2
   Cowling RJ, 1998, PLANT PHYSIOL, V117, P1195, DOI 10.1104/pp.117.4.1195
   Czechowski T, 2005, PLANT PHYSIOL, V139, P5, DOI 10.1104/pp.105.063743
   Eriksson S, 2006, PLANT CELL, V18, P2172, DOI 10.1105/tpc.106.042317
   Finkelstein R, 2008, ANNU REV PLANT BIOL, V59, P387, DOI 10.1146/annurev.arplant.59.032607.092740
   Hedden P, 2012, BIOCHEM J, V444, P11, DOI 10.1042/BJ20120245
   Hu YL, 2018, NAT PLANTS, V4, P289, DOI 10.1038/s41477-018-0143-8
   Irmler S, 2000, PLANT J, V24, P797, DOI 10.1046/j.1365-313x.2000.00922.x
   Itkin M, 2013, SCIENCE, V341, P175, DOI 10.1126/science.1240230
   Jiang CF, 2007, PLANT PHYSIOL, V145, P1460, DOI 10.1104/pp.107.103788
   Kanno Y, 2010, PLANT CELL PHYSIOL, V51, P1988, DOI 10.1093/pcp/pcq158
   LANGE T, 1994, P NATL ACAD SCI USA, V91, P8552, DOI 10.1073/pnas.91.18.8552
   Li W, 2015, PLANT CELL, V27, P1907, DOI 10.1105/tpc.15.00223
   Ma XD, 2015, PLOS ONE, V10, DOI 10.1371/journal.pone.0138934
   Magome H, 2013, P NATL ACAD SCI USA, V110, P1947, DOI 10.1073/pnas.1215788110
   Martinez-Andujar C, 2011, P NATL ACAD SCI USA, V108, P17225, DOI 10.1073/pnas.1112151108
   Nelson BK, 2007, PLANT J, V51, P1126, DOI 10.1111/j.1365-313X.2007.03212.x
   Nelson D, 2011, PLANT J, V66, P194, DOI 10.1111/j.1365-313X.2011.04529.x
   Nomura T, 2013, PLANT CELL PHYSIOL, V54, P1837, DOI 10.1093/pcp/pct125
   Pompon D, 1996, METHOD ENZYMOL, V272, P51, DOI 10.1016/S0076-6879(96)72008-6
   Prall W, 2016, PLOS ONE, V11, DOI 10.1371/journal.pone.0163024
   Rieu I, 2008, PLANT CELL, V20, P2420, DOI 10.1105/tpc.108.058818
   Seo M, 2006, PLANT J, V48, P354, DOI 10.1111/j.1365-313X.2006.02881.x
   Shao J, 2017, ORG LETT, V19, P1816, DOI 10.1021/acs.orglett.7b00586
   Shu K, 2016, MOL PLANT, V9, P34, DOI 10.1016/j.molp.2015.08.010
   Tamura K, 2013, MOL BIOL EVOL, V30, P2725, DOI [10.1093/molbev/mst197, 10.1093/molbev/msr121]
   Turk EM, 2003, PLANT PHYSIOL, V133, P1643, DOI 10.1104/pp.103.030882
   Umemoto N, 2016, PLANT PHYSIOL, V171, P2458, DOI 10.1104/pp.16.00137
   Urban P, 1997, J BIOL CHEM, V272, P19176, DOI 10.1074/jbc.272.31.19176
   Varbanova M, 2007, PLANT CELL, V19, P32, DOI 10.1105/tpc.106.044602
   Wang CY, 2016, MOL PLANT, V9, P195, DOI 10.1016/j.molp.2015.10.010
   Wang GD, 2008, PLANT PHYSIOL, V148, P1254, DOI 10.1104/pp.108.125187
   Wang GD, 2007, PLANT J, V49, P1020, DOI 10.1111/j.1365-313X.2006.03013.x
   Xu HY, 2013, MOL PLANT, V6, P1301, DOI 10.1093/mp/sst004
   XU YL, 1995, P NATL ACAD SCI USA, V92, P6640, DOI 10.1073/pnas.92.14.6640
   Yamaguchi S, 2008, ANNU REV PLANT BIOL, V59, P225, DOI 10.1146/annurev.arplant.59.032607.092804
   YANG YY, 1995, PLANT CELL PHYSIOL, V36, P1205
   Yano R, 2017, PLANT J, V89, P527, DOI 10.1111/tpj.13403
   Zhang YY, 2011, PLANT J, V67, P342, DOI 10.1111/j.1365-313X.2011.04596.x
   Zhu YY, 2006, PLANT CELL, V18, P442, DOI 10.1105/tpc.105.038455
   Zi JC, 2014, ANNU REV PLANT BIOL, V65, P259, DOI 10.1146/annurev-arplant-050213-035705
NR 42
TC 40
Z9 42
U1 8
U2 97
PU NATURE PORTFOLIO
PI BERLIN
PA HEIDELBERGER PLATZ 3, BERLIN, 14197, GERMANY
SN 2055-026X
EI 2055-0278
J9 NAT PLANTS
JI Nat. Plants
PD OCT
PY 2019
VL 5
IS 10
BP 1057
EP 1065
DI 10.1038/s41477-019-0511-z
PG 9
WC Plant Sciences
WE Science Citation Index Expanded (SCI-EXPANDED)
SC Plant Sciences
GA JC4EC
UT WOS:000489229200010
PM 31527846
OA Green Submitted, Green Accepted
DA 2023-07-11
ER

PT J
AU Geraci, A
   Amato, F
   Di Noto, G
   Bazan, G
   Schicchi, R
AF Geraci, Anna
   Amato, Filippo
   Di Noto, Giuseppe
   Bazan, Giuseppe
   Schicchi, Rosario
TI The wild taxa utilized as vegetables in Sicily (Italy): a traditional
   component of the Mediterranean diet
SO JOURNAL OF ETHNOBIOLOGY AND ETHNOMEDICINE
LA English
DT Article
DE Ethnobotany; Biocultural diversity; Traditional knowledge; Rural
   cultural heritage; Traditional agroecosystems
ID GATHERED FOOD PLANTS; EDIBLE PLANTS; CARDIOVASCULAR-DISEASE; PRIMARY
   PREVENTION; IBERIAN PENINSULA; HEALTH-BENEFITS; SOUTHERN; ADHERENCE;
   SPAIN; AREA
AB Background: Wild vegetables in the Mediterranean Basin are still often consumed as a part of the diet and, in particular, there is a great tradition regarding their use in Sicily. In this study, an ethnobotanical field investigation was carried out to (a) identify the wild native taxa traditionally gathered and consumed as vegetables in Sicily, comparing the collected ethnobotanical data with those of other countries that have nominated the Mediterranean diet for inclusion in the UNESCO Representative List of the Intangible Cultural Heritage of Humanity and (b) highlight new culinary uses of these plants.
   Methods: Interviews were carried out in 187 towns and villages in Sicily between 2005 and 2015. A total of 980 people over the age of 50 were interviewed (mainly farmers, shepherds, and experts on local traditions). Plants recorded were usually collected in collaboration with the informants to confirm the correct identification of the plants. The frequencies of citation were calculated.
   Results: Two hundred fifty-three taxa (specific and intraspecific) belonging to 39 families, and 128 genera were recorded (26 were cited for the first time). The most represented families were Asteraceae, Brassicaceae, Apiaceae, Amaryllidaceae, Malvaceae, and Polygonaceae. Only 14 taxa were cited by 75% of the people interviewed. The aerial parts of wild plants, including leaves, tender shoots, and basal rosettes, are the main portions collected, while the subterranean parts are used to a lesser extent. For some vegetables, more parts are utilized. Most of the reported vegetables are consumed cooked. In addition to the widely known vegetables (Borago officinalis, Beta spp., Cichorium spp., Brassica spp., Carduus spp., etc.), the so-called ancient vegetables are included (Onopordum illyricum, Centaurea calcitrapa, Nasturtium officinale, Scolymus spp., Smyrnium rotundifolium), and some unique uses were described. Comparing the Sicilian findings to those from other countries, a very high number of vegetable taxa were detected, 72 of which are eaten only in Sicily, while 12 are consumed in all the Mediterranean countries examined.
   Conclusions: The research shows a high level of Sicilian knowledge about using wild plants as a traditional food source. Wild vegetables are healthy and authentic ingredients for local and ancient recipes, which are fundamental to the revitalization of quality food strictly connected to traditional agroecosystems.
C1 [Geraci, Anna; Bazan, Giuseppe] Univ Palermo, Sez Bot & Ecol Vegetale, Dipartimento Sci & Tecnol Biol Chim & Farmaceut S, Via Archirafi 38, I-90123 Palermo, Italy.
   [Amato, Filippo] ARPA Sicilia ST Palermo UO Monitoraggi Ambiental, Via Nairobi 4, I-90129 Palermo, Italy.
   [Di Noto, Giuseppe] Dipartimento Reg Sviluppo Rurale & Terr, Via Reg Siciliana 4600, Palermo, Italy.
   [Schicchi, Rosario] Univ Palermo, Dipartimento Sci Agr Alimentari & Forestali SAAF, Viale Sci Ed 4, I-90128 Palermo, Italy.
C3 University of Palermo; University of Palermo
RP Bazan, G (通讯作者)，Univ Palermo, Sez Bot & Ecol Vegetale, Dipartimento Sci & Tecnol Biol Chim & Farmaceut S, Via Archirafi 38, I-90123 Palermo, Italy.
EM giuseppe.bazan@unipa.it
RI Bazan, Guillermo/AAJ-5313-2020; Amato, Filippo/C-6337-2014; Bazan,
   Giuseppe/K-3274-2019
OI Amato, Filippo/0000-0002-5318-1883; Bazan, Giuseppe/0000-0002-4827-9579
FU Research Project MEMOLA-Mediterranean Mountainous Landscapes: an
   historical approach to cultural heritage based on traditional
   agrosystems - European Union [613265]
FX This research was supported by the Research Project MEMOLA-Mediterranean
   Mountainous Landscapes: an historical approach to cultural heritage
   based on traditional agrosystems, funding from the European Union's
   Seventh Framework Programme for research, technological development and
   demonstration under grant agreement no. 613265.
CR Akaberi M, 2015, IRAN J BASIC MED SCI, V18, P1050
   Alzweiri M, 2015, J LIQ CHROMATOGR R T, V38, P283, DOI 10.1080/10826076.2014.908781
   Martinez-Gonzalez MA, 2009, NUTR REV, V67, pS111, DOI 10.1111/j.1753-4887.2009.00172.x
   [Anonymous], 1937, PLANT LIFE FORMS
   [Anonymous], QUADERNI BOT AMBIENT
   [Anonymous], 1980, SCIENCE, DOI DOI 10.1126/SCIENCE.208.4448.1138
   Gonzalez JA, 2011, GENET RESOUR CROP EV, V58, P991, DOI 10.1007/s10722-010-9635-8
   Arcidiacono S., 2003, QUAD BOT AMB APPL, V14, P151
   Arcidiacono S., 1998, VERDURE SPONTANEE ET
   Arcidiacono S., 2010, QUAD BOT AMBIENT APP, V1, P95
   Arcidiacono S., 2002, ETN NELL PROV CAT CO
   Arcidiacono S, 2005, PIANTE ALIMURGICHE
   Arcidiacono S, 1994, B ACCADEMIA GIOENIA, V27, P461
   Arcidiacono S, PIANTE ALIMURGICHE E
   Ari S, 2015, J ETHNOBIOL ETHNOMED, V11, DOI 10.1186/s13002-015-0067-6
   Atzei A.D., 2003, PIANTE NELLA TRADIZI
   Baiamonte G, 2015, BIODIVERS CONSERV, V24, P3201, DOI 10.1007/s10531-015-0950-4
   Bazan G, 2015, ANN BOT FENN, V52, P1
   Benhouda A, 2015, INT J PHARM BIO SCI, V6, P395
   Biscotti N, 2015, ACTA SOC BOT POL, V84, P327, DOI 10.5586/asbp.2015.031
   Bonet MA, 2002, INT J FOOD SCI NUTR, V53, P225, DOI 10.1080/09637480220132841
   Brussell DE, 2004, ECON BOT, V58, pS174, DOI 10.1663/0013-0001(2004)58[S174:MPOMPG]2.0.CO;2
   Buckland G, 2009, AM J EPIDEMIOL, V170, P1518, DOI 10.1093/aje/kwp282
   Bulgarelli G., 2010, PIANTE TOSSICHE VELE
   Castroviejo S., 2008, FLORA IBERICA, P102
   Catanzaro F., 2002, ETN NELL PROV CAT CO
   Conforti F, 2011, FOOD CHEM, V129, P1413, DOI 10.1016/j.foodchem.2011.05.085
   Conti F., 2005, ANNOTATED CHECKLIST, V4, P227
   Della A, 2006, J ETHNOBIOL ETHNOMED, V2, DOI 10.1186/1746-4269-2-34
   Di Novella R, 2013, J ETHNOPHARMACOL, V145, P328, DOI 10.1016/j.jep.2012.10.065
   Dogan Y, 2004, ECON BOT, V58, P684, DOI 10.1663/0013-0001(2004)058[0684:TUOWEP]2.0.CO;2
   Dogan Y, 2013, PAK J BOT, V45, P177
   Dogan Y, 2012, ACTA SOC BOT POL, V81, P329, DOI 10.5586/asbp.2012.037
   Dolina K, 2016, ACTA SOC BOT POL, V85, DOI 10.5586/asbp.3508
   Dolina K, 2014, ACTA SOC BOT POL, V83, P175, DOI 10.5586/asbp.2014.029
   Ertug Fusun, 2004, Turkish Journal of Botany, V28, P161
   Estruch R, 2009, J EPIDEMIOL COMMUN H, V63, P582, DOI 10.1136/jech.2008.082214
   Estruch R, 2013, NEW ENGL J MED, V368, P1279, DOI 10.1056/NEJMoa1200303
   Fici S, 2015, PHYTOTAXA, V203, P24, DOI 10.11646/phytotaxa.203.1.2
   Fici S, 2014, PHYTOTAXA, V174, P1
   Gayatri Nahak, 2014, Research Journal of Medicinal Plant, V8, P50, DOI 10.3923/rjmp.2014.50.81
   Ghirardini MP, 2007, J ETHNOBIOL ETHNOMED, V3, DOI 10.1186/1746-4269-3-22
   Giacosa A, 2013, EUR J CANCER PREV, V22, P90, DOI 10.1097/CEJ.0b013e328354d2d7
   Gianguzzi L, 2016, J MAPS, V12, P845, DOI 10.1080/17445647.2015.1094969
   Giardina G., 2007, BOCCONEA, V20, P1
   Guarrera PM, 2016, J ETHNOPHARMACOL, V185, P202, DOI 10.1016/j.jep.2016.02.050
   Guarrera PM, 2013, J ETHNOPHARMACOL, V146, P659, DOI 10.1016/j.jep.2013.01.036
   Guarrera P. M., 2006, USI TRADIZIONI FLORA
   Guarrera Paolo Maria, 2005, Plant Genetic Resources Characterization and Utilization, V3, P322, DOI 10.1079/PGR200598
   Guarrera PM, 2006, J ETHNOBIOL ETHNOMED, V2, DOI 10.1186/1746-4269-2-37
   Guarrera PM, 2003, FITOTERAPIA, V74, P515, DOI 10.1016/S0367-326X(03)00122-9
   Guner A., 2000, FLORA TURKEY E AEGEA, V11
   Heinrich M, 2005, J Physiol Pharmacol, V56 Suppl 1, P5
   Hu EA, 2013, PLOS ONE, V8, DOI 10.1371/journal.pone.0060166
   KEYS A, 1986, AM J EPIDEMIOL, V124, P903, DOI 10.1093/oxfordjournals.aje.a114480
   Klein BP, 2000, HORTSCIENCE, V35, P580, DOI 10.21273/HORTSCI.35.4.580
   Lentini F., 1988, ATTI ACCADEMIA SCI L, V1988, P1
   Lentini F., 1995, UOMO AMBIENTE, V19, P117
   Lentini F, 1995, ACTA TECHNOL LEGIS M, V6, P51
   Lentini F, 1997, ACTA PHYTOTERAP, V4, P8
   Lentini F., 1991, ATTI ACCAD SCI LETT, V11, P67
   Lentini F., 1994, GIORN BOT ITAL, V129, P167
   Lentini F., 1996, NATURA, P33
   Lentini F, 1990, QUAD BOT AMB APPL, V1
   Lentini F., 2002, ETN NELL PROV CAT CO
   Lentini F, 2007, J ETHNOBIOL ETHNOMED, V3, DOI 10.1186/1746-4269-3-15
   Leonti M, 2006, ECON BOT, V60, P130, DOI 10.1663/0013-0001(2006)60[130:WGFPIT]2.0.CO;2
   Licata M, 2016, J ETHNOBIOL ETHNOMED, V12, DOI 10.1186/s13002-015-0074-7
   Lucchesi T, 2004, PIANO STRALCIO BACIN
   Luczaj L, 2015, J ETHNOPHARMACOL, V166, P297, DOI 10.1016/j.jep.2015.02.033
   Luczaj L, 2013, J ETHNOBIOL ETHNOMED, V9, DOI 10.1186/1746-4269-9-2
   Luczaj L, 2012, ACTA SOC BOT POL, V81, P359, DOI 10.5586/asbp.2012.031
   Marrelli M, 2014, J SCI FOOD AGR, V94, P2217, DOI 10.1002/jsfa.6544
   McGarigal K., 2013, MULTIVARIATE STAT WI
   Medail F, 1997, ANN MO BOT GARD, V84, P112, DOI 10.2307/2399957
   Menendez-Baceta G, 2012, GENET RESOUR CROP EV, V59, P1329, DOI 10.1007/s10722-011-9760-z
   Motti R, 2009, HUM ECOL, V37, P775, DOI 10.1007/s10745-009-9254-1
   Napoli M., 2002, ETN NELL PROV CAT CO
   Naska A, 2014, NUTR METAB CARDIOVAS, V24, P216, DOI 10.1016/j.numecd.2013.11.007
   Nassif F., 2013, Lifesciences Leaflets, V3, P17
   Nebel S, 2006, APPETITE, V47, P333, DOI 10.1016/j.appet.2006.05.010
   Nomikos T, 2007, NUTR RES, V27, P741, DOI 10.1016/j.nutres.2007.09.009
   Ozbucak T.B., 2006, ETHNOBOTANICAL LEAFL, V10, P98
   Pardo-De-Santayana M, 2005, INT J FOOD SCI NUTR, V56, P529, DOI 10.1080/09637480500490731
   Pardo-de-Santayana M, 2007, J ETHNOBIOL ETHNOMED, V3, DOI 10.1186/1746-4269-3-27
   Pasta S., 2011, WILD PLANTS IDENTIFI, P195
   Pieroni A., 2006, Eating and healing: traditional food as medicine, P101
   Pieroni A, 2005, INT J FOOD SCI NUTR, V56, P245, DOI 10.1080/09637480500146564
   Pieroni A, 2002, J ETHNOPHARMACOL, V81, P165, DOI 10.1016/S0378-8741(02)00052-1
   Pieroni A, 1999, ECON BOT, V53, P327, DOI 10.1007/BF02866645
   Pieroni Andrea, 2001, Journal of Ethnobiology, V21, P89
   Pignatti S., 2003, FLORA ITALIA
   Pitsavos C, 2005, AM J CLIN NUTR, V82, P694, DOI 10.1093/ajcn/82.3.694
   Podani J., 2001, SIN TAX 2000 COMPUTE
   Poiroux-Gonord F, 2010, J AGR FOOD CHEM, V58, P12065, DOI 10.1021/jf1037745
   Powell B, 2014, J ETHNOBIOL ETHNOMED, V10, DOI 10.1186/1746-4269-10-34
   Psaroudaki A, 2012, CULT AGRIC FOOD ENVI, V34, P172, DOI 10.1111/j.2153-9561.2012.01076.x
   Raimondo, 1992, QUADERNI BOT AMBIENT, V3, P41
   Raimondo F. M., 2010, QUAD BOT AMB APPL, V21, P189
   Raimondo F.M., 1990, NATURALISTA SICILIAN, VXIV, P77
   Ranfa A, 2014, PLANT BIOSYST, V148, P297, DOI 10.1080/11263504.2013.770805
   Renna M, 2015, INT J GASTRON FOOD S, V2, P63, DOI 10.1016/j.ijgfs.2014.12.001
   Rigat M, 2016, J ETHNOBIOL ETHNOMED, V12, DOI 10.1186/s13002-016-0122-y
   Rivera D, 2007, ECON BOT, V61, P269, DOI 10.1663/0013-0001(2007)61[269:GFPITM]2.0.CO;2
   Rivera D, 2006, FORUM NUTR, V59, P18, DOI 10.1159/000095207
   Sanchez-Mata MC, 2012, GENET RESOUR CROP EV, V59, P431, DOI 10.1007/s10722-011-9693-6
   Sansanelli S, 2014, J ETHNOBIOL ETHNOMED, V10, DOI 10.1186/1746-4269-10-69
   Schicchi R., 2015, VERDURE SPONTANEE SI
   Signorini MA, 2009, J ETHNOBIOL ETHNOMED, V5, DOI 10.1186/1746-4269-5-6
   Sofi F, 2013, BIOFACTORS, V39, P335, DOI 10.1002/biof.1096
   Sofi F, 2010, AM J CLIN NUTR, V92, P1189, DOI 10.3945/ajcn.2010.29673
   Sofi F, 2008, BMJ-BRIT MED J, V337, DOI 10.1136/bmj.a1344
   Tardio J, 2005, ECON BOT, V59, P122, DOI 10.1663/0013-0001(2005)059[0122:WFPTUI]2.0.CO;2
   Tardio J, 2006, BOT J LINN SOC, V152, P27, DOI 10.1111/j.1095-8339.2006.00549.x
   Trichopoulou A, 2003, NEW ENGL J MED, V348, P2599, DOI 10.1056/NEJMoa025039
   Turner NJ, 2011, CRIT REV PLANT SCI, V30, P198, DOI 10.1080/07352689.2011.554492
   Visioli F, 2001, LIPIDS, V36, pS49, DOI [10.1007/s11745-001-0682-z, 10.1007/s11745-001-0667-y]
   WILLETT WC, 1995, AM J CLIN NUTR, V61, p1402S, DOI 10.1093/ajcn/61.6.1402S
NR 118
TC 40
Z9 41
U1 4
U2 23
PU BIOMED CENTRAL LTD
PI LONDON
PA 236 GRAYS INN RD, FLOOR 6, LONDON WC1X 8HL, ENGLAND
SN 1746-4269
J9 J ETHNOBIOL ETHNOMED
JI J. Ethnobiol. Ethnomed.
PD FEB 14
PY 2018
VL 14
AR 14
DI 10.1186/s13002-018-0215-x
PG 27
WC Biodiversity Conservation; Plant Sciences; Pharmacology & Pharmacy
WE Science Citation Index Expanded (SCI-EXPANDED)
SC Biodiversity & Conservation; Plant Sciences; Pharmacology & Pharmacy
GA FW7OJ
UT WOS:000425513100001
PM 29444678
OA Green Published, gold
DA 2023-07-11
ER

PT J
AU Cerutti, A
   Jauneau, A
   Auriac, MC
   Lauber, E
   Martinez, Y
   Chiarenza, S
   Leonhardt, N
   Berthome, R
   Noel, LD
AF Cerutti, Aude
   Jauneau, Alain
   Auriac, Marie-Christine
   Lauber, Emmanuelle
   Martinez, Yves
   Chiarenza, Serge
   Leonhardt, Nathalie
   Berthome, Richard
   Noel, Laurent D.
TI Immunity at Cauliflower Hydathodes Controls Systemic Infection by
   Xanthomonas campestris pv campestris
SO PLANT PHYSIOLOGY
LA English
DT Article
ID PLANT INNATE IMMUNITY; RECEPTOR-LIKE PROTEIN; ARABIDOPSIS-THALIANA; III
   EFFECTOR; ANTIBACTERIAL DEFENSE; PATHOGENICITY ASSAYS; GUTTATION FLUID;
   CELL SIGNAL; GENES; VIRULENCE
AB Hydathodes are water pores found on leaves of a wide range of vascular plants and are the sites of guttation. We report here on the detailed anatomy of cauliflower (Brassica oleracea) and Arabidopsis (Arabidopsis thaliana) hydathodes. Hydathode surface presents pores resembling stomata giving access to large cavities. Beneath, the epithem is composed of a lacunar and highly vascularized parenchyma offering a direct connection between leaf surface and xylem vessels. Arabidopsis hydathode pores were responsive to ABA and light similar to stomata. The flg22 flagellin peptide, a well-characterized elicitor of plant basal immunity, did not induce closure of hydathode pores in contrast to stomata. Because hydathodes are natural infection routes for several pathogens, we investigated hydathode infection by the adapted vascular phytopathogenic bacterium Xanthomonas campestris pv campestris (Xcc), the causal agent of black rot disease of Brassicaceae. Microscopic observations of hydathodes six days postinoculation indicated a digestion of the epithem cells and a high bacterial multiplication. Postinvasive immunity was shown to limit pathogen growth in the epithem and is actively suppressed by the type III secretion system and its effector proteins. Altogether, these results give a detailed anatomic description of Brassicaceae hydathodes and highlight the efficient use of this tissue as an initial niche for subsequent vascular systemic dissemination of Xcc in distant plant tissues.
C1 [Cerutti, Aude; Lauber, Emmanuelle; Berthome, Richard; Noel, Laurent D.] Univ Toulouse, LIPM, INRA, CNRS,UPS, F-31326 Castanet Tolosan, France.
   [Jauneau, Alain; Auriac, Marie-Christine; Martinez, Yves] Inst Federatif Rech 3450, Plateforme Imagerie, Pole Biotechnol Vegetale, F-31326 Castanet Tolosan, France.
   [Chiarenza, Serge; Leonhardt, Nathalie] Univ Aix Marseille, Serv Biol Vegetale & Microbiol Environm, Inst Biol Environm & Biotechnol, UMR7265,Lab Biol Dev Plantes,CNRS,CEA, F-13108 St Paul Les Durance, France.
C3 INRAE; Universite de Toulouse; Universite Federale Toulouse
   Midi-Pyrenees (ComUE); Universite Toulouse III - Paul Sabatier; Institut
   National des Sciences Appliquees de Toulouse; Centre National de la
   Recherche Scientifique (CNRS); CEA; Centre National de la Recherche
   Scientifique (CNRS); CNRS - Institute of Ecology & Environment (INEE);
   UDICE-French Research Universities; Aix-Marseille Universite
RP Noel, LD (通讯作者)，Univ Toulouse, LIPM, INRA, CNRS,UPS, F-31326 Castanet Tolosan, France.
EM laurent.noel@inra.fr
RI noel, laurent/A-4885-2009; Lauber, Emmanuelle/ABB-3077-2021
OI noel, laurent/0000-0002-0110-1423; Lauber,
   Emmanuelle/0000-0001-5933-4476; Auriac,
   Marie-Christine/0000-0002-1202-032X; Leonhardt,
   Nathalie/0000-0002-5392-9732; Cerutti, Aude/0000-0003-2838-5021
FU French Ministry of National Education and Research; French Laboratory of
   Excellence project [TULIP ANR-10-LABX-41, ANR-11-IDEX0002-02]
FX This work was supported by a PhD grant from the French Ministry of
   National Education and Research to A.C. The Laboratoire des Interactions
   Plantes-Microorganismes is part of the French Laboratory of Excellence
   project (TULIP ANR-10-LABX-41; ANR-11-IDEX-0002-02).
CR Akimoto-Tomiyama C, 2014, PLOS ONE, V9, DOI 10.1371/journal.pone.0094386
   Aloni R, 2003, PLANTA, V216, P841, DOI 10.1007/s00425-002-0937-8
   ARLAT M, 1991, MOL PLANT MICROBE IN, V4, P593, DOI 10.1094/MPMI-4-593
   Baylis T, 2013, NEW PHYTOL, V197, P737, DOI 10.1111/nph.12084
   Beck M, 2014, J EXP BOT, V65, P6487, DOI 10.1093/jxb/eru366
   Bednarek P, 2009, SCIENCE, V323, P101, DOI 10.1126/science.1163732
   Bednarek P, 2012, CHEMBIOCHEM, V13, P1846, DOI 10.1002/cbic.201200086
   Bennett M, 2005, MOL PLANT MICROBE IN, V18, P95, DOI 10.1094/MPMI-18-0095
   Bhat N. A., 2010, Journal of Phytology, V2, P1
   Birtic S, 2011, PLANT J, V67, P1103, DOI 10.1111/j.1365-313X.2011.04646.x
   Blanvillain S, 2007, PLOS ONE, V2, DOI 10.1371/journal.pone.0000224
   BLAU PA, 1978, SCIENCE, V200, P1296, DOI 10.1126/science.200.4347.1296
   Block A, 2008, CURR OPIN PLANT BIOL, V11, P396, DOI 10.1016/j.pbi.2008.06.007
   Bogdanove AJ, 2011, J BACTERIOL, V193, P5450, DOI 10.1128/JB.05262-11
   BONAS U, 1991, MOL PLANT MICROBE IN, V4, P81, DOI 10.1094/MPMI-4-081
   BRETSCHNEIDER KE, 1989, PHYSIOL MOL PLANT P, V34, P285, DOI 10.1016/0885-5765(89)90026-X
   Buell C Robin, 2002, Arabidopsis Book, V1, pe0031, DOI 10.1199/tab.0031
   Buttner D, 2010, FEMS MICROBIOL REV, V34, P107, DOI 10.1111/j.1574-6976.2009.00192.x
   Buttner D, 2002, EMBO J, V21, P5313, DOI 10.1093/emboj/cdf536
   Chen CC, 2005, BOT BULL ACAD SINICA, V46, P205
   Clay NK, 2009, SCIENCE, V323, P95, DOI 10.1126/science.1164627
   COOK AA, 1952, PHYTOPATHOLOGY, V42, P162
   da Silva ACR, 2002, NATURE, V417, P459, DOI 10.1038/417459a
   DANIELS MJ, 1984, EMBO J, V3, P3323, DOI 10.1002/j.1460-2075.1984.tb02298.x
   Deng YY, 2016, ENVIRON MICROBIOL, V18, P1534, DOI 10.1111/1462-2920.13244
   DITTA G, 1980, P NATL ACAD SCI-BIOL, V77, P7347, DOI 10.1073/pnas.77.12.7347
   Dow JM, 2003, P NATL ACAD SCI USA, V100, P10995, DOI 10.1073/pnas.1833360100
   DOW JM, 1995, MOL PLANT MICROBE IN, V8, P768, DOI 10.1094/MPMI-8-0768
   Dzhalilov F. S., 1995, Archives of Phytopathology and Plant Protection, V29, P383, DOI 10.1080/03235409509383130
   Engler C, 2008, PLOS ONE, V3, DOI 10.1371/journal.pone.0003647
   Erbs G, 2008, CHEM BIOL, V15, P438, DOI 10.1016/j.chembiol.2008.03.017
   Evert R.F., 2006, ESAUS PLANT ANATOMY, P447
   Fargier E, 2007, PLANT PATHOL, V56, P805, DOI 10.1111/j.1365-3059.2007.01648.x
   FIGURSKI DH, 1979, P NATL ACAD SCI USA, V76, P1648, DOI 10.1073/pnas.76.4.1648
   Gardner MJ, 2009, J EXP BOT, V60, P213, DOI 10.1093/jxb/ern292
   GOATLEY JL, 1966, PLANT PHYSIOL, V41, P373, DOI 10.1104/pp.41.3.373
   Grunwald I, 2003, PHYSIOL PLANTARUM, V119, P192, DOI 10.1034/j.1399-3054.2003.00202.x
   Gudesblat GE, 2009, PLANT SIGNAL BEHAV, V4, P1114, DOI 10.4161/psb.4.12.10062
   Gudesblat GE, 2009, PLANT PHYSIOL, V149, P1017, DOI 10.1104/pp.108.126870
   Guy E, 2013, PLOS ONE, V8, DOI 10.1371/journal.pone.0073469
   Guy E, 2013, MBIO, V4, DOI 10.1128/mBio.00538-12
   Haberlandt G.F.J., 1914, PHYSL PLANT ANATOMY
   Hines WGS, 2000, BIOMETRICS, V56, P451, DOI 10.1111/j.0006-341X.2000.00451.x
   Hossain MB, 2016, PLANT PROD SCI, V19, P528, DOI 10.1080/1343943X.2016.1210990
   Hugouvieux V, 1998, MOL PLANT MICROBE IN, V11, P537, DOI 10.1094/MPMI.1998.11.6.537
   Hwang IS, 2010, PLANT PHYSIOL, V152, P948, DOI 10.1104/pp.109.147827
   Jehle AK, 2013, PLANT CELL, V25, P2330, DOI 10.1105/tpc.113.110833
   Jones JDG, 2006, NATURE, V444, P323, DOI 10.1038/nature05286
   KAMOUN S, 1990, APPL ENVIRON MICROB, V56, P3855, DOI 10.1128/AEM.56.12.3855-3860.1990
   Kawamura E, 2010, PLANT J, V62, P429, DOI 10.1111/j.1365-313X.2010.04156.x
   Kay S, 2009, CURR OPIN MICROBIOL, V12, P37, DOI 10.1016/j.mib.2008.12.006
   Kniskern JM, 2007, MOL PLANT MICROBE IN, V20, P1512, DOI 10.1094/MPMI-20-12-1512
   Kohl J, 2005, ORGANIC SEED PRODUCT
   KUAN TL, 1986, PLANT DIS, V70, P409, DOI 10.1094/PD-70-409
   Lagarde D, 1996, PLANT J, V9, P195, DOI 10.1046/j.1365-313X.1996.09020195.x
   Leonhardt N, 1997, P NATL ACAD SCI USA, V94, P14156, DOI 10.1073/pnas.94.25.14156
   Marcell LM, 2002, MOL PLANT MICROBE IN, V15, P1236, DOI 10.1094/MPMI.2002.15.12.1236
   MEIER DOROTHY, 1934, BULL TORREY BOT CLUB, V61, P173, DOI 10.2307/2481113
   Melotto M, 2006, CELL, V126, P969, DOI 10.1016/j.cell.2006.06.054
   Meyer D, 2005, MOL PLANT PATHOL, V6, P327, DOI 10.1111/j.1364-3703.2005.00287.x
   Montillet JL, 2013, PLOS BIOL, V11, DOI 10.1371/journal.pbio.1001513
   Negi J, 2008, NATURE, V452, P483, DOI 10.1038/nature06720
   Nikovics K, 2006, PLANT CELL, V18, P2929, DOI 10.1105/tpc.106.045617
   Nino-Liu DO, 2006, MOL PLANT PATHOL, V7, P303, DOI 10.1111/j.1364-3703.2006.00344.x
   Ohashi-Ito K, 2006, PLANT CELL, V18, P2493, DOI 10.1105/tpc.106.046136
   Pantin F, 2013, CURR BIOL, V23, P1805, DOI 10.1016/j.cub.2013.07.050
   Pillitteri LJ, 2008, PLANT CELL PHYSIOL, V49, P934, DOI 10.1093/pcp/pcn067
   Pillitteri Lynn Jo, 2013, Arabidopsis Book, V11, pe0162, DOI 10.1199/tab.0162
   Pilot G, 2003, PLANT MOL BIOL, V51, P773, DOI 10.1023/A:1022597102282
   Pilot G, 2004, PLANT CELL, V16, P1827, DOI 10.1105/tpc.021642
   Proietti S, 2014, PLANT PHYSIOL BIOCH, V85, P51, DOI 10.1016/j.plaphy.2014.10.011
   Qian W, 2005, GENOME RES, V15, P757, DOI 10.1101/gr.3378705
   Rossier O, 1999, P NATL ACAD SCI USA, V96, P9368, DOI 10.1073/pnas.96.16.9368
   Roux B, 2015, BMC GENOMICS, V16, DOI 10.1186/s12864-015-2190-0
   ROYSTON P, 1995, APPL STAT-J ROY ST C, V44, P547, DOI 10.2307/2986146
   Russell HL, 1898, U WIS AGR EXP STA B, V65, P1
   Ryan RP, 2015, PLOS PATHOG, V11, DOI 10.1371/journal.ppat.1004986
   Sawinski K, 2013, MOL PLANT MICROBE IN, V26, P626, DOI 10.1094/MPMI-12-12-0288-CR
   Scarpella E, 2006, GENE DEV, V20, P1015, DOI 10.1101/gad.1402406
   SCHAFER A, 1994, GENE, V145, P69, DOI 10.1016/0378-1119(94)90324-7
   Schlaeppi K, 2010, PLANT SIGNAL BEHAV, V5, P1099, DOI 10.4161/psb.5.9.12410
   Serrano M, 2014, FRONT PLANT SCI, V5, DOI 10.3389/fpls.2014.00274
   Shibagaki N, 2002, PLANT J, V29, P475, DOI 10.1046/j.0960-7412.2001.01232.x
   Silipo A, 2005, J BIOL CHEM, V280, P33660, DOI 10.1074/jbc.M506254200
   Stevens ABP, 1959, NEW PHYTOL, V55, P339
   Sun WX, 2006, PLANT CELL, V18, P764, DOI 10.1105/tpc.105.037648
   SUTTON JC, 1970, CAN J BOTANY, V48, P645, DOI 10.1139/b70-089
   Sutton T, 2007, SCIENCE, V318, P1446, DOI 10.1126/science.1146853
   Torres PS, 2007, ENVIRON MICROBIOL, V9, P2101, DOI 10.1111/j.1462-2920.2007.01332.x
   VAUTERIN L, 1995, INT J SYST BACTERIOL, V45, P472, DOI 10.1099/00207713-45-3-472
   Verschaffeit E, 1910, P K AKAD WET-AMSTERD, V13, P536
   Vicente JG, 2013, MOL PLANT PATHOL, V14, P2, DOI 10.1111/j.1364-3703.2012.00833.x
   Wang GX, 2015, CELL HOST MICROBE, V18, P285, DOI 10.1016/j.chom.2015.08.004
   Wang W, 2011, PLANT PHYSIOL, V157, P1805, DOI 10.1104/pp.111.186395
   Williams P. H., 1980, Plant Disease, V64, P736, DOI 10.1094/PD-64-736
   Winson MK, 1998, FEMS MICROBIOL LETT, V163, P193, DOI 10.1111/j.1574-6968.1998.tb13045.x
   Xin XF, 2016, NATURE, V539, P524, DOI 10.1038/nature20166
   Xu RQ, 2008, J BACTERIOL, V190, P343, DOI 10.1128/JB.00978-07
   Yamada K, 2016, SCIENCE, V354, P1427, DOI 10.1126/science.aah5692
   Yandell BS, 1997, PRACTICAL DATA ANAL
   Yu A, 2013, P NATL ACAD SCI USA, V110, P2389, DOI 10.1073/pnas.1211757110
   Zhang YX, 2009, EUR J PLANT PATHOL, V124, P379, DOI 10.1007/s10658-008-9423-x
NR 102
TC 40
Z9 41
U1 4
U2 36
PU AMER SOC PLANT BIOLOGISTS
PI ROCKVILLE
PA 15501 MONONA DRIVE, ROCKVILLE, MD 20855 USA
SN 0032-0889
EI 1532-2548
J9 PLANT PHYSIOL
JI Plant Physiol.
PD JUN
PY 2017
VL 174
IS 2
BP 700
EP 716
DI 10.1104/pp.16.01852
PG 17
WC Plant Sciences
WE Science Citation Index Expanded (SCI-EXPANDED)
SC Plant Sciences
GA EX3SH
UT WOS:000403152200022
PM 28184011
OA Green Published, Bronze
DA 2023-07-11
ER

PT J
AU Agneta, R
   Lelario, F
   De Maria, S
   Mollers, C
   Bufo, SA
   Rivelli, AR
AF Agneta, Rosa
   Lelario, Filomena
   De Maria, Susanna
   Moellers, Christian
   Bufo, Sabino Aurelio
   Rivelli, Anna Rita
TI Glucosinolate profile and distribution among plant tissues and
   phenological stages of field-grown horseradish
SO PHYTOCHEMISTRY
LA English
DT Article
DE Armoracia rusticana; Brassicaceae; GLS; Secondary metabolites;
   LC-ESI-FTICR MS; IRMPD
ID LINEAR ION-TRAP; ARMORACIA-RUSTICANA; ELECTROSPRAY-IONIZATION;
   MASS-SPECTROMETRY; BROCCOLI SPROUTS; ROOTS; ISOTHIOCYANATES;
   ARABIDOPSIS; MYROSINASE; LEAVES
AB Profile and distribution of glucosinolates (GLS) were detected in plant tissues of horseradish at different developmental stages: beginning of vegetative re-growth, flowering and silique formation. The GLS profile varied widely in the different tissues: we identified 17 GLS in roots and sprouts, one of which was not previously characterized in horseradish, i.e. the 2(S)-hydroxy-2-phenylethyl-GLS (glucobarbarin) and/or 2(R)-hydroxy-2-phenylethyl-GLS (epiglucobarbarin), 11 already found in the roots, including the putative 2-methylsulfonyl-oxo-ethyl-GLS, and 5 previously recognized only in the sprouts. Fifteen of those GLS were also identified in young and cauline leaves, 12 in the mature leaves and 13 in the inflorescences. No difference in GLS profile was observed in plant among the phenological stages. Differences in concentrations of GLS, quantified as desulfated, were found in plant. At the beginning of vegetative re-growth, sprouts while showing the same profile of the roots were much richer in GLS having the highest total GLS concentrations (117.5 and 7.7 mu mol g(-1), dry weight in sprouts and roots, respectively). During flowering and silique forming stages, the roots still maintained lower amount of total GLS (7.4 mu mol g(-1) of dry weight, on average) with respect to the epigeous tissues, in which mature and young leaves showed the highest total concentrations (70.5 and 73.8 mu mol g(-1) of dry weight on average, respectively). Regardless of the phenological stages, the aliphatic GLS were always predominant in all tissues (95%) followed by indolic (2.6%) and benzenic (2.4%) GLS. Sinigrin contributed more than 90% of the total GLS concentration. Aliphatic GLS concentrations were much higher in the epigeous tissues, particularly in the mature and young leaves, while benzenic and indolic GLS concentrations were higher in the roots. Through the phenological stages, GLS concentration increased in young and mature leaves and decreased in cauline leaves and inflorescences, while it remained constant over time in roots. (C) 2014 Elsevier Ltd. All rights reserved.
C1 [Agneta, Rosa] Univ Basilicata, Doctoral Sch Crop Syst Forestry & Environm Sci, I-85100 Potenza, PZ, Italy.
   [Lelario, Filomena; Bufo, Sabino Aurelio] Univ Basilicata, Dipartimento Sci, I-85100 Potenza, PZ, Italy.
   [De Maria, Susanna; Rivelli, Anna Rita] Univ Basilicata, Sch Agr Forest Food & Environm Sci, I-85100 Potenza, PZ, Italy.
   [Moellers, Christian] Univ Gottingen, Dept Crop Sci, D-37075 Gottingen, Germany.
C3 University of Basilicata; University of Basilicata; University of
   Basilicata; University of Gottingen
RP Lelario, F (通讯作者)，Univ Basilicata, Dipartimento Sci, Via Ateneo Lucano 10, I-85100 Potenza, PZ, Italy.
EM rosa.agneta@libero.it; filomenalelario@hotmail.com;
   demariasusanna@libero.it; cmoelle2@gwdg.de; sabino.bufo@unibas.it;
   annarita.rivelli@unibas.it
RI De Maria, Susanna/C-7644-2016; Bufo, Sabino/D-5212-2016
OI De Maria, Susanna/0000-0002-5318-7513; Bufo, Sabino/0000-0002-0857-2367;
   LELARIO, Filomena/0000-0002-6510-9395; Rivelli, Anna
   Rita/0000-0002-4529-0297
CR Agerbirk N, 2012, PHYTOCHEMISTRY, V77, P16, DOI 10.1016/j.phytochem.2012.02.005
   Agneta R, 2013, GENET RESOUR CROP EV, V60, P1923, DOI 10.1007/s10722-013-0010-4
   Agneta R, 2012, J AGR FOOD CHEM, V60, P7474, DOI 10.1021/jf301294h
   Aires A, 2006, J SCI FOOD AGR, V86, P1512, DOI 10.1002/jsfa.2535
   Alnsour M, 2013, J SCI FOOD AGR, V93, P918, DOI 10.1002/jsfa.5825
   Andersen TG, 2013, PLANT CELL, V25, P3133, DOI 10.1105/tpc.113.110890
   Bellostas N, 2007, SCI HORTIC-AMSTERDAM, V114, P234, DOI 10.1016/j.scienta.2007.06.015
   Bianco G, 2012, J MASS SPECTROM, V47, P1160, DOI 10.1002/jms.2996
   Bjorkman M, 2011, PHYTOCHEMISTRY, V72, P538, DOI 10.1016/j.phytochem.2011.01.014
   Bladh K. W., 2011, Journal of Herbs, Spices & Medicinal Plants, V17, P197, DOI 10.1080/10496475.2011.595055
   Bladh Katarina Wedelsback, 2013, Botanica Lithuanica, V19, P48, DOI 10.2478/botlit-2013-0009
   Blazevic I, 2009, FOOD CHEM, V113, P96, DOI 10.1016/j.foodchem.2008.07.029
   Brown PD, 2003, PHYTOCHEMISTRY, V62, P471, DOI 10.1016/S0031-9422(02)00549-6
   Brudenell AJP, 1999, J EXP BOT, V50, P745, DOI 10.1093/jexbot/50.335.745
   Cartea ME, 2008, PHYTOCHEMISTRY, V69, P403, DOI 10.1016/j.phytochem.2007.08.014
   Cataldi TRI, 2010, ANAL CHEM, V82, P5686, DOI 10.1021/ac100703w
   Cataldi TRI, 2007, RAPID COMMUN MASS SP, V21, P2374, DOI 10.1002/rcm.3101
   Chen S, 2001, PLANT PHYSIOL BIOCH, V39, P743, DOI 10.1016/S0981-9428(01)01301-8
   Chen SX, 2001, PLANT PHYSIOL, V127, P194, DOI 10.1104/pp.127.1.194
   Clarke DB, 2010, ANAL METHODS-UK, V2, P310, DOI 10.1039/b9ay00280d
   CLOSSAISBESNARD N, 1991, J SCI FOOD AGR, V56, P25, DOI 10.1002/jsfa.2740560104
   de Kraker JW, 2011, PLANT CELL, V23, P38, DOI 10.1105/tpc.110.079269
   Martinez-Ballesta MD, 2013, INT J MOL SCI, V14, P11607, DOI 10.3390/ijms140611607
   *EN ISO, 1992, 91671 EN ISO
   Fahey JW, 1997, P NATL ACAD SCI USA, V94, P10367, DOI 10.1073/pnas.94.19.10367
   Fahey JW, 2001, PHYTOCHEMISTRY, V56, P5, DOI 10.1016/S0031-9422(00)00316-2
   Gershenzon J, 2009, PHYTOCHEM REV, V8, P1, DOI 10.1007/s11101-008-9118-0
   GROB K, 1980, PHYTOCHEMISTRY, V19, P1789, DOI 10.1016/S0031-9422(00)83814-5
   Hopkins RJ, 2009, ANNU REV ENTOMOL, V54, P57, DOI 10.1146/annurev.ento.54.110807.090623
   Kabouw P, 2010, J AGR FOOD CHEM, V58, P411, DOI 10.1021/jf902835k
   Kliebenstein DJ, 2001, PLANT PHYSIOL, V126, P811, DOI 10.1104/pp.126.2.811
   KRALING K, 1990, PLANT BREEDING, V105, P33, DOI 10.1111/j.1439-0523.1990.tb00449.x
   Lelario F, 2012, PHYTOCHEMISTRY, V73, P74, DOI 10.1016/j.phytochem.2011.09.010
   Li X, 2004, J AGR FOOD CHEM, V52, P6950, DOI 10.1021/jf0401827
   Malik MS, 2010, J AGR FOOD CHEM, V58, P11626, DOI 10.1021/jf102809b
   Martinez-Ballesta M. Carmen, 2008, Phytochemistry Reviews, V7, P251, DOI 10.1007/s11101-007-9071-3
   Matthaus B, 2002, J AGR FOOD CHEM, V50, P7323, DOI 10.1021/jf020530+
   Mevy JP, 1997, PHYTOCHEMISTRY, V44, P1469, DOI 10.1016/S0031-9422(96)00759-5
   Nguyen NM, 2013, FOOD REV INT, V29, P261, DOI 10.1080/87559129.2013.790047
   Padilla G, 2007, PHYTOCHEMISTRY, V68, P536, DOI 10.1016/j.phytochem.2006.11.017
   Pang QY, 2009, PHYSIOL PLANTARUM, V136, P1, DOI 10.1111/j.1399-3054.2009.01211.x
   Pieroni A, 2005, J ETHNOPHARMACOL, V101, P258, DOI 10.1016/j.jep.2005.04.028
   Rangkadilok N, 2002, SCI HORTIC-AMSTERDAM, V96, P11, DOI 10.1016/S0304-4238(02)00118-8
   Redovnikovic IR, 2008, FOOD TECHNOL BIOTECH, V46, P317
   Redovnikovic IR, 2008, PERIOD BIOL, V110, P297
   Rosa EAS, 1997, J SCI FOOD AGR, V73, P364, DOI 10.1002/(SICI)1097-0010(199703)73:3&lt;364::AID-JSFA742&gt;3.0.CO;2-O
   Sarli G, 2012, GENET RESOUR CROP EV, V59, P889, DOI 10.1007/s10722-011-9730-5
   Shehata A., 2009, Horticultural Reviews, V35, P221
   Sonderby IE, 2010, TRENDS PLANT SCI, V15, P283, DOI 10.1016/j.tplants.2010.02.005
   Tedeschi P, 2011, J ENVIRON SCI HEAL B, V46, P486, DOI 10.1080/03601234.2011.583868
   THIES W, 1988, FETT WISS TECHNOL, V90, P311, DOI 10.1002/lipi.19880900806
   Tierens KFMJ, 2001, PLANT PHYSIOL, V125, P1688, DOI 10.1104/pp.125.4.1688
   Traka M, 2009, PHYTOCHEM REV, V8, P269, DOI 10.1007/s11101-008-9103-7
   van Dam NM, 2009, PHYTOCHEM REV, V8, P171, DOI 10.1007/s11101-008-9101-9
   Verkerk R, 2009, MOL NUTR FOOD RES, V53, pS219, DOI 10.1002/mnfr.200800065
   Viaud M.C., 1992, J CHEM RES, V207, P1669
   Walters SA, 2010, HORTTECHNOLOGY, V20, P267, DOI 10.21273/HORTTECH.20.2.267
   WEBER WW, 1949, J HERED, V40, P223, DOI 10.1093/oxfordjournals.jhered.a106032
   Winiarczyk K, 2008, PLANT BREEDING, V127, P203, DOI 10.1111/j.1439-0523.2007.01439.x
NR 59
TC 40
Z9 41
U1 0
U2 72
PU PERGAMON-ELSEVIER SCIENCE LTD
PI OXFORD
PA THE BOULEVARD, LANGFORD LANE, KIDLINGTON, OXFORD OX5 1GB, ENGLAND
SN 0031-9422
J9 PHYTOCHEMISTRY
JI Phytochemistry
PD OCT
PY 2014
VL 106
BP 178
EP 187
DI 10.1016/j.phytochem.2014.06.019
PG 10
WC Biochemistry & Molecular Biology; Plant Sciences
WE Science Citation Index Expanded (SCI-EXPANDED)
SC Biochemistry & Molecular Biology; Plant Sciences
GA AP7LK
UT WOS:000342258600018
PM 25060759
DA 2023-07-11
ER

PT J
AU Patchell, MJ
   Roalson, EH
   Hall, JC
AF Patchell, Melanie J.
   Roalson, Eric H.
   Hall, Jocelyn C.
TI Resolved phylogeny of Cleomaceae based on all three genomes
SO TAXON
LA English
DT Article
DE Brassicaceae; Cleome; Cleomaceae; phylogenetics; Tarenaya
ID C-4 PHOTOSYNTHESIS ORIGINS; DATA SETS; BRASSICACEAE; GENUS;
   DIVERSIFICATION; CAPPARACEAE; EVOLUTION; CAPPARIDACEAE; CONVERGENCE;
   ARABIDOPSIS
AB Cleomaceae is a small pantropical family that is emerging as a promising system to investigate C, photosynthesis, floral evolution, and comparative genomics. However, our understanding of these phenomena is hindered by a lack of a strong phylogenetic hypothesis, despite a number of previous studies. We reconstructed the phylogeny of the family using data from all three genomes, including three cpDNA (ndhF, matK, ycf1), one mtDNA (rps3), and one nrDNA (ITS) regions. Analyses strongly supported 15 clades: (1) Clade 1, which includes two Old World species, Cleome khorassanica and C. turkmena; (2) Cleome s.str., which includes the type C. ornithopodioides and Old World species; (3) Droserifolia, corresponding to three Old World species, C. droserifolia, C. fimbriata, C. quinquenervia; (4) Polanisia, equivalent to this New World genus; (5) Angustifolia, which includes four Old World species; (6) North American cleomoids, which includes four genera, Cleomella, Peritoma, Oxystylis, and Wislizenia; (7) Australian, which includes Old world species and worldwide weed Arivela viscosa; (8) Gynandropsis, equivalent to this monotypic genus; (9) Clade 6, which includes Old World species of Cleome and Dipterygium; (10) Dactylaena, corresponding to this genus and Physostemon; (11) African, which includes species distributed in Old World; (12) Andean, which includes Podandrogyne and tropical New World species of Cleome; (13) Melidiscus, which includes New World tropical species; (14) Cleoserrata, which includes New World tropical species; and (15) Tarenaya, a large New World clade. Major relationships amongst the clades are strongly supported for the first time, including North American cleomoids sister to all remaining Cleomaceae. While five genera are confirmed or newly identified here to be non-monophyletic (Cleome, Cleomella, Hemiscola, Peritoma, Tarenaya), six are supported (Cleoserrata, Dactylaena, Melidiscus, Physostenion, Podandrogyne, Polanisia). Thus, there are many taxonomic and evolutionary implications to our revised phylogenetic hypothesis.
C1 [Patchell, Melanie J.; Hall, Jocelyn C.] Univ Alberta, Dept Biol Sci, Edmonton, AB T6G 2E9, Canada.
   [Roalson, Eric H.] Washington State Univ, Sch Biol Sci, Pullman, WA 99164 USA.
C3 University of Alberta; Washington State University
RP Hall, JC (通讯作者)，Univ Alberta, Dept Biol Sci, Edmonton, AB T6G 2E9, Canada.
EM jocelyn.hall@ualberta.ca
RI Hall, Jocelyn/B-6888-2012
OI Hall, Jocelyn/0000-0002-5279-4346; Roalson, Eric/0000-0003-1655-3681
FU Natural Sciences and Engineering Research Council (NSERC) of Canada
FX This research was funded by a Natural Sciences and Engineering Research
   Council (NSERC) of Canada Discovery Grant to JCH. We would like to thank
   H.H. Iltis and T. Cochrane for sharing their unpublished work and
   insights into relationships and taxonomy of New World Cleomaceae; B.T.
   Drew and K.J. Sytsma for sharing ycf1 primer sequences; the Hall lab
   group for comments on earlier versions of this paper; the Molecular
   Biology Service Unit, Department of Biological Sciences, University of
   Alberta for support with sequencing.
CR [Anonymous], 2004, MRMODELTEST 2 2 COMP
   [Anonymous], 2007, TRACER 1 4
   Barker MS, 2009, GENOME BIOL EVOL, V1, P391, DOI 10.1093/gbe/evp040
   Beilstein MA, 2006, AM J BOT, V93, P607, DOI 10.3732/ajb.93.4.607
   Beilstein MA, 2010, P NATL ACAD SCI USA, V107, P18724, DOI 10.1073/pnas.0909766107
   Besnard G, 2009, MOL BIOL EVOL, V26, P1909, DOI 10.1093/molbev/msp103
   Brautigam A, 2011, J EXP BOT, V62, P3093, DOI 10.1093/jxb/err029
   Brautigam A, 2011, PLANT PHYSIOL, V155, P142, DOI 10.1104/pp.110.159442
   Brown NJ, 2011, SCIENCE, V331, P1436, DOI 10.1126/science.1201248
   Brown NJ, 2005, TRENDS PLANT SCI, V10, P215, DOI 10.1016/j.tplants.2005.03.003
   Burleigh JG, 2009, BMC EVOL BIOL, V9, DOI 10.1186/1471-2148-9-61
   Cane JH, 2008, PLANT SPEC BIOL, V23, P152, DOI 10.1111/j.1442-1984.2008.00224.x
   Cheng SF, 2013, PLANT CELL, V25, P2813, DOI 10.1105/tpc.113.113480
   Christin PA, 2008, MOL BIOL EVOL, V25, P2361, DOI 10.1093/molbev/msn178
   COCHRANE T S, 1977, Selbyana, V2, P32
   Cochrane TS, 2011, BRITTONIA, V63, P87, DOI 10.1007/s12228-010-9133-5
   COCHRANE TS, 1978, BRITTONIA, V30, P405, DOI 10.2307/2806343
   Couvreur TLP, 2010, MOL BIOL EVOL, V27, P55, DOI 10.1093/molbev/msp202
   Daru BH, 2013, TAXON, V62, P62, DOI 10.1002/tax.621006
   Davis CC, 2007, SCIENCE, V315, P1812, DOI 10.1126/science.1135260
   Doyle JJ, 1987, PHYTOCHEMICAL B BOT, V19, P11
   Drew BT, 2011, SYST BOT, V36, P1038, DOI 10.1600/036364411X605047
   FELSENSTEIN J, 1985, EVOLUTION, V39, P783, DOI 10.1111/j.1558-5646.1985.tb00420.x
   Feodorova TA, 2010, SYST BOT, V35, P811, DOI 10.1600/036364410X539880
   Foster Robert C., 1945, CONTR GRAY HERB, V155, P55
   Franzke A, 2011, TRENDS PLANT SCI, V16, P108, DOI 10.1016/j.tplants.2010.11.005
   Galtier N, 2008, PHILOS T R SOC B, V363, P4023, DOI 10.1098/rstb.2008.0144
   Gehrke B, 2010, MOL PHYLOGENET EVOL, V56, P380, DOI 10.1016/j.ympev.2010.03.036
   Hall JC, 2004, SYST BOT, V29, P654, DOI 10.1600/0363644041744491
   Hall JC, 2002, AM J BOT, V89, P1826, DOI 10.3732/ajb.89.11.1826
   Hall JC, 2008, BOTANY, V86, P682, DOI 10.1139/B08-026
   HEDGE I C, 1980, Notes from the Royal Botanic Garden Edinburgh, V38, P247
   Huelsenbeck JP, 2001, BIOINFORMATICS, V17, P754, DOI 10.1093/bioinformatics/17.8.754
   Hutchinson J., 1967, GENERA FLOWERING PLA
   Iltis H.H., 1989, REV ACAD COLOMB CIEN, V17, P265, DOI DOI 10.3417/2007017
   ILTIS HH, 1967, AM J BOT, V54, P953, DOI 10.2307/2440718
   Iltis HH, 2007, NOVON, V17, P447, DOI 10.3417/1055-3177(2007)17[447:SITCVA]2.0.CO;2
   ILTIS HUGH H., 1960, BRITTONIA, V12, P279, DOI 10.2307/2805120
   Iltis HH, 2011, ANN MO BOT GARD, V98, P28, DOI 10.3417/2007017
   ILTIS HUGH H., 1959, BRITTONIA, V11, P123, DOI 10.2307/2805135
   ILTIS HUGH H., 1958, BRITTONIA, V10, P33, DOI 10.2307/2804916
   Inda LA, 2008, PLANT SYST EVOL, V274, P111, DOI 10.1007/s00606-008-0026-y
   Kers LE, 2003, FA GE VAS P, V5, P36
   Koch M, 2001, AM J BOT, V88, P534, DOI 10.2307/2657117
   Koteyeva NK, 2011, ANN BOT-LONDON, V107, P269, DOI 10.1093/aob/mcq239
   Maddison W.P., 2019, MESQUITE MODULAR SYS
   Marshall DM, 2007, PLANT J, V51, P886, DOI 10.1111/j.1365-313X.2007.03188.x
   MasonGamer RJ, 1996, SYST BIOL, V45, P524, DOI 10.2307/2413529
   Merckx VSFT, 2013, AM J BOT, V100, P712, DOI 10.3732/ajb.1200330
   Nozzolillo C, 2010, BIOCHEM SYST ECOL, V38, P361, DOI 10.1016/j.bse.2010.03.005
   OLMSTEAD RG, 1993, PLANT MOL BIOL, V22, P1191, DOI 10.1007/BF00028992
   Patchell M.J., 2012, THESIS U ALBERTA
   Patchell MJ, 2011, INT J PLANT SCI, V172, P352, DOI 10.1086/658158
   Pax Pax F. F., 1936, NATURLICHEN PFLANZEN, VVolume 17 Volume 17, P146
   Penneys DS, 2013, INT J PLANT SCI, V174, P802, DOI 10.1086/670011
   Riser JP, 2013, AM J BOT, V100, P2102, DOI 10.3732/ajb.1300096
   Roalson EH, 2008, CURR BIOL, V18, pR167, DOI 10.1016/j.cub.2007.12.015
   Roalson EH, 2007, CURR BIOL, V17, pR776, DOI 10.1016/j.cub.2007.07.004
   Roalson EH, 2012, CURR BIOL, V22, pR161, DOI 10.1016/j.cub.2012.01.043
   Roalson EH, 2011, ADV PHOTOSYNTH RESP, V32, P319
   Roalson EH, 2010, SYST BOT, V35, P257, DOI 10.1600/036364410791638270
   Sanchez-Acebo L, 2005, ANN MO BOT GARD, V92, P179
   Sanderson MJ, 2010, BMC EVOL BIOL, V10, DOI 10.1186/1471-2148-10-155
   Scheunert A, 2014, MOL PHYLOGENET EVOL, V70, P296, DOI 10.1016/j.ympev.2013.09.023
   Schranz ME, 2006, PLANT CELL, V18, P1152, DOI 10.1105/tpc.106.041111
   Seelanan T, 1997, SYST BOT, V22, P259, DOI 10.2307/2419457
   Smith J. F., 1991, PHYTOCHEMICAL B, V23, P2
   Stevens PF, 2001, ANGIOSPERM PHYLOGENY
   Swofford D., 2000, PAUP PHYLOGENETIC AN
   TUCKER G. C., 1993, FLORA N AM N MEXICO, V7, P199
   Voznesenskaya EV, 2007, FUNCT PLANT BIOL, V34, P247, DOI 10.1071/FP06287
   White T.J., 1990, PCR PROTOCOLS GUIDE, P315, DOI [10.1016/B978, DOI 10.1016/B978-0-12-372180-8.50042-1]
   Wiens JJ, 2006, J BIOMED INFORM, V39, P34, DOI 10.1016/j.jbi.2005.04.001
   WOODSON ROBERT E., 1948, ANN MISSOURI BOT GARD, V35, P139, DOI 10.2307/2394390
   Wurdack KJ, 2009, AM J BOT, V96, P1551, DOI 10.3732/ajb.0800207
NR 75
TC 40
Z9 46
U1 1
U2 43
PU WILEY
PI HOBOKEN
PA 111 RIVER ST, HOBOKEN 07030-5774, NJ USA
SN 0040-0262
EI 1996-8175
J9 TAXON
JI Taxon
PD APR
PY 2014
VL 63
IS 2
BP 315
EP 328
DI 10.12705/632.17
PG 14
WC Plant Sciences; Evolutionary Biology
WE Science Citation Index Expanded (SCI-EXPANDED)
SC Plant Sciences; Evolutionary Biology
GA AG0SO
UT WOS:000335126100008
DA 2023-07-11
ER

PT J
AU Shahzad, Z
   Ranwez, V
   Fizames, C
   Marques, L
   Le Martret, B
   Alassimone, J
   Gode, C
   Lacombe, E
   Castillo, T
   Saumitou-Laprade, P
   Berthomieu, P
   Gosti, F
AF Shahzad, Zaigham
   Ranwez, Vincent
   Fizames, Cecile
   Marques, Laurence
   Le Martret, Benedicte
   Alassimone, Julien
   Gode, Cecile
   Lacombe, Eric
   Castillo, Teddy
   Saumitou-Laprade, Pierre
   Berthomieu, Pierre
   Gosti, Francoise
TI Plant Defensin type 1 (PDF1): protein promiscuity and expression
   variation within the Arabidopsis genus shed light on zinc tolerance
   acquisition in Arabidopsis halleri
SO NEW PHYTOLOGIST
LA English
DT Article
DE Arabidopsis genus; Arabidopsis halleri; biotic and abiotic stresses;
   comparative genomics; gene duplication; orthologues; paralogues; Plant
   Defensin type 1; zinc (Zn) tolerance
ID METAL HYPERACCUMULATION; ANTIMICROBIAL PEPTIDES; COMPARATIVE GENOMICS;
   ANTIFUNGAL PROTEINS; ENSEMBL GENOMES; EVOLUTION; GENES; BRASSICACEAE;
   JASMONATE; RELATIVES
AB Plant defensins are recognized for their antifungal properties. However, a few type 1 defensins (PDF1s) were identified for their cellular zinc (Zn) tolerance properties after a study of the metal extremophile Arabidopsis halleri. In order to investigate whether different paralogues would display specialized functions, the A.halleri PDF1 family was characterized at the functional and genomic levels. Eleven PDF1s were isolated from A.halleri. Their ability to provide Zn tolerance in yeast cells, their activity against Fusarium oxysporum f. sp. melonii, and their level of expression in planta were compared with those of the seven A.thaliana PDF1s. The genomic organization of the PDF1 family was comparatively analysed within the Arabidopsis genus. AhPDF1s and AtPDF1s were able to confer Zn tolerance and AhPDF1s also displayed antifungal activity. PDF1 transcripts were constitutively more abundant in A.halleri than in A.thaliana. Within the Arabidopsis genus, the PDF1 family is evolutionarily dynamic, in terms of gain and loss of gene copy.Arabidopsishalleri PDF1s display no superior abilities to provide Zn tolerance. A constitutive increase in AhPDF1 transcript accumulation is proposed to be an evolutionary innovation co-opting the promiscuous PDF1 protein for its contribution to Zn tolerance in A.halleri.
C1 [Shahzad, Zaigham; Fizames, Cecile; Marques, Laurence; Le Martret, Benedicte; Alassimone, Julien; Lacombe, Eric; Castillo, Teddy; Berthomieu, Pierre; Gosti, Francoise] Univ Montpellier 2, SupAgro CNRS INRA, Unite Mixte Rech Montpellier, Biochim & Physiol Mol Plantes, F-34060 Montpellier 1, France.
   [Ranwez, Vincent] Montpellier SupAgro, UMR AGAP, F-34060 Montpellier, France.
   [Gode, Cecile; Saumitou-Laprade, Pierre] Univ Sci & Technol Lille, Lab Genet & Evolut Populat Vegetales, CNRS, UMR 8016, F-59655 Villeneuve Dascq, France.
C3 INRAE; Universite de Montpellier; Institut Agro; Montpellier SupAgro;
   Universite de Montpellier; Centre National de la Recherche Scientifique
   (CNRS); Universite de Lille - ISITE; Universite de Lille
RP Gosti, F (通讯作者)，Univ Montpellier 2, SupAgro CNRS INRA, Unite Mixte Rech Montpellier, Biochim & Physiol Mol Plantes, 2 Pl Viala, F-34060 Montpellier 1, France.
EM gosti@supagro.inra.fr
RI Saumitou-Laprade, Pierre/A-2499-2009; ranwez, vincent/I-5490-2017
OI ranwez, vincent/0000-0002-9308-7541; MARQUES,
   Laurence/0000-0002-2950-2026; Berthomieu, Pierre/0000-0003-3358-2417;
   Lacombe, Eric/0000-0001-5100-4173; SHAHZAD, ZAIGHAM/0000-0002-3953-3184;
   Alassimone, Julien/0000-0002-8118-2605; Saumitou-Laprade,
   Pierre/0000-0001-7413-3090; Fizames, Cecile/0000-0002-0551-8250
FU Higher Education Commission, Islamabad-Pakistan; French Agence Nationale
   de la Recherche [ANR-10-BINF-01-02]
FX Z.S. was supported by a scholarship from the Higher Education
   Commission, Islamabad-Pakistan. This work was partially supported by a
   French Agence Nationale de la Recherche grant ANR-10-BINF-01-02
   'Ancestrome'. We are thankful to all BPMP technical and administrative
   staff for their kind and generous support. We are greatly indebted to
   Jerome Salse for pertinent advice concerning synteny conservation
   searches. We are grateful to Hatem Rouached for fruitful comments on the
   manuscript. We gratefully acknowledge each of the anonymous referees for
   their helpful comments and constructive suggestions, which greatly
   improved the presentation of this article.
CR Abrouk M, 2010, TRENDS PLANT SCI, V15, P479, DOI 10.1016/j.tplants.2010.06.001
   ALTSCHUL SF, 1990, J MOL BIOL, V215, P403, DOI 10.1016/S0022-2836(05)80360-2
   [Anonymous], 1970, EVOLUTION GENE DUPLI, DOI DOI 10.1007/978-3-642-86659-3
   Atkinson NJ, 2012, J EXP BOT, V63, P3523, DOI 10.1093/jxb/ers100
   Babbitt CC, 2007, CELL, V131, P225, DOI 10.1016/j.cell.2007.10.001
   Beilstein MA, 2010, P NATL ACAD SCI USA, V107, P18724, DOI 10.1073/pnas.0909766107
   Bendtsen JD, 2004, J MOL BIOL, V340, P783, DOI 10.1016/j.jmb.2004.05.028
   Boyd RS, 1992, VEGETATION ULTRAMAFI, P279
   BRADFORD MM, 1976, ANAL BIOCHEM, V72, P248, DOI 10.1016/0003-2697(76)90527-3
   Brown KL, 2006, CURR OPIN IMMUNOL, V18, P24, DOI 10.1016/j.coi.2005.11.004
   Capella-Gutierrez S, 2009, BIOINFORMATICS, V25, P1972, DOI 10.1093/bioinformatics/btp348
   Carvalho AD, 2011, CURR PHARM DESIGN, V17, P4270, DOI 10.2174/138161211798999447
   Carvalho AD, 2009, PEPTIDES, V30, P1007, DOI 10.1016/j.peptides.2009.01.018
   Cheng F, 2012, BMC PLANT BIOL, V11, P136
   Cheng F, 2012, FRONT PLANT SCI, V3, DOI 10.3389/fpls.2012.00198
   Clauss MJ, 2006, TRENDS PLANT SCI, V11, P449, DOI 10.1016/j.tplants.2006.07.005
   Conant GC, 2008, NAT REV GENET, V9, P938, DOI 10.1038/nrg2482
   Dassanayake M, 2011, NAT GENET, V43, P913, DOI 10.1038/ng.889
   De Coninck B, 2013, FUNGAL BIOL REV, V26, P109, DOI 10.1016/j.fbr.2012.10.002
   De Coninck BMA, 2010, NEW PHYTOL, V187, P1075, DOI 10.1111/j.1469-8137.2010.03326.x
   Deinlein U, 2012, PLANT CELL, V24, P708, DOI 10.1105/tpc.111.095000
   Doyon JP, 2011, BRIEF BIOINFORM, V12, P392, DOI 10.1093/bib/bbr045
   Edgar RC, 2004, NUCLEIC ACIDS RES, V32, P1792, DOI 10.1093/nar/gkh340
   Fant F, 1998, J MOL BIOL, V279, P257, DOI 10.1006/jmbi.1998.1767
   FITCH WM, 1970, J MOL BIOL, V49, P1, DOI 10.1016/0022-2836(70)90372-4
   Franco OL, 2011, FEBS LETT, V585, P995, DOI 10.1016/j.febslet.2011.03.008
   Frerot H, 2010, NEW PHYTOL, V187, P355, DOI 10.1111/j.1469-8137.2010.03295.x
   Fujita M, 2006, CURR OPIN PLANT BIOL, V9, P436, DOI 10.1016/j.pbi.2006.05.014
   Ganz T, 2003, NAT REV IMMUNOL, V3, P710, DOI 10.1038/nri1180
   Gietz R D, 2002, Methods Mol Biol, V185, P471
   Gode C, 2012, AM J BOT, V99, pE49, DOI 10.3732/ajb.1100320
   Graham MA, 2004, PLANT PHYSIOL, V135, P1179, DOI 10.1104/pp.104.037531
   Hammond JP, 2006, NEW PHYTOL, V170, P239, DOI 10.1111/j.1469-8137.2006.01662.x
   Hanikenne M, 2008, NATURE, V453, P391, DOI 10.1038/nature06877
   Hanikenne M, 2011, CURR OPIN PLANT BIOL, V14, P252, DOI 10.1016/j.pbi.2011.04.003
   Hiruma K, 2011, PLANT SIGNAL BEHAV, V6, P1831, DOI 10.4161/psb.6.11.17494
   Hittinger CT, 2007, NATURE, V449, P677, DOI 10.1038/nature06151
   Hu TT, 2011, NAT GENET, V43, P476, DOI 10.1038/ng.807
   JACOB F, 1977, SCIENCE, V196, P1161, DOI 10.1126/science.860134
   Johnston JS, 2005, ANN BOT-LONDON, V95, P229, DOI 10.1093/aob/mci016
   Kersey PJ, 2010, NUCLEIC ACIDS RES, V38, pD563, DOI 10.1093/nar/gkp871
   Kersey PJ, 2012, NUCLEIC ACIDS RES, V40, pD91, DOI 10.1093/nar/gkr895
   Koch MA, 2007, P NATL ACAD SCI USA, V104, P6272, DOI 10.1073/pnas.0701338104
   Koonin EV, 2005, ANNU REV GENET, V39, P309, DOI 10.1146/annurev.genet.39.073003.114725
   Kristensen DM, 2011, BRIEF BIOINFORM, V12, P379, DOI 10.1093/bib/bbr030
   Kuittinen H, 2004, GENETICS, V168, P1575, DOI 10.1534/genetics.103.022343
   Kuzniar A, 2008, TRENDS GENET, V24, P539, DOI 10.1016/j.tig.2008.08.009
   Lacombe E, 2008, PLANT SCI, V174, P634, DOI 10.1016/j.plantsci.2008.03.020
   Lamesch P, 2012, NUCLEIC ACIDS RES, V40, pD1202, DOI 10.1093/nar/gkr1090
   Lay FT, 2005, CURR PROTEIN PEPT SC, V6, P85, DOI 10.2174/1389203053027575
   Lescot M, 2002, NUCLEIC ACIDS RES, V30, P325, DOI 10.1093/nar/30.1.325
   Lynch M, 2004, TRENDS GENET, V20, P544, DOI 10.1016/j.tig.2004.09.001
   Manners JM, 1998, PLANT MOL BIOL, V38, P1071, DOI 10.1023/A:1006070413843
   Marques L, 2009, J APPL MICROBIOL, V106, P1640, DOI 10.1111/j.1365-2672.2008.04131.x
   Marques L, 2011, METALLOMICS, V3, P1265, DOI 10.1039/c1mt00117e
   Mergaert P, 2003, PLANT PHYSIOL, V132, P161, DOI 10.1104/pp.102.018192
   Mirouze M, 2006, PLANT J, V47, P329, DOI 10.1111/j.1365-313X.2006.02788.x
   Mitchell-Olds T, 2007, NAT REV GENET, V8, P845, DOI 10.1038/nrg2207
   Neron B, 2009, BIOINFORMATICS, V25, P3005, DOI 10.1093/bioinformatics/btp493
   Niu YJ, 2011, J EXP BOT, V62, P2143, DOI 10.1093/jxb/erq408
   Nobeli I, 2009, NAT BIOTECHNOL, V27, P157, DOI 10.1038/nbt1519
   Oomen RJFJ, 2011, NEW PHYTOL, V192, P140, DOI 10.1111/j.1469-8137.2011.03792.x
   Orr HA, 2005, NAT REV GENET, V6, P119, DOI 10.1038/nrg1523
   Penninckx IAMA, 1996, PLANT CELL, V8, P2309, DOI 10.1105/tpc.8.12.2309
   Penninckx IAMA, 1998, PLANT CELL, V10, P2103, DOI 10.1105/tpc.10.12.2103
   Poschenrieder C, 2006, TRENDS PLANT SCI, V11, P288, DOI 10.1016/j.tplants.2006.04.007
   Proost S, 2011, PLANT J, V66, P58, DOI 10.1111/j.1365-313X.2011.04521.x
   Rascio N, 2011, PLANT SCI, V180, P169, DOI 10.1016/j.plantsci.2010.08.016
   Rombauts S, 1999, NUCLEIC ACIDS RES, V27, P295, DOI 10.1093/nar/27.1.295
   Roosens NHCJ, 2008, PLANT SOIL, V306, P105, DOI 10.1007/s11104-007-9383-5
   Roosens NHCJ, 2008, TRENDS PLANT SCI, V13, P208, DOI 10.1016/j.tplants.2008.02.006
   Roux C, 2011, PLOS ONE, V6, DOI 10.1371/journal.pone.0026872
   Ruggiero MV, 2008, GENET RES, V90, P37, DOI 10.1017/S0016672307008932
   Sagaram US, 2012, ACS SYM SER, V1095, P317
   Salamov AA, 2000, GENOME RES, V10, P516, DOI 10.1101/gr.10.4.516
   Schranz ME, 2007, CURR OPIN PLANT BIOL, V10, P168, DOI 10.1016/j.pbi.2007.01.014
   Schranz ME, 2006, TRENDS PLANT SCI, V11, P535, DOI 10.1016/j.tplants.2006.09.002
   Sels J, 2008, PLANT PHYSIOL BIOCH, V46, P941, DOI 10.1016/j.plaphy.2008.06.011
   Sels J, 2007, TRANSGENIC RES, V16, P531, DOI 10.1007/s11248-006-9057-8
   Shahzad Z, 2010, PLOS GENET, V6, DOI 10.1371/journal.pgen.1000911
   Silverstein KAT, 2005, PLANT PHYSIOL, V138, P600, DOI 10.1104/pp.105.060079
   Silverstein KAT, 2007, PLANT J, V51, P262, DOI 10.1111/j.1365-313X.2007.03136.x
   Stamatakis A, 2006, BIOINFORMATICS, V22, P2688, DOI 10.1093/bioinformatics/btl446
   Talke IN, 2006, PLANT PHYSIOL, V142, P148, DOI 10.1104/pp.105.076232
   TERRAS FRG, 1993, FEBS LETT, V316, P233, DOI 10.1016/0014-5793(93)81299-F
   TERRAS FRG, 1995, PLANT CELL, V7, P573, DOI 10.1105/tpc.7.5.573
   Thevissen K, 2012, MOL MICROBIOL, V84, P166, DOI 10.1111/j.1365-2958.2012.08017.x
   Thomma BPHJ, 2002, PLANTA, V216, P193, DOI 10.1007/s00425-002-0902-6
   True JR, 2002, ANNU REV CELL DEV BI, V18, P53, DOI 10.1146/annurev.cellbio.18.020402.140619
   VALLEJO AN, 1994, PCR METH APPL, V4, pS123
   van de Mortel JE, 2006, PLANT PHYSIOL, V142, P1127, DOI 10.1104/pp.106.082073
   Van der Weerden NL, 2013, FUNGAL BIOL REV, V26, P121, DOI 10.1016/j.fbr.2012.08.004
   Wang XW, 2011, NAT GENET, V43, P1035, DOI 10.1038/ng.919
   Whelan S, 2001, MOL BIOL EVOL, V18, P691, DOI 10.1093/oxfordjournals.molbev.a003851
   Willems G, 2007, GENETICS, V176, P659, DOI 10.1534/genetics.106.064485
   Wong JH, 2007, CURR PROTEIN PEPT SC, V8, P446, DOI 10.2174/138920307782411446
   Yeaman MR, 2007, NAT REV MICROBIOL, V5, P727, DOI 10.1038/nrmicro1744
   Yount NY, 2006, BBA-BIOMEMBRANES, V1758, P1373, DOI 10.1016/j.bbamem.2006.03.027
   Yount NY, 2004, P NATL ACAD SCI USA, V101, P7363, DOI 10.1073/pnas.0401567101
   Zhang JZ, 2003, TRENDS ECOL EVOL, V18, P292, DOI 10.1016/S0169-5347(03)00033-8
   Zhu S, 2005, CELL MOL LIFE SCI, V62, P2257, DOI 10.1007/s00018-005-5200-6
NR 101
TC 40
Z9 45
U1 1
U2 55
PU WILEY
PI HOBOKEN
PA 111 RIVER ST, HOBOKEN 07030-5774, NJ USA
SN 0028-646X
EI 1469-8137
J9 NEW PHYTOL
JI New Phytol.
PD NOV
PY 2013
VL 200
IS 3
BP 820
EP 833
DI 10.1111/nph.12396
PG 14
WC Plant Sciences
WE Science Citation Index Expanded (SCI-EXPANDED)
SC Plant Sciences
GA 233GI
UT WOS:000325555400024
PM 23865749
OA Bronze
DA 2023-07-11
ER

PT J
AU van Treuren, R
   de Groot, EC
   van Hintum, TJL
AF van Treuren, R.
   de Groot, E. C.
   van Hintum, Th J. L.
TI Preservation of seed viability during 25 years of storage under standard
   genebank conditions
SO GENETIC RESOURCES AND CROP EVOLUTION
LA English
DT Article
DE Accession maintenance; Ex situ conservation; Genebanks; Germination
   testing; Seed aging; Seed longevity
ID DESICCATION-TOLERANCE; LONGEVITY; BRASSICACEAE; GERMINATION; MATURITY
AB Maintaining sufficient viability is critical to the sustainability of ex situ conserved seed collections. For this reason, accessions are regenerated when viability falls below a predefined threshold. Viability is monitored by determining the germination ability of accessions at predefined time intervals. Optimizing the frequency of these germination tests, in order to avoid waste of resources, is hampered by the scarce availability of data about seed longevity, particularly for material maintained under genebank conditions. Here we report on the analysis of nearly 40,000 germination test results collected for a wide range of crop species over a 25-years period by the centre for genetic resources, the Netherlands (CGN), where seeds of genebank accessions are dried to 3-7 % moisture content and stored for the long term under near-vacuum in aluminium foil bags at -20 A degrees C. The results indicate that seed viability is well maintained for the large majority of seed lots during the first 25 years after regeneration as only 3.3 % of the monitoring tests revealed below-threshold germination values. It is argued that the majority of these sub-standard seed lots are due to other causes than seed ageing, including dormancy problems and estimation error in germination testing. For material, maintained under the seed management procedures and storage conditions practiced by CGN, it is therefore recommended to delay the first germination monitoring tests to 25 years after regeneration.
C1 [van Treuren, R.; de Groot, E. C.; van Hintum, Th J. L.] Ctr Genet Resources, Wageningen, Netherlands.
   [van Treuren, R.; de Groot, E. C.; van Hintum, Th J. L.] Univ Wageningen & Res Ctr, NL-6700 AA Wageningen, Netherlands.
C3 Wageningen University & Research
RP van Treuren, R (通讯作者)，Univ Wageningen & Res Ctr, POB 16, NL-6700 AA Wageningen, Netherlands.
EM Robbert.vanTreuren@wur.nl
OI van Hintum, Theo/0000-0003-4953-4700
FU Dutch Ministry of Economic Affairs, Agriculture and Innovation
   [WOT-03-436, KB-12-005.03-003]
FX The work described in this study was part of the Programme for Statutory
   Research Tasks regarding Genetic Resources (WOT-03-436) and the
   Fundamental Research Programme on Sustainable Agriculture
   (KB-12-005.03-003) both funded by the Dutch Ministry of Economic
   Affairs, Agriculture and Innovation. The authors would like to thank
   Noor Bas, Roel Hoekstra, Frank Menting and Willem van Dooijeweert (CGN)
   for their contribution to the preparation of the study data. We are also
   grateful to Noor Bas, Willem van Dooijeweert, Steven Groot, Chris Kik,
   Bert Visser and two anonymous reviewers for their helpful comments to
   improve an earlier version of the manuscript.
CR [Anonymous], 1995, BIOMETRY
   CGRFA, 2012, UPD GEN STA IN PRESS
   DICKIE JB, 1990, ANN BOT-LONDON, V65, P197, DOI 10.1093/oxfordjournals.aob.a087924
   ELLIS RH, 1991, HORTSCIENCE, V26, P1119, DOI 10.21273/HORTSCI.26.9.1119
   ELLIS RH, 1989, ANN BOT-LONDON, V63, P601, DOI 10.1093/oxfordjournals.aob.a087788
   ELLIS RH, 1982, SEED SCI TECHNOL, V10, P501
   ELLIS RH, 1987, ANN BOT-LONDON, V59, P23, DOI 10.1093/oxfordjournals.aob.a087280
   ELLIS RH, 1980, ANN BOT-LONDON, V45, P13, DOI 10.1093/oxfordjournals.aob.a085797
   Engels J, 2003, BIOVERSITY INT
   FAO, 2010, 2 REP STAT WORLDS PL
   FAO/IPGRI, 1994, GEN STAND
   Flynn S., 2004, SEED VIABILITY EQUAT
   Freitas RA, 2006, SEED SCI TECHNOL, V34, P253, DOI 10.15258/sst.2006.34.2.01
   Groot SPC, 2007, SEED QUALITY GENETIC
   HAY FR, 1995, ANN BOT-LONDON, V76, P639, DOI 10.1006/anbo.1995.1142
   Hay FR, 2012, GENET RESOUR CROP EV, DOI [10.1007/s10722-012-98 33-7, DOI 10.1007/S10722-012-98]
   ISTA, 2012, INT RUL SEED TEST
   Jalink H, 1998, SEED SCI RES, V8, P437, DOI 10.1017/S0960258500004402
   KRAAK HL, 1987, ANN BOT, V59, P353
   Nagel M, 2009, EUPHYTICA, V170, P5, DOI 10.1007/s10681-009-9975-7
   Nagel M, 2011, PLANT GENET RESOUR-C, V9, P260, DOI 10.1017/S1479262111000372
   Nagel M, 2010, SEED SCI RES, V20, P1, DOI 10.1017/S0960258509990213
   Perez-Garcia F, 2007, SEED SCI TECHNOL, V35, P143, DOI 10.15258/sst.2007.35.1.13
   Perez-Garcia F, 2009, SEED SCI TECHNOL, V37, P640, DOI 10.15258/sst.2009.37.3.12
   PRIESTLEY DA, 1985, PLANT CELL ENVIRON, V8, P557, DOI 10.1111/j.1365-3040.1985.tb01693.x
   Rao NK, 2006, HDB GENEBANKS, V8
   SHENMILLER J, 1995, AM J BOT, V82, P1367, DOI 10.2307/2445863
   Trapp A, 2012, J AGR BIOL ENVIR ST, V17, P192, DOI 10.1007/s13253-012-0085-y
   van Hintum TJL, 2007, THEOR APPL GENET, V114, P777, DOI 10.1007/s00122-006-0456-2
   van Hintum T, 2012, PLANT GENET RESOUR-C, V10, P134, DOI 10.1017/S1479262112000111
   Walters C, 2005, SEED SCI RES, V15, P1, DOI 10.1079/SSR2004195
   Yoshinaga A.Y., 2003, SEED CONSERVATION TU, P957
NR 32
TC 40
Z9 40
U1 2
U2 58
PU SPRINGER
PI DORDRECHT
PA VAN GODEWIJCKSTRAAT 30, 3311 GZ DORDRECHT, NETHERLANDS
SN 0925-9864
J9 GENET RESOUR CROP EV
JI Genet. Resour. Crop Evol.
PD APR
PY 2013
VL 60
IS 4
BP 1407
EP 1421
DI 10.1007/s10722-012-9929-0
PG 15
WC Agronomy; Plant Sciences
WE Science Citation Index Expanded (SCI-EXPANDED)
SC Agriculture; Plant Sciences
GA 135ON
UT WOS:000318298000016
DA 2023-07-11
ER

PT J
AU Price, AJ
   Norsworthy, JK
AF Price, Andrew J.
   Norsworthy, Jason K.
TI Cover Crops for Weed Management in Southern Reduced-Tillage Vegetable
   Cropping Systems
SO WEED TECHNOLOGY
LA English
DT Article
DE Alternative weed control; conservation agriculture
ID 3 WINTER CEREALS; CONSERVATION-TILLAGE; ORGANIC MULCHES; SECALE-CEREALE;
   DIGITARIA-SANGUINALIS; AMARANTHUS-PALMERI; COTTON PRODUCTION; TOMATO
   PRODUCTION; SUNN HEMP; SUPPRESSION
AB With growing agricultural demands from both conventional and organic systems comes the need for sustainable practices to ensure long-term productivity. Implementation of reduced- or no-till practices offers a number of environmental benefits for agricultural land and maintains adequate yield for current and future production. Concerns over satisfactory pest control options, particularly weed control, have contributed to the slow adoption of conservation practices in many areas. To identify effective alternative weed management options for use in conservation systems, research in the Southeast has continued to evaluate the use of cover crops in conjunction with reduced-tillage practices. A number of cover crop species, including cereal grains, legumes, and Brassicaceae species, that have potential to suppress weeds through direct crop interference or allelopathic potential have been investigated. Many recent research projects in the Midsouth and southeastern United States have assessed the success of cover crops in reduced-tillage row crop settings with promising outcomes in some systems. However, continued research is necessary to identify appropriate cover crop and tillage systems for use in other agricultural settings, such as vegetable crops and organic production systems.
C1 [Price, Andrew J.] ARS, USDA, Natl Soil Dynam Lab, Auburn, AL 36832 USA.
   Univ Arkansas, Fayetteville, AR 72704 USA.
C3 United States Department of Agriculture (USDA); University of Arkansas
   System; University of Arkansas Fayetteville
RP Price, AJ (通讯作者)，ARS, USDA, Natl Soil Dynam Lab, 411 S Donahue Dr, Auburn, AL 36832 USA.
EM andrew.price@ars.usda.gov
RI Norsworthy, Jason/GXZ-5733-2022
OI Norsworthy, Jason/0000-0002-7379-6201
CR AbdulBaki AA, 1996, HORTSCIENCE, V31, P65, DOI 10.21273/HORTSCI.31.1.65
   Adler MJ, 2007, HORTSCIENCE, V42, P289, DOI 10.21273/HORTSCI.42.2.289
   Akemo MC, 2000, WEED TECHNOL, V14, P545, DOI 10.1614/0890-037X(2000)014[0545:WSISSR]2.0.CO;2
   [Anonymous], 2012, SE US VEGETABLE CROP
   Balkcom K., 2007, MANAGING COVER CROPS, V3rd ed, P44
   Bangarwa SK, 2009, HORTTECHNOLOGY, V19, P405, DOI 10.21273/HORTSCI.19.2.405
   Barberi P, 2002, WEED RES, V42, P177, DOI 10.1046/j.1365-3180.2002.00277.x
   Bottenberg H., 1999, HortTechnology, V9, P235
   Brennan EB, 2005, WEED TECHNOL, V19, P1017, DOI 10.1614/WT-04-246R1.1
   Brennan EB, 2009, AGRON J, V101, P979, DOI 10.2134/agronj2008.0194x
   Burgos NR, 2000, WEED SCI, V48, P302, DOI 10.1614/0043-1745(2000)048[0302:DAOAFS]2.0.CO;2
   Burgos NR, 1996, WEED SCI, V44, P355, DOI 10.1017/S0043174500094005
   Busscher WJ, 2003, SOIL TILL RES, V74, P151, DOI 10.1016/j.still.2003.06.002
   Chellemi DO, 2004, RENEW AGR FOOD SYST, V19, P168, DOI [10.1079/RAFS200479, 10.1079/RAF200479]
   Creamer N. G., 2002, American Journal of Alternative Agriculture, V17, P32
   Creamer NG, 1996, J AM SOC HORTIC SCI, V121, P559, DOI 10.21273/JASHS.121.3.559
   Creamer NG, 2000, HORTSCIENCE, V35, P600, DOI 10.21273/HORTSCI.35.4.600
   Creamer NG, 1996, HORTSCIENCE, V31, P410, DOI 10.21273/HORTSCI.31.3.410
   Daniel J. B., 1999, Journal of Cotton Science, V3, P74
   Einhellig F. A., 1994, ALLELOPATHY, V582, P1
   Evans WB, 2006, HORTSCIENCE, V41, P509
   Feldman R. S., 2000, American Journal of Alternative Agriculture, V15, P146, DOI 10.1017/S0889189300008705
   Fernandez AL, 2012, AGRON J, V104, P1056, DOI 10.2134/agronj2012.0031
   Fouche C., 2007, WEED MANAGEMENT ORGA
   Hartwig NL, 2002, WEED SCI, V50, P688, DOI 10.1614/0043-1745(2002)050[0688:AIACCA]2.0.CO;2
   Khanh TD, 2005, J AGRON CROP SCI, V191, P172, DOI 10.1111/j.1439-037X.2005.00172.x
   Larkin RP., 2012, SUSTAINABLE POTATO P, P23, DOI [10.1007/978-94-007-4104-1_2, DOI 10.1007/978-94-007-4104-1_2]
   Law DM, 2006, HORTTECHNOLOGY, V16, P225, DOI 10.21273/HORTTECH.16.2.0225
   Lawley YE, 2012, AGRON J, V104, P205, DOI 10.2134/agronj2011.0128
   Locascio SJ, 2005, HORTSCIENCE, V40, P69, DOI 10.21273/HORTSCI.40.1.69
   Macias FA, 2005, J AGR FOOD CHEM, V53, P554, DOI 10.1021/jf048702l
   Madden NM, 2004, HORTTECHNOLOGY, V14, P243, DOI 10.21273/HORTTECH.14.2.0243
   Malik MS, 2008, WEED SCI, V56, P588, DOI 10.1614/WS-08-002.1
   Masiunas J, 2003, HORTTECHNOLOGY, V13, P324, DOI 10.21273/HORTTECH.13.2.0324
   MASIUNAS JB, 1995, WEED SCI, V43, P318, DOI 10.1017/S0043174500081248
   Mirsky SB, 2012, RENEW AGR FOOD SYST, V27, P31, DOI 10.1017/S1742170511000457
   Mirsky SB, 2009, AGRON J, V101, P1589, DOI 10.2134/agronj2009.0130
   Mississippi State University, 2011, ORG CROPS
   MOHLER CL, 1993, WEED RES, V33, P487, DOI 10.1111/j.1365-3180.1993.tb01965.x
   Morse R. D., 2000, P SO CONS TIL C SUST, P48
   Mosjidis JA, 2011, CROP PROT, V30, P70, DOI 10.1016/j.cropro.2010.08.021
   Mulvaney MJ, 2011, J SUSTAIN AGR, V35, P312, DOI 10.1080/10440046.2011.554315
   Norsworthy JK, 2007, WEED RES, V47, P425, DOI 10.1111/j.1365-3180.2007.00586.x
   Norsworthy JK, 2011, WEED TECHNOL, V25, P6, DOI 10.1614/WT-D-10-00040.1
   Norsworthy JK, 2005, WEED SCI, V53, P884, DOI 10.1614/WS-05-056R.1
   Norsworthy JK, 2005, WEED SCI, V53, P515, DOI 10.1614/WS-04-208R
   Norsworthy JK, 2005, CROP PROT, V24, P441, DOI 10.1016/j.cropro.2004.09.015
   Norsworthy JK, 2005, WEED SCI, V53, P77, DOI 10.1614/WS-04-074R
   Norsworthy JK, 2003, WEED TECHNOL, V17, P307, DOI 10.1614/0890-037X(2003)017[0307:APOWRR]2.0.CO;2
   PEOPLES MB, 1995, PLANT SOIL, V174, P3, DOI 10.1007/BF00032239
   PHATAK SC, 2002, MAKING CONSERVATION
   Price AJ, 2011, J SOIL WATER CONSERV, V66, P265, DOI 10.2489/jswc.66.4.265
   Price A. J., 2008, COMMUN BIOMETRY CROP, V3, P60
   Price AJ, 2006, RENEW AGR FOOD SYST, V21, P159, DOI 10.1079/RAF2005135
   PRZEPIORKOWSKI T, 1994, WEED TECHNOL, V8, P744, DOI 10.1017/S0890037X00028621
   Raper R. L., 1998, Journal of Cotton Science, V2, P130
   Reberg-Horton SC, 2012, RENEW AGR FOOD SYST, V27, P41, DOI 10.1017/S1742170511000469
   Reeves D., 1994, ADV SOIL SCI CROP RE, P125, DOI DOI 10.1201/9781351071246-7
   Reeves DW, 2005, WEED TECHNOL, V19, P731, DOI 10.1614/WT-04-245R1.1
   Rice PJ, 2001, J ENVIRON QUAL, V30, P1808, DOI 10.2134/jeq2001.3051808x
   Saini M., 2007, P 60 ANN M SO WEED S, P155
   SARE, 2007, MANAGING COVER CROPS
   Schomberg HH, 2006, AGRON J, V98, P1247, DOI 10.2134/agronj2005.0335
   Singh B. P., 2005, Vegetables: growing environment and mineral nutrition, P1
   Thornsbury S., 2012, VGS349 USDA
   TORBERT HA, 1994, SOIL SCI SOC AM J, V58, P1416, DOI 10.2136/sssaj1994.03615995005800050020x
   Treadwell DD, 2008, HORTSCIENCE, V43, P1423, DOI 10.21273/HORTSCI.43.5.1423
   Treadwell DD, 2007, WEED TECHNOL, V21, P1039, DOI 10.1614/WT-07-005.1
   Triplett GB, 2008, AGRON J, V100, pS153, DOI 10.2134/agronj2007.0005c
   U.S. Department of Agriculture-Economic Research Service, 2012, PER CAP AV DAT TABL
   Vollmer ER, 2010, HORTSCIENCE, V45, P61, DOI 10.21273/HORTSCI.45.1.61
   Vyvyan JR, 2002, TETRAHEDRON, V58, P1631, DOI 10.1016/S0040-4020(02)00052-2
   Walters SA, 2012, HORTTECHNOLOGY, V22, P201, DOI 10.21273/HORTTECH.22.2.201
   Walters SA, 2008, WEED TECHNOL, V22, P724, DOI 10.1614/WT-08-035.1
   Wang KH, 2008, NEMATOLOGY, V10, P231, DOI 10.1163/156854108783476412
   Warnick JP, 2006, RENEW AGR FOOD SYST, V21, P216, DOI 10.1079/RAF2006154
   Warnick J. P., 2006, Journal of Vegetable Science, V12, P39, DOI 10.1300/J484v12n02_05
   Weir TL, 2004, CURR OPIN PLANT BIOL, V7, P472, DOI 10.1016/j.pbi.2004.05.007
   Yenish JP, 1996, WEED TECHNOL, V10, P815
NR 79
TC 40
Z9 41
U1 1
U2 126
PU CAMBRIDGE UNIV PRESS
PI NEW YORK
PA 32 AVENUE OF THE AMERICAS, NEW YORK, NY 10013-2473 USA
SN 0890-037X
EI 1550-2740
J9 WEED TECHNOL
JI Weed Technol.
PD JAN-MAR
PY 2013
VL 27
IS 1
BP 212
EP 217
DI 10.1614/WT-D-12-00056.1
PG 6
WC Agronomy; Plant Sciences
WE Science Citation Index Expanded (SCI-EXPANDED)
SC Agriculture; Plant Sciences
GA 088TB
UT WOS:000314858900028
OA Green Submitted
DA 2023-07-11
ER

PT J
AU Irwin, JA
   Lister, C
   Soumpourou, E
   Zhang, YW
   Howell, EC
   Teakle, G
   Dean, C
AF Irwin, Judith A.
   Lister, Clare
   Soumpourou, Eleni
   Zhang, Yanwen
   Howell, Elaine C.
   Teakle, Graham
   Dean, Caroline
TI Functional alleles of the flowering time regulator FRIGIDA in the
   Brassica oleracea genome
SO BMC PLANT BIOLOGY
LA English
DT Article
DE FRIGIDA; Flowering time; vernalization; synteny; Brassica oleracea;
   Arabidopsis thaliana
ID QUANTITATIVE TRAIT LOCI; ARABIDOPSIS-THALIANA; LINKAGE MAPS; NATURAL
   VARIATION; MOLECULAR-BASIS; QTL ANALYSIS; GENE; SEQUENCE; VERNALIZATION;
   EVOLUTION
AB Background: Plants adopt different reproductive strategies as an adaptation to growth in a range of climates. In Arabidopsis thaliana FRIGIDA (FRI) confers a vernalization requirement and thus winter annual habit by increasing the expression of the MADS box transcriptional repressor FLOWERING LOCUS C (FLC). Variation at FRI plays a major role in A. thaliana life history strategy, as independent loss-of-function alleles that result in a rapid-cycling habit in different accessions, appear to have evolved many times. The aim of this study was to identify and characterize orthologues of FRI in Brassica oleracea.
   Results: We describe the characterization of FRI from Brassica oleracea and identify the two B. oleracea FRI orthologues (BolC.FRI.a and BolC.FRI.b). These show extensive amino acid conservation in the central and C-terminal regions to FRI from other Brassicaceae, including A. thaliana, but have a diverged N-terminus. The genes map to two of the three regions of B. oleracea chromosomes syntenic to part of A. thaliana chromosome 5 suggesting that one of the FRI copies has been lost since the ancient triplication event that formed the B. oleracea genome. This genomic position is not syntenic with FRI in A. thaliana and comparative analysis revealed a recombination event within the A. thaliana FRI promoter. This relocated A. thaliana FRI to chromosome 4, very close to the nucleolar organizer region, leaving a fragment of FRI in the syntenic location on A. thaliana chromosome 5. Our data show this rearrangement occurred after the divergence from A. lyrata. We explored the allelic variation at BolC.FRI.a within cultivated B. oleracea germplasm and identified two major alleles, which appear equally functional both to each other and A. thaliana FRI, when expressed as fusions in A. thaliana.
   Conclusions: We identify the two Brassica oleracea FRI genes, one of which we show through A. thaliana complementation experiments is functional, and show their genomic location is not syntenic with A. thaliana FRI due to an ancient recombination event. This has complicated previous association analyses of FRI with variation in life history strategy in the Brassica genus.
C1 [Irwin, Judith A.; Lister, Clare; Soumpourou, Eleni; Zhang, Yanwen; Dean, Caroline] John Innes Ctr, Dept Cell & Dev Biol, Norwich NR4 7UH, Norfolk, England.
   [Howell, Elaine C.] Univ Birmingham, Sch Biosci, Birmingham B15 2TT, W Midlands, England.
   [Teakle, Graham] Univ Warwick, Sch Life Sci, Wellesbourne CV35 9EF, Warwick, England.
C3 UK Research & Innovation (UKRI); Biotechnology and Biological Sciences
   Research Council (BBSRC); John Innes Center; University of Birmingham;
   University of Warwick
RP Dean, C (通讯作者)，John Innes Ctr, Dept Cell & Dev Biol, Norwich Res Pk, Norwich NR4 7UH, Norfolk, England.
EM caroline.dean@jic.ac.uk
OI Teakle, Graham/0000-0003-1410-0806; Dean, Caroline/0000-0002-6555-3525
FU Defra [HH3708SFV, IF0157, HH3723XS]; Defra feasibility Horticulture LINK
   [HL0186]; BBSRC; Biotechnology and Biological Sciences Research Council
   [BB/H004602/1, BBS/E/J/00000581, BBS/E/J/000C0625, BBS/E/J/000CA321,
   G20334] Funding Source: researchfish; BBSRC [BBS/E/J/000CA321,
   BBS/E/J/000C0625, BB/H004602/1] Funding Source: UKRI
FX We thank David Laurie, Lars Ostergaard and Martin Trick for critical
   reading of the manuscript, Theresa Townsend for help with initial BAC
   identification, David Turner (JIC genome lab), for BAC library
   construction and initial sequencing of BoFRIa and BoFRIb, John Walshaw
   for advice on coiled-coil analysis and Sue Kennedy at Elsoms Seeds Ltd
   for seeds of E1 and E8. We also thank Andreas Mueller for early access
   to the B. napus FRI sequences following electronic publication. This
   work was funded by Defra grant HH3708SFV, Defra feasibility Horticulture
   LINK grant HL0186, and BBSRC Strategic Grant to The John Innes Centre.
   The B. oleracea Diversity Foundation Set was produced at the University
   of Warwick with funding from Defra projects IF0157 and HH3723XS.
CR Allender CJ, 2007, THEOR APPL GENET, V114, P609, DOI 10.1007/s00122-006-0461-5
   Amasino R, 2010, PLANT J, V61, P1001, DOI 10.1111/j.1365-313X.2010.04148.x
   Axelsson T, 2001, GENOME, V44, P856, DOI 10.1139/gen-44-5-856
   Baurle I, 2006, CELL, V125, P655, DOI 10.1016/j.cell.2006.05.005
   Beaulieu J, 2007, GENOME, V50, P142, DOI 10.1139/G06-144
   BECHTOLD N, 1993, CR ACAD SCI III-VIE, V316, P1194
   Beilstein MA, 2010, P NATL ACAD SCI USA, V107, P18724, DOI 10.1073/pnas.0909766107
   Bohuon EJR, 1998, GENETICS, V150, P393
   Bohuon EJR, 1996, THEOR APPL GENET, V93, P833, DOI 10.1007/BF00224083
   Colosimo PF, 2005, SCIENCE, V307, P1928, DOI 10.1126/science.1107239
   Fang QY, 2008, ACTA BIOCH BIOPH SIN, V40, P747, DOI [10.1111/j.1745-7270.2008.00446.x, 10.1093/abbs/40.8.747]
   FIGURSKI DH, 1979, P NATL ACAD SCI USA, V76, P1648, DOI 10.1073/pnas.76.4.1648
   Franks SJ, 2007, P NATL ACAD SCI USA, V104, P1278, DOI 10.1073/pnas.0608379104
   Gao MQ, 2007, THEOR APPL GENET, V115, P277, DOI 10.1007/s00122-007-0568-3
   Gazzani S, 2003, PLANT PHYSIOL, V132, P1107, DOI 10.1104/pp.103.021212
   GERLACH WL, 1979, NUCLEIC ACIDS RES, V7, P1869, DOI 10.1093/nar/7.7.1869
   Goff SA, 2002, SCIENCE, V296, P92, DOI 10.1126/science.1068275
   Hayama R, 2003, NATURE, V422, P719, DOI 10.1038/nature01549
   Howell EC, 2002, GENETICS, V161, P1225
   Hruz Tomas, 2008, Advances in Bioinformatics, V2008, P420747, DOI 10.1155/2008/420747
   Hu TT, 2011, NAT GENET, V43, P476, DOI 10.1038/ng.807
   Johanson U, 2000, SCIENCE, V290, P344, DOI 10.1126/science.290.5490.344
   Keller SR, 2011, GENETICS, V188, P941, DOI 10.1534/genetics.111.128041
   Koch MA, 2007, P NATL ACAD SCI USA, V104, P6272, DOI 10.1073/pnas.0701338104
   Kuittinen H, 2004, GENETICS, V168, P1575, DOI 10.1534/genetics.103.022343
   Kuittinen H, 2008, MOL BIOL EVOL, V25, P319, DOI 10.1093/molbev/msm257
   Le Corre V, 2002, MOL BIOL EVOL, V19, P1261, DOI 10.1093/oxfordjournals.molbev.a004187
   Lempe J, 2005, PLOS GENET, V1, P109, DOI 10.1371/journal.pgen.0010006
   Long Y, 2007, GENETICS, V177, P2433, DOI 10.1534/genetics.107.080705
   Lou P, 2007, J EXP BOT, V58, P4005, DOI 10.1093/jxb/erm255
   LUPAS A, 1991, SCIENCE, V252, P1162, DOI 10.1126/science.252.5009.1162
   Lysak MA, 2006, P NATL ACAD SCI USA, V103, P5224, DOI 10.1073/pnas.0510791103
   Michaels SD, 2004, P NATL ACAD SCI USA, V101, P3281, DOI 10.1073/pnas.0306778101
   Michaels SD, 2001, PLANT CELL, V13, P935, DOI 10.1105/tpc.13.4.935
   Mun JH, 2010, GENOME BIOL, V11, DOI 10.1186/gb-2010-11-9-r94
   Nishioka M, 2005, BREEDING SCI, V55, P127, DOI 10.1270/jsbbs.55.127
   O'Neill CM, 2000, PLANT J, V23, P233, DOI 10.1046/j.1365-313x.2000.00781.x
   Okazaki K, 2007, THEOR APPL GENET, V114, P595, DOI 10.1007/s00122-006-0460-6
   Osterberg MK, 2002, GENETICS, V161, P299
   Ostergaard L, 2008, PLANT METHODS, V4, DOI 10.1186/1746-4811-4-10
   Parkin IAP, 2005, GENETICS, V171, P765, DOI 10.1534/genetics.105.042093
   Pires JC, 2004, BIOL J LINN SOC, V82, P675, DOI 10.1111/j.1095-8312.2004.00350.x
   Rae AM, 1999, HEREDITY, V83, P586, DOI 10.1038/sj.hdy.6886050
   Raybould AF, 1999, GENET RESOUR CROP EV, V46, P351, DOI 10.1023/A:1008658630440
   Razi H, 2008, THEOR APPL GENET, V116, P179, DOI 10.1007/s00122-007-0657-3
   Risk JM, 2010, PLANT MOL BIOL, V73, P493, DOI 10.1007/s11103-010-9635-2
   Salathia NS, 2003, THESIS U WARWICK
   Sandring S, 2007, J EVOLUTION BIOL, V20, P558, DOI 10.1111/j.1420-9101.2006.01260.x
   Schmidt R, 1996, PLANT J, V9, P755, DOI 10.1046/j.1365-313X.1996.9050755.x
   Schranz ME, 2006, TRENDS PLANT SCI, V11, P535, DOI 10.1016/j.tplants.2006.09.002
   Schranz ME, 2002, GENETICS, V162, P1457
   Sebastian RL, 2002, THEOR APPL GENET, V104, P601, DOI 10.1007/s001220100743
   Sharpe AG, 1995, GENOME, V38, P1112, DOI 10.1139/g95-148
   Sheldon CC, 2000, P NATL ACAD SCI USA, V97, P3753, DOI 10.1073/pnas.060023597
   Shindo C, 2005, PLANT PHYSIOL, V138, P1163, DOI 10.1104/pp.105.061309
   Simpson GG, 2002, SCIENCE, V296, P285, DOI 10.1126/science.296.5566.285
   Slotte T, 2008, MOL BIOL EVOL, V25, P1472, DOI 10.1093/molbev/msn092
   Smooker AM, 2011, THEOR APPL GENET, V122, P1075, DOI 10.1007/s00122-010-1512-5
   Sung SB, 2004, NATURE, V427, P159, DOI 10.1038/nature02195
   Suwabe K, 2006, GENETICS, V173, P309, DOI 10.1534/genetics.104.038968
   Town CD, 2006, PLANT CELL, V18, P1348, DOI 10.1105/tpc.106.041665
   Trick M, 2009, BMC GENOMICS, V10, DOI 10.1186/1471-2164-10-539
   Uptmoor R, 2008, MOL BREEDING, V21, P205, DOI 10.1007/s11032-007-9121-y
   VANOOIJEN JW, 2001, JOINMAP VERSION 3 0
   Wang NA, 2011, J EXP BOT, V62, P5641, DOI 10.1093/jxb/err249
   Wilczek AM, 2009, SCIENCE, V323, P930, DOI 10.1126/science.1165826
   Yang X, 2007, J INTEGR PLANT BIOL, V49, P664, DOI 10.1111/j.1744-7909.2007.00447.x
   Yogeeswaran K, 2005, GENOME RES, V15, P505, DOI 10.1101/gr.3436305
   Zhao JJ, 2010, J EXP BOT, V61, P1817, DOI 10.1093/jxb/erq048
NR 69
TC 40
Z9 43
U1 1
U2 42
PU BMC
PI LONDON
PA CAMPUS, 4 CRINAN ST, LONDON N1 9XW, ENGLAND
SN 1471-2229
J9 BMC PLANT BIOL
JI BMC Plant Biol.
PD FEB 14
PY 2012
VL 12
AR 21
DI 10.1186/1471-2229-12-21
PG 15
WC Plant Sciences
WE Science Citation Index Expanded (SCI-EXPANDED)
SC Plant Sciences
GA 908KZ
UT WOS:000301490600002
PM 22333192
OA Green Published, gold
DA 2023-07-11
ER

PT J
AU Sun, Y
   Tan, DY
   Baskin, CC
   Baskin, JM
AF Sun, Ying
   Tan, Dun Y.
   Baskin, Carol C.
   Baskin, Jerry M.
TI Role of mucilage in seed dispersal and germination of the annual
   ephemeral Alyssum minus (Brassicaceae)
SO AUSTRALIAN JOURNAL OF BOTANY
LA English
DT Article
ID NEGEV DESERT; ARTEMISIA-MONOSPERMA; PLANTAGO-CORONOPUS; ACHENES; COAT;
   ASTERACEAE; SOIL
AB Seeds of Alyssum minus, an annual ephemeral in shrublands of north-west China, can produce a large amount of mucilage. The primary aim of this study was to explore the role of mucilage in seed dispersal, settlement onto the soil surface and germination of this species. Width of imbibed seeds with mucilage was three times greater than that of seeds without mucilage, and mass of mucilage increased 167 times after imbibition. Expanded dry mucilage significantly increased wind dispersal of seeds. Floating time on water was greatest for seeds without mucilage, and adherence of soil particles to seeds was greater for seeds with mucilage than for those without mucilage. Mucilage increased rate of water uptake and decreased rate of water loss, and it significantly decreased germination of 0- and 4-week-old seeds. Gibberellic acid promoted germination of 0- and 4-week-old seeds with and without mucilage, but its effect depended on seed age and incubation temperature. Seeds with mucilage subjected to water stress during imbibition and/or incubation germinated faster than those without mucilage. Presence of mucilage on seeds during imbibition significantly increased germination percentages under increased water stress, a first report of this phenomenon. The study has shown that the mucilage of A. minus plays an important role in seed dispersal, seed adhesion to soil (thereby minimising removal by water and predators), seed hydration via increasing surface contact with the substrate, and can serve as a water reservoir for germination, especially under moisture stress.
C1 [Sun, Ying; Tan, Dun Y.; Baskin, Carol C.; Baskin, Jerry M.] Xinjiang Agr Univ, Xinjiang Key Lab Grassland Resources & Ecol, Urumqi 830052, Peoples R China.
   [Sun, Ying; Tan, Dun Y.; Baskin, Carol C.; Baskin, Jerry M.] Xinjiang Agr Univ, Coll Grassland & Environm Sci, Minist Educ, Key Lab Western Arid Reg Grassland Resources & Ec, Urumqi 830052, Peoples R China.
   [Baskin, Carol C.] Univ Kentucky, Dept Plant & Soil Sci, Lexington, KY 40546 USA.
   [Baskin, Carol C.; Baskin, Jerry M.] Univ Kentucky, Dept Biol, Lexington, KY 40506 USA.
C3 Xinjiang Agricultural University; Xinjiang Agricultural University;
   University of Kentucky; University of Kentucky
RP Tan, DY (通讯作者)，Xinjiang Agr Univ, Xinjiang Key Lab Grassland Resources & Ecol, Urumqi 830052, Peoples R China.
EM tandunyan@yahoo.cn; ccbask0@uky.edu
FU National Natural Science Foundation of China [31060047, U1130301];
   International Science and Technology Cooperation Program of China
   [ISTPC2011DFA31070]
FX This study was supported in part by the National Natural Science
   Foundation of China (31060047, U1130301) and the International Science
   and Technology Cooperation Program of China (ISTPC2011DFA31070).
CR [Anonymous], FLORA CHINA
   [Anonymous], 1998, SEEDS ECOLOGY BIOGEO
   Bailey K, 1932, BIOCHEM J, V26, P1609, DOI 10.1042/bj0261609
   BASKIN JM, 1974, CAN J BOT, V52, P2439, DOI 10.1139/b74-318
   Baskin JM, 2004, SEED SCI RES, V14, P81, DOI 10.1079/SSR2003157
   Dowling RE, 1933, ANN BOT-LONDON, V47, P861, DOI 10.1093/oxfordjournals.aob.a090422
   Fitch E. A., 2007, Native Plants Journal, V8, P4, DOI 10.2979/NPJ.2007.8.1.4
   Goto N, 1985, ARABID INF SERV, V22, P143
   Gravuer K, 2003, AM J BOT, V90, P1159, DOI 10.3732/ajb.90.8.1159
   Gu Li-li, 2008, ACTA BOTANICA BOREALI-OCCIDENTALIA SINICA, V28, P2451
   Gul B, 1999, CAN J BOT, V77, P240, DOI 10.1139/cjb-77-2-240
   Gutterman Y, 1996, ISRAEL J PLANT SCI, V44, P125, DOI 10.1080/07929978.1996.10676641
   Gutterman Y, 1997, J ARID ENVIRON, V35, P695, DOI 10.1006/jare.1996.0192
   Gutterman Y, 1993, SEED GERMINATION DES
   Gutterman Yitzchak, 2002, P1
   HARPER JL, 1966, J ECOL, V54, P151, DOI 10.2307/2257664
   Huang ZY, 2008, ANN BOT-LONDON, V101, P277, DOI 10.1093/aob/mcm089
   Huang ZY, 2004, TREES-STRUCT FUNCT, V18, P669, DOI 10.1007/s00468-004-0349-4
   Huang ZY, 1999, ISR J PLANT SCI, V47, P27, DOI 10.1080/07929978.1999.10676748
   Huang ZY, 2000, ISRAEL J PLANT SCI, V48, P255, DOI 10.1560/49G5-CNE7-H6UD-PWVW
   HUANG ZY, 2001, ACTA PHYTOECOLOGICA, V25, P22
   HYDE B B, 1970, American Journal of Botany, V57, P1197
   Khan MA, 1997, AM J BOT, V84, P279, DOI 10.2307/2446089
   Lu JJ, 2010, ANN BOT-LONDON, V105, P999, DOI 10.1093/aob/mcq041
   MICHEL BE, 1983, PLANT PHYSIOL, V72, P66, DOI 10.1104/pp.72.1.66
   Penfield S, 2001, PLANT CELL, V13, P2777, DOI 10.1105/tpc.13.12.2777
   TELENIUS A, 1989, OECOLOGIA, V80, P206, DOI 10.1007/BF00380152
   Thapliyal RC, 2008, AUST J BOT, V56, P583, DOI 10.1071/BT08022
   TIMSON J, 1965, NATURE, V207, P216, DOI 10.1038/207216a0
   Truscott AM, 2006, J ECOL, V94, P1080, DOI 10.1111/j.1365-2745.2006.01171.x
   VANCAESEELE L, 1987, J AM OIL CHEM SOC, V64, P761, DOI 10.1007/BF02640101
   VANCAESEELE L, 1981, CAN J BOT, V59, P292, DOI 10.1139/b81-042
   WERKER E, 1997, SEED ANATOMY ENCY PL
   Western TL, 2012, SEED SCI RES, V22, P1, DOI 10.1017/S0960258511000249
   Western TL, 2000, PLANT PHYSIOL, V122, P345, DOI 10.1104/pp.122.2.345
   [伍晨曦 WU Chen-Xi], 2009, [生态学报, Acta Ecologica Sinica], V29, P1849
   Wu Z.Y., 2003, FAMILIES GENERA ANGI, P505
   [刘晓风 Xiaofeng Liu], 2007, [植物学通报, Chinese Bulletin of Botany], V24, P414
   Yang XJ, 2010, PLANT PHYSIOL BIOCH, V48, P131, DOI 10.1016/j.plaphy.2009.12.006
   [张勇 Zhang Yong], 2005, [中国沙漠, Journal of Desert Research], V25, P106
   Zheng JingMing, 2004, Acta Phytoecologica Sinica, V28, P414
   Ziyabieke A, 2010, DESERT OASIS METEORO, V4, P34
NR 42
TC 40
Z9 45
U1 2
U2 44
PU CSIRO PUBLISHING
PI CLAYTON
PA UNIPARK, BLDG 1, LEVEL 1, 195 WELLINGTON RD, LOCKED BAG 10, CLAYTON, VIC
   3168, AUSTRALIA
SN 0067-1924
EI 1444-9862
J9 AUST J BOT
JI Aust. J. Bot.
PY 2012
VL 60
IS 5
BP 439
EP 449
DI 10.1071/BT11314
PG 11
WC Plant Sciences
WE Science Citation Index Expanded (SCI-EXPANDED)
SC Plant Sciences
GA 987YY
UT WOS:000307456200006
DA 2023-07-11
ER

PT J
AU Spaniel, S
   Marhold, K
   Passalacqua, NG
   Zozomova-Lihova, J
AF Spaniel, Stanislav
   Marhold, Karol
   Passalacqua, Nicodemo G.
   Zozomova-Lihova, Judita
TI INTRICATE VARIATION PATTERNS IN THE DIPLOID-POLYPLOID COMPLEX OF ALYSSUM
   MONTANUM-A. REPENS (BRASSICACEAE) IN THE APENNINE PENINSULA: EVIDENCE
   FOR LONG-TERM PERSISTENCE AND DIVERSIFICATION
SO AMERICAN JOURNAL OF BOTANY
LA English
DT Article
DE Abruzzo; AFLPs; Alyssum diffusum; Apennines; Brassicaceae; Calabria;
   Gargano; morphometrics; refugia; southwestern Alps
ID NUCLEAR-DNA CONTENT; NICKEL HYPERACCUMULATION; MORPHOLOGICAL VARIATION;
   GENETIC CONSEQUENCES; EVOLUTIONARY HISTORY; BAYESIAN-INFERENCE; ITALIAN
   PENINSULA; MULTIPLE REFUGIA; GLACIAL REFUGIA; PHYLOGEOGRAPHY
AB Premise of the study: The Apennine Peninsula, one of the three peninsulas of the European Mediterranean, is an important hotspot of genetic and species diversity, but studies devoted to plant evolution are still very scarce in this region. We studied the diploid-polyploid complex of Alyssum montanum-A. repens, focusing on Apennine and adjacent southwestern Alpine populations from southeastern France, with the aim of examining their taxonomic position and evolutionary patterns.
   Methods: We employed AFLP markers and cpDNA sequences, along with cytotype determination using flow cytometry, and a multivariate morphometric approach.
   Key results: The Italian and French populations formed two well-delimited groupings within the studied complex that were, in contrast to previous taxonomic treatments, clearly distinct from A. montanum. Populations from southeastern France represent A. orophilum, a previously described but abandoned species. Those from central and southern Italy correspond to A. diffusum, exhibiting high, geographically structured variation (central Apennines, Gargano, and southern Apennines/Calabria). This pattern coincides with hotspot refugial regions, in congruence with the "refugia-within-refugia" hypothesis, and is reflected here in the recognition of three subspecies within A. diffusum.
   Conclusions: We provide evidence for the presence of Mediterranean refugia for the studied Alyssum montanum-A. repens complex located in central and southern Italy, which, however, did not contribute to the postglacial colonization of Central Europe. Past extinctions, genetic bottlenecks, and recent expansion were inferred in Central Europe, while long-term accumulation of diversity as well as polyploidization occurred in the Apennines.
C1 [Spaniel, Stanislav; Marhold, Karol; Zozomova-Lihova, Judita] Slovak Acad Sci, Inst Bot, SK-84523 Bratislava, Slovakia.
   [Marhold, Karol] Charles Univ Prague, Fac Sci, Dept Bot, CZ-12801 Prague, Czech Republic.
   [Passalacqua, Nicodemo G.] Univ Calabria, Museo Storia Nat Calabria, I-87030 Arcavacata Di Rende, Italy.
   [Passalacqua, Nicodemo G.] Univ Calabria, Orto Bot, I-87030 Arcavacata Di Rende, Italy.
C3 Slovak Academy of Sciences; Charles University Prague; University of
   Calabria; University of Calabria
RP Spaniel, S (通讯作者)，Slovak Acad Sci, Inst Bot, Dubravska Cesta 9, SK-84523 Bratislava, Slovakia.
EM stanislav.spaniel@savba.sk
RI Marhold, Karol/B-4699-2011; Zozomova-Lihova, Judita/B-5011-2011;
   Španiel, Stanislav/G-4341-2011; Passalacqua, Nicodemo G/A-2029-2008;
   Zozomova-Lihova, Judita/P-3151-2019
OI Marhold, Karol/0000-0002-7658-0844; Zozomova-Lihova,
   Judita/0000-0002-8950-6643; Španiel, Stanislav/0000-0003-4809-4379;
   Passalacqua, Nicodemo G/0000-0002-4082-0973; Zozomova-Lihova,
   Judita/0000-0002-8950-6643
FU Slovak Research and Development Agency (APVV) [LPP-0085-06]; Grant
   Agency VEGA, Bratislava, Slovak Republic [2/0087/09]; Ministry of
   Education, Youth and Sports of the Czech Republic [0021620828]; EU
   [AT-TAF-4244, HU-TAF-4276]; Alexander von Humboldt Foundation
FX The authors thank T. Brodtbeck (Basel), F. Conti (Barisciano), E.
   Cieslak (Krakow), J. Danihelka (Brno), M. A. Koch and J. Paule
   (Heidelberg), L. Somlyay (Budapest), M. Perny (Banska~Bystrica), R.
   Suvada (Brzotin), N. Riezing (Kornye), and M. Thiv (Stuttgart) for
   advice on the localities and/or assistance in the field, G. Schneeweiss
   (Vienna) for the access to herbarium collections, and I. Pisut
   (Bratislava) for correction of the Latin diagnoses. They also very much
   appreciate the plant samples from J. Bavcon (Ljubljana), R. Cezanne, and
   S. Hodvina (Darmstadt), V. Kolarcik (Kosice), and I. Resetnik (Zagreb).
   This research was financially supported by the Slovak Research and
   Development Agency (APVV, grant no. LPP-0085-06 to K. M.), the Grant
   Agency VEGA, Bratislava, Slovak Republic (grant no. 2/0087/09 to
   J.Z.-L.), and the Ministry of Education, Youth and Sports of the Czech
   Republic (grant no. 0021620828 to K. M.). Studies of herbarium specimens
   in the WU and BP herbaria were supported by the EU FP6 SYNTHESYS project
   (fellowships no. AT-TAF-4244 and HU-TAF-4276 to S. S.). The flow
   cytometric equipment used in this study was purchased with gratefully
   acknowledged funds from the Alexander von Humboldt Foundation to J.Z.-L.
   and K.M.
CR ABBATE G., 2007, BIODIVERSITY ITALY C, P149
   [Anonymous], ATLAS FLORAE EUROPAE
   Ansell SW, 2008, MOL ECOL, V17, P2245, DOI 10.1111/j.1365-294X.2008.03739.x
   *APPL BIOS, 2010, AFLP PLANT MAPP PROT
   Bailey CD, 2006, MOL BIOL EVOL, V23, P2142, DOI 10.1093/molbev/msl087
   Balao F, 2010, NEW PHYTOL, V187, P542, DOI 10.1111/j.1469-8137.2010.03280.x
   Ball P.W., 1993, FLORA EUROPAEA, V1, P359
   Beck JB, 2008, MOL ECOL, V17, P902, DOI 10.1111/j.1365-294X.2007.03615.x
   Bellusci F, 2010, BOT J LINN SOC, V162, P572, DOI 10.1111/j.1095-8339.2010.01035.x
   BERTOLONI A., 1846, FLORA ITALICA, V6
   Bilton DT, 1998, P ROY SOC B-BIOL SCI, V265, P1219, DOI 10.1098/rspb.1998.0423
   Blasi Carlo, 2007, P40
   Bohme MU, 2007, ZOOL SCR, V36, P119, DOI 10.1111/j.1463-6409.2006.00262.x
   Bonin A, 2004, MOL ECOL, V13, P3261, DOI 10.1111/j.1365-294X.2004.02346.x
   Brullo S, 2009, PLANT BIOSYST, V143, pS78, DOI 10.1080/11263500903487765
   Canestrelli D, 2008, MOL ECOL, V17, P3856, DOI 10.1111/j.1365-294X.2008.03870.x
   Canestrelli D, 2008, J BIOGEOGR, V35, P1923, DOI 10.1111/j.1365-2699.2008.01946.x
   Canestrelli D, 2007, MOL ECOL, V16, P4808, DOI 10.1111/j.1365-294X.2007.03534.x
   Canestrelli D, 2006, MOL ECOL, V15, P3741, DOI 10.1111/j.1365-294X.2006.03055.x
   Caruel T., 1893, FLORA ITALIANA 3, V9
   Castroviejo S., 1993, FLORA IBERICA, VIV, P167
   Cecchi L, 2010, ANN BOT-LONDON, V106, P751, DOI 10.1093/aob/mcq162
   Ceplitis A, 2005, MOL ECOL, V14, P4221, DOI 10.1111/j.1365-294X.2005.02743.x
   Cesca G, 2002, PLANT BIOSYST, V136, P313, DOI 10.1080/11263500212331351209
   Clement M, 2000, MOL ECOL, V9, P1657, DOI 10.1046/j.1365-294x.2000.01020.x
   CONTANDRIOPOULOS J, 1970, Bulletin de la Societe Botanique Suisse, V79, P313
   Conti F., 1998, BOCCONEA, V10, P1
   Corander J, 2006, FISH B-NOAA, V104, P550
   Cosimo SM, 2009, CARYOLOGIA, V62, P236
   Cozzolino S, 2003, MOL ECOL, V12, P2783, DOI 10.1046/j.1365-294X.2003.01958.x
   Dapporto L, 2010, J ZOOL SYST EVOL RES, V48, P229, DOI 10.1111/j.1439-0469.2009.00550.x
   Di Pietro R, 2007, FOLIA GEOBOT, V42, P289, DOI 10.1007/BF02806468
   DOLEZEL J, 1992, PHYSIOL PLANTARUM, V85, P625, DOI 10.1111/j.1399-3054.1992.tb04764.x
   Ehrendorfer F., 1984, J ZOOLOGICAL SYSTEMA, V22, P234
   Ehrich D, 2006, MOL ECOL NOTES, V6, P603, DOI 10.1111/j.1471-8286.2006.01380.x
   Excoffier L, 2005, EVOL BIOINFORM, V1, P47, DOI 10.1177/117693430500100003
   Fineschi S, 2002, FOREST ECOL MANAG, V156, P103, DOI 10.1016/S0378-1127(01)00637-5
   Fiorentino V, 2010, MOL PHYLOGENET EVOL, V55, P26, DOI 10.1016/j.ympev.2009.11.024
   Fiori A., 1924, NUOVA FLORA ANALIT 4, V1
   Flagel LE, 2008, AM J BOT, V95, P756, DOI 10.3732/ajb.0800049
   Frajman B, 2007, MOL PHYLOGENET EVOL, V43, P140, DOI 10.1016/j.ympev.2006.11.003
   Fu YX, 1997, GENETICS, V147, P915
   German DA, 2009, PLANT SYST EVOL, V283, P33, DOI 10.1007/s00606-009-0213-5
   Gomez A, 2007, PHYLOGEOGRAPHY OF SOUTHERN EUROPEAN REFUGIA, P155, DOI 10.1007/1-4020-4904-8_5
   Gomory D, 1999, J EVOLUTION BIOL, V12, P746, DOI 10.1046/j.1420-9101.1999.00076.x
   Grill A, 2009, MOL ECOL, V18, P2687, DOI 10.1111/j.1365-294X.2009.04215.x
   GUINOCHET M., 1982, FLORE FRANCE, V4
   Gurushidze M, 2010, TAXON, V59, P829, DOI 10.1002/tax.593012
   Hall T. A., 1999, NUCL ACIDS S SER, V41, P95
   Hartvig P., 2002, FLORA HELLENICA, V2, P199
   Hewitt GM, 2004, PHILOS T R SOC B, V359, P183, DOI 10.1098/rstb.2003.1388
   Hewitt GM, 1999, BIOL J LINN SOC, V68, P87, DOI 10.1111/j.1095-8312.1999.tb01160.x
   Hewitt GM, 1996, BIOL J LINN SOC, V58, P247, DOI 10.1111/j.1095-8312.1996.tb01434.x
   Hewitt Godfrey M, 2004, Front Zool, V1, P4
   Hudson R.R., 1990, Oxford Surveys in Evolutionary Biology, V7, P1
   Huelsenbeck JP, 1997, ANNU REV ECOL SYST, V28, P437, DOI 10.1146/annurev.ecolsys.28.1.437
   Huelsenbeck JP, 2001, BIOINFORMATICS, V17, P754, DOI 10.1093/bioinformatics/17.8.754
   Huson DH, 2006, MOL BIOL EVOL, V23, P254, DOI 10.1093/molbev/msj030
   Jordan A., 1868, BREVIARUM PLANTARUM
   Kerguelen M., 1993, INDEX SYNONYMIQUE FL
   Kieft B., 1978, TAXON, V27, P524
   Klecka W.R., 1980, DISCRIMINANT ANAL QU, VVolume 19
   KRZANOWSKI WJ, 1990, PRICIPLES MULTIVARIA
   Kucera J, 2010, TAXON, V59, P148, DOI 10.1002/tax.591015
   Kupfer Ph, 1974, BOISSIERA, V23, P1
   La Valva V., 1976, INFORM BOT ITALIANO, V8, P204
   Lihova J, 2007, ANN BOT-LONDON, V99, P1083, DOI 10.1093/aob/mcm056
   Lihova J, 2004, PLANT SYST EVOL, V245, P69, DOI 10.1007/s00606-003-0119-6
   Lucchese F., 2000, ANNALI MUSEI CIVICI, V14, P113
   Maddison WP, 1997, SYST BIOL, V46, P523, DOI 10.2307/2413694
   Magri D, 2006, NEW PHYTOL, V171, P199, DOI 10.1111/j.1469-8137.2006.01740.x
   Marchiori S., 2000, CAHIERS OPTIONS MEDI, V53, P67
   Marhold K, 2004, ANN BOT-LONDON, V93, P507, DOI 10.1093/aob/mch073
   Marhold K, 2011, REGNUM VEG, V153, P73
   Marhold K, 2011, TAXON, V60, P317, DOI 10.1002/tax.602001
   Medail F, 2009, J BIOGEOGR, V36, P1333, DOI 10.1111/j.1365-2699.2008.02051.x
   Mengoni A, 2003, NEW PHYTOL, V159, P691, DOI 10.1046/j.1469-8137.2003.00837.x
   Morgante Michele, 1998, P407
   Musacchio A, 2006, PLANT SYST EVOL, V262, P103, DOI 10.1007/s00606-006-0469-y
   Nei M, 1987, MOL EVOLUTIONARY GEN
   Otto F, 1990, Methods Cell Biol, V33, P105
   Palermo AM, 2010, PLANT BIOSYST, V144, P573, DOI 10.1080/11263501003672496
   Passalacqua N. G., 1998, BIOGEOGRAPHIA, V19, P105
   Passalacqua Nicodemo G., 1998, Webbia, V52, P213
   Pedrotti F., 1996, GIORN BOT ITAL, V130, P214
   Perny MN, 2005, BOT J LINN SOC, V148, P101, DOI 10.1111/j.1095-8339.2005.00389.x
   Peruzzi Lorenzo, 2005, Willdenowia, V35, P65, DOI 10.3372/wi.35.35104
   Petit RJ, 2003, SCIENCE, V300, P1563, DOI 10.1126/science.1083264
   Pfeifer M, 2009, J BIOGEOGR, V36, P2353, DOI 10.1111/j.1365-2699.2009.02168.x
   Pignatti S, 1982, FLORA ITALIA, V1
   POLATSCHEK A, 1983, PHYTON-ANN REI BOT A, V23, P127
   Posada D, 1998, BIOINFORMATICS, V14, P817, DOI 10.1093/bioinformatics/14.9.817
   Puntillo D, 2009, FOLIA GEOBOT, V44, P191, DOI 10.1007/s12224-009-9037-x
   Rouy G., 1895, FLORE FRANCE, V2
   Ruedi M, 2008, MOL ECOL, V17, P1801, DOI 10.1111/j.1365-294X.2008.03702.x
   Ruprecht F. J., 1869, FLORA CAUCASI, V15
   SAITOU N, 1987, MOL BIOL EVOL, V4, P406, DOI 10.1093/oxfordjournals.molbev.a040454
   SAS Institute, 2007, SAS ONLINEDOC VERS 9
   Saule M., 1991, GRANDE FLORE ILLUSTR
   Schluter PM, 2006, MOL ECOL NOTES, V6, P569, DOI 10.1111/j.1471-8286.2006.01225.x
   Schmitt T, 2007, FRONT ZOOL, V4, DOI 10.1186/1742-9994-4-11
   Schols P, 2002, GRANA, V41, P124, DOI 10.1080/001731302760156936
   Schonswetter P, 2007, MOL PHYLOGENET EVOL, V42, P92, DOI 10.1016/j.ympev.2006.06.016
   Shaw J, 2005, AM J BOT, V92, P142, DOI 10.3732/ajb.92.1.142
   Shaw J, 2007, AM J BOT, V94, P275, DOI 10.3732/ajb.94.3.275
   Simmons MP, 2000, SYST BIOL, V49, P369, DOI 10.1093/sysbio/49.2.369
   Spaniel S, 2011, PLANT SYST EVOL, V294, P1, DOI 10.1007/s00606-011-0438-y
   Suda J, 2006, CYTOM PART A, V69A, P273, DOI 10.1002/cyto.a.20253
   Swofford D.L., 2002, PAUP PHYLOGENETIC AN
   Taberlet P, 1998, MOL ECOL, V7, P453, DOI 10.1046/j.1365-294x.1998.00289.x
   TAJIMA F, 1993, MECHANISMS OF MOLECULAR EVOLUTION, P37
   TAJIMA F, 1989, GENETICS, V123, P585
   Tenore M., 1815, CATALOGUM PLANTARUM
   Tenore M., 1812, FLORA NAPOLITANA 3, V1
   Tenore M., 1830, FLORA NAPOLITANA, V4
   Thompson JD., 2005, PLANT EVOLUTION MEDI, DOI [10.1093/acprof:oso/9780198515340.001.0001, DOI 10.1093/ACPROF:OSO/9780198515340.001.0001]
   THORPE RS, 1976, BIOL REV, V51, P407
   Tornadore N, 2003, TAXON, V52, P577, DOI 10.2307/3647456
   Vega R, 2010, BIOL J LINN SOC, V100, P774, DOI 10.1111/j.1095-8312.2010.01454.x
   Vettori C, 2004, THEOR APPL GENET, V109, P1, DOI 10.1007/s00122-004-1609-9
   VOS P, 1995, NUCLEIC ACIDS RES, V23, P4407, DOI 10.1093/nar/23.21.4407
   Warwick SI, 2006, PLANT SYST EVOL, V259, P237, DOI 10.1007/s00606-006-0421-1
   Warwick SI, 2008, BOTANY, V86, P315, DOI 10.1139/B08-013
   Zangheri P, 1976, FLORA ITALICA, V1
   Zar JH, 2010, BIOSTAT ANAL, V5th
NR 125
TC 40
Z9 41
U1 0
U2 19
PU WILEY
PI HOBOKEN
PA 111 RIVER ST, HOBOKEN 07030-5774, NJ USA
SN 0002-9122
EI 1537-2197
J9 AM J BOT
JI Am. J. Bot.
PD NOV
PY 2011
VL 98
IS 11
BP 1887
EP 1904
DI 10.3732/ajb.1100147
PG 18
WC Plant Sciences
WE Science Citation Index Expanded (SCI-EXPANDED)
SC Plant Sciences
GA 844PU
UT WOS:000296760500025
PM 22052961
OA Bronze
DA 2023-07-11
ER

PT J
AU Abel, C
   Clauss, M
   Schaub, A
   Gershenzon, J
   Tholl, D
AF Abel, Christian
   Clauss, Maria
   Schaub, Andrea
   Gershenzon, Jonathan
   Tholl, Dorothea
TI Floral and insect-induced volatile formation in Arabidopsis lyrata ssp
   petraea, a perennial, outcrossing relative of A.thaliana
SO PLANTA
LA English
DT Article
DE Arabidopsis; Diurnal volatile emission; Herbivory; Terpenoid; Terpene
   synthase; Volatiles
ID POPULATION GENETIC-STRUCTURE; SCENT PRODUCTION; INDIRECT DEFENSE;
   EMISSION; SYNTHASE; BIOSYNTHESIS; IDENTIFICATION; VARIABILITY;
   RESPONSES; BRASSICACEAE
AB Volatile organic compounds have been reported to serve some important roles in plant communication with other organisms, but little is known about the biological functions of most of these substances. To gain insight into this problem, we have compared differences in floral and vegetative volatiles between two closely related plant species with different life histories. The self-pollinating annual, Arabidopsis thaliana, and its relative, the outcrossing perennial, Arabidopsis lyrata, have markedly divergent life cycles and breeding systems. We show that these differences are in part reflected in the formation of distinct volatile mixtures in flowers and foliage. Volatiles emitted from flowers of a German A. lyrata ssp. petraea population are dominated by benzenoid compounds in contrast to the previously described sesquiterpene-dominated emissions of A. thaliana flowers. Flowers of A. lyrata ssp. petraea release benzenoid volatiles in a diurnal rhythm with highest emission rates at midday coinciding with observed visitations of pollinating insects. Insect feeding on leaves of A. lyrata ssp. petraea causes a variable release of the volatiles methyl salicylate, C-11- and C-16-homoterpenes, nerolidol, plus the sesquiterpene (E)-beta-caryophyllene, which in A. thaliana is emitted exclusively from flowers. An insect-induced gene (AlCarS) with high sequence similarity to the florally expressed (E)-beta-caryophyllene synthase (AtTPS21) from A. thaliana was identified from individuals of a German A. lyrata ssp. petraea population. Recombinant AlCarS converts the sesquiterpene precursor, farnesyl diphosphate, into (E)-beta-caryophyllene with alpha-humulene and alpha-copaene as minor products indicating its close functional relationship to the A. thaliana AtTPS21. Differential regulation of these genes in flowers and foliage is consistent with the different functions of volatiles in the two Arabidopsis species.
C1 [Abel, Christian; Clauss, Maria; Gershenzon, Jonathan; Tholl, Dorothea] Max Planck Inst Chem Ecol, D-07745 Jena, Germany.
   [Schaub, Andrea] Ionicon Analyt GmbH, A-6020 Innsbruck, Austria.
C3 Max Planck Society
RP Tholl, D (通讯作者)，Virginia Polytech Inst & State Univ, 408 Latham Hall,AgQuad Lane, Blacksburg, VA 24061 USA.
EM tholl@vt.edu
RI Gershenzon, Jonathan/K-1331-2013
OI Gershenzon, Jonathan/0000-0002-1812-1551
FU Max-Planck-Gesellschaft; Virginia Tech; VOCBAS; ISONET
FX We are thankful to Heiko Vogel (Max Planck Institute for Chemical
   Ecology, Jena, Germany) for providing Plutella xylostella larvae. We
   thank Katrin Luck, Isabel Putsche, and Bettina Raguschke for excellent
   laboratory assistance and Andreas Weber for maintaining the plant
   cultures (all MPI for Chemical Ecology, Jena, Germany). We are grateful
   to Michael Reichelt (MPI for Chemical Ecology) and Wolfgang Weisser for
   helpful comments during preparation of the manuscript. Financial support
   was received from the Max-Planck-Gesellschaft (to C.A., M.C., D. T.,
   J.G.), from Virginia Tech (to D.T.) and from VOCBAS and ISONET to A. S.
CR ABBOTT RJ, 1989, HEREDITY, V62, P411, DOI 10.1038/hdy.1989.56
   Aubourg S, 2002, MOL GENET GENOMICS, V267, P730, DOI 10.1007/s00438-002-0709-y
   Blanc G, 2000, PLANT CELL, V12, P1093, DOI 10.1105/tpc.12.7.1093
   Blight MM, 1997, J CHEM ECOL, V23, P1715, DOI 10.1023/B:JOEC.0000006446.21160.c1
   Chen F, 2003, PLANT CELL, V15, P481, DOI 10.1105/tpc.007989
   Clauss MJ, 2006, J CHEM ECOL, V32, P2351, DOI 10.1007/s10886-006-9150-8
   Clauss MJ, 2006, MOL ECOL, V15, P2753, DOI 10.1111/j.1365-294X.2006.02973.x
   Clauss MJ, 2006, TRENDS PLANT SCI, V11, P449, DOI 10.1016/j.tplants.2006.07.005
   Davey MP, 2008, NEW PHYTOL, V177, P380, DOI 10.1111/j.1469-8137.2007.02282.x
   de Gouw J, 2003, INT J MASS SPECTROM, V223, P365, DOI 10.1016/S1387-3806(02)00926-0
   Degen T, 2004, PLANT PHYSIOL, V135, P1928, DOI 10.1104/pp.104.039891
   Dicke M, 2003, BASIC APPL ECOL, V4, P27, DOI 10.1078/1439-1791-00131
   DONATH J, 1995, PHYTOCHEMISTRY, V39, P785, DOI 10.1016/0031-9422(95)00082-I
   Dudareva N, 1998, PLANT PHYSIOL, V116, P599, DOI 10.1104/pp.116.2.599
   Dudareva N, 2000, PLANT CELL, V12, P949, DOI 10.1105/tpc.12.6.949
   Faldt J, 2003, PLANTA, V216, P745, DOI 10.1007/s00425-002-0924-0
   Gouinguene S, 2001, CHEMOECOLOGY, V11, P9, DOI 10.1007/PL00001832
   Herde M, 2008, PLANT CELL, V20, P1152, DOI 10.1105/tpc.106.049478
   Hoballah ME, 2005, PLANTA, V222, P141, DOI 10.1007/s00425-005-1506-8
   Hoffmann MH, 2003, MOL ECOL, V12, P1007, DOI 10.1046/j.1365-294X.2003.01791.x
   Iijima Y, 2004, PLANT PHYSIOL, V136, P3724, DOI 10.1104/pp.104.051318
   Jhumur US, 2008, J CHEM ECOL, V34, P14, DOI 10.1007/s10886-007-9392-0
   Jonsson M, 2005, ENTOMOL EXP APPL, V115, P363, DOI 10.1111/j.1570-7458.2005.00271.x
   Kessler A, 2001, SCIENCE, V291, P2141, DOI 10.1126/science.291.5511.2141
   Knudsen JT, 2006, BOT REV, V72, P1, DOI 10.1663/0006-8101(2006)72[1:DADOFS]2.0.CO;2
   Koch M, 2001, AM J BOT, V88, P534, DOI 10.2307/2657117
   Koch MA, 2000, MOL BIOL EVOL, V17, P1483, DOI 10.1093/oxfordjournals.molbev.a026248
   Kollner TG, 2008, PLANT CELL, V20, P482, DOI 10.1105/tpc.107.051672
   Kolosova N, 2001, PLANT CELL, V13, P2333, DOI 10.1105/tpc.13.10.2333
   KONIECZNY A, 1993, PLANT J, V4, P403, DOI 10.1046/j.1365-313X.1993.04020403.x
   Lindinger W, 1998, INT J MASS SPECTROM, V173, P191, DOI 10.1016/S0168-1176(97)00281-4
   LOUGHRIN JH, 1991, PHYSIOL PLANTARUM, V83, P492, DOI 10.1111/j.1399-3054.1991.tb00125.x
   Mant J, 2005, EVOLUTION, V59, P1449, DOI 10.1111/j.0014-3820.2005.tb01795.x
   MATILE P, 1988, PLANTA, V174, P242, DOI 10.1007/BF00394777
   Meagher RL, 2002, ENTOMOL EXP APPL, V103, P219, DOI 10.1046/j.1570-7458.2002.00977.x
   Nasrallah ME, 2000, J PLANT GROWTH REGUL, V19, P326, DOI 10.1007/s003440000034
   Omura H, 1999, J CHEM ECOL, V25, P1895, DOI 10.1023/A:1020990018111
   Peer WA, 2003, BIOCHEM SYST ECOL, V31, P1193, DOI 10.1016/S0305-1978(03)00068-1
   Pichersky E, 2002, CURR OPIN PLANT BIOL, V5, P237, DOI 10.1016/S1369-5266(02)00251-0
   Raguso RA, 2003, PHYTOCHEMISTRY, V63, P265, DOI 10.1016/S0031-9422(03)00113-4
   Raguso RA, 1998, OIKOS, V81, P238, DOI 10.2307/3547045
   Raguso RA, 1998, ENTOMOL EXP APPL, V86, P287, DOI 10.1023/A:1003151107426
   Raguso RA, 1998, MOL ECOL, V7, P1127, DOI 10.1046/j.1365-294x.1998.00426.x
   Rasmann S, 2005, NATURE, V434, P732, DOI 10.1038/nature03451
   Ratzka A, 2002, P NATL ACAD SCI USA, V99, P11223, DOI 10.1073/pnas.172112899
   Roeder S, 2007, PLANT MOL BIOL, V65, P107, DOI 10.1007/s11103-007-9202-7
   SNAPE JW, 1971, HEREDITY, V27, P299, DOI 10.1038/hdy.1971.91
   Tholl D, 2005, PLANT J, V42, P757, DOI 10.1111/j.1365-313X.2005.02417.x
   Thornburg RW, 2003, PLANT SYST EVOL, V238, P211, DOI 10.1007/s00606-003-0282-9
   TOLLSTEN L, 1993, NORD J BOT, V13, P607, DOI 10.1111/j.1756-1051.1993.tb00105.x
   Van Poecke RMP, 2001, J CHEM ECOL, V27, P1911, DOI 10.1023/A:1012213116515
   Verdonk JC, 2003, PHYTOCHEMISTRY, V62, P997, DOI 10.1016/S0031-9422(02)00707-0
   ZHANG ZY, 1993, ANAL CHEM, V65, P1843, DOI 10.1021/ac00062a008
NR 53
TC 40
Z9 41
U1 1
U2 26
PU SPRINGER
PI NEW YORK
PA ONE NEW YORK PLAZA, SUITE 4600, NEW YORK, NY, UNITED STATES
SN 0032-0935
EI 1432-2048
J9 PLANTA
JI Planta
PD JUN
PY 2009
VL 230
IS 1
BP 1
EP 11
DI 10.1007/s00425-009-0921-7
PG 11
WC Plant Sciences
WE Science Citation Index Expanded (SCI-EXPANDED)
SC Plant Sciences
GA 451RC
UT WOS:000266486600001
PM 19322583
OA hybrid, Green Published
DA 2023-07-11
ER

PT J
AU Redshaw, CH
   Wootton, VG
   Rowland, SJ
AF Redshaw, Clare H.
   Wootton, Victoria G.
   Rowland, Steven J.
TI Uptake of the pharmaceutical Fluoxetine Hydrochloride from growth medium
   by Brassicaceae
SO PHYTOCHEMISTRY
LA English
DT Article
DE Brassica oleracea var. botrytis (cauliflower); Brassicaceae Lepidium
   sativum (cress); Translocation; Tissue culture; SSRI; Fluoxetine
   hydrochloride; Bligh; Dyer; Lipid
ID SEWAGE-TREATMENT PLANTS; SULFADIMETHOXINE; FATE; ENVIRONMENT;
   VETERINARY; EXTRACTION; REMOVAL; SLUDGE; AGENTS; MANURE
AB Since the European Union banned disposal of sewage sludge (SS) at sea in 1998 the application rate of SS to land has risen significantly. Land application is thus possibly an important transport route for SS-associated organic chemicals, including pharmaceuticals, to soils and perhaps also to plants. The potential for the selective serotonin re-uptake inhibitor, Fluoxetine HCl, to undergo uptake into Brassicaceae tissues was therefore investigated in a tissue culture study under laboratory conditions for 12 weeks. From growth medium containing 280 ng Fluoxetine HCl mL(-1), translocation into Brassica oleracea var. botrytis (cauliflower) stems (5% mean uptake of applied burden; 0.49 mu g g wet weight(-1)) and leaves (3% mean uptake; 0.26 mu g g wet weight(-1)) was confirmed, but no evidence of uptake into the curd was found; other possible explanations of the observations are also discussed. Although the data for individual plants were highly variable, as was the recovery of spiked internal standard (deuterated Fluoxetine HCl), the results nonetheless suggest uptake of Fluoxetine may indeed be a potential transport route to plants. A similar study of uptake from soils rather than from an artificial medium should now be undertaken, with greater numbers of replicates and improved analytical methods. Such studies have already demonstrated uptake of some antibiotics from manured soils by a variety of plants including Brassicaceae, suggesting that the uptake mechanisms may be more general. (c) 2008 Elsevier Ltd. All rights reserved.
C1 [Redshaw, Clare H.; Rowland, Steven J.] Univ Plymouth, Sch Earth Ocean & Environm Sci, Petr & Environm Geochem Grp, Plymouth PL4 8AA, Devon, England.
   [Wootton, Victoria G.] Univ Plymouth, Sch Biol Sci, Terr Ecol Res Grp, Plymouth PL4 8AA, Devon, England.
   [Redshaw, Clare H.] Georgia Inst Technol, Sch Biol, Atlanta, GA 30332 USA.
C3 University of Plymouth; University of Plymouth; University System of
   Georgia; Georgia Institute of Technology
RP Rowland, SJ (通讯作者)，Univ Plymouth, Sch Earth Ocean & Environm Sci, Petr & Environm Geochem Grp, Drake Circus, Plymouth PL4 8AA, Devon, England.
EM s.rowland@plymouth.ac.uk
FU Biotechnology and Biological Sciences Research Council (BBSRC)
FX We thank the Biotechnology and Biological Sciences Research Council
   (BBSRC) for a Ph.D. studentship (CHR) and an anonymous pharmaceutical
   company for financial support. Helpful comments from the editor and two
   anonymous reviewers improved an earlier draft of the manuscript.
CR BAARDSETH P, 1978, FOOD CHEM, V3, P271, DOI 10.1016/0308-8146(78)90035-3
   BLIGH EG, 1959, CAN J BIOCHEM PHYS, V37, P911
   Boxall ABA, 2006, J AGR FOOD CHEM, V54, P2288, DOI 10.1021/jf053041t
   Brooks BW, 2003, TOXICOL LETT, V142, P169, DOI 10.1016/S0378-4274(03)00066-3
   Carballa M, 2004, WATER RES, V38, P2918, DOI 10.1016/j.watres.2004.03.029
   Collins C, 2006, ENVIRON SCI TECHNOL, V40, P45, DOI 10.1021/es0508166
   Daughton CG, 1999, ENVIRON HEALTH PERSP, V107, P907, DOI 10.2307/3434573
   Dolliver H, 2007, J ENVIRON QUAL, V36, P1224, DOI 10.2134/jeq2006.0266
   FONG PP, 2001, ACS SYM SER, V791, P264
   Golet EM, 2002, ANAL CHEM, V74, P5455, DOI 10.1021/ac025762m
   Halling-Sorensen B, 1998, CHEMOSPHERE, V36, P357, DOI 10.1016/S0045-6535(97)00354-8
   Heberer T, 2002, TOXICOL LETT, V131, P5, DOI 10.1016/S0378-4274(02)00041-3
   Heberer T., 1999, ACS SYM SER, V791, P70
   Jjemba PK, 2002, AGR ECOSYST ENVIRON, V93, P267, DOI 10.1016/S0167-8809(01)00350-4
   Johnson DJ, 2005, REGUL TOXICOL PHARM, V42, P313, DOI 10.1016/j.yrtph.2005.05.010
   Kinney CA, 2006, ENVIRON TOXICOL CHEM, V25, P317, DOI 10.1897/05-187R.1
   Kumar K, 2005, J ENVIRON QUAL, V34, P2082, DOI 10.2134/jeq2005.0026
   Lam MW, 2005, ENVIRON SCI TECHNOL, V39, P513, DOI 10.1021/es0494757
   Metcalfe CD, 2003, ENVIRON TOXICOL CHEM, V22, P2881, DOI 10.1897/02-627
   Migliore L, 1997, AGR ECOSYST ENVIRON, V65, P163, DOI 10.1016/S0167-8809(97)00062-5
   MIGLIORE L, 1995, AGR ECOSYST ENVIRON, V52, P103, DOI 10.1016/0167-8809(94)00549-T
   Migliore L, 1996, AGR ECOSYST ENVIRON, V60, P121, DOI 10.1016/S0167-8809(96)01090-0
   MURASHIGE T, 1962, PHYSIOL PLANTARUM, V15, P473, DOI 10.1111/j.1399-3054.1962.tb08052.x
   OConnor GA, 1996, SCI TOTAL ENVIRON, V185, P71, DOI 10.1016/0048-9697(95)05043-4
   REDSHAW C, 2008, THESIS U PLYMOUTH UK, P319
   ROYSE DJ, 1975, PHYTOPATHOLOGY, V65, P1319, DOI 10.1094/Phyto-65-1319
   Stackelberg PE, 2007, SCI TOTAL ENVIRON, V377, P255, DOI 10.1016/j.scitotenv.2007.01.095
   Ternes TA, 1998, WATER RES, V32, P3245, DOI 10.1016/S0043-1354(98)00099-2
   Vasskog T, 2006, J CHROMATOGR A, V1115, P187, DOI 10.1016/j.chroma.2006.02.091
   Webb SF, 2001, PHARMACEUTICALS IN THE ENVIRONMENT, P203
   Zebrowski W, 2004, CRIT REV ANAL CHEM, V34, P147, DOI 10.1080/10408340490888607
NR 31
TC 40
Z9 49
U1 0
U2 35
PU PERGAMON-ELSEVIER SCIENCE LTD
PI OXFORD
PA THE BOULEVARD, LANGFORD LANE, KIDLINGTON, OXFORD OX5 1GB, ENGLAND
SN 0031-9422
J9 PHYTOCHEMISTRY
JI Phytochemistry
PD OCT
PY 2008
VL 69
IS 13
BP 2510
EP 2516
DI 10.1016/j.phytochem.2008.06.018
PG 7
WC Biochemistry & Molecular Biology; Plant Sciences
WE Science Citation Index Expanded (SCI-EXPANDED)
SC Biochemistry & Molecular Biology; Plant Sciences
GA 374DX
UT WOS:000261024000011
PM 18723196
DA 2023-07-11
ER

PT J
AU Anderson, IA
   Busch, JW
AF Anderson, Ingrid A.
   Busch, Jeremiah W.
TI Relaxed pollinator-mediated selection weakens floral integration in
   self-compatible taxa of Leavenworthia (Brassicaceae)
SO AMERICAN JOURNAL OF BOTANY
LA English
DT Article
DE Brassicaceae; developmental constraints; flowers; Leavenworthia; mating
   system; phenotypic correlations; pollination
ID GEOGRAPHICALLY PERIPHERAL-POPULATIONS; CLARKIA-XANTIANA ONAGRACEAE;
   PHENOTYPIC SELECTION; MATING-SYSTEM; QUANTITATIVE GENETICS;
   CORRELATION-PLEIADES; PLATANTHERA-BIFOLIA; FLOWER ALLOMETRY;
   LIFE-HISTORY; WILD RADISH
AB Natural selection should favor the integration of floral traits that enhance pollen export and import in plant populations that rely upon pollinators. If this is true, then phenotypic correlations between floral traits should weaken in self-fertilizing groups that do not require pollinator visitation to produce seed. We tested this hypothesis in Leavenworthia, a plant genus in which there have been multiple independent losses of the sporophytic self-incompatibility system found throughout the Brassicaceae. In particular, we conducted phylogenetically independent contrasts of floral trait correlations between two pairs of self-incompatible (SI) and self-compatible (SC) sister taxa. In support of the hypothesis that pollinator-mediated selection integrates floral traits, we found that both SC Leavenworthia taxa have weaker overall floral correlations in comparison to sister taxa that rely upon pollinators. The two independently derived SC Leavenworthia flowers have significantly weaker stamen-petal or pistil-petal correlations, respectively, whereas the stamen-pistil correlation remains constant. These patterns suggest that relaxation of pollinator-mediated selection weakens the integration of traits associated with pollen export and import. The retention of high stamen-pistil correlations in the SC taxa of Leavenworthia further implies that the integration of these traits is either constrained or maintained by selection favoring the successful transfer of pollen within flowers to secure self-pollination.
C1 Indiana Univ, Dept Biol, Bloomington, IN 47405 USA.
C3 Indiana University System; Indiana University Bloomington
RP Anderson, IA (通讯作者)，Indiana Univ, Dept Biol, 1001 E 3rd St, Bloomington, IN 47405 USA.
EM inanders@indiana.edu
RI Busch, Jeremiah/B-6113-2008; Busch, Jeremiah W/D-9259-2013
OI Anderson, Ingrid/0000-0003-0621-2410
CR Andersson S, 2005, AM J BOT, V92, P279, DOI 10.3732/ajb.92.2.279
   [Anonymous], 1986, INTRO QUANTITATIVE G
   [Anonymous], 2012, BIOMETRY
   Armbruster WS, 1999, AM J BOT, V86, P39, DOI 10.2307/2656953
   ARMBRUSTER WS, 1991, EVOLUTION, V45, P1229, DOI 10.1111/j.1558-5646.1991.tb04389.x
   Armbruster WS, 1996, J EVOLUTION BIOL, V9, P261, DOI 10.1046/j.1420-9101.1996.9030261.x
   Armbruster WS, 2004, PHENOTYPIC INTEGRATION: STUDYING THE ECOLOGY AND EVOLUTION OF COMPLEX PHENOTYPES, P23
   Armbruster WS, 2002, AM J BOT, V89, P37, DOI 10.3732/ajb.89.1.37
   ARNOLD SJ, 1992, AM NAT, V140, pS85, DOI 10.1086/285398
   Ashman TL, 2004, P ROY SOC B-BIOL SCI, V271, P553, DOI 10.1098/rspb.2003.2642
   Baldwin J. T., 1945, BULL TORREY BOT CLUB, V72, P367, DOI 10.2307/2481536
   Barrett SCH, 2002, NAT REV GENET, V3, P274, DOI 10.1038/nrg776
   BASKIN JM, 1995, B TORREY BOT CLUB, V122, P226, DOI 10.2307/2996087
   BATEMAN A. J., 1955, HEREDITY, V9, P53, DOI 10.1038/hdy.1955.2
   Beck JB, 2006, SYST BOT, V31, P151, DOI 10.1600/036364406775971732
   BERG RL, 1960, EVOLUTION, V14, P171, DOI 10.2307/2405824
   BERG RL, 1959, AM NAT, V93, P103, DOI 10.1086/282061
   Busch JW, 2005, AM J BOT, V92, P1503, DOI 10.3732/ajb.92.9.1503
   Busch JW, 2005, HEREDITY, V94, P159, DOI 10.1038/sj.hdy.6800584
   CHARLESWORTH D, 1995, EVOLUTION, V49, P911, DOI 10.1111/j.1558-5646.1995.tb02326.x
   CHEVERUD JM, 1984, J THEOR BIOL, V110, P155, DOI 10.1016/S0022-5193(84)80050-8
   CONNER J, 1993, EVOLUTION, V47, P704, DOI 10.1111/j.1558-5646.1993.tb02128.x
   Conner JK, 2002, NATURE, V420, P407, DOI 10.1038/nature01105
   CONNER JK, 1995, AM J BOT, V82, P1399, DOI 10.2307/2445866
   Cresswell JE, 2000, ECOLOGY, V81, P3244, DOI 10.1890/0012-9658(2000)081[3244:MOFAIF]2.0.CO;2
   Cresswell JE, 1998, ANN BOT-LONDON, V81, P463, DOI 10.1006/anbo.1998.0594
   Delph LF, 2004, EVOL DEV, V6, P438, DOI 10.1111/j.1525-142X.2004.04052.x
   DIGGLE PK, 1992, ECOLOGY AND EVOLUTION OF PLANT REPRODUCTION, P326
   Dorken ME, 2004, P ROY SOC B-BIOL SCI, V271, P2375, DOI 10.1098/rspb.2004.2875
   FENSTER CB, 1995, HEREDITY, V74, P258, DOI 10.1038/hdy.1995.39
   Gomez JM, 2000, J EVOLUTION BIOL, V13, P689, DOI 10.1046/j.1420-9101.2000.00196.x
   Herrera CM, 2001, J EVOLUTION BIOL, V14, P574, DOI 10.1046/j.1420-9101.2001.00314.x
   Herrera CM, 2002, J EVOLUTION BIOL, V15, P108, DOI 10.1046/j.1420-9101.2002.00365.x
   Herrera J, 2001, ANN BOT-LONDON, V88, P1027, DOI 10.1006/anbo.2001.1541
   HILL JP, 1992, J EVOLUTION BIOL, V5, P559, DOI 10.1046/j.1420-9101.1992.5040559.x
   JAIN SK, 1976, ANNU REV ECOL SYST, V7, P469, DOI 10.1146/annurev.es.07.110176.002345
   Kudoh H, 2001, J TROP ECOL, V17, P719, DOI 10.1017/S0266467401001535
   LLOYD DAVID G., 1965, CONTRIB GRAY HERB HARVARD UNIV, V195, P3
   LLOYD DG, 1992, INT J PLANT SCI, V153, P370, DOI 10.1086/297041
   LLOYD DG, 1967, GENETICA, V38, P227
   Maad J, 2004, J EVOLUTION BIOL, V17, P642, DOI 10.1111/j.1420-9101.2004.00703.x
   Maad J, 2000, EVOLUTION, V54, P112, DOI 10.1111/j.0014-3820.2000.tb00012.x
   Mazer SJ, 2004, AM J BOT, V91, P2041, DOI 10.3732/ajb.91.12.2041
   Mazer SJ, 1998, EVOL ECOL, V12, P403, DOI 10.1023/A:1006568704381
   Mazer SJ, 1996, J EVOLUTION BIOL, V9, P993, DOI 10.1046/j.1420-9101.1996.9060993.x
   Medel R, 2003, ECOLOGY, V84, P1721, DOI 10.1890/01-0688
   Moran MD, 2003, OIKOS, V100, P403, DOI 10.1034/j.1600-0706.2003.12010.x
   MORGAN MT, 1992, AM NAT, V139, P1022, DOI 10.1086/285371
   Morgan MT, 2001, EVOLUTION, V55, P272, DOI 10.1111/j.0014-3820.2001.tb01292.x
   Olson E., 1958, MORPHOLOGICAL INTEGR
   ORNDUFF R, 1969, Taxon, V18, P121, DOI 10.2307/1218671
   Pigluicci M., 2004, PHENOTYPIC INTEGRATI
   RICE WR, 1989, EVOLUTION, V43, P223, DOI 10.1111/j.1558-5646.1989.tb04220.x
   Roff DA, 1996, EVOLUTION, V50, P1392, DOI [10.2307/2410877, 10.1111/j.1558-5646.1996.tb03913.x]
   ROLLINS RC, 1963, CONTRIBUTIONS GRAY H, V192, P3
   Runions CJ, 2000, AM J BOT, V87, P1439, DOI 10.2307/2656870
   SOKAL RR, 1980, SYST ZOOL, V29, P50, DOI 10.2307/2412626
   STANTON M, 1994, J EVOLUTION BIOL, V7, P271, DOI 10.1046/j.1420-9101.1994.7030271.x
   Thompson FL, 1998, CAN J BOT, V76, P818, DOI 10.1139/cjb-76-5-818
   Ushimaru A, 2003, EVOL ECOL RES, V5, P615
   Ushimaru A, 2002, EVOL ECOL RES, V4, P1217
   Ushimaru A, 2001, INT J PLANT SCI, V162, P1307, DOI 10.1086/322944
   Waitt DE, 1998, HEREDITY, V80, P310, DOI 10.1046/j.1365-2540.1998.00298.x
   WYATT R, 1988, PLANT EVOLUTIONARY B, P109
   Yang CF, 2004, PLANT SYST EVOL, V247, P177, DOI 10.1007/s00606-004-0165-8
NR 65
TC 40
Z9 41
U1 0
U2 17
PU WILEY
PI HOBOKEN
PA 111 RIVER ST, HOBOKEN 07030-5774, NJ USA
SN 0002-9122
EI 1537-2197
J9 AM J BOT
JI Am. J. Bot.
PD JUN
PY 2006
VL 93
IS 6
BP 860
EP 867
DI 10.3732/ajb.93.6.860
PG 8
WC Plant Sciences
WE Science Citation Index Expanded (SCI-EXPANDED)
SC Plant Sciences
GA 048IU
UT WOS:000237941600007
PM 21642148
OA Bronze
DA 2023-07-11
ER

PT J
AU Taylor, SI
   Macnair, MR
AF Taylor, SI
   Macnair, MR
TI Within and between population variation for zinc and nickel accumulation
   in two species of Thlaspi (Brassicaceae)
SO NEW PHYTOLOGIST
LA English
DT Article
DE genetic variation; hyperaccumulation; nickel (Ni); serpentine; Thlaspi;
   zinc (Zn)
ID NONMETALLICOLOUS POPULATIONS; METAL HYPERACCUMULATION;
   ARABIDOPSIS-HALLERI; CAERULESCENS; TOLERANCE; PLANTS; ACCESSIONS;
   CHARACTERS; HERBIVORY; SOILS
AB In this study, the differences in zinc ( Zn) and nickel ( Ni) hyperaccumulation were investigated between three populations of Thlaspi pindicum together with genetic variation within populations of T. pindicum and Thlaspi alpinum var. sylvium, both serpentine endemics.
   Three experiments were conducted under standard conditions in hydroponic assay. Each experiment contained three treatments of metal: 100 mu M Zn, 100 mu M Ni, and combined 100/100 mu M Zn/Ni. Genetic variation within populations was determined using maternal families.
   No genetic variation within populations was found for either Zn or Ni hyperaccumulation for both T. pindicum and T. alpinum var. sylvium, but differences were observed for both Zn and Ni hyperaccumulation between populations of T. pindicum. In combined Zn/Ni treatments, Zn inhibited Ni translocation in both species, which is unexpected considering that these species are serpentine endemics and well known Ni hyperaccumulators.
   The lack of genetic variation for metal hyperaccumulation is possibly due to inbreeding. Since Zn hyperaccumulation is not manifested in the field, inadvertent uptake of Zn is a plausible hypothesis for its preferential uptake.
C1 Univ Exeter, Sch Biosci, Hatherly Labs, Exeter EX4 4PS, Devon, England.
C3 University of Exeter
RP Taylor, SI (通讯作者)，Univ Exeter, Sch Biosci, Hatherly Labs, Prince Wales Rd, Exeter EX4 4PS, Devon, England.
EM S.I.Taylor@exeter.ac.uk
CR [Anonymous], 1987, SERPENTINE ITS VEGET
   Assuncao AGL, 2003, NEW PHYTOL, V159, P411, DOI 10.1046/j.1469-8137.2003.00819.x
   Assuncao AGL, 2001, PLANT CELL ENVIRON, V24, P217, DOI 10.1111/j.1365-3040.2001.00666.x
   Assuncao AGL, 2003, NEW PHYTOL, V159, P351, DOI 10.1046/j.1469-8137.2003.00820.x
   ASSUNCAO AGL, 2003, THESIS VRIJE U AMSTE
   BAKER AJM, 1994, NEW PHYTOL, V127, P61, DOI 10.1111/j.1469-8137.1994.tb04259.x
   BAKER AJM, 1981, J PLANT NUTR, V3, P643, DOI 10.1080/01904168109362867
   Bert V, 2000, NEW PHYTOL, V146, P225, DOI 10.1046/j.1469-8137.2000.00634.x
   Boyd RS, 1998, AM J BOT, V85, P259, DOI 10.2307/2446314
   Brooks R. R., 1998, PLANTS THAT HYPERACC
   CHANEY RL, 1987, J PLANT NUTR, V10, P963, DOI 10.1080/01904168709363626
   Dubois S, 2003, NEW PHYTOL, V157, P633, DOI 10.1046/j.1469-8137.2003.00684.x
   Escarre J, 2000, NEW PHYTOL, V149, P61
   Huitson SB, 2003, NEW PHYTOL, V159, P453, DOI 10.1046/j.1469-8137.2003.00783.x
   Koch M, 2001, PLANT SYST EVOL, V227, P209, DOI 10.1007/s006060170049
   Kramer U, 1996, NATURE, V379, P635, DOI 10.1038/379635a0
   Kramer U, 1997, PLANT PHYSIOL, V115, P1641, DOI 10.1104/pp.115.4.1641
   KRUCKEBERG AR, 1967, BRITTONIA, V19, P133, DOI 10.2307/2805271
   Lasat MM, 1998, PLANT PHYSIOL, V118, P875, DOI 10.1104/pp.118.3.875
   Lombi E, 2000, NEW PHYTOL, V145, P11, DOI 10.1046/j.1469-8137.2000.00560.x
   Macnair MR, 2002, NEW PHYTOL, V155, P59, DOI 10.1046/j.1469-8137.2002.00445.x
   Macnair MR, 2003, ADV BOT RES, V40, P63, DOI 10.1016/S0065-2296(05)40002-6
   Meerts P, 1997, PLANT ECOL, V133, P221, DOI 10.1023/A:1009717619579
   MEYER F K, 1973, Feddes Repertorium, V84, P449
   *MIN INC, 1993, MIN REF MAN
   Mummenhoff K, 1997, BOT J LINN SOC, V125, P183, DOI 10.1006/bojl.1997.0116
   Peer WA, 2003, NEW PHYTOL, V159, P421, DOI 10.1046/j.1469-8137.2003.00822.x
   Persans MW, 2000, BIOTECHNOL GENET ENG, V17, P389, DOI 10.1080/02648725.2000.10647999
   Pollard AJ, 1996, NEW PHYTOL, V132, P113, DOI 10.1111/j.1469-8137.1996.tb04515.x
   Pollard AJ, 1997, NEW PHYTOL, V135, P655, DOI 10.1046/j.1469-8137.1997.00689.x
   Pollard AJ, 2002, CRIT REV PLANT SCI, V21, P539, DOI 10.1080/0735-260291044359
   Reeves R. D., 1992, P253
   REEVES RD, 1983, J GEOCHEM EXPLOR, V18, P275, DOI 10.1016/0375-6742(83)90073-0
   Roosens N, 2003, PLANT CELL ENVIRON, V26, P1657, DOI 10.1046/j.1365-3040.2003.01084.x
   Salt DE, 1998, ANNU REV PLANT PHYS, V49, P643, DOI 10.1146/annurev.arplant.49.1.643
   Taylor SI, 2002, NEW PHYTOL, V155, P437, DOI 10.1046/j.1469-8137.2002.00478.x
   Tutin TG, 1993, FLORA EUROPAEA, V1
   VERGER JP, 1992, VEGETATION ULTRAMAPH, P279
NR 38
TC 40
Z9 43
U1 2
U2 15
PU WILEY
PI HOBOKEN
PA 111 RIVER ST, HOBOKEN 07030-5774, NJ USA
SN 0028-646X
EI 1469-8137
J9 NEW PHYTOL
JI New Phytol.
PY 2006
VL 169
IS 3
BP 505
EP 513
DI 10.1111/j.1469-8137.2005.01625.x
PG 9
WC Plant Sciences
WE Science Citation Index Expanded (SCI-EXPANDED)
SC Plant Sciences
GA 001HR
UT WOS:000234524700008
PM 16411953
DA 2023-07-11
ER

PT J
AU Molitor, M
   Dechamps, C
   Gruber, W
   Meerts, P
AF Molitor, M
   Dechamps, C
   Gruber, W
   Meerts, P
TI Thlaspi caerulescens on nonmetalliferous soil in Luxembourg: ecological
   niche and genetic variation in mineral element composition
SO NEW PHYTOLOGIST
LA English
DT Article
DE cadmium (Cd); ecological niche; genetic variation; hyperaccumulation;
   nickel (Ni); phytoremediation; Thlaspi caerulescens; zinc (Zn)
ID NONMETALLICOLOUS POPULATIONS; METAL HYPERACCUMULATION; CADMIUM
   ACCUMULATION; WESTERN-EUROPE; ZINC; TOLERANCE; BRASSICACEAE; ALPESTRE;
   SYSTEMS; PLANTS
AB Forty-seven populations of Thlaspi caerulescens in Luxembourg were characterised for population size, soil mineral element composition and other habitat characteristics. Foliar concentrations of eight elements were assessed in 15 populations in the field and in eight populations cultivated in zinc (Zn)-cadmium (Cd)-nickel (Ni)-enriched soil.
   T. caerulescens favoured stony soil developed on steep, south-facing Emsian shale outcrops. All soil samples were nonmetalliferous. Soil pH ranged from 4.2 to 6.9. Field-growing plants had very high concentrations of heavy metals in the leaves (Zn, 3000-13 000 mg kg(-1); Cd, 11-44 mg kg(-1); Ni, 38-473 mg kg(-1)). Positive soil-plant correlations existed for Zn and Mn.
   In cultivation, significant genetic variation was found for biomass and six of eight mineral elements. For Cd and Zn, variation range among 48 half-sib families was two-fold (Cd, 183-334 mg kg(-1); Zn, 8030-16 295 mg kg(-1)). Most of the variation occurred among populations, consistent with the selfing mating system of those populations. There was a tight Zn-Cd genetic correlation (r = +0.83, P < 0.0001).
   The significance of the results to the conservation of T. caerulescens in Luxembourg is briefly discussed.
C1 Free Univ Brussels, Lab Genet & Ecol Vegetales Jardin Massart, B-1160 Brussels, Belgium.
C3 Universite Libre de Bruxelles; Vrije Universiteit Brussel
RP Meerts, P (通讯作者)，Free Univ Brussels, Lab Genet & Ecol Vegetales Jardin Massart, Chaussee de Wavre 1850, B-1160 Brussels, Belgium.
EM pmeerts@ulb.ac.be
CR [Anonymous], 1988, COMP PLANT ECOLOGY
   [Anonymous], 1988, VEGETATION ECOLOGY C
   Assuncao AGL, 2003, NEW PHYTOL, V159, P411, DOI 10.1046/j.1469-8137.2003.00819.x
   Assuncao AGL, 2001, PLANT CELL ENVIRON, V24, P217, DOI 10.1111/j.1365-3040.2001.00666.x
   Assuncao AGL, 2003, NEW PHYTOL, V159, P351, DOI 10.1046/j.1469-8137.2003.00820.x
   ASSUNCAO AGL, 2003, THESIS FREE U AMSTER
   BAKER AJM, 1994, NEW PHYTOL, V127, P61, DOI 10.1111/j.1469-8137.1994.tb04259.x
   Boyd R. S., 1993, VEGETATION ULTRAMAFI, P279
   Cobbett C, 2003, NEW PHYTOL, V159, P289, DOI 10.1046/j.1469-8137.2003.00832.x
   Cottenie A., 1982, CHEM ANAL PLANTS SOI
   DELECOUR F, 1980, MANUEL DESCRIPTION S
   Dubois S, 2003, NEW PHYTOL, V157, P633, DOI 10.1046/j.1469-8137.2003.00684.x
   Escarre J, 2000, NEW PHYTOL, V145, P429, DOI 10.1046/j.1469-8137.2000.00599.x
   Frerot H, 2003, NEW PHYTOL, V157, P643, DOI 10.1046/j.1469-8137.2003.00701.x
   GARCIAGONZALEZ A, 1989, VEGETATIO, V84, P87, DOI 10.1007/BF00036509
   INGROUILLE MJ, 1986, NEW PHYTOL, V102, P219, DOI 10.1111/j.1469-8137.1986.tb00812.x
   Koch M, 1998, BIOCHEM SYST ECOL, V26, P823, DOI 10.1016/S0305-1978(98)00057-X
   Lahr E, 1950, SIECLE OBSERVATIONS
   Lambinon J., 1992, NOUVELLE FLORE BELGI
   LLOYDTHOMAS DH, 1995, THESIS U SHEFFIELD U
   Lombi E, 2000, NEW PHYTOL, V145, P11, DOI 10.1046/j.1469-8137.2000.00560.x
   LUCIUS M, 1949, CARTE GEOLOGIQUE GRA
   Macnair MR, 2003, ADV BOT RES, V40, P63, DOI 10.1016/S0065-2296(05)40002-6
   Meerts P, 2003, PLANT SOIL, V249, P1, DOI 10.1023/A:1022510130148
   Meerts P, 1997, PLANT ECOL, V133, P221, DOI 10.1023/A:1009717619579
   OBERDORFER E, 1983, SUDDEUTSCHE PFLANZ 3
   Pollard AJ, 1996, NEW PHYTOL, V132, P113, DOI 10.1111/j.1469-8137.1996.tb04515.x
   Pollard AJ, 2002, CRIT REV PLANT SCI, V21, P539, DOI 10.1080/0735-260291044359
   REEVES RD, 1983, J GEOCHEM EXPLOR, V18, P275, DOI 10.1016/0375-6742(83)90073-0
   Reeves RD, 2001, INT J PHYTOREMEDIAT, V3, P145, DOI 10.1080/15226510108500054
   Reichling L., 1968, B SOC ROY BOT BELG, V101, P53
   Rileys R, 1956, NEW PHYTOL, V55, P319, DOI DOI 10.1111/J.1469-8137.1956.TB05291.X
   Robbe G, 1993, GROUPEMENTS VEGETAUX
   Roosens N, 2003, PLANT CELL ENVIRON, V26, P1657, DOI 10.1046/j.1365-3040.2003.01084.x
   ROTHMALER W, 1990, EXCURSIONSFLORA KRIT, V4
   *STATSOFT INC, 2003, STAT DAT AN SOFTW VE
   VANROMPAEY E, 1979, ATALS FLOR BELGE LUX
   Whiting SN, 2001, PLANT SOIL, V236, P11, DOI 10.1023/A:1011950210261
NR 38
TC 40
Z9 43
U1 1
U2 14
PU WILEY
PI HOBOKEN
PA 111 RIVER ST, HOBOKEN 07030-5774, NJ USA
SN 0028-646X
EI 1469-8137
J9 NEW PHYTOL
JI New Phytol.
PD FEB
PY 2005
VL 165
IS 2
BP 503
EP 512
DI 10.1111/j.1469-8137.2004.01240.x
PG 10
WC Plant Sciences
WE Science Citation Index Expanded (SCI-EXPANDED)
SC Plant Sciences
GA 889DM
UT WOS:000226423700017
PM 15720661
DA 2023-07-11
ER

PT J
AU Al-Shehbaz, IA
AF Al-Shehbaz, IA
TI Transfer of most North American species of Arabis to Boechera
   (Brassicaceae)
SO NOVON
LA English
DT Article
DE Arabidopsis; Arabis; Boechera; Brassicaceae; Pennellia; Turritis
ID MOLECULAR SYSTEMATICS; ARABIDOPSIS; EVOLUTION; GENERA; LOCI; DNA
AB Based on extensive molecular, cytological, and morphological studies, most of the North American species of Arabis (Brassicaceae) are recognized herein as members of the genus Boechera. Morphological differences between the two genera are discussed, and species formerly placed in Arabis and not included here in Boechera are assigned to other genera. Thirty-two new combinations in Boechera are proposed: B. bodiensis (Rollins) Al-Shehbaz, B. breweri (S. Watson) AlShehbaz, B. canadensis (L.) Al-Shehbaz, B. constancei (Rollins) Al-Shehbaz, B. cusickii (S. Watson) Al-Shehbaz, B. dispar (M. E. Jones) Al-Shehbaz, B. falcifructa (Rollins) Al-Shehbaz, B. fruticosa (A. Nelson) Al-Shehbaz, B. glaucovalvula (M. E. Jones) Al-Shehbaz, B. hastatula (Greene) Al-Shehbaz, B. hirshbergiae (S. Boyd) Al-Shehbaz, B. hoffmanii (Munz) Al-Shehbaz, B. inyoensis (Rollins) Al-Shehbaz, B. johnstonii (Munz) Al-Shehbaz, B. koehleri (T. J. Howell) Al-Shehbaz, B. laevigata (Muhlen-berg ex Willdenow) Al-Shehbaz, B. missouriensis (Greene) Al-Shehbaz, B. ophira (Rollins) Al-Shehbaz, B. parishii (S. Watson) Al-Shehbaz, B. patens (Sullivant) Al-Shehbaz, B. perstellata (E. Braun) AlShehbaz, B. pinzlae (Rollins) Al-Shehbaz, B. platysperma (A. Gray) Al-Shehbaz, B. pygmaea (Rollins) Al-Shehbaz, B. rectissima (Greene) Al-Shehbaz, B. repanda (S. Watson) Al-Shehbaz, B. rigidissima (Rollins) Al-Shehbaz, B. rollei (Rollins) Al-Shehbaz, B. shortii (Fernald) Al-Shehbaz, B. stricter (Graham) Al-Shehbaz, B. subpinnatifida (S. Watson) Al-Shehbaz, and B. tiehmii (Rollins) AlShehbaz. Three recently described species, Arabis calderi G. A. Mulligan, A. murrayi G. A. Mulligan, and B. glareosa Dorn, are reduced to synonymy of B. divaricarpa (A. Nelson) A Love & D. Love, B. lyallii, and B. gunnisoniana (Rollins) W A. Weber, respectively.
C1 Missouri Bot Garden, St Louis, MO 63166 USA.
C3 Missouri Botanical Gardens
RP Al-Shehbaz, IA (通讯作者)，Missouri Bot Garden, Pob 299, St Louis, MO 63166 USA.
EM ihsan.al-shehbaz@mobot.org
CR ALSHEHBAZ IA, 1988, J ARNOLD ARBORETUM, V69, P85, DOI 10.5962/bhl.part.2391
   [Anonymous], FLORA CHINA
   [Anonymous], 1753, SPECIES PLANTARUM
   [Anonymous], ARABIDOPSIS BOOK
   Appel O, 2003, FA GE VAS P, V5, P75
   Bailey CD, 2002, SYST BOT, V27, P318
   BERKUTENKO A N, 1984, Botanicheskii Zhurnal (St. Petersburg), V69, P75
   BERKUTENKO A N, 1976, Botanicheskii Zhurnal (St. Petersburg), V61, P1595
   Bocher, 1951, BIOL SKRIFTER, V6, P1
   BOCHER TW, 1969, BOT TIDSSKR, V64, P141
   BOCHER TW, 1947, HEREDITAS, V33, P573
   BOCHER TYGE W., 1966, BIOL SKR KGL DAN VIDENSK SELSK, V14, P1
   BOCHER TYGE W., 1954, SVENSK BOT TIDSKR, V48, P31
   BURDET H M, 1967, Candollea, V22, P107
   BUSCH NA, 1939, ARABIS, V8, P172
   Cafferty S, 2002, TAXON, V51, P529, DOI 10.2307/1554869
   Cullen J., 1965, FLORA TURKEY E AEGEA, V1, P429
   Dorn RD, 2003, BRITTONIA, V55, P1, DOI 10.1663/0007-196X(2003)055[0001:ANSOBB]2.0.CO;2
   FUENTESSORIANO S, 2002, THESIS U MISSOURI ST
   Galloway GL, 1998, MOL BIOL EVOL, V15, P1312, DOI 10.1093/oxfordjournals.molbev.a025859
   GRAY A., 1864, P AM ACAD ARTS SCI, V6, P182
   Gray A, 1865, P AM ACAD ARTS SCI, V6, P519
   Greuter W., 1984, WILLDENOWIA, V13, P277
   Hayek A, 1911, BEIH BOT CENTRALBL, V27, P127
   HEDGE IC, 1968, FLORA IRANICA, V57, P193
   Heenan PB, 2002, NEW ZEAL J BOT, V40, P543
   HOPKINS M., 1937, RHODORA, V39, P63
   JOHNSON TF, 1970, THESIS U WASHINGTON
   JONES BMG, 1993, FL EUROPEA, V1, P359
   Koch M, 1999, PLANT BIOLOGY, V1, P529, DOI 10.1055/s-2007-978548
   Koch M, 2001, AM J BOT, V88, P534, DOI 10.2307/2657117
   Koch MA, 2003, MOL BIOL EVOL, V20, P338, DOI 10.1093/molbev/msg046
   Koch MA, 2000, MOL BIOL EVOL, V17, P1483, DOI 10.1093/oxfordjournals.molbev.a026248
   LOVE A, 1982, Taxon, V31, P119
   LOVE A, 1975, BOT NOTISER, V128, P497
   MAASSOUMI AAR, 1980, THESIS STRASBOURG FR
   Meikle R. D., 1977, FLORA CYPRUS
   Miyashita NT, 1998, MOL BIOL EVOL, V15, P1420, DOI 10.1093/oxfordjournals.molbev.a025870
   Mulligan GA, 2002, CAN FIELD NAT, V116, P611
   Mulligan GA, 1995, RHODORA, V97, P109
   MULLIGAN GERALD A., 1964, CAN J BOT, V42, P1509, DOI 10.1139/b64-149
   Nelson A, 1900, BOT GAZ, V30, P189, DOI 10.1086/328033
   O'Kane SL, 2003, ANN MO BOT GARD, V90, P603, DOI 10.2307/3298545
   OKane SL, 1997, NOVON, V7, P323, DOI 10.2307/3391949
   PACKER J. G., 1964, CANADIAN JOUR BOT, V42, P473, DOI 10.1139/b64-047
   POLATSCHEK ADOLF, 1966, OSTERR BOT Z, V113, P1, DOI 10.1007/BF01373246
   Price RA, 2001, NOVON, V11, P337, DOI 10.2307/3393042
   ROLLINS R. C., 1977, CONTR GRAY HERB, V207, P101
   Rollins R.C., 1993, CRUCIFERAE CONTINENT
   ROLLINS RC, 1983, AM J BOT, V70, P625, DOI 10.2307/2443174
   ROLLINS RC, 1993, HARVARD PAP BOT, V4, P43
   Rollins RC, 1971, CONTR GRAY HERB, V201, P117
   Rollins Reed C., 1941, RHODORA, V43, P289
   ROY BA, 1995, AM J BOT, V82, P869, DOI 10.2307/2445973
   SCHULTZEMOTEL W, 1986, ILLUSTRIERTE FLORA M, V4, P73
   Schulz OE, 1936, NATURLICHEN PFLANZ B, V17B, P227
   TITZ W, 1967, BER DEUT BOT GES, V49, P474
   Torrey J., 1838, FLORA N AM, V1, P328
   VANLOON JC, 1971, ACTA BOT NEERL, V20, P157, DOI 10.1111/j.1438-8677.1971.tb00695.x
   VOROBIK LA, 1985, THESIS U OREGON
   Watson S., 1885, P AM ACAD ARTS SCI, V20, P324, DOI DOI 10.2307/25138775
   Watson S, 1871, US GEOLOGICAL EXPLOR, V5
   WATSON S., 1875, P AM AC ARTS, V11, P105
   Watson S., 1887, P AM ACAD ARTS SCI, V22, P396, DOI DOI 10.2307/25129875
   WEBER W A, 1989, Phytologia, V67, P425
   Weber W. A, 1982, PHYTOLOGIA, V51, P369, DOI DOI 10.5962/BHL.PART.13622
   WEBER WA, 1996, PHYTOLOGIA, V79, P65
   WELSH SL, 1986, GREAT BASIN NAT, V46, P261
NR 68
TC 40
Z9 52
U1 1
U2 21
PU MISSOURI BOTANICAL GARDEN
PI ST LOUIS
PA 2345 TOWER GROVE AVENUE, ST LOUIS, MO 63110 USA
SN 1055-3177
J9 NOVON
JI Novon
PD WIN
PY 2003
VL 13
IS 4
BP 381
EP 391
DI 10.2307/3393366
PG 11
WC Plant Sciences
WE Science Citation Index Expanded (SCI-EXPANDED)
SC Plant Sciences
GA 753BU
UT WOS:000187212500002
OA Green Submitted
DA 2023-07-11
ER

PT J
AU Lihova, J
   Tribsch, A
   Marhold, K
AF Lihova, J
   Tribsch, A
   Marhold, K
TI The Cardamine pratensis (Brassicaceae) group in the Iberian Peninsula:
   taxonomy, polyploidy and distribution
SO TAXON
LA English
DT Article
DE AFLPs; Cardamine castellana; Cardamine crassifolia; chromosome numbers;
   morphometrics; Portugal; Spain
ID GROUP CRUCIFERAE; AFLP; CARPATHIANS
AB The Cardamine pratensis group is a taxonomically critical species complex with pronounced karyological and morphological variation. In the present study, representatives from the Iberian Peninsula have been investigated using karyological, morphometric and molecular (amplified fragment length polymorphism) analyses. As a result of this combined approach, three species are recognized in the area studied: C. pratensis s.str., C. crass folia, and a herein newly described species, C. castellana. For C. pratensis s.str., consistent with the pattern known from other European regions, wide variation in chromosome numbers is revealed, consisting of diploid to heptaploid populations in northern and central parts of the Peninsula. Little morphological and genetic differentiation accompanies these cytotypes. Re-evaluation of populations up to now ascribed to C. crass folia reveal two separate taxa: (1) populations from the Eastern Pyrenees, representing typical C. crassifolia, and (2) those from central Iberian mountains treated as C. castellana. These two diploid taxa differ in several quantitative morphological characters, as well as in morphology of rhizome and basal parts of stem, and they are also distinct in AFLP markers, indicating strong genetic differentiation.
C1 Slovak Acad Sci, Inst Bot, SK-84523 Bratislava, Slovakia.
   Univ Vienna, Inst Bot, Dept Higher Plant Systemat & Evolut, A-1030 Vienna, Austria.
   Charles Univ Prague, Dept Bot, CZ-12801 Prague 2, Czech Republic.
C3 Slovak Academy of Sciences; University of Vienna; Charles University
   Prague
RP Lihova, J (通讯作者)，Slovak Acad Sci, Inst Bot, Dubravska Cesta 14, SK-84523 Bratislava, Slovakia.
EM judita.lihova@savba.sk; andreas.tribsch@univie.ac.at;
   karol.marhold@savba.sk
RI Tribsch, Andreas/AAF-7296-2020; Zozomova-Lihova, Judita/P-3151-2019;
   Marhold, Karol/B-4699-2011; Zozomova-Lihova, Judita/B-5011-2011
OI Zozomova-Lihova, Judita/0000-0002-8950-6643; Marhold,
   Karol/0000-0002-7658-0844; Zozomova-Lihova, Judita/0000-0002-8950-6643;
   Tribsch, Andreas/0000-0002-5081-1675
CR BERNARD A, 1974, CR ACAD SCI D NAT, V279, P259
   Bolos O., 1990, FLORA PAISOS CATALAN, V2
   Comes HP, 1998, TRENDS PLANT SCI, V3, P432, DOI 10.1016/S1360-1385(98)01327-2
   DALE A, 1974, Watsonia, V10, P1
   DELANGHE JE, 1976, GORTERIA, V8, P47
   Doyle JJ, 1987, PHYTOCHEMICAL B BOT, V19, P11
   EVERITT B, 1986, CLUSTER ANAL
   Franzke A, 2000, PLANT SYST EVOL, V224, P213, DOI 10.1007/BF00986344
   GUINOCHET M, 1946, CR HEBD ACAD SCI, V222, P1131
   Hedren M, 2001, AM J BOT, V88, P1868, DOI 10.2307/3558363
   HUSSEIN F., 1955, WATSONIA, V3, P170
   Jalas J, 1994, ATLAS FLORAE EUROPAE
   JONES BMG, 1993, FLORA EUROPAEA, V1, P346
   KLECKA WR, 1980, SAGE U PAPERS SERIES, V19
   KRZANOWSKI WJ, 1990, PRINCIPLES MULTIVARI
   Landolt E., 1984, DISS BOT, V72, P481
   Lawrence W. J. C., 1931, GENETICA, V13, P183, DOI [10.1007/BF01725043, DOI 10.1007/BF01725043]
   Lihova J, 2000, TAXON, V49, P747, DOI 10.2307/1223975
   LIHOVA J, UNPUB PL SYST EVOL
   LIHOVA J, IN PRESS PHYTON HORN, V43
   LIHOVA J, UNPUB AM J BOT
   LIPPERT W, 1988, Berichte der Bayerischen Botanischen Gesellschaft zur Erforschung der Heimischen Flora, V59, P13
   LOVKVIST BORJE, 1956, SYMBOLAE BOT UPSALIENSIS, V14, P1
   MARHOLD K, 1994, PHYTON-ANN REI BOT A, V34, P19
   MARHOLD K, 1994, FOLIA GEOBOT PHYTOTX, V29, P335, DOI 10.1007/BF02882912
   Marhold K, 1999, ANN BOT FENN, V36, P171
   Marhold K, 1996, PLANT SYST EVOL, V200, P141, DOI 10.1007/BF00984932
   Marhold K, 2002, BOT J LINN SOC, V139, P275, DOI 10.1046/j.1095-8339.2002.00066.x
   MARHOLD K, 1992, BOT J LINN SOC, V110, P121, DOI 10.1111/j.1095-8339.1992.tb00286.x
   MARHOLD K, 1999, FL AUSTR NOVIT, V6, P1
   MONTSERRAT-RECODER P, 1967, Boletin de la Real Sociedad Espanola de Historia Natural Seccion Biologica, V65, P111
   NEI M, 1979, P NATL ACAD SCI USA, V76, P5269, DOI 10.1073/pnas.76.10.5269
   Podani J, 2001, SYN TAX 2000 COMPUTE
   POURRET PA, 1788, MEM ACAD SCI TOULOUS, V3, P310
   QUEIROS M, 1973, Boletim da Sociedade Broteriana, V47, P315
   Rico E., 1993, FLORA IBERICA, V4, P119
   SANZ GM, 1994, FONTQUERIA, V40, P126
   *SAS I, 2000, SAS ONL DOC VERS 8
   SCHNEIDER, 2000, ARLEQUIN VERS 2 000
   SCHONSWETTER P, IN PRESS BIOL J LINN, V79
   SCHULZ OE, 1903, BOT JB SYST, V32, P281
   SENNEN F, 1929, MONDE PL, V30, P7
   SENNEN F, 1917, TREB I CATALANA HIST, V3, P70
   Sneath P.H.A., 1973, NUMERICAL TAXONOMY P
   TOMSOVIC P, 1986, FOLIA GEOBOT PHYTOTX, V21, P429, DOI 10.1007/BF02853252
   Tribsch A, 2002, AM J BOT, V89, P2024, DOI 10.3732/ajb.89.12.2024
   Urbanska-Worytkiewicz K, 1974, BER GEOBOT I ETH STI, V42, P42
   VANDEPEER Y, 1994, COMPUT APPL BIOSCI, V10, P569
   VOS P, 1995, NUCLEIC ACIDS RES, V23, P4407, DOI 10.1093/nar/23.21.4407
   VYVEY R, 1984, B SOC ROY BOT BELG, V117, P341
   Zhang LB, 2001, AM J BOT, V88, P2331, DOI 10.2307/3558393
NR 51
TC 40
Z9 41
U1 0
U2 5
PU WILEY
PI HOBOKEN
PA 111 RIVER ST, HOBOKEN 07030-5774, NJ USA
SN 0040-0262
EI 1996-8175
J9 TAXON
JI Taxon
PD NOV
PY 2003
VL 52
IS 4
BP 783
EP 802
DI 10.2307/3647352
PG 20
WC Plant Sciences; Evolutionary Biology
WE Science Citation Index Expanded (SCI-EXPANDED)
SC Plant Sciences; Evolutionary Biology
GA 754XA
UT WOS:000187357400013
DA 2023-07-11
ER

PT J
AU Pigliucci, M
   Kolodynska, A
AF Pigliucci, M
   Kolodynska, A
TI Phenotypic plasticity and integration in response to flooded conditions
   in natural accessions of Arabidopsis thaliana (L.) Heynh (Brassicaceae)
SO ANNALS OF BOTANY
LA English
DT Article
DE Arabidopsis; flooding; phenotypic plasticity; phenotypic integration;
   selection
ID VARIANCE-COVARIANCE MATRICES; PLANT PHYSIOLOGICAL TRAITS; REACTION
   NORMS; DIFFERING SELECTION; EVOLUTION; STRESS; SIZE; GENETICS; WATER;
   SOIL
AB Flood response is a crucial component of the life strategy of many plants, but it is seldom studied in non-flooded tolerant species, even though they may be subjected to stressful environmental conditions. Phenotypic plasticity in reaction to environmental stress affects the whole plant phenotype and can alter the character correlations that constitute the phenotypic architecture of the individual, yet few studies have investigated the lability of phenotypic integration to water regime. Moreover, little has been done to date to quantify the sort of selective pressures that different components of a plant's phenotype may be experiencing under contrasting water regimes. Genetic differentiation and phenotypic plasticity at the single-trait and multivariate levels were investigated in 47 accessions of the weedy plant Arabidopsis thaliana, and the relationship of plastic characters to reproductive fitness was quantified. Results indicate that these plants tend to be highly genetically differentiated for all traits, in agreement with predictions made on the basis of environmental variation and mating system. Varied patterns of apparent selection under flooded and non-flooded conditions were also uncovered, suggesting trade-offs in allocation between roots and above-ground biomass, as well as between leaves and reproductive structures. While the major components of the plants' multivariate phenotypic architecture were not significantly affected by environmental changes, many of the details were different under flooded and non-flooded conditions. (C) 2002 Annals of Botany Company.
C1 Univ Tennessee, Dept Bot, Knoxville, TN 37996 USA.
   Univ Tennessee, Dept Ecol & Evolutionary Biol, Knoxville, TN 37996 USA.
C3 University of Tennessee System; University of Tennessee Knoxville;
   University of Tennessee System; University of Tennessee Knoxville
RP Pigliucci, M (通讯作者)，Univ Tennessee, Dept Bot, Knoxville, TN 37996 USA.
EM pigliucci@utk.edu
CR ABBOTT R J, 1987, Arabidopsis Information Service, P85
   Anderson PH, 2001, J PLANT PHYSIOL, V158, P227, DOI 10.1078/0176-1617-00267
   [Anonymous], 1995, BIOMETRY PRINCIPLES
   [Anonymous], CAUSE CORRELATION BI
   Armbruster WS, 1996, J EVOLUTION BIOL, V9, P261, DOI 10.1046/j.1420-9101.1996.9030261.x
   ARMSTRONG W, 1994, ACTA BOT NEERL, V43, P307
   ARNOLD SJ, 1984, EVOLUTION, V38, P720, DOI 10.1111/j.1558-5646.1984.tb00345.x
   Arnold SJ, 1999, EVOLUTION, V53, P1516, DOI 10.1111/j.1558-5646.1999.tb05415.x
   Barrilleaux TC, 2000, AM J BOT, V87, P1099, DOI 10.2307/2656646
   BARUCH Z, 1995, INT J PLANT SCI, V156, P514, DOI 10.1086/297274
   BERG RL, 1960, EVOLUTION, V14, P171, DOI 10.2307/2405824
   Blom CWPM, 1996, TRENDS ECOL EVOL, V11, P290, DOI 10.1016/0169-5347(96)10034-3
   Bradshaw A., 1972, EVOL BIOL, V5, P25, DOI DOI 10.1007/978-1-4757-0256-9_2
   CLAUSEN J, 1960, P NATL ACAD SCI USA, V46, P494, DOI 10.1073/pnas.46.4.494
   CLAUSS MJ, 1994, J ECOL, V82, P447, DOI 10.2307/2261254
   Connolly BH, 1998, TOP GERIATR REHABIL, V13, P1
   CONVEY LJ, 1997, P NATL ACAD SCI USA, V94, P10209
   Coupland G, 1997, PLANT CELL ENVIRON, V20, P785, DOI 10.1046/j.1365-3040.1997.d01-114.x
   COWLEY DE, 1992, EVOLUTION, V46, P1965, DOI 10.1111/j.1558-5646.1992.tb01184.x
   Dudley SA, 1996, EVOLUTION, V50, P92, DOI [10.2307/2410783, 10.1111/j.1558-5646.1996.tb04475.x]
   Dudley SA, 1996, EVOLUTION, V50, P103, DOI 10.1111/j.1558-5646.1996.tb04476.x
   Ellis MH, 1999, PLANT PHYSIOL, V119, P57, DOI 10.1104/pp.119.1.57
   Galen C, 2000, AM NAT, V156, P72, DOI 10.1086/303373
   Grichko VP, 2001, PLANT PHYSIOL BIOCH, V39, P1, DOI 10.1016/S0981-9428(00)01213-4
   LAMBERS H, 1992, ADV ECOL RES, V23, P187, DOI 10.1016/S0065-2504(08)60148-8
   LANDE R, 1979, EVOLUTION, V33, P234, DOI [10.1111/j.1558-5646.1979.tb04678.x, 10.2307/2407380]
   Li B, 1998, OECOLOGIA, V115, P293, DOI 10.1007/s004420050519
   Mauricio R, 1997, EVOLUTION, V51, P1435, DOI 10.1111/j.1558-5646.1997.tb01467.x
   Mauseth JD, 1998, AM J BOT, V85, P209, DOI 10.2307/2446308
   MEINKE DW, 1994, ARABIDOPSIS, P1049
   Meyer SE, 1999, OECOLOGIA, V120, P35, DOI 10.1007/s004420050830
   MEYEROWITZ EM, 1989, CELL, V56, P263, DOI 10.1016/0092-8674(89)90900-8
   Moog PR, 1998, PLANTA, V207, P189, DOI 10.1007/s004250050472
   Phillips PC, 1999, EVOLUTION, V53, P1506, DOI [10.2307/2640896, 10.1111/j.1558-5646.1999.tb05414.x]
   PIGLIUCCI M, 1995, FUNCT ECOL, V9, P537, DOI 10.2307/2390020
   Pigliucci M, 1997, ACTA BIOTHEOR, V45, P143, DOI 10.1023/A:1000338223164
   Pigliucci M, 1998, TRENDS PLANT SCI, V3, P485, DOI 10.1016/S1360-1385(98)01343-0
   PIGLIUCCI M, 1995, J EVOLUTION BIOL, V8, P421, DOI 10.1046/j.1420-9101.1995.8040421.x
   Pigliucci M., 2001, SYN ECO EVO
   Podbielkowski Z., 1992, PRZYSTOSOWANIA ROSLI
   RICE WR, 1989, EVOLUTION, V43, P223, DOI 10.1111/j.1558-5646.1989.tb04220.x
   Roff D, 2000, HEREDITY, V84, P135, DOI 10.1046/j.1365-2540.2000.00695.x
   Roff DA, 1999, J EVOLUTION BIOL, V12, P361, DOI 10.1046/j.1420-9101.1999.00036.x
   RUBIO G, 1995, OECOLOGIA, V102, P102, DOI 10.1007/BF00333316
   Schlichting Carl D., 1998
   SCHLICHTING CD, 1986, BIOL J LINN SOC, V29, P37, DOI 10.1111/j.1095-8312.1986.tb01769.x
   SCHLICHTING CD, 1989, BIOSCIENCE, V39, P460, DOI 10.2307/1311138
   Schmalhausen II., 1949, FACTORS EVOLUTION TH
   SHAW RG, 1992, EVOLUTION, V46, P1967, DOI 10.1111/j.1558-5646.1992.tb01185.x
   SMOUSE PE, 1986, SYST ZOOL, V35, P627, DOI 10.2307/2413122
   *SPSS INC, 2000, SYSTAT 10 0 WIND
   Steppan SJ, 1997, EVOLUTION, V51, P571, DOI 10.1111/j.1558-5646.1997.tb02444.x
   TURELLI M, 1988, EVOLUTION, V42, P1342, DOI [10.2307/2409017, 10.1111/j.1558-5646.1988.tb04193.x]
   Visser EJW, 1996, ACTA BOT NEERL, V45, P17
   Waldmann P, 2000, J EVOLUTION BIOL, V13, P826
   Youssef T, 1996, AUST J BOT, V44, P297, DOI 10.1071/BT9960297
   Zhang J, 2000, MOL BREEDING, V6, P135, DOI 10.1023/A:1009694029297
NR 57
TC 40
Z9 45
U1 1
U2 33
PU OXFORD UNIV PRESS
PI OXFORD
PA GREAT CLARENDON ST, OXFORD OX2 6DP, ENGLAND
SN 0305-7364
EI 1095-8290
J9 ANN BOT-LONDON
JI Ann. Bot.
PD AUG
PY 2002
VL 90
IS 2
BP 199
EP 207
DI 10.1093/aob/mcf164
PG 9
WC Plant Sciences
WE Science Citation Index Expanded (SCI-EXPANDED)
SC Plant Sciences
GA 582BT
UT WOS:000177330400005
PM 12197517
OA Bronze, Green Published
DA 2023-07-11
ER

PT J
AU Bleeker, W
   Weber-Sparenberg, C
   Hurka, H
AF Bleeker, W
   Weber-Sparenberg, C
   Hurka, H
TI Chloroplast DNA variation and biogeography in the genus Rorippa Scop.
   (Brassicaceae)
SO PLANT BIOLOGY
LA English
DT Article
DE evolution; disjunction; long-distance dispersal; phylogeography;
   phylogeny.
ID MOLECULAR SYSTEMATICS; NEW-ZEALAND; EVOLUTION; CRUCIFERAE; CONSEQUENCES;
   PHYLOGENY; CARDAMINE
AB Phylogenetic relationships and biogeography of 25 Rorippa species were studied using sequences of two non-coding regions of chloroplast DNA (trnL intron, trnL/F spacer). Our results indicate a close relationship between European (R. islondica ssp. islandica, R. pyrenaica) and North American (R. curvipes, R. sinuata) mountain species. The polyploid European lowland species R. amphibia, R. palustris and R. sylvestris are much younger than the mountain species and have their closest relatives in western Asia and Siberia. Different colonization routes of the southern hemisphere are discussed for Rorippa. Australasia was colonized at least twice, most likely via the Malayan route. A molecular clock approach dates the first colonization to the end of Pliocene or early Pleistocene. R. gigantea reached Australia later in the Pleistocene. Our data provide evidence for an amphitropical disjunction between the South American (R. philippiana) and North American (R. curvisiliqua) species. Long-distance dispersal via migrating birds is the most likely explanation for this intercontinental disjunction. Two of the analysed African species (R. nudiuscula, R. madagascariensis) have their closest relative (R. austriaca) in eastern Europe and western Asia. The lack of sequence divergence among these species indicates a colonization event probably not earlier than 100 000 years ago.
C1 Univ Osnabruck, Dept Systemat Bot, Fachbereich Biol Chem, Arbeitsgrp Spezielle Bot, D-49076 Osnabruck, Germany.
C3 University Osnabruck
RP Bleeker, W (通讯作者)，Univ Osnabruck, Dept Systemat Bot, Fachbereich Biol Chem, Arbeitsgrp Spezielle Bot, Barbarastr 11, D-49076 Osnabruck, Germany.
EM bleeker@biologie.uni-osnabrueck.de
RI Bleeker, Walter/A-7984-2008
CR Al-Shehbaz IA, 2000, NOVON, V10, P334, DOI 10.2307/3392978
   Al-Shehbaz IA, 1998, NOVON, V8, P124, DOI 10.2307/3391978
   ALSHEHBAZ IA, 1988, J ARNOLD ARBORETUM, V69, P193, DOI 10.5962/bhl.part.2392
   ALSHEHBAZ IA, 1984, J ARNOLD ARBORETUM, V65, P343
   Anchev ME, 1999, FOLIA GEOBOT, V34, P261, DOI 10.1007/BF02913400
   Bleeker W, 1999, FOLIA GEOBOT, V34, P421, DOI 10.1007/BF02914920
   Bleeker W, 2001, MOL ECOL, V10, P2013, DOI 10.1046/j.1365-294X.2001.01341.x
   CARLQUIST S, 1983, DISPERSAL DISTRIBUTI, V7, P37
   Comes HP, 1998, TRENDS PLANT SCI, V3, P432, DOI 10.1016/S1360-1385(98)01327-2
   Crisp M, 1999, FLORA AUSTR, V1, P321
   Doyle JJ, 1987, PHYTOCHEMICAL B BOT, V19, P11
   Dynesius M, 2000, P NATL ACAD SCI USA, V97, P9115, DOI 10.1073/pnas.97.16.9115
   FELSENSTEIN J, 1985, EVOLUTION, V39, P783, DOI 10.1111/j.1558-5646.1985.tb00420.x
   Franzke A, 2000, PLANT SYST EVOL, V224, P213, DOI 10.1007/BF00986344
   Franzke A, 1998, FOLIA GEOBOT, V33, P225, DOI 10.1007/BF03216204
   GARNOCKJONES PJ, 1978, NEW ZEAL J BOT, V16, P119, DOI 10.1080/0028825X.1978.10429664
   Gibbs A.J., 1986, P289
   HARRIS SA, 1991, TAXON, V40, P393, DOI 10.2307/1223218
   Hedberg O, 1986, HIGH ALTITUDE TROPIC, P443
   Hedge I. C., 1976, The biology and chemistry of the Cruciferae., P1
   HOLMGREN PK, 1990, REGNUM VEG, V1, P120
   JONSELL B, 1974, Svensk Botanisk Tidskrift, V68, P377
   JONSELL B, 1973, Svensk Botanisk Tidskrift, V67, P281
   JONSELL B, 1968, SYMB BOT UPSAL, V19, P9
   JONSELL B, 1975, BOT NOTISER, V128, P20
   Jukes T.H., 1969, MAMMALIAN PROTEIN ME, V3, P121, DOI [10.1016/B978-1-4832-3211-9.50009-7, DOI 10.1016/B978-1-4832-3211-9.50009-7]
   Koch M, 1998, CAN J BOT, V76, P382, DOI 10.1139/b98-006
   Koch M, 2001, AM J BOT, V88, P534, DOI 10.2307/2657117
   Koch MA, 2000, MOL BIOL EVOL, V17, P1483, DOI 10.1093/oxfordjournals.molbev.a026248
   LES DH, 1994, AQUAT BOT, V49, P149, DOI 10.1016/0304-3770(94)90035-3
   Mai HD., 1995, TERTIARE VEGETATIONS
   MARTINEZLABORDE JB, 1983, PARODIANA, V2, P67
   MARTINEZLABORDE JB, 1985, PARODIANA, V3, P269
   Mitchell AD, 2000, SYST BOT, V25, P98, DOI 10.2307/2666676
   MUMMENHOFF K, 1992, PLANT SYST EVOL, V183, P99, DOI 10.1007/BF00937738
   Mummenhoff K, 2001, AM J BOT, V88, P2051, DOI 10.2307/3558431
   PLANTHOLT U, 1995, THESIS U OSNABRUCK
   RAVEN P H, 1973, New Zealand Journal of Botany, V11, P177
   Sang T, 1997, AM J BOT, V84, P1120, DOI 10.2307/2446155
   SCHULZ OE, 1936, NATURL PFLANZ, V2, pB17
   STUCKEY R L, 1972, SIDA Contributions to Botany, V4, P279
   Sweeney PW, 2000, SYST BOT, V25, P468, DOI 10.2307/2666690
   SWOFFORD DL, 2001, PAUP PHYLOGENETIC US
   TABERLET P, 1991, PLANT MOL BIOL, V17, P1105, DOI 10.1007/BF00037152
   Vijverberg K, 1999, AM J BOT, V86, P1448, DOI 10.2307/2656926
NR 45
TC 40
Z9 42
U1 0
U2 20
PU WILEY
PI HOBOKEN
PA 111 RIVER ST, HOBOKEN 07030-5774, NJ USA
SN 1435-8603
EI 1438-8677
J9 PLANT BIOLOGY
JI Plant Biol.
PD JAN
PY 2002
VL 4
IS 1
BP 104
EP 111
DI 10.1055/s-2002-20442
PG 8
WC Plant Sciences
WE Science Citation Index Expanded (SCI-EXPANDED)
SC Plant Sciences
GA 530UQ
UT WOS:000174377700015
DA 2023-07-11
ER

PT J
AU Tremetsberger, K
   Konig, C
   Samuel, R
   Pinsker, W
   Stuessy, TF
AF Tremetsberger, K
   Konig, C
   Samuel, R
   Pinsker, W
   Stuessy, TF
TI Infraspecific genetic variation in Biscutella laevigata (Brassicaceae):
   new focus on Irene Manton's hypothesis
SO PLANT SYSTEMATICS AND EVOLUTION
LA English
DT Article
DE Biscutella laevigata; allozyme diversity; autopolyploidy; relics;
   systematics
ID POPULATIONS; GALIUM
AB Genetic variation in 42 Populations throughout the range of Biscutella laevigata L. (Brassicaceae), it morphologically variable central European species, has been investigated by enzyme electrophoresis with three loci (Amy1, Amy2, and Gpi2). Genetic identities and the Fitch-Margoliash tree suggest differentiation into four regional groups: 1) a northwestern diploid group (northern France and northern Germany), 2) a northeastern diploid group (southern Germany, Upper Austria, northern Lower Austria, Poland, and Romania), 3) a central diploid group in southern Lower Austria corresponding to subspecies austriaca, and 4) a southern tetraploid group in Alpine areas of France, Germany, Switzerland, Austria, Italy, and Slovenia corresponding to subspecies laevigata. Geographically isolated diploid relic populations that are genetically depauperate are found in the NW and NE diploid groups. On the other hand, the diploid relic Subspecies austriaca from the NE Prealps and Alps is highly variable. Subspecies laevigata appears to be a genetical autotetraploid with multiple origins, involving several diploid progenitors (the NW diploids, Subspecies austriaca and B. prealpina).
C1 Univ Vienna, Dept Higher Plant Systemat & Evolut, Inst Bot, A-1030 Vienna, Austria.
   Univ Vienna, Inst Med Biol, A-1090 Vienna, Austria.
C3 University of Vienna; University of Vienna
RP Tremetsberger, K (通讯作者)，Univ Vienna, Dept Higher Plant Systemat & Evolut, Inst Bot, Rennweg 14, A-1030 Vienna, Austria.
OI Tremetsberger, Karin/0000-0003-1601-7387
CR ACQUAAH G, 1992, PRACTICAL PROTEIN EL
   [Anonymous], 1950, VARIATION EVOLUTION
   BRESINSKY A, 1970, Berichte der Bayerischen Botanischen Gesellschaft zur Erforschung der Heimischen Flora, V42, P101
   DANNEMANN A, 2000, DISS BOT, V330
   DAVIS BJ, 1964, ANN NY ACAD SCI, V121, P404, DOI 10.1111/j.1749-6632.1964.tb14213.x
   DELAY J, 1974, THESIS LILLE
   DELAY J, 1971, OROPHYTES INF ANN CA, V5, P17
   DORNER MM, 1985, UNTERSUCHUNGEN KENNT
   Ehrendorfer F, 1996, PLANT SYST EVOL, V202, P121, DOI 10.1007/BF00985821
   FAVARGER C, 1971, C FLOR VEG CHAIN APL, P139
   FELSENSTEIN J, 1995, PHYLIP VERSION 3 5C
   FITCH WM, 1967, SCIENCE, V155, P279, DOI 10.1126/science.155.3760.279
   GASGRAIN P, 1999, R PACKAGE MULTIVARIA
   GASSER M, 1988, BER GEOBOT I ETH, V54, P61
   GASSER M, 1986, VEROFF GEOBOT I ETH
   Guinea E., 1993, FLORA EUROPAEA, V1, P393
   HARRIS H, 1976, HDB ENZYME ELECTROPH
   HESS HR, 1970, FLORA SCHWEIZ ANGREN, V2
   Jackel A., 1996, SPECIES SURVIVAL FRA, P194
   JALAS J, 1996, ATLAS FLORAE EUROP 2
   KONIG C, 1994, BIOSYSTEMATICS ECOLO, V6
   KONIG C, 1998, AM J BOT, V85, P140
   Machatschki-Laurich B., 1926, BOT ARCH, V13, P1
   MANTON I., 1934, ZEITSCHR INDUKT ABSTAMM U VERERBUNGSL, V67, P41, DOI 10.1007/BF01744017
   Manton I, 1937, ANN BOT-LONDON, V1, P439, DOI 10.1093/oxfordjournals.aob.a083479
   Merxmuller H., 1952, JB VER SCHUTZE ALPEN, V17, P96
   Merxmuller H., 1954, JB VEREINS SCHUTZE A, V19, P97
   Merxmuller H, 1953, JB VEREINS SCHUTZE A, V18, P135
   MITTON JB, 1977, THEOR APPL GENET, V51, P5, DOI 10.1007/BF00306055
   MOLLER-SCHNEIDER P, 1986, VEROFF GEOBOT, P85
   Nei M., 1973, Genetic structure of populations. Proceedings of a conference sponsored by the University of Hawaii, 1973., P45
   NEI M, 1973, P NATL ACAD SCI USA, V70, P3321, DOI 10.1073/pnas.70.12.3321
   Nei M., 1987, MOL EVOLUTIONARY GEN, DOI 10.7312/nei-92038
   NIKLFELD H., 1972, JB VER SCHUTZE ALPEN, V37, P42
   OLOWOKUDEJO JD, 1984, PLANT SYST EVOL, V145, P291, DOI 10.1007/BF00983955
   OLOWOKUDEJO JD, 1980, THESIS U READING
   POULIK MD, 1957, NATURE, V180, P1477, DOI 10.1038/1801477a0
   RAFFAELLI M, 1987, Webbia, V41, P27
   RAFFAELLI M, 1986, Webbia, V39, P409
   Raffaelli Mauro, 1997, Webbia, V52, P87
   SAMUEL R, 1990, HEREDITY, V65, P369, DOI 10.1038/hdy.1990.106
   Stehlik Ivana, 2001, Bauhinia, V15, P69
   WRIGHT S, 1965, EVOLUTION, V19, P395, DOI 10.2307/2406450
   WRIGHT S, 1951, ANN EUGENIC, V15, P323
NR 44
TC 40
Z9 45
U1 0
U2 14
PU SPRINGER-VERLAG WIEN
PI VIENNA
PA SACHSENPLATZ 4-6, PO BOX 89, A-1201 VIENNA, AUSTRIA
SN 0378-2697
J9 PLANT SYST EVOL
JI Plant Syst. Evol.
PY 2002
VL 233
IS 3-4
BP 163
EP 181
DI 10.1007/s00606-002-0189-x
PG 19
WC Plant Sciences; Evolutionary Biology
WE Science Citation Index Expanded (SCI-EXPANDED)
SC Plant Sciences; Evolutionary Biology
GA 614MD
UT WOS:000179193100002
DA 2023-07-11
ER

PT J
AU Di Gioia, F
   Petropoulos, SA
   Ozores-Hampton, M
   Morgan, K
   Rosskopf, EN
AF Di Gioia, Francesco
   Petropoulos, Spyridon A.
   Ozores-Hampton, Monica
   Morgan, Kelly
   Rosskopf, Erin N.
TI Zinc and Iron Agronomic Biofortification of Brassicaceae Microgreens
SO AGRONOMY-BASEL
LA English
DT Article
DE biofortification; Brassica; essential micronutrients; microgreens;
   nutrients deficiency; nutrition security; hidden hunger; anemia
ID MINERAL-COMPOSITION; USE EFFICIENCY; ESSENTIAL OIL; FOOD SOURCES;
   NUTRITION; NITROGEN; QUALITY; YIELD; RICE; BIOAVAILABILITY
AB Insufficient or suboptimal dietary intake of iron (Fe) and zinc (Zn) represent a latent health issue affecting a large proportion of the global population, particularly among young children and women living in poor regions at high risk of malnutrition. Agronomic crop biofortification, which consists of increasing the accumulation of target nutrients in edible plant tissues through fertilization or other eliciting factors, has been proposed as a short-term approach to develop functional staple crops and vegetables to address micronutrient deficiency. The aim of the presented study was to evaluate the potential for biofortification of Brassicaceae microgreens through Zn and Fe enrichment. The effect of nutrient solutions supplemented with zinc sulfate (Exp-1; 0, 5, 10, 20 mg L-1) and iron sulfate (Exp-2; 0, 10, 20, 40 mg L-1) was tested on the growth, yield, and mineral concentration of arugula, red cabbage, and red mustard microgreens. Zn and Fe accumulation in all three species increased according to a quadratic model. However, significant interactions were observed between Zn or Fe level and the species examined, suggesting that the response to Zn and Fe enrichment was genotype specific. The application of Zn at 5 and 10 mg L-1 resulted in an increase in Zn concentration compared to the untreated control ranging from 75% to 281%, while solutions enriched with Fe at 10 and 20 mg L-1 increased Fe shoot concentration from 64% in arugula up to 278% in red cabbage. In conclusion, the tested Brassicaceae species grown in soilless systems are good targets to produce high quality Zn and Fe biofortified microgreens through the simple manipulation of nutrient solution composition.
C1 [Di Gioia, Francesco] Penn State Univ, Dept Plant Sci, University Pk, PA 16802 USA.
   [Di Gioia, Francesco; Ozores-Hampton, Monica; Morgan, Kelly] Univ Florida, South West Florida Res & Educ Ctr, Inst Food & Agr Sci, Immokalee, FL 34142 USA.
   [Petropoulos, Spyridon A.] Univ Thessaly, Dept Agr Crop Prod & Rural Environm, N Ionia 38446, Magnissia, Greece.
   [Rosskopf, Erin N.] USDA ARS, US Hort Res Lab, 2001 South Rock Rd, Ft Pierce, FL 34945 USA.
C3 Pennsylvania Commonwealth System of Higher Education (PCSHE);
   Pennsylvania State University; Pennsylvania State University -
   University Park; State University System of Florida; University of
   Florida; University of Thessaly; United States Department of Agriculture
   (USDA)
RP Di Gioia, F (通讯作者)，Penn State Univ, Dept Plant Sci, University Pk, PA 16802 USA.; Di Gioia, F (通讯作者)，Univ Florida, South West Florida Res & Educ Ctr, Inst Food & Agr Sci, Immokalee, FL 34142 USA.
EM fxd92@psu.edu; spetropoulos@uth.gr; ozores@ufl.edu; conserv@ufl.edu;
   Erin.Rosskopf@ars.usda.gov
RI Petropoulos, S. A./A-6514-2013; Di Gioia, Francesco/H-3398-2013
OI Petropoulos, S. A./0000-0002-0324-7960; Di Gioia,
   Francesco/0000-0003-3509-3190; Morgan, Kelly/0000-0001-8919-0231
FU USDA National Institute of Food and Agriculture and Hatch Appropriations
   [PEN04723, 1020664]
FX This work was supported by the USDA National Institute of Food and
   Agriculture and Hatch Appropriations under Project #PEN04723 and
   Accession #1020664.
CR Afify AMR, 2011, PLOS ONE, V6, DOI 10.1371/journal.pone.0025512
   ANDERSON DL, 1988, AGRON J, V80, P549, DOI 10.2134/agronj1988.00021962008000030031x
   Assimakopoulou A, 2006, SCI HORTIC-AMSTERDAM, V110, P21, DOI 10.1016/j.scienta.2006.06.010
   Bharadva K, 2019, INDIAN PEDIATR, V56, P577, DOI 10.1007/s13312-019-1558-7
   Black RE, 2008, LANCET, V371, P243, DOI 10.1016/S0140-6736(07)61690-0
   Bonasia A, 2017, FRONT PLANT SCI, V8, DOI 10.3389/fpls.2017.00300
   Bouis HE, 2017, GLOB FOOD SECUR-AGR, V12, P49, DOI 10.1016/j.gfs.2017.01.009
   Cakmak I, 2008, PLANT SOIL, V302, P1, DOI 10.1007/s11104-007-9466-3
   Cecilio AB, 2015, J PLANT NUTR, V38, P1489, DOI 10.1080/01904167.2014.983609
   Chrysargyris A, 2018, FRONT PLANT SCI, V9, DOI 10.3389/fpls.2018.00489
   Clemens S, 2014, PLANT SCI, V225, P52, DOI 10.1016/j.plantsci.2014.05.014
   Colonna E, 2016, FOOD CHEM, V199, P702, DOI 10.1016/j.foodchem.2015.12.068
   Corguinha APB, 2019, J SCI FOOD AGR, V99, P666, DOI 10.1002/jsfa.9231
   De Dorlodot S, 2005, J PLANT NUTR, V28, P1, DOI 10.1081/PLN-200042144
   Di Gioia F, 2015, MICROGREENS NOVEL FR
   Di Gioia F., 2013, NITRATE LEAFY VEGETA, P1
   Di Gioia F, 2018, J FOOD COMPOS ANAL, V69, P197, DOI 10.1016/j.jfca.2018.01.022
   Di Gioia F, 2017, FOOD ENG SER, P403, DOI 10.1007/978-1-4939-7018-6_11
   Di Gioia F, 2017, ITAL J AGRON, V12, P47, DOI 10.4081/ija.2017.806
   Di Gioia F, 2017, AGRON J, V109, P354, DOI 10.2134/agronj2016.06.0366
   Di Gioia F, 2017, J SCI FOOD AGR, V97, P1212, DOI 10.1002/jsfa.7852
   Dias DM, 2015, NUTRIENTS, V7, P9683, DOI 10.3390/nu7115488
   Dordas C, 2008, IJA, V3, P417
   Ebert A.W., 2014, P REG S SUST SMALL S, P233, DOI DOI 10.13140/2.1.2722.6404
   Fraga Cesar G., 2005, Molecular Aspects of Medicine, V26, P235, DOI 10.1016/j.mam.2005.07.013
   Frei M, 2016, PLANT SOIL, V408, P149, DOI 10.1007/s11104-016-2918-x
   Garcia-Casal M. N., 2014, Food and Nutrition Sciences, V5, P880, DOI 10.4236/fns.2014.510097
   Ghorbanpour M., 2016, Journal of Medicinal Plants, V15, P132
   Giordano M, 2019, AGRONOMY-BASEL, V9, DOI 10.3390/agronomy9060290
   Greer FR, 2005, PEDIATRICS, V116, P784, DOI 10.1542/peds.2005-1497
   Gupta N, 2016, REV ENVIRON SCI BIO, V15, P89, DOI 10.1007/s11157-016-9390-1
   Hanif MA, 2017, IND CROP PROD, V96, P91, DOI 10.1016/j.indcrop.2016.10.058
   Hanlon E.A., 1997, MEHLICH 1 EXTRACTABL
   Hassanpouraghdam M. B., 2011, Acta Agriculturae Slovenica, V97, P93, DOI 10.2478/v10014-011-0004-x
   Hernandez-Castro E, 2015, J SOIL SCI PLANT NUT, V15, P694
   Hotz C, 2004, FOOD NUTR BULL, V25, P94, DOI DOI 10.1177/15648265040251S201
   Institute of Medicine, 2001, I MED DIETARY REFERE
   Johnson Felicity, 2005, Molecular Aspects of Medicine, V26, P340, DOI 10.1016/j.mam.2005.07.006
   Kumar S, 2019, HELIYON, V5, DOI 10.1016/j.heliyon.2019.e01914
   Kyriacou MC, 2019, FOOD CHEM, V277, P107, DOI 10.1016/j.foodchem.2018.10.098
   Kyriacou MC, 2016, TRENDS FOOD SCI TECH, V57, P103, DOI 10.1016/j.tifs.2016.09.005
   Liang JF, 2009, FOOD CHEM, V115, P789, DOI 10.1016/j.foodchem.2008.12.051
   Lingyun Y., 2016, J FOOD NUTR RES, V4, P100, DOI DOI 10.12691/JFNR-4-2-6
   Marquez-Quiroz C, 2015, J SOIL SCI PLANT NUT, V15, P839
   McLean E, 2009, PUBLIC HEALTH NUTR, V12, P444, DOI 10.1017/S1368980008002401
   Miller DD, 2013, FOOD POLICY, V42, P115, DOI 10.1016/j.foodpol.2013.06.008
   Moghimipour Z, 2017, J ESSENT OIL BEAR PL, V20, P449, DOI 10.1080/0972060X.2017.1284609
   Mukamuhirwa F, 2015, EUPHYTICA, V205, P349, DOI 10.1007/s10681-015-1385-4
   MUNTER RC, 1984, COMMUN SOIL SCI PLAN, V15, P1285, DOI 10.1080/00103628409367559
   Murgia I, 2012, TRENDS PLANT SCI, V17, P47, DOI 10.1016/j.tplants.2011.10.003
   Nilsson J, 2006, J SCI FOOD AGR, V86, P528, DOI 10.1002/jsfa.2355
   Ning P, 2019, AGRONOMY-BASEL, V9, DOI 10.3390/agronomy9090530
   Niyigaba E, 2019, AGRONOMY-BASEL, V9, DOI 10.3390/agronomy9050250
   Orsini F, 2013, AGRON SUSTAIN DEV, V33, P695, DOI 10.1007/s13593-013-0143-z
   Oteiza Patricia I., 2005, Molecular Aspects of Medicine, V26, P245, DOI 10.1016/j.mam.2005.07.012
   Ozores-Hampton M, 2015, HORTSCIENCE, V50, P1636, DOI 10.21273/HORTSCI.50.11.1636
   Palmgren MG, 2008, TRENDS PLANT SCI, V13, P464, DOI 10.1016/j.tplants.2008.06.005
   Park SA, 2014, HORTIC ENVIRON BIOTE, V55, P471, DOI 10.1007/s13580-014-0075-9
   Petropoulos S, 2017, CURR PHARM DESIGN, V23, P2850, DOI 10.2174/1381612823666170111100531
   Petropoulos SA, 2019, J SCI FOOD AGR, V99, P6741, DOI 10.1002/jsfa.9956
   Plank C.O., 1992, SO COOPERATIVE SERIE, V368, P68
   Plum LM, 2010, INT J ENV RES PUB HE, V7, P1342, DOI 10.3390/ijerph7041342
   Przybysz A, 2016, SCI HORTIC-AMSTERDAM, V203, P110, DOI 10.1016/j.scienta.2016.03.017
   Ramezani M., 2012, International Journal of Agriculture and Crop Sciences (IJACS), V4, P421
   Raviv M, 2008, SOILLESS CULTURE: THEORY AND PRACTICE, P1
   Renna M, 2017, J CULIN SCI TECHNOL, V15, P126, DOI 10.1080/15428052.2016.1225534
   Ricachenevsky FK, 2018, FRONT PLANT SCI, V9, DOI 10.3389/fpls.2018.00412
   Rietra RPJJ, 2017, COMMUN SOIL SCI PLAN, V48, P1895, DOI 10.1080/00103624.2017.1407429
   Rouphael Y, 2018, FRONT PLANT SCI, V9, DOI 10.3389/fpls.2018.01254
   Said-Al Ahl HAH., 2009, J MED FOOD PLANTS, V1, P30
   Sandberg AS, 2002, BRIT J NUTR, V88, pS281, DOI 10.1079/BJN/2002718
   Schlemmer U, 2009, MOL NUTR FOOD RES, V53, pS330, DOI 10.1002/mnfr.200900099
   Sida-Arreola JP, 2015, PLANT SOIL ENVIRON, V61, P573, DOI 10.17221/643/2015-PSE
   Slamet-Loedin IH, 2015, FRONT PLANT SCI, V6, DOI 10.3389/fpls.2015.00121
   St Clair SB, 2010, PLANT SOIL, V335, P101, DOI 10.1007/s11104-010-0328-z
   Stein AJ, 2008, SOC SCI MED, V66, P1797, DOI 10.1016/j.socscimed.2008.01.006
   Sun JH, 2013, J AGR FOOD CHEM, V61, P10960, DOI 10.1021/jf401802n
   Tomasi N, 2015, TRENDS FOOD SCI TECH, V46, P267, DOI 10.1016/j.tifs.2015.08.004
   Tzortzakis NG, 2010, HORTIC SCI, V37, P155, DOI 10.17221/1/2010-HORTSCI
   Wei YY, 2012, J AGR FOOD CHEM, V60, P1871, DOI 10.1021/jf205025b
   Wessells KR, 2012, PLOS ONE, V7, DOI 10.1371/journal.pone.0050568
   White PJ, 2011, FRONT PLANT SCI, V2, DOI 10.3389/fpls.2011.00080
   White PJ, 2005, TRENDS PLANT SCI, V10, P586, DOI 10.1016/j.tplants.2005.10.001
   Xiao ZL, 2016, J FOOD COMPOS ANAL, V49, P87, DOI 10.1016/j.jfca.2016.04.006
   Xiao ZL, 2012, J AGR FOOD CHEM, V60, P7644, DOI 10.1021/jf300459b
   Zimmermann MB, 2002, CURR OPIN BIOTECH, V13, P142, DOI 10.1016/S0958-1669(02)00304-X
   Zou T, 2014, J SCI FOOD AGR, V94, P3053, DOI 10.1002/jsfa.6658
NR 87
TC 39
Z9 40
U1 3
U2 16
PU MDPI
PI BASEL
PA ST ALBAN-ANLAGE 66, CH-4052 BASEL, SWITZERLAND
EI 2073-4395
J9 AGRONOMY-BASEL
JI Agronomy-Basel
PD NOV
PY 2019
VL 9
IS 11
AR 677
DI 10.3390/agronomy9110677
PG 20
WC Agronomy; Plant Sciences
WE Science Citation Index Expanded (SCI-EXPANDED)
SC Agriculture; Plant Sciences
GA JV3KI
UT WOS:000502264700011
OA gold
DA 2023-07-11
ER

PT J
AU Smarda, P
   Knapek, O
   Brezinova, A
   Horova, L
   Grulich, V
   Danihelka, J
   Vesely, P
   Smerda, J
   Rotreklova, O
   Bures, P
AF Smarda, Petr
   Knapek, Ondrej
   Brezinova, Alexandra
   Horova, Lucie
   Grulich, Vit
   Danihelka, Jiri
   Vesely, Pavel
   Smerda, Jakub
   Rotreklova, Olga
   Bures, Petr
TI Genome sizes and genomic guanine plus cytosine (GC) contents of the
   Czech vascular flora with new estimates for 1700 species
SO PRESLIA
LA English
DT Article
DE chromosome number; Czech Republic; DNA base composition; DNA content;
   flow cytometry; GC content; genome size; life form; polyploidy; vascular
   plants
ID NUCLEAR-DNA CONTENT; INTRASPECIFIC VARIATION; BASE COMPOSITION;
   INTERSPECIFIC HYBRIDIZATION; CYTOMETRIC ESTIMATION; TETRAPLOID
   CYTOTYPES; CHROMOSOME-NUMBER; CONTENT EVOLUTION; PLOIDY LEVELS; PLANTS
AB The content of DNA in the somatic, unreplicated cell nuclei (genome size) and DNA base composition (GC content) are the basic genomic parameters that can be measured by flow cytometry. Genome size, or ploidy level, can affect many plant properties and are therefore included as important features in modern biological floras and plant trait databases. However, genomic data are still largely measured mainly for taxonomic and biosystematic purposes, and despite the popularity of flow cytometry in the Czech Republic, this information is still missing for many of the vascular plants in the Czech flora. The biological significance of the GC content is less clear compared to the genome size, which, along with the greater difficulty in measuring it, results in the absence of such information for the vast majority of species. Here, we measure these two genomic parameters for 1908 samples of 1700 species in the Czech vascular flora. Here for the first time are reported the genome sizes of more than 1000 species and GC contents of more than 1500 species, which more than doubles the amount of information on the GC content of vascular plants. Together with the published data obtained in our laboratory using the same methods and flow cytometers, this information is now available for 1910 species that occur in the Czech Republic (similar to 83% of this country's permanent flora, excluding apomicts). They are summarized in a table, accompanied by information about assumed chromosome number, ploidy level and an estimate of the monoploid genome size. We further provide a descriptive analysis of this dataset, list extreme values and comment on some cytogeographically interesting findings. This dataset is the largest and most comprehensive set of genomic data covering almost the entire flora of a country. It will serve as the basis of the karyological traits section of the Czech plant trait database Pladias (www.pladias.cz) and for testing of hypotheses about the evolution and biological relevance of these genomic parameters.
C1 [Smarda, Petr; Knapek, Ondrej; Brezinova, Alexandra; Horova, Lucie; Grulich, Vit; Danihelka, Jiri; Vesely, Pavel; Smerda, Jakub; Rotreklova, Olga; Bures, Petr] Masaryk Univ, Dept Bot & Zool, Kotlarska 2, CZ-61137 Brno, Czech Republic.
   [Danihelka, Jiri] Czech Acad Sci, Inst Bot, Zamek 1, CZ-25243 Pruhonice, Czech Republic.
C3 Masaryk University Brno; Czech Academy of Sciences; Institute of Botany
   of the Czech Academy of Sciences
RP Smarda, P (通讯作者)，Masaryk Univ, Dept Bot & Zool, Kotlarska 2, CZ-61137 Brno, Czech Republic.
EM smardap@sci.muni.cz; ondrej.knapek@gmail.com; sasa.brezinova@seznam.cz;
   lhorova@email.cz; grulich@sci.muni.cz; danihel@sci.muni.cz;
   pvesely@sci.muni.cz; jsmerda@mail.muni.cz; orotrekl@sci.muni.cz;
   bures@sci.muni.cz
RI Smerda, Jakub/AAG-3583-2021; Veselý, Pavel/AAD-8232-2022
OI Bures, Petr/0000-0002-0146-956X; Danihelka, Jiri/0000-0002-2640-7867
FU Czech Science Foundation [14-30313S, 17-21053S, 19-18545S, 19-13231S];
   Centre of Excellence PLADIAS [14-36079G]; Czech Academy of Sciences
   [RVO67985939]
FX We thank K. Sumberova, K. Fajmon, H. Galuskova, H. Prokesova, H.
   Steigerova, J. Navratilova, J. Navratil, L. Harcarikova, J. Harcarik, R.
   Stencl, E. Michalkova, P. Drevojan, P. Novak, M. Hajek, J. Rolecek, D.
   Holubova, P. Durcanova, T. Vymyslicky, D. Dvorak, and other colleagues
   listed in Electronic Appendix 2 for their help with plant sampling, J.
   Navratilova (Hortus Botanicus Trebon), L. Harcarikova (Collection of
   Endangered Plants, Krkonose National Park), M. Chytra (Botanical Garden
   of the Faculty of Science, Masaryk University, Brno), V. Rybka (Prague
   Botanical Garden) for enabling us to sample plants in their collections,
   B. Travnicek for plant samples and identification of numerous Taraxacum
   and Rubus species, J. Suda, T. Urfus, L. Rejlova, M. Sochor, H. Prancl,
   M. Hrones, P. Koutecky, B. Mandak and M. Stech for sharing data and
   discussions on genome sizes and ploidy in various plants, T. Mandakova
   for checking ploidy estimates in Brassicaceae and for counting
   chromosomes and determining ploidy level in Cardamine dentata, R. Vasut
   for identification of some species of Taraxacum, The Centre of Plant
   Structural and Functional Genomics (Olomouc) for providing seed of
   several FCM plant standards, the International Rice Research Institute
   (Philippines) for providing seeds of Oryza sativa 'Nipponbare', V.
   Holubec (Crop Research Institute, Praha-Ruzyne) for seed of some crops,
   H. Galuskova, K. Karimova and H. Prokesova for their help with
   processing herbarium specimens, and J. Rolecek for the decisive stimulus
   to write this paper. This research was supported by the Czech Science
   Foundation (project 14-30313S and partly 17-21053S, 19-18545S and
   19-13231S). J. D. acknowledges support from the Centre of Excellence
   PLADIAS (project no. 14-36079G) and the long-term research development
   project no. RVO67985939 from the Czech Academy of Sciences.
CR [Anonymous], 2012, POLYPLOIDY GENOME EV
   [Anonymous], 1981, PLANT SPECIATION
   [Anonymous], 1950, VARIATION EVOLUTION
   [Anonymous], 1934, LIFE OF PLANTS
   BAQUAR SR, 1976, TAXON, V25, P621, DOI 10.2307/1220121
   Barow M, 2002, CYTOMETRY, V47, P1, DOI 10.1002/cyto.10030
   Basak S, 2010, BIOINFORMATION, V4, P352, DOI 10.6026/97320630004352
   Beaulieu JM, 2008, NEW PHYTOL, V179, P975, DOI 10.1111/j.1469-8137.2008.02528.x
   Beaulieu JM, 2007, NEW PHYTOL, V173, P422, DOI 10.1111/j.1469-8137.2006.01919.x
   Bennett M. D., 2012, PLANT DNA C VALUES D
   BENNETT MD, 1987, NEW PHYTOL, V106, P177, DOI 10.1111/j.1469-8137.1987.tb04689.x
   Bennetzen JL, 2005, ANN BOT-LONDON, V95, P127, DOI 10.1093/aob/mci008
   Bernardi G, 2000, GENE, V241, P3, DOI 10.1016/S0378-1119(99)00485-0
   Brochmann C, 2004, BIOL J LINN SOC, V82, P521, DOI 10.1111/j.1095-8312.2004.00337.x
   Bures P, 2004, ANN BOT-LONDON, V94, P353, DOI 10.1093/aob/mch151
   Bures P, 2013, PLANT GENOME DIVERSI, V2, P187
   Certner M, 2017, ANN BOT-LONDON, V120, P303, DOI 10.1093/aob/mcx032
   CHARGAFF E, 1949, J BIOL CHEM, V177, P405
   CHARGAFF E, 1951, FED PROC, V10, P654
   CHARGAFF E, 1952, J BIOL CHEM, V195, P155
   Chmelar, 1990, KVETENA CESKE REPUBL, V2, P458
   Chrtek J, 2009, ANN BOT-LONDON, V104, P161, DOI 10.1093/aob/mcp107
   Chytry M., 2017, FLORA VEGETATION CZE, P1, DOI DOI 10.1007/978-3-319-63181-3_1
   Chytry M., 2017, FLORA VEGETATION CZE, P229, DOI 10.1007/978-3-319-63181-3_7
   Collins FS, 2004, NATURE, V431, P931, DOI 10.1038/nature03001
   Danihelka J, 2013, ZIVA, V61, pXXI
   Danihelka J, 2013, ZIVA, V61, P69
   Danihelka J, 2012, PRESLIA, V84, P647
   Dolezel J, 2005, ANN BOT-LONDON, V95, P99, DOI 10.1093/aob/mci005
   DOLEZEL J, 1989, BIOL PLANTARUM, V31, P113, DOI 10.1007/BF02907241
   Dolezel J, 2003, CYTOM PART A, V51A, P127, DOI 10.1002/cyto.a.10013
   Dolezel J, 1998, ANN BOT-LONDON, V82, P17, DOI 10.1006/anbo.1998.0730
   DOLEZEL J, 1992, PHYSIOL PLANTARUM, V85, P625, DOI 10.1111/j.1399-3054.1992.tb04764.x
   DOLEZEL J, 1995, CYTOMETRY, V19, P103, DOI 10.1002/cyto.990190203
   Dolezel J, 2007, NAT PROTOC, V2, P2233, DOI 10.1038/nprot.2007.310
   Dolezel J, 2010, CYTOM PART A, V77A, P635, DOI 10.1002/cyto.a.20915
   Du HL, 2017, NAT COMMUN, V8, DOI 10.1038/ncomms15324
   Duchoslav M, 2010, ANN BOT-LONDON, V105, P719, DOI 10.1093/aob/mcq035
   Ekrt L, 2016, ANN BOT-LONDON, V117, P97, DOI 10.1093/aob/mcv152
   FITTER AH, 1994, J ECOL, V82, P415, DOI 10.2307/2261309
   GALBRAITH DW, 1983, SCIENCE, V220, P1049, DOI 10.1126/science.220.4601.1049
   Garcia S, 2014, NUCLEIC ACIDS RES, V42, pD1159, DOI 10.1093/nar/gkt1195
   Greilhuber J, 1998, ANN BOT-LONDON, V82, P27, DOI 10.1006/anbo.1998.0725
   Greilhuber J, 2005, ANN BOT-LONDON, V95, P91, DOI 10.1093/aob/mci004
   Greilhuber J, 2005, ANN BOT-LONDON, V95, P255, DOI 10.1093/aob/mci019
   Greilhuber J., 2013, PLANT GENOME DIVERSI, V2, P323, DOI DOI 10.1007/978-3-7091-1160-4_20
   GREILHUBER J, 2007, FLOW CYTOMETRY PLANT, P67, DOI DOI 10.1002/9783527610921.CH4
   Grif VG, 2000, INT REV CYTOL, V196, P131
   GRIME JP, 1982, NATURE, V299, P151, DOI 10.1038/299151a0
   Guignard MS, 2016, NEW PHYTOL, V210, P1195, DOI 10.1111/nph.13881
   Gvinianidze Z. I., 1982, AN GSSR, V106, P577
   Hanzl M, 2014, AM J BOT, V101, P935, DOI 10.3732/ajb.1400005
   Hejny k B., 1988, KVETENA CESKE SOCIAL, V1
   HEJNY S, 1992, KVETENA CESKE REPUBL, V3
   HEJNY S, 1990, KVETENA CESKE REPUBL, V2
   Hidalgo O, 2017, TRENDS PLANT SCI, V22, P567, DOI 10.1016/j.tplants.2017.04.005
   Hodgson JG, 2010, ANN BOT-LONDON, V105, P573, DOI 10.1093/aob/mcq011
   Hoffman RA., 2007, CURR PROTOC CYTOM, V40, DOI DOI 10.1002/0471142956.CY0120S40
   Kabatova K, 2014, PRESLIA, V86, P131
   Kaplan ED, 2017, ARTECH HSE GNSS TECH, P89
   Kaplan Z., 2019, KLIC KE KVETENE CESK, DOI DOI 10.1016/j.foreco.2009.12.009
   Kattge J, 2011, GLOBAL CHANGE BIOL, V17, P2905, DOI 10.1111/j.1365-2486.2011.02451.x
   Kiehn M, 1991, VERH ZOOL BOT GES OS, V128, P19
   Klotz S., 2002, BIOLFLOR DATENBANK B, V38, P1
   Knight C. A, 2010, J BOT, V2010, DOI DOI 10.1155/2010/612017
   Knight CA, 2008, ANN BOT-LONDON, V101, P759, DOI 10.1093/aob/mcm321
   Kobrlova L, 2016, PRESLIA, V88, P77
   Kockova L, 2012, THESIS
   Kolar F, 2014, PRESLIA, V86, P155
   Kolar F, 2009, ANN BOT-LONDON, V103, P963, DOI 10.1093/aob/mcp016
   Kubesova M, 2010, PRESLIA, V82, P81
   Leitch AR, 2008, SCIENCE, V320, P481, DOI 10.1126/science.1153585
   Leitch IJ, 2005, ANN BOT-LONDON, V95, P207, DOI 10.1093/aob/mci014
   Leitch IJ, 2013, PHYS STRUCTURE BEHAV, P307, DOI DOI 10.1007/978-3-7091-1160-4_
   Lepsi M, 2015, PRESLIA, V87, P109
   Levin DA., 2002, OX ECOL EV, V29, P460
   Liden M., 1986, OPERA BOT, V88, P1, DOI [DOI 10.1017/S0264180100000217, 10.1017/s0264180100000217]
   Lipnerova I, 2013, ANN BOT-LONDON, V111, P79, DOI 10.1093/aob/mcs239
   Loureiro J, 2007, ANN BOT-LONDON, V100, P875, DOI 10.1093/aob/mcm152
   Lysak MA, 1998, CARYOLOGIA, V51, P123, DOI 10.1080/00087114.1998.10589127
   Mandak B, 2017, EVOLUTION SYSTEMATIC, V23, P18
   Mandakova Terezie, 2016, Curr Protoc Plant Biol, V1, P43, DOI 10.1002/cppb.20009
   Mandel M, 1968, METHODS ENZYMOLOGY B, V12B, P195, DOI [10.1016/0076-6879(67)12133-2, DOI 10.1016/0076-6879(67)12133-2]
   Mann S, 2010, GENOMICS, V95, P7, DOI 10.1016/j.ygeno.2009.09.002
   Marcussen T, 2015, SYST BIOL, V64, P84, DOI 10.1093/sysbio/syu071
   MARMUR J, 1962, J MOL BIOL, V5, P109, DOI 10.1016/S0022-2836(62)80066-7
   Matsumoto T, 2005, NATURE, V436, P793, DOI 10.1038/nature03895
   Matzk F, 2001, PLANT J, V26, P275, DOI 10.1046/j.1365-313X.2001.01026.x
   Meister A., 2007, FLOW CYTOM PLANT CEL, DOI [10.1002/9783527610921.ch8, DOI 10.1002/9783527610921.CH8]
   Morgan-Richards M, 2004, HEREDITY, V93, P34, DOI 10.1038/sj.hdy.6800476
   Muntzing A, 1936, HEREDITAS, V21, P363, DOI [10.1111/j.1601-5223.1936.tb03204.x, DOI 10.1111/J.1601-5223.1936.TB03204.X]
   MURIN A, 1973, Biologia (Bratislava), V28, P493
   Musto H, 2006, BIOCHEM BIOPH RES CO, V347, P1, DOI 10.1016/j.bbrc.2006.06.054
   Nishio Y, 2003, GENOME RES, V13, P1572, DOI 10.1101/gr.1285603
   NORDENSKIOLD H, 1951, HEREDITAS, V37, P325
   Otiskova V, 2014, PRESLIA, V86, P67
   Otto F, 1990, Methods Cell Biol, V33, P105
   PFOSSER M, 1995, CYTOMETRY, V21, P387, DOI 10.1002/cyto.990210412
   Piegu B, 2006, GENOME RES, V16, P1262, DOI 10.1101/gr.5290206
   RAVEN PH, 1975, ANN MO BOT GARD, V62, P724, DOI 10.2307/2395272
   Rice A, 2019, NAT ECOL EVOL, V3, P265, DOI 10.1038/s41559-018-0787-9
   Rice A, 2015, NEW PHYTOL, V206, P19, DOI 10.1111/nph.13191
   Rieber N, 2013, PLOS ONE, V8, DOI 10.1371/journal.pone.0066621
   Rocha EPC, 2002, TRENDS GENET, V18, P291, DOI 10.1016/S0168-9525(02)02690-2
   Rotreklova O, 2011, PRESLIA, V83, P25
   Sarhanova P, 2017, ANN BOT-LONDON, V120, P317, DOI 10.1093/aob/mcx033
   Sarhanova P, 2012, SEX PLANT REPROD, V25, P319, DOI 10.1007/s00497-012-0200-9
   Schonswetter P, 2007, MOL PHYLOGENET EVOL, V42, P92, DOI 10.1016/j.ympev.2006.06.016
   Siljak-Yakovlev S, 2010, ADV SCI LETT, V3, P190, DOI 10.1166/asl.2010.1115
   SLAVIK B, 2004, KVETENA CESKE REPUBL, V7
   Slavik B., 1995, KVETENA CESKE REPUBL, V4
   SLAVIK B, 1997, KVETENA CESKE REPUBL, V5
   Slavik B., 2000, KVETENA CESKE REPUBL, V6
   Smarda P, 2005, BIOLOGIA, V60, P25
   Smarda P., 2012, PLANT GENOME DIVERSI, V1, P209
   Smarda P, 2008, ANN BOT-LONDON, V101, P421, DOI 10.1093/aob/mcm307
   Smarda P, 2006, ANN BOT-LONDON, V98, P665, DOI 10.1093/aob/mcl150
   Smarda P, 2018, HORTIC RES-ENGLAND, V5, DOI 10.1038/s41438-018-0055-9
   Smarda P, 2016, NEW PHYTOL, V212, P11, DOI 10.1111/nph.14062
   Smarda P, 2014, P NATL ACAD SCI USA, V111, pE4096, DOI 10.1073/pnas.1321152111
   Smarda P, 2013, NEW PHYTOL, V200, P911, DOI 10.1111/nph.12399
   Smarda P, 2012, NEW PHYTOL, V193, P513, DOI 10.1111/j.1469-8137.2011.03942.x
   Smarda P, 2010, PRESLIA, V82, P41
   Soltis DE, 2014, AM J BOT, V101, P1057, DOI 10.3732/ajb.1400178
   STEBBINS G. L., 1971, Chromosomal evolution in higher plants.
   STEBBINS GL, 1985, ANN MO BOT GARD, V72, P824, DOI 10.2307/2399224
   Stebbins GL, 1938, AM J BOT, V25, P189, DOI 10.2307/2436589
   Stepankova J., 2010, KVETENA CESKE REPUBL, V8
   Sterner RW., 2002, ECOLOGICAL STOICHIOM
   Suda J, 2005, PLANT SYST EVOL, V252, P215, DOI 10.1007/s00606-004-0280-6
   Suda J, 2001, FOLIA GEOBOT, V36, P303, DOI 10.1007/BF02803183
   Suda J, 2007, ANN BOT-LONDON, V100, P1323, DOI 10.1093/aob/mcm218
   SWIFT H, 1950, P NATL ACAD SCI USA, V36, P643, DOI 10.1073/pnas.36.11.643
   Travnicek P, 2015, CYTOM PART A, V87A, P958, DOI 10.1002/cyto.a.22681
   Travnicek P, 2013, FOLIA GEOBOT, V48, P271, DOI 10.1007/s12224-013-9151-7
   Veeckman E, 2016, PLANT CELL, V28, P1759, DOI 10.1105/tpc.16.00349
   Veleba A, 2017, ANN BOT-LONDON, V119, P409, DOI 10.1093/aob/mcw229
   Veleba A, 2014, NEW PHYTOL, V203, P22, DOI 10.1111/nph.12790
   Vesely P, 2013, ANN BOT-LONDON, V112, P1193, DOI 10.1093/aob/mct185
   Vesely P, 2012, ANN BOT-LONDON, V109, P65, DOI 10.1093/aob/mcr267
   Vij S, 2006, BIOESSAYS, V28, P421, DOI 10.1002/bies.20399
   Vinogradov AE, 2003, NUCLEIC ACIDS RES, V31, P1838, DOI 10.1093/nar/gkg296
   Vit P, 2014, PRESLIA, V86, P95
   WATSON JD, 1953, NATURE, V171, P964, DOI 10.1038/171964b0
   Wendel JF, 2016, GENOME BIOL, V17, DOI 10.1186/s13059-016-0908-1
   Wild J, 2019, PRESLIA, V91, P1, DOI 10.23855/preslia.2019.001
   Yakovchuk P, 2006, NUCLEIC ACIDS RES, V34, P564, DOI 10.1093/nar/gkj454
   Zedek F, 2010, BMC PLANT BIOL, V10, DOI 10.1186/1471-2229-10-265
NR 148
TC 39
Z9 41
U1 4
U2 21
PU CZECH BOTANICAL SOC
PI PRAHA 2
PA BENATSKA 2, PRAHA 2 12801, CZECH REPUBLIC
SN 0032-7786
J9 PRESLIA
JI Preslia
PY 2019
VL 91
IS 2
BP 117
EP 142
DI 10.23855/preslia.2019.117
PG 26
WC Plant Sciences
WE Science Citation Index Expanded (SCI-EXPANDED)
SC Plant Sciences
GA IE1MJ
UT WOS:000472149600002
OA gold
DA 2023-07-11
ER

PT J
AU Chen, F
   Zhang, XT
   Liu, X
   Zhang, LS
AF Chen, Fei
   Zhang, Xingtan
   Liu, Xing
   Zhang, Liangsheng
TI Evolutionary Analysis of MIKCc-Type MADS-Box Genes in Gymnosperms and
   Angiosperms
SO FRONTIERS IN PLANT SCIENCE
LA English
DT Article
DE MADS-box genes; ABCE model; gymnosperms; basal angiosperms; molecular
   evolution; flowering
ID SEQUENCE; GENOME; PLANTS
AB MIKCc-type MADS-box genes encode transcription factors that control floral organ morphogenesis and flowering time in flowering plants. Here, in order to determine when the subfamilies of MIKCc originated and their early evolutionary trajectory, we sampled and analyzed the genomes and large-scale transcriptomes representing all the orders of gymnosperms and basal angiosperms. Through phylogenetic inference, the MIKCc-type MADS-box genes were subdivided into 14 monophyletic clades. Among them, the gymnosperm orthologs of AGL6, SEP, AP1, GMADS, SOC1, AGL32, AP3/PI, SVP, AGL15, ANR1, and AG were identified. We identified and characterized the origin of a novel subfamily GMADS within gymnosperms but lost orthologs in monocots and Brassicaceae. ABCE model prototype genes were relatively conserved in terms of gene number in gymnosperms, but expanded in angiosperms, whereas SVP, SOC1, and GMADS had dramatic expansions in gymnosperms but conserved in angiosperms. Our results provided the most detailed evolutionary history of all MIKCc gene clades in gymnosperms and angiosperms. We proposed that although the near complete set of MIKCc genes had evolved in gymnosperms, the duplication and expressional transition of ABCE model MIKCc genes in the ancestor of angiosperms triggered the first flower.
C1 [Chen, Fei; Zhang, Xingtan; Liu, Xing; Zhang, Liangsheng] Fujian Agr & Forestry Univ, Ctr Genom & Biotechnol, Fujian Prov Key Lab Haixia Appl Plant Syst Biol, Key Lab Minist Educ Genet,Breeding & Multiple Uti, Fuzhou, Peoples R China.
C3 Fujian Agriculture & Forestry University
RP Zhang, LS (通讯作者)，Fujian Agr & Forestry Univ, Ctr Genom & Biotechnol, Fujian Prov Key Lab Haixia Appl Plant Syst Biol, Key Lab Minist Educ Genet,Breeding & Multiple Uti, Fuzhou, Peoples R China.
EM fafuzhang@163.com
RI 张, 亮生/AAQ-8574-2020
OI 张, 亮生/0000-0003-1919-3677
FU National Natural Science Foundation of China [81502437]; Fujian-Taiwan
   Joint Innovative Center for Germplasm Resources and Cultivation of Crop
   [2015)75]; Fujian Agriculture and Forestry University
FX This work was supported by the National Natural Science Foundation of
   China (81502437), Fujian-Taiwan Joint Innovative Center for Germplasm
   Resources and Cultivation of Crop [Fujian 2011 Program (2015)75], and a
   start-up fund from Fujian Agriculture and Forestry University to LZ.
CR Albert VA, 2013, SCIENCE, V342, P1467, DOI 10.1126/science.1241089
   ALTSCHUL SF, 1990, J MOL BIOL, V215, P403, DOI 10.1016/S0022-2836(05)80360-2
   Angenent G. C., 1991, TRENDS PLANT SCI, V47, P362
   Arora R, 2007, BMC GENOMICS, V8, DOI 10.1186/1471-2164-8-242
   Becker A, 2003, MOL PHYLOGENET EVOL, V29, P464, DOI 10.1016/S1055-7903(03)00207-0
   Becker A, 2000, MOL BIOL EVOL, V17, P1425, DOI 10.1093/oxfordjournals.molbev.a026243
   Diaz-Riquelme J, 2009, PLANT PHYSIOL, V149, P354, DOI 10.1104/pp.108.131052
   Finn RD, 2011, NUCLEIC ACIDS RES, V39, pW29, DOI 10.1093/nar/gkr367
   Gao X, 2016, HORTIC RES-ENGLAND, V3, DOI 10.1038/hortres.2016.53
   Gramzow L, 2015, J EXP ZOOL PART B, V324, P353, DOI 10.1002/jez.b.22598
   Gramzow L, 2014, ANN BOT-LONDON, V114, P1407, DOI 10.1093/aob/mcu066
   Gramzow Lydia, 2013, Biology (Basel), V2, P1150, DOI 10.3390/biology2031150
   Gramzow L, 2010, GENOME BIOL, V11, DOI 10.1186/gb-2010-11-6-214
   Guan R, 2016, GIGASCIENCE, V5, DOI 10.1186/s13742-016-0154-1
   Heijmans K, 2012, J EXP BOT, V63, P5397, DOI 10.1093/jxb/ers233
   Katoh K, 2013, MOL BIOL EVOL, V30, P772, DOI 10.1093/molbev/mst010
   Li CL, 2015, PLOS GENET, V11, DOI 10.1371/journal.pgen.1004944
   Liu XR, 2016, FRONT PLANT SCI, V7, DOI 10.3389/fpls.2016.00099
   Matasci N, 2014, GIGASCIENCE, V3, DOI 10.1186/2047-217X-3-17
   Neale DB, 2014, GENOME BIOL, V15, DOI 10.1186/gb-2014-15-3-r59
   Nystedt B, 2013, NATURE, V497, P579, DOI 10.1038/nature12211
   Price MN, 2009, MOL BIOL EVOL, V26, P1641, DOI 10.1093/molbev/msp077
   Sang XC, 2012, PLANT PHYSIOL, V160, P788, DOI 10.1104/pp.112.200980
   Shan HY, 2009, MOL BIOL EVOL, V26, P2229, DOI 10.1093/molbev/msp129
   WEIGEL D, 1994, CELL, V78, P203, DOI 10.1016/0092-8674(94)90291-7
   Xue HaoYue, 2010, Biodiversity Science, V18, P109, DOI 10.3724/SP.J.1003.2010.109
   Zahn LM, 2010, GENOME BIOL, V11, DOI 10.1186/gb-2010-11-10-r101
   Zeng LP, 2014, NAT COMMUN, V5, DOI 10.1038/ncomms5956
NR 28
TC 39
Z9 42
U1 5
U2 64
PU FRONTIERS MEDIA SA
PI LAUSANNE
PA AVENUE DU TRIBUNAL FEDERAL 34, LAUSANNE, CH-1015, SWITZERLAND
SN 1664-462X
J9 FRONT PLANT SCI
JI Front. Plant Sci.
PD MAY 30
PY 2017
VL 8
AR 895
DI 10.3389/fpls.2017.00895
PG 11
WC Plant Sciences
WE Science Citation Index Expanded (SCI-EXPANDED)
SC Plant Sciences
GA EW1NC
UT WOS:000402256100001
PM 28611810
OA gold, Green Published
DA 2023-07-11
ER

PT J
AU Greger, H
AF Greger, Harald
TI Alkamides: a critical reconsideration of a multifunctional class of
   unsaturated fatty acid amides
SO PHYTOCHEMISTRY REVIEWS
LA English
DT Article
DE Structural diversity; Biogenetic trends; Chemotaxonomy; Biological
   activities; Structure-activity relationships
ID NATURAL-PRODUCT CHEMISTRY; IN-VITRO INHIBITION; LONGIPES SF BLAKE;
   POLYACETYLENIC COMPOUNDS; HELIOPSIS-LONGIPES; ECHINACEA-PURPUREA;
   SPILANTHES-ACMELLA; VEGETABLE ORIGIN; LIQUID-CHROMATOGRAPHY;
   MEDICINAL-PLANTS
AB Alkamides are natural products formed by connecting straight-chain, mostly unsaturated, aliphatic acids with various amines by an amide linkage. More than 300 derivatives are known from eight plant families consisting of various combinations of 200 acids with 23 amines. Apart from a few saturated derivatives alkamides with unsaturated acid parts are grouped into compounds with purely olefinic patterns and those with olefinic and acetylenic linkages. Derived from C-18 oleic acid the acid parts are modified either by chain elongations to C-28 or by oxidative shortenings to C-4 acid residues. Substrate and regiospecific desaturases and acetylenases are responsible for their characteristic patterns of unsaturation. Amine parts are derived from various amino acids by decarboxylation. Beside the widespread isobutylamines alkamides with six- and five-membered ring amines and those with phenylalanine derived amines are characteristic for the Asteraceae and Piperaceae while benzylamines are restricted to the Brassicaceae. Within the Asteraceae 2-methylbutylamine distinguishes the tribe Heliantheae from Anthemideae characterized by ring amines. Alkamides with elongated olefinic acid parts are mainly found in Piperaceae and Brassicaceae while acetylenic acid parts are typical for Asteraceae. A wide variety of biological activities ranges from the characteristic pungent/tingling property and high insecticidal toxicity to significant antifungal, antibacterial, antiprotozoal, molluscicidal, cercaricidal, and acaricidal activity. They also act as plant growth-promoting substances. Position and stereochemistry of the double bonds are essential for the different qualities of the pungent taste. Medically alkamides possess anti-inflammatory and analgesic properties and are responsible for immuno-modulatory and cannabinomimetic effects.
C1 [Greger, Harald] Univ Vienna, Chemodivers Res Grp, Fac Life Sci, Rennweg 14, A-1030 Vienna, Austria.
C3 University of Vienna
RP Greger, H (通讯作者)，Univ Vienna, Chemodivers Res Grp, Fac Life Sci, Rennweg 14, A-1030 Vienna, Austria.
EM harald.greger@univie.ac.at
CR Abarbri M, 1998, SYNTHETIC COMMUN, V28, P239, DOI 10.1080/00397919808005717
   ACHENBACH H, 1986, PLANTA MED, P12, DOI 10.1055/s-2007-969054
   ACREE F, 1945, J ORG CHEM, V10, P236, DOI 10.1021/jo01179a014
   ADESINA SK, 1988, J NAT PROD, V51, P601, DOI 10.1021/np50057a031
   AHN JW, 1992, PHYTOCHEMISTRY, V31, P3609, DOI 10.1016/0031-9422(92)83736-I
   Aihara T., 1950, Journal of the Pharmaceutical Society of Japan, V70, P405
   AINSLIE RD, 1985, J ORG CHEM, V50, P2859, DOI 10.1021/jo00216a009
   Althaus JB, 2014, MOLECULES, V19, P6428, DOI 10.3390/molecules19056428
   AndradeNeto M, 1996, PHYTOCHEMISTRY, V42, P885, DOI 10.1016/0031-9422(95)00852-7
   Annalakshmi R., 2012, INDIAN J DRUGS DIS, V1, P59
   Ardjomand-Woelkart K., 2014, Zeitschrift fur Phytotherapie, V35, P128, DOI 10.1055/s-0034-1381286
   Artaria C, 2011, INT J COSMETIC SCI, V33, P328, DOI 10.1111/j.1468-2494.2010.00629.x
   Asano M, 1932, BER DTSCH CHEM GES, V65, P1602, DOI 10.1002/cber.19320650912
   Aza-Gonzalez C, 2011, PLANT CELL REP, V30, P695, DOI 10.1007/s00299-010-0968-8
   Bader M, 2014, J AGR FOOD CHEM, V62, P2479, DOI 10.1021/jf500399w
   Bae SS, 2010, PHYTOCHEM ANALYSIS, V21, P438, DOI 10.1002/pca.1215
   BANERJI A, 1983, PHYTOCHEMISTRY, V22, P1028, DOI 10.1016/0031-9422(83)85049-3
   BANERJI A, 1982, PHYTOCHEMISTRY, V21, P1321, DOI 10.1016/0031-9422(82)80134-9
   BAUER R, 1988, PHYTOCHEMISTRY, V27, P2339, DOI 10.1016/0031-9422(88)80156-0
   Bautista DM, 2008, NAT NEUROSCI, V11, P772, DOI 10.1038/nn.2143
   Binns SE, 2002, J AGR FOOD CHEM, V50, P3673, DOI 10.1021/jf011439t
   BOHLMANN F, 1985, PHYTOCHEMISTRY, V24, P595, DOI 10.1016/S0031-9422(00)80774-8
   BOHLMANN F, 1974, CHEM BER-RECL, V107, P2120, DOI 10.1002/cber.19741070633
   BOHLMANN F, 1980, PHYTOCHEMISTRY, V19, P841, DOI 10.1016/0031-9422(80)85123-5
   BOHLMANN F, 1974, CHEM BER-RECL, V107, P1038, DOI 10.1002/cber.19741070331
   BOHLMANN F, 1973, CHEM BER-RECL, V106, P1328, DOI 10.1002/cber.19731060431
   BOHLMANN F, 1980, PHYTOCHEMISTRY, V19, P1535, DOI 10.1016/0031-9422(80)80212-3
   BOHLMANN F, 1967, CHEM BER-RECL, V100, P104, DOI 10.1002/cber.19671000113
   BOHLMANN F, 1979, PHYTOCHEMISTRY, V18, P125, DOI 10.1016/S0031-9422(00)90928-2
   BOHLMANN F, 1983, PHYTOCHEMISTRY, V22, P1173, DOI 10.1016/0031-9422(83)80215-5
   BOHLMANN F, 1970, CHEM BER-RECL, V103, P2856, DOI 10.1002/cber.19701030921
   BOHLMANN F, 1983, LIEBIGS ANN CHEM, P1202
   BOHLMANN F, 1966, CHEM BER-RECL, V99, P3197, DOI 10.1002/cber.19660991017
   BOHLMANN F, 1973, NATURALLY OCCURRING
   Boonen J, 2010, J PHARMACEUT BIOMED, V53, P243, DOI 10.1016/j.jpba.2010.02.010
   Boonen J, 2010, J ETHNOPHARMACOL, V127, P77, DOI 10.1016/j.jep.2009.09.046
   Boonen J, 2012, PLANTA MED, V78, P1787, DOI 10.1055/s-0032-1315371
   Boonen J, 2012, J ETHNOPHARMACOL, V142, P563, DOI 10.1016/j.jep.2012.05.038
   BOWDEN K, 1963, J CHEM SOC, P3503, DOI 10.1039/jr9630003503
   Bryant BP, 1999, BRAIN RES, V842, P452, DOI 10.1016/S0006-8993(99)01878-8
   Buchheim R, 1876, ARCH EXP PATHOL PH, V5, P455
   BURDEN RS, 1969, J CHEM SOC C, P2477, DOI 10.1039/j39690002477
   Cahoon EB, 1997, P NATL ACAD SCI USA, V94, P4872, DOI 10.1073/pnas.94.10.4872
   Cahoon EB, 1999, P NATL ACAD SCI USA, V96, P12935, DOI 10.1073/pnas.96.22.12935
   Cahoon EB, 2001, J BIOL CHEM, V276, P2637, DOI 10.1074/jbc.M009188200
   CAMBIE RC, 1963, J CHEM SOC, P2056, DOI 10.1039/jr9630002056
   Carino-Cortes R, 2010, J ETHNOPHARMACOL, V130, P216, DOI 10.1016/j.jep.2010.04.037
   Casado M, 2009, NAT PROD RES, V23, P1298, DOI 10.1080/14786410802518201
   Castro KNC, 2014, PARASITOL RES, V113, P3697, DOI 10.1007/s00436-014-4034-2
   Chaaib F, 2003, PLANTA MED, V69, P316, DOI 10.1055/s-2003-38877
   CHAN GW, 1993, J NAT PROD, V56, P708, DOI 10.1021/np50095a007
   Chen IS, 1999, PHYTOCHEMISTRY, V52, P357, DOI 10.1016/S0031-9422(99)00175-2
   Chen JJ, 2009, J NAT PROD, V72, P107, DOI 10.1021/np800689b
   Chen Y, 2005, J NAT PROD, V68, P773, DOI 10.1021/np040245f
   CHRISTENSEN LP, 1992, PHYTOCHEMISTRY, V31, P7, DOI 10.1016/0031-9422(91)83002-3
   CHRISTENSEN LP, 1991, PHYTOCHEMISTRY, V30, P11, DOI 10.1016/0031-9422(91)84096-B
   Christodoulopoulou L, 2005, J AGR FOOD CHEM, V53, P1435, DOI 10.1021/jf0481857
   Cilia-Lopez VG, 2010, PHARM BIOL, V48, P195, DOI 10.3109/13880200903078495
   Clifford LJ, 2002, PHYTOMEDICINE, V9, P249, DOI 10.1078/0944-7113-00105
   Cortez-Espinosa N, 2011, NAT PROD COMMUN, V6, P857
   CROMBIE L, 1957, J CHEM SOC, P2760, DOI 10.1039/jr9570002760
   CROMBIE L, 1955, J CHEM SOC, P995, DOI 10.1039/jr9550000995
   CROMBIE L, 1955, J CHEM SOC, P999, DOI 10.1039/jr9550000999
   CROMBIE L, 1963, J CHEM SOC, P4970, DOI 10.1039/jr9630004970
   CROMBIE L, 1954, NATURE, V174, P833, DOI 10.1038/174833a0
   Cruz I, 2014, PHYTOMEDICINE, V21, P435, DOI 10.1016/j.phymed.2013.10.025
   Curry J, 1999, PLANT SCI, V148, P47, DOI 10.1016/S0168-9452(99)00118-1
   da-Cunha EVL, 2001, FITOTERAPIA, V72, P197, DOI 10.1016/S0367-326X(00)00271-9
   Dawid C, 2012, J AGR FOOD CHEM, V60, P2884, DOI 10.1021/jf300036a
   Deciga-Campos M, 2012, DRUG DEVELOP RES, V73, P130, DOI 10.1002/ddr.21002
   Deciga-Campos M, 2010, PLANTA MED, V76, P665, DOI 10.1055/s-0029-1240658
   Dembitsky VM, 2000, PHYTOCHEMISTRY, V54, P965, DOI 10.1016/S0031-9422(00)00183-7
   Devkota KP, 2013, J NAT PROD, V76, P59, DOI 10.1021/np300696g
   DHAR KL, 1967, INDIAN J CHEM, V5, P588
   Dietz B, 2001, PLANTA MED, V67, P863, DOI 10.1055/s-2001-18846
   Dietz B, 2001, PHARM BIOL, V39, P11, DOI 10.1076/phbi.39.1.11.5945
   Dietz B, 2002, THESIS
   do Nascimento JC, 2012, QUIM NOVA, V35, P2288, DOI 10.1590/S0100-40422012001100037
   Dominguez XA, 1987, REV LATINOAM QUIM, V18, P114
   DOSKOTCH RW, 1970, LLOYD, V33, P393
   Dossou KSS, 2013, J NAT PROD, V76, P2060, DOI 10.1021/np400478c
   Ee GCL, 2010, MOLECULES, V15, P2398, DOI 10.3390/molecules15042398
   Ehrendorfer Friedrich, 2006, Willdenowia, V36, P69, DOI 10.3372/wi.36.36105
   Ehrendorfer Friedrich, 2005, Willdenowia, V35, P49, DOI 10.3372/wi.35.35102
   ELLIOTT M, 1987, PESTIC SCI, V18, P211, DOI 10.1002/ps.2780180307
   Galopin CC, 2004, ACS S SERIES, V867
   Gamboa-Leon R, 2000, BIOCHEM SYST ECOL, V28, P1019, DOI 10.1016/S0305-1978(00)00011-9
   Garcia-Chavez A, 2004, ACTA BOT MEX, V69, P115, DOI DOI 10.21829/abm69.2004.983
   Garnett H, 1895, J CHEM SOC, V67, P100
   Gerber E., 1903, ARCH PHARM, V241, P270, DOI [10.1002/ardp.19032410404, DOI 10.1002/ARDP.19032410404]
   GERSDORFF WA, 1950, J ECON ENTOMOL, V43, P554, DOI 10.1093/jee/43.4.554
   Gertsch J, 2004, FEBS LETT, V577, P563, DOI 10.1016/j.febslet.2004.10.064
   Gertsch J, 2006, J RECEPT SIG TRANSD, V26, P709, DOI 10.1080/10799890600942674
   Gertsch J, 2008, PLANTA MED, V74, P638, DOI 10.1055/s-2008-1034302
   Goey AKL, 2012, J CHROMATOGR B, V902, P151, DOI 10.1016/j.jchromb.2012.06.022
   GREGER H, 1984, PLANTA MED, V50, P366, DOI 10.1055/s-2007-969741
   GREGER H, 1981, PHYTOCHEMISTRY, V20, P2579, DOI 10.1016/0031-9422(81)83098-1
   GREGER H, 1990, PLANTA MED, V56, P482, DOI 10.1055/s-2006-961094
   GREGER H, 1989, PHYTOCHEMISTRY, V28, P2363, DOI 10.1016/S0031-9422(00)97985-8
   GREGER H, 1987, J NAT PROD, V50, P1100, DOI 10.1021/np50054a015
   GREGER H, 1983, LIEBIGS ANN CHEM, P1194
   GREGER H, 1982, PHYTOCHEMISTRY, V21, P1071, DOI 10.1016/S0031-9422(00)82418-8
   GREGER H, 1978, BIOCHEM SYST ECOL, V6, P11, DOI 10.1016/0305-1978(78)90019-4
   Greger H, 1996, J NAT PROD, V59, P1163, DOI 10.1021/np9604238
   GREGER H, 1987, PHYTOCHEMISTRY, V26, P2235, DOI 10.1016/S0031-9422(00)84690-7
   GREGER H, 1987, PHYTOCHEMISTRY, V26, P2289, DOI 10.1016/S0031-9422(00)84703-2
   GREGER H, 1984, PHYTOCHEMISTRY, V23, P1503, DOI 10.1016/S0031-9422(00)80494-X
   GREGER H, 1985, PLANT SYST EVOL, V150, P1, DOI 10.1007/BF00985564
   GREGER H, 1984, PHYTOCHEMISTRY, V23, P1173, DOI 10.1016/S0031-9422(00)82632-1
   GREGER H, 1985, MONATSH CHEM, V116, P273, DOI 10.1007/BF00798463
   Greger H, 1977, BIOL CHEM COMPOSITAE, V2
   Greger H, 1988, CHEM BIOL NATURALLY
   Gulland JM, 1930, J CHEM SOC, P6, DOI 10.1039/jr9300000006
   GUPTA OP, 1976, INDIAN J CHEM B, V14, P912
   Hajdu Z, 2014, J NAT PROD, V77, P1663, DOI 10.1021/np500292g
   Hashimoto K, 2001, PLANTA MED, V67, P179, DOI 10.1055/s-2001-11513
   Hatano T, 2004, PHYTOCHEMISTRY, V65, P2599, DOI 10.1016/j.phytochem.2004.08.018
   Hernandez I, 2009, J ETHNOPHARMACOL, V124, P649, DOI 10.1016/j.jep.2009.04.060
   HERZ W, 1985, PHYTOCHEMISTRY, V24, P173, DOI 10.1016/S0031-9422(00)80830-4
   Hinz B, 2007, BIOCHEM BIOPH RES CO, V360, P441, DOI 10.1016/j.bbrc.2007.06.073
   HOFER O, 1995, LIEBIGS ANN, P1789
   HOFER O, 1986, TETRAHEDRON, V42, P2707, DOI 10.1016/S0040-4020(01)90557-5
   Hohmann J, 2011, PHYTOCHEMISTRY, V72, P1848, DOI 10.1016/j.phytochem.2011.06.008
   Hou CC, 2011, J AGR FOOD CHEM, V59, P11966, DOI 10.1021/jf202958r
   Hou CC, 2010, J NUTR BIOCHEM, V21, P1045, DOI 10.1016/j.jnutbio.2009.08.010
   Huang S, 2012, CHINESE CHEM LETT, V23, P1247, DOI 10.1016/j.cclet.2012.09.022
   Iseli V, 2007, PHARMAZIE, V62, P396, DOI 10.1691/ph.2007.5.6701
   JACOBSON M, 1957, J AM CHEM SOC, V79, P356, DOI 10.1021/ja01559a031
   JACOBSON M, 1957, CHEM IND-LONDON, P50
   JACOBSON M, 1949, J AM CHEM SOC, V71, P366, DOI 10.1021/ja01169a508
   JACOBSON M, 1948, J AM CHEM SOC, V70, P4234, DOI 10.1021/ja01192a075
   JACOBSON M, 1951, J AM CHEM SOC, V73, P100, DOI 10.1021/ja01145a037
   Jager H, 2002, PLANTA MED, V68, P469, DOI 10.1055/s-2002-32076
   JAKUPOVIC J, 1986, PLANTA MED, P18, DOI 10.1055/s-2007-969055
   Jang KH, 2008, ARCH PHARM RES, V31, P569, DOI 10.1007/s12272-001-1194-5
   JENTE R, 1972, CHEM BER-RECL, V105, P1694, DOI 10.1002/cber.19721050525
   JENTE R, 1976, PHYTOCHEMISTRY, V15, P1673, DOI 10.1016/S0031-9422(00)97451-X
   Jiang LY, 2009, CHROMATOGRAPHIA, V70, P439, DOI 10.1365/s10337-009-1160-6
   JOHNS T, 1982, PHYTOCHEMISTRY, V21, P2737, DOI 10.1016/0031-9422(82)83110-5
   JONDIKO IJO, 1986, PHYTOCHEMISTRY, V25, P2289, DOI 10.1016/S0031-9422(00)81681-7
   KADIR HA, 1989, PESTIC SCI, V25, P329, DOI 10.1002/ps.2780250402
   Kanematsu T, 1931, J PHARM SOC JPN, V51, P384
   Kanematsu T, 1927, J PHARM SOC JAPAN, V544, P521
   Kashiwada Y, 1997, PHYTOCHEMISTRY, V44, P1125, DOI 10.1016/S0031-9422(96)00683-8
   Kehie M, 2015, PHYTOCHEM REV, V14, P189, DOI 10.1007/s11101-014-9344-6
   Keipert R., 2009, Zeitschrift fur Phytotherapie, V30, P44, DOI 10.1055/s-0029-1214252
   Keipert R, 2009, THESIS
   KIKUZAKI H, 1993, BIOSCI BIOTECH BIOCH, V57, P1329, DOI 10.1271/bbb.57.1329
   Kim SC, 2010, PLANT SCI, V178, P411, DOI 10.1016/j.plantsci.2010.02.017
   KOUL SK, 1988, PHYTOCHEMISTRY, V27, P3523, DOI 10.1016/0031-9422(88)80760-X
   KUBO I, 1984, EXPERIENTIA, V40, P340, DOI 10.1007/BF01952540
   Kubo M, 2013, J NAT PROD, V76, P769, DOI 10.1021/np300911b
   KUROPKA G, 1986, PLANTA MED, P244, DOI 10.1055/s-2007-969140
   KUROPKA G, 1987, PLANTA MED, P440, DOI 10.1055/s-2006-962768
   LaForge FB, 1942, J AM CHEM SOC, V64, P187, DOI 10.1021/ja01253a510
   LALONDE RT, 1980, J CHEM ECOL, V6, P35, DOI 10.1007/BF00987525
   Lalone CA, 2007, J AGR FOOD CHEM, V55, P7314, DOI 10.1021/jf063711a
   Lazarevic J, 2010, NAT PROD RES, V24, P718, DOI 10.1080/14786410802617292
   Lennertz RC, 2010, J NEUROSCI, V30, P4353, DOI 10.1523/JNEUROSCI.4666-09.2010
   Leonard AE, 2004, PROG LIPID RES, V43, P36, DOI 10.1016/S0163-7827(03)00040-7
   Ley JP, 2006, NAT PROD RES, V20, P798, DOI 10.1080/14786410500246733
   Ley JP, 2006, FLAVOUR SCI RECENT A
   Li GP, 2007, J INTEGR PLANT BIOL, V49, P1608, DOI 10.1111/j.1774-7909.2007.00456.x
   Li KY, 2013, ANALYST, V138, P3313, DOI 10.1039/c3an00016h
   LIKHITWITAYAWUID K, 1987, TETRAHEDRON, V43, P3689, DOI 10.1016/S0040-4020(01)86856-3
   LODER JW, 1969, AUST J CHEM, V22, P1531, DOI 10.1071/CH9691531
   Lopez-Bucio J, 2006, CURR OPIN PLANT BIOL, V9, P523, DOI 10.1016/j.pbi.2006.07.002
   Lopez-Martinez S, 2011, PHYTOCHEM LETT, V4, P275, DOI 10.1016/j.phytol.2011.04.014
   Mahringer A, 2013, PLANTA MED, V79, P214, DOI 10.1055/s-0032-1328090
   MARTIN R, 1984, PHYTOCHEMISTRY, V23, P1781, DOI 10.1016/S0031-9422(00)83490-1
   MARTIN R, 1985, PHYTOCHEMISTRY, V24, P2295, DOI 10.1016/S0031-9422(00)83030-7
   Matovic NJ, 2011, J ORG CHEM, V76, P4467, DOI 10.1021/jo200289f
   Matthias A, 2004, J CLIN PHARM THER, V29, P7, DOI 10.1046/j.1365-2710.2003.00530.x
   Menozzi-Smarrito C, 2009, J AGR FOOD CHEM, V57, P1982, DOI 10.1021/jf803067r
   Merali S, 2003, PHARM BIOL, V41, P412, DOI 10.1076/phbi.41.6.412.17828
   Mester I, 1983, CHEM CHEM TAXONOMY R
   Minto RE, 2008, PROG LIPID RES, V47, P233, DOI 10.1016/j.plipres.2008.02.002
   MIZUTANI K, 1988, CHEM PHARM BULL, V36, P2362, DOI 10.1248/cpb.36.2362
   Molina-Torres J, 2004, J AGR FOOD CHEM, V52, P4700, DOI 10.1021/jf034374y
   Molina-Torres J, 1999, J ETHNOPHARMACOL, V64, P241, DOI 10.1016/S0378-8741(98)00134-2
   Molinatorres J, 1996, BIOCHEM SYST ECOL, V24, P43, DOI 10.1016/0305-1978(95)00099-2
   Moreno SC, 2012, PEST MANAG SCI, V68, P386, DOI 10.1002/ps.2274
   Morikawa T, 2004, PLANTA MED, V70, P152, DOI 10.1055/s-2004-815493
   Morquecho-Contreras A, 2010, PLANT PHYSIOL, V152, P1659, DOI 10.1104/pp.109.149989
   Muhammad I, 2002, PHYTOCHEMISTRY, V59, P105, DOI 10.1016/S0031-9422(01)00395-8
   MULLERJAKIC B, 1994, PLANTA MED, V60, P37, DOI 10.1055/s-2006-959404
   MURAYAMA Y., 1931, JOUR PHARMACEUT SOC JAPAN, V51, P379
   NAKATANI N, 1992, BIOSCI BIOTECH BIOCH, V56, P759, DOI 10.1271/bbb.56.759
   Nanti T, 1995, NAT MED, V49, P438
   Navarrete A, 1996, PLANTA MED, V62, P250, DOI 10.1055/s-2006-957870
   Ndom JC, 2010, PHYTOCHEM LETT, V3, P201, DOI 10.1016/j.phytol.2010.07.007
   Obst K, 2013, J AGR FOOD CHEM, V61, P4242, DOI 10.1021/jf400455z
   OGURA M, 1982, J ETHNOPHARMACOL, V5, P215, DOI 10.1016/0378-8741(82)90045-9
   Ospina de Nigrinis LS, 1986, REV COLOMBIANA CIENC, V15, P37
   Parmar VS, 1997, PHYTOCHEMISTRY, V46, P597, DOI 10.1016/S0031-9422(97)00328-2
   Raduner S, 2007, J NAT PROD, V70, P1010, DOI 10.1021/np060598+
   Raduner S, 2006, J BIOL CHEM, V281, P14192, DOI 10.1074/jbc.M601074200
   Rahman MAA, 2007, PLANTA MED, V73, P1089, DOI 10.1055/s-2007-981576
   Ramsewak RS, 1999, PHYTOCHEMISTRY, V51, P729, DOI 10.1016/S0031-9422(99)00101-6
   Ramtrez-Noya D, 2011, ACTA BOT MEX, V97, P39
   REISCH J, 1985, J NAT PROD, V48, P862, DOI 10.1021/np50041a042
   Riemer B, 1997, PHYTOCHEMISTRY, V45, P337, DOI 10.1016/S0031-9422(96)00848-5
   Rios M.Y., 2012, DRUG DISCOVERY RES P
   Rios MY, 2007, J ETHNOPHARMACOL, V110, P364, DOI 10.1016/j.jep.2006.09.041
   Rios-Chavez P, 2003, IN VITRO CELL DEV-PL, V39, P37, DOI 10.1079/IVP2002354
   Rosario SL, 1996, PLANTA MED, V62, P376, DOI 10.1055/s-2006-957913
   Saadali B, 2001, PHYTOCHEMISTRY, V58, P1083, DOI 10.1016/S0031-9422(01)00347-8
   Sasagawa M, 2006, INT IMMUNOPHARMACOL, V6, P1214, DOI 10.1016/j.intimp.2006.02.003
   Shanklin J, 1998, ANNU REV PLANT PHYS, V49, P611, DOI 10.1146/annurev.arplant.49.1.611
   Sharma V, 2013, PHYTOTHER RES, V27, P99, DOI 10.1002/ptr.4697
   Sharma V, 2011, PHYTOMEDICINE, V18, P1161, DOI 10.1016/j.phymed.2011.06.001
   Sharma Vikas, 2010, Zhong Xi Yi Jie He Xue Bao, V8, P767
   SHIBUYA H, 1992, CHEM PHARM BULL, V40, P2325, DOI 10.1248/cpb.40.2325
   Siddiqui BS, 2004, CHEM PHARM BULL, V52, P1349, DOI 10.1248/cpb.52.1349
   Simas NK, 2013, PHYTOCHEM LETT, V6, P67, DOI 10.1016/j.phytol.2012.10.016
   SINGH J, 1971, TETRAHEDRON LETT, P2119
   Sittie AA, 1998, PLANTA MED, V64, P192, DOI 10.1055/s-2006-957405
   Spelman K, 2011, PHYTOTHER RES, V25, P1098, DOI 10.1002/ptr.3395
   Strunz G.M., 2000, STUDIES NATURAL PROD, V24
   Sugai E, 2005, BIOSCI BIOTECH BIOCH, V69, P1958, DOI 10.1271/bbb.69.1958
   Sugai E, 2005, BIOSCI BIOTECH BIOCH, V69, P1951, DOI 10.1271/bbb.69.1951
   Sun CR, 2007, RAPID COMMUN MASS SP, V21, P1497, DOI 10.1002/rcm.2986
   TACKIE AN, 1975, PHYTOCHEMISTRY, V14, P1888, DOI 10.1016/0031-9422(75)85328-3
   Tang GH, 2011, J NAT PROD, V74, P45, DOI 10.1021/np100606u
   Thomsen MO, 2012, J AGR FOOD CHEM, V60, P12131, DOI 10.1021/jf303292t
   Tofern B, 1999, PHYTOCHEMISTRY, V52, P1437, DOI 10.1016/S0031-9422(99)00245-9
   Tsao R, 2003, J NAT PROD, V66, P1229, DOI 10.1021/np0301745
   Uttaro AD, 2006, IUBMB LIFE, V58, P563, DOI 10.1080/15216540600920899
   Veryser L, 2014, PHYTOMEDICINE, V21, P1801, DOI 10.1016/j.phymed.2014.08.015
   Vikas Sharma, 2009, Scientia Pharmaceutica, V77, P97, DOI 10.3797/scipharm.0808-14
   WAGNER H, 1989, PLANTA MED, P566, DOI 10.1055/s-2006-962097
   Wang YL, 2007, FOOD RES INT, V40, P783, DOI 10.1016/j.foodres.2007.02.005
   Wei K, 2004, J NAT PROD, V67, P1005, DOI 10.1021/np030475e
   WINTERFELDT E, 1963, CHEM BER-RECL, V96, P3349, DOI 10.1002/cber.19630961236
   Woelkart K, 2005, PLANTA MED, V71, P701, DOI 10.1055/s-2005-871290
   Woelkart K, 2007, PLANTA MED, V73, P615, DOI 10.1055/s-2007-981531
   Woelkart K, 2009, PLANTA MED, V75, P1306, DOI 10.1055/s-0029-1185631
   Xiong QB, 1997, PHYTOCHEMISTRY, V46, P1123, DOI 10.1016/S0031-9422(97)84398-1
   Yang XG, 2008, J AGR FOOD CHEM, V56, P1689, DOI 10.1021/jf0728101
   YASUDA I, 1980, CHEM PHARM BULL, V28, P2251
   YASUDA I, 1981, CHEM PHARM BULL, V29, P564
   YASUDA I, 1981, CHEM PHARM BULL, V29, P1791
   YASUDA I, 1982, PHYTOCHEMISTRY, V21, P1295, DOI 10.1016/0031-9422(82)80128-3
   Rios MY, 2014, STUD NAT PROD CHEM, V43, P79, DOI 10.1016/B978-0-444-63430-6.00003-5
   Youssef DTA, 2003, J NAT PROD, V66, P861, DOI 10.1021/np0205809
   ZDERO C, 1988, PHYTOCHEMISTRY, V27, P2984, DOI 10.1016/0031-9422(88)80703-9
   Zhang F, 2005, J ASIAN NAT PROD RES, V7, P1, DOI 10.1080/10286020310001596015
   Zhao J, 2005, J AGR FOOD CHEM, V53, P690, DOI 10.1021/jf048529t
   Zheng BL, 2000, UROLOGY, V55, P598, DOI 10.1016/S0090-4295(99)00549-X
NR 249
TC 39
Z9 42
U1 1
U2 63
PU SPRINGER
PI DORDRECHT
PA VAN GODEWIJCKSTRAAT 30, 3311 GZ DORDRECHT, NETHERLANDS
SN 1568-7767
EI 1572-980X
J9 PHYTOCHEM REV
JI Phytochem. Rev.
PD OCT
PY 2016
VL 15
IS 5
BP 729
EP 770
DI 10.1007/s11101-015-9418-0
PG 42
WC Plant Sciences
WE Science Citation Index Expanded (SCI-EXPANDED)
SC Plant Sciences
GA DY8VY
UT WOS:000385411000002
DA 2023-07-11
ER

PT J
AU Geiser, C
   Mandakova, T
   Arrigo, N
   Lysak, MA
   Parisod, C
AF Geiser, Celine
   Mandakova, Terezie
   Arrigo, Nils
   Lysak, Martin A.
   Parisod, Christian
TI Repeated Whole-Genome Duplication, Karyotype Reshuffling, and Biased
   Retention of Stress-Responding Genes in Buckler Mustard
SO PLANT CELL
LA English
DT Article
ID BISCUTELLA-LAEVIGATA BRASSICACEAE; PHYLOGENETIC ANALYSIS; AGE
   DISTRIBUTIONS; FLOWERING PLANTS; EVOLUTION; CONSEQUENCES; POLYPLOIDS;
   ARABIDOPSIS; PALEOPOLYPLOIDY; DIPLOIDIZATION
AB Whole-genome duplication (WGD) is usually followed by gene loss and karyotype repatterning. Despite evidence of new adaptive traits associated with WGD, the underpinnings and evolutionary significance of such genome fractionation remain elusive. Here, we use Buckler mustard (Biscutella laevigata) to infer processes that have driven the retention of duplicated genes after recurrent WGDs. In addition to the beta- and alpha-WGD events shared by all Brassicaceae, cytogenetic and transcriptome analyses revealed two younger WGD events that occurred at times of environmental changes in the clade of Buckler mustard (Biscutelleae): a mesopolyploidy event from the late Miocene that was followed by considerable karyotype reshuffling and chromosome number reduction and a neopolyploidy event during the Pleistocene. Although a considerable number of the older duplicates presented signatures of retention under positive selection, the majority of retained duplicates arising from the younger mesopolyploidy WGD event matched predictions of the gene balance hypothesis and showed evidence of strong purifying selection as well as enrichment in gene categories responding to abiotic stressors. Retention of large stretches of chromosomes for both genomic copies supported the hypothesis that cycles of WGD and biased fractionation shaped the genome of this stress-tolerant polypolyloid, promoting the adaptive recruitment of stress-responding genes in the face of environmental challenges.
C1 [Geiser, Celine; Parisod, Christian] Univ Neuchatel, Lab Evolutionary Bot, CH-2000 Neuchatel, Switzerland.
   [Mandakova, Terezie; Lysak, Martin A.] Masaryk Univ, Cent European Inst Technol, Plant Cytogen Res Grp, Brno 62500, Czech Republic.
   [Arrigo, Nils] Univ Lausanne, Dept Ecol & Evolut, CH-1015 Lausanne, Switzerland.
C3 University of Neuchatel; Masaryk University Brno; University of Lausanne
RP Parisod, C (通讯作者)，Univ Neuchatel, Lab Evolutionary Bot, CH-2000 Neuchatel, Switzerland.
EM christian.parisod@unine.ch
RI Mandakova, Terezie/E-1365-2012; Parisod, Christian/A-1140-2010; Lysak,
   Martin A/D-7177-2012; Geiser, Céline/D-9507-2013
OI Parisod, Christian/0000-0001-8798-0897; Lysak, Martin
   A/0000-0003-0318-4194; Geiser, Céline/0000-0002-2861-3664; Mandakova,
   Terezie/0000-0001-6485-0563
FU Swiss National Science Foundation; Czech Science Foundation [13-10159S];
   European Social Fund [CZ.1.07/2.3.00/30.0037, CZ.1.07/2.3.00/20.0189];
   Velux Stiftung [705]; Swiss National Science Foundation [PZ00P3-131950]
FX We thank two anonymous reviewers for valuable comments on a previous
   draft of the manuscript and S. Zoller and A. Bardil for their help with
   bioinformatic analyses. Analyses were performed using facilities of the
   Genetic Diversity Centre, ETH Zurich. N.A. is funded by a grant from the
   Swiss National Science Foundation. Work in the Lysak lab was supported
   by the Czech Science Foundation (Grant 13-10159S) and by the European
   Social Fund (Projects CZ.1.07/2.3.00/30.0037 and
   CZ.1.07/2.3.00/20.0189). Work in the Parisod lab was supported by the
   Velux Stiftung (Project 705) and the Swiss National Science Foundation
   (Grant PZ00P3-131950).
CR Al-Shahrour F, 2004, BIOINFORMATICS, V20, P578, DOI 10.1093/bioinformatics/btg455
   [Anonymous], 1970, EVOLUTION GENE DUPLI, DOI DOI 10.1007/978-3-642-86659-3
   [Anonymous], 2003, ALPINE PLANT LIFE FU, DOI DOI 10.1007/978-3-642-18970-8
   Arrigo N, 2012, CURR OPIN PLANT BIOL, V15, P140, DOI 10.1016/j.pbi.2012.03.010
   Babst-Kostecka AA, 2014, PLANT SOIL, V383, P245, DOI 10.1007/s11104-014-2171-0
   Bardil A, 2015, PLANT J, V82, P621, DOI 10.1111/tpj.12837
   Barker MS, 2009, GENOME BIOL EVOL, V1, P391, DOI 10.1093/gbe/evp040
   Benaglia T, 2009, J STAT SOFTW, V32, P1
   BENJAMINI Y, 1995, J R STAT SOC B, V57, P289, DOI 10.1111/j.2517-6161.1995.tb02031.x
   Birchler JA, 2012, P NATL ACAD SCI USA, V109, P14746, DOI 10.1073/pnas.1207726109
   Blanc G, 2004, PLANT CELL, V16, P1667, DOI 10.1105/tpc.021345
   Blondel J, 2010, MEDITERRANEAN REGION, DOI DOI 10.1371/journal.pcbi.1003537
   Bowers JE, 2003, NATURE, V422, P433, DOI 10.1038/nature01521
   Burgess A, 2010, P NATL ACAD SCI USA, V107, P12564, DOI 10.1073/pnas.0914191107
   Chalhoub B, 2014, SCIENCE, V345, P950, DOI 10.1126/science.1253435
   Chao DY, 2013, SCIENCE, V341, P658, DOI 10.1126/science.1240561
   Chevreux B, 2004, GENOME RES, V14, P1147, DOI 10.1101/gr.1917404
   Conant GC, 2014, CURR OPIN PLANT BIOL, V19, P91, DOI 10.1016/j.pbi.2014.05.008
   Couvreur TLP, 2010, MOL BIOL EVOL, V27, P55, DOI 10.1093/molbev/msp202
   De Smet R, 2013, P NATL ACAD SCI USA, V110, P2898, DOI 10.1073/pnas.1300127110
   Doyle JJ, 2008, ANNU REV GENET, V42, P443, DOI 10.1146/annurev.genet.42.110807.091524
   Edger PP, 2015, P NATL ACAD SCI USA, V112, P8362, DOI 10.1073/pnas.1503926112
   FAVARGER C, 1971, Boissiera, V19, P149
   Fawcett JA, 2009, P NATL ACAD SCI USA, V106, P5737, DOI 10.1073/pnas.0900906106
   Flagel LE, 2009, NEW PHYTOL, V183, P557, DOI 10.1111/j.1469-8137.2009.02923.x
   Freeling M, 2012, CURR OPIN PLANT BIOL, V15, P131, DOI 10.1016/j.pbi.2012.01.015
   Freeling M, 2009, ANNU REV PLANT BIOL, V60, P433, DOI 10.1146/annurev.arplant.043008.092122
   Garsmeur O, 2014, MOL BIOL EVOL, V31, P448, DOI 10.1093/molbev/mst230
   Gasser M, 1986, VEROFFENTLICHUNGEN G, V86, P7
   Hazel J, 2013, SCIENCE, V342, P853, DOI 10.1126/science.1243110
   Hohmann N, 2015, PLANT CELL, V27, P2770, DOI 10.1105/tpc.15.00482
   Innan H, 2010, NAT REV GENET, V11, P97, DOI 10.1038/nrg2689
   Jalas J., 1996, ATLAS FLORAE EUROPAE
   Jiao YN, 2011, NATURE, V473, P97, DOI 10.1038/nature09916
   Kagale S, 2014, PLANT CELL, V26, P2777, DOI 10.1105/tpc.114.126391
   KOCSIS E, 1991, J STRUCT BIOL, V107, P6, DOI 10.1016/1047-8477(91)90025-R
   Lamesch P, 2012, NUCLEIC ACIDS RES, V40, pD1202, DOI 10.1093/nar/gkr1090
   Lim KY, 2007, NEW PHYTOL, V175, P756, DOI 10.1111/j.1469-8137.2007.02121.x
   Lynch M, 2000, SCIENCE, V290, P1151, DOI 10.1126/science.290.5494.1151
   Lysak MA, 2011, PLANT GENET GENOMICS, V9, P1, DOI 10.1007/978-1-4419-7118-0_1
   Maere S, 2005, P NATL ACAD SCI USA, V102, P5454, DOI 10.1073/pnas.0501102102
   Mandakova T, 2008, PLANT CELL, V20, P2559, DOI 10.1105/tpc.108.062166
   Mandakova T, 2010, PLANT CELL, V22, P2277, DOI 10.1105/tpc.110.074526
   Manton I, 1937, ANN BOT-LONDON, V1, P439, DOI 10.1093/oxfordjournals.aob.a083479
   McGrath C. L., 2012, POLYPLOIDY GENOME EV, P1, DOI DOI 10.1007/978-3-642-31442-1_1
   Nei M., 2013, MUTATION DRIVEN EVOL
   OLOWOKUDEJO JD, 1986, BRITTONIA, V38, P86, DOI 10.2307/2807426
   Parisod C, 2008, NEW PHYTOL, V178, P436, DOI 10.1111/j.1469-8137.2007.02361.x
   Parisod C, 2007, MOL ECOL, V16, P2755, DOI 10.1111/j.1365-294X.2007.03315.x
   Parisod C, 2010, NEW PHYTOL, V186, P5, DOI 10.1111/j.1469-8137.2009.03142.x
   Potapova TA, 2011, MOL BIOL CELL, V22, P1191, DOI 10.1091/mbc.E10-07-0599
   Price MN, 2009, MOL BIOL EVOL, V26, P1641, DOI 10.1093/molbev/msp077
   Primmer CR, 2013, MOL ECOL, V22, P3216, DOI 10.1111/mec.12309
   Ramsey J, 2002, ANNU REV ECOL SYST, V33, P589, DOI 10.1146/annurev.ecolsys.33.010802.150437
   Ranwez V, 2011, PLOS ONE, V6, DOI 10.1371/journal.pone.0022594
   Schmieder R, 2011, BIOINFORMATICS, V27, P863, DOI 10.1093/bioinformatics/btr026
   SCHOENFELDER P, 1968, Oesterreichische Botanische Zeitschrift, V115, P363, DOI 10.1007/BF01373314
   Schranz ME, 2006, TRENDS PLANT SCI, V11, P535, DOI 10.1016/j.tplants.2006.09.002
   Schranz ME, 2012, CURR OPIN PLANT BIOL, V15, P147, DOI 10.1016/j.pbi.2012.03.011
   Slater GS, 2005, BMC BIOINFORMATICS, V6, DOI 10.1186/1471-2105-6-31
   Soltis DE, 2014, NEW PHYTOL, V202, P1105, DOI 10.1111/nph.12756
   Tang HB, 2012, GENETICS, V190, P1563, DOI 10.1534/genetics.111.137349
   Tank DC, 2015, NEW PHYTOL, V207, P454, DOI 10.1111/nph.13491
   Tayale A, 2013, CYTOGENET GENOME RES, V140, P79, DOI 10.1159/000351318
   Tremetsberger K, 2002, PLANT SYST EVOL, V233, P163, DOI 10.1007/s00606-002-0189-x
   Van de Peer Y, 2009, NAT REV GENET, V10, P725, DOI 10.1038/nrg2600
   Vanneste K, 2014, GENOME RES, V24, P1334, DOI 10.1101/gr.168997.113
   Vanneste K, 2014, PHILOS T R SOC B, V369, DOI 10.1098/rstb.2013.0353
   Vanneste K, 2013, MOL BIOL EVOL, V30, P177, DOI 10.1093/molbev/mss214
   Veitia RA, 2013, TRENDS GENET, V29, P385, DOI 10.1016/j.tig.2013.04.004
   Wagner A, 2011, ORIGINS OF EVOLUTIONARY INNOVATIONS: A THEORY OF TRANSFORMATIVE CHANGE IN LIVING SYSTEMS, P1, DOI 10.1093/acprof:oso/9780199692590.001.0001
   Wolfe KH, 2001, NAT REV GENET, V2, P333, DOI 10.1038/35072009
   Wood TE, 2009, P NATL ACAD SCI USA, V106, P13875, DOI 10.1073/pnas.0811575106
   Woodhouse MR, 2014, P NATL ACAD SCI USA, V111, P5283, DOI 10.1073/pnas.1402475111
   Yang ZH, 2007, MOL BIOL EVOL, V24, P1586, DOI 10.1093/molbev/msm088
NR 75
TC 39
Z9 41
U1 2
U2 52
PU AMER SOC PLANT BIOLOGISTS
PI ROCKVILLE
PA 15501 MONONA DRIVE, ROCKVILLE, MD 20855 USA
SN 1040-4651
EI 1532-298X
J9 PLANT CELL
JI Plant Cell
PD JAN
PY 2016
VL 28
IS 1
BP 17
EP 27
DI 10.1105/tpc.15.00791
PG 11
WC Biochemistry & Molecular Biology; Plant Sciences; Cell Biology
WE Science Citation Index Expanded (SCI-EXPANDED)
SC Biochemistry & Molecular Biology; Plant Sciences; Cell Biology
GA DD3IC
UT WOS:000369814300006
PM 26668305
OA Bronze, Green Published
DA 2023-07-11
ER

PT J
AU Hu, H
   Al-Shehbaz, IA
   Sun, YS
   Hao, GQ
   Wang, Q
   Liu, JQ
AF Hu, Huan
   Al-Shehbaz, Ihsan A.
   Sun, Yongshuai
   Hao, Guoqian
   Wang, Qian
   Liu, Jianquan
TI Species delimitation in Orychophragmus (Brassicaceae) based on
   chloroplast and nuclear DNA barcodes
SO TAXON
LA English
DT Article
DE Brassicaceae; chloroplast DNA; DNA barcode; lineage sorting; nrITS;
   Orychophragmus; species delimitation
ID INTERNAL TRANSCRIBED SPACER; MAXIMUM-LIKELIHOOD; STRATEGIES; COALESCENT;
   SOFTWARE; IDENTIFY; TAXONOMY; COMPLEX; EXAMPLE; PLANTS
AB Species delimitation is fundamental to the basic understanding of biodiversity because of the central role that the concept of species plays in most branches of biology. However, few studies have been designed to test conflicting delineations of plant species under an integrated species concept using DNA barcodes in combination with other lines of evidence. Such an approach may deliver more objective, testable and uniform species units as subjects for a range of studies. Here we aim to examine competing hypotheses of species delimitation in Orychophragmus, a member of the mustard family, based on these methods and principles. Two to seven species have previously been recognized in this genus by different taxonomists. We sequenced five commonly used DNA barcodes (nuclear ribosomal ITS and chloroplast matK, rbcL, trnH-psbA, and trnL-F) for 160 individuals collected across the major distribution ranges of all taxa currently recognized in the genus. Based on the monophyletic clusters produced by analysis of the combined nrITS and cpDNA sequence variations, we recovered nine independent evolutionary lineages that were further supported by diagnosable morphological traits, distinct inter-cluster genetic gaps, reproductive isolation, and geographical distribution. These lineages may be treated as nine species. We also found substantial differences in the capacity of nrITS and cpDNA barcodes to discriminate between closely related species in two clades of the genus. Our empirical study of Orychophragmus highlights the importance of applying both chloroplast DNA and nrITS barcodes for species delimitation in plants.
C1 [Hu, Huan; Sun, Yongshuai; Hao, Guoqian; Wang, Qian; Liu, Jianquan] Sichuan Univ, Coll Life Sci, MOE Key Lab Bioresources & Ecoenvironm, Chengdu 610065, Peoples R China.
   [Al-Shehbaz, Ihsan A.] Missouri Bot Garden, St Louis, MO 63166 USA.
C3 Sichuan University; Missouri Botanical Gardens
RP Liu, JQ (通讯作者)，Sichuan Univ, Coll Life Sci, MOE Key Lab Bioresources & Ecoenvironm, Chengdu 610065, Peoples R China.
EM liujq@nwipb.ac.cn
RI Sun, Yongshuai/L-4503-2016
OI Sun, Yongshuai/0000-0002-6926-8406
FU National Key Project for Basic Research [2014CB954100]; Natural Science
   Foundation of China [91331102]; Youth Science and Technology Innovation
   Team of Sichuan Province [2014TD003]; Division Of Environmental Biology;
   Direct For Biological Sciences [1252905] Funding Source: National
   Science Foundation
FX This research was supported by grants from the National Key Project for
   Basic Research (2014CB954100), the Natural Science Foundation of China
   (91331102), and the Youth Science and Technology Innovation Team of
   Sichuan Province (2014TD003).
CR Al-Shehbaz IA, 2000, NOVON, V10, P349, DOI 10.2307/3392983
   Al-Shehbaz IA, 2012, TAXON, V61, P931, DOI 10.1002/tax.615002
   Awano T, 2009, P NATL ACAD SCI USA, V106, P2794, DOI [10.1073/pnas.0812297106, 10.1073/pnas.0905845106]
   Baird NA, 2008, PLOS ONE, V3, DOI 10.1371/journal.pone.0003376
   Besansky NJ, 2003, TRENDS PARASITOL, V19, P545, DOI 10.1016/j.pt.2003.09.015
   Carstens BC, 2013, BIOL J LINN SOC, V109, P737, DOI 10.1111/bij.12093
   Carstens BC, 2010, SYST BIOL, V59, P400, DOI 10.1093/sysbio/syq024
   Clement M, 2000, MOL ECOL, V9, P1657, DOI 10.1046/j.1365-294x.2000.01020.x
   Couvreur TLP, 2010, MOL BIOL EVOL, V27, P55, DOI 10.1093/molbev/msp202
   Cowan RS, 2006, TAXON, V55, P611, DOI 10.2307/25065638
   Cummings MP, 2008, EVOLUTION, V62, P2411, DOI 10.1111/j.1558-5646.2008.00442.x
   Darwin C, 2009, ON THE ORIGIN OF SPECIES, P1, DOI 10.1017/CBO9780511694295.004
   De Queiroz K, 2007, SYST BIOL, V56, P879, DOI 10.1080/10635150701701083
   Degnan JH, 2009, TRENDS ECOL EVOL, V24, P332, DOI 10.1016/j.tree.2009.01.009
   DEQUEIROZ K, 1988, CLADISTICS, V4, P317, DOI 10.1111/j.1096-0031.1988.tb00518.x
   Drummond AJ, 2007, BMC EVOL BIOL, V7, DOI 10.1186/1471-2148-7-214
   Excoffier L, 2005, EVOL BIOINFORM, V1, P47, DOI 10.1177/117693430500100003
   FELSENSTEIN J, 1981, J MOL EVOL, V17, P368, DOI 10.1007/BF01734359
   Franzke A, 2011, TRENDS PLANT SCI, V16, P108, DOI 10.1016/j.tplants.2010.11.005
   Gelman A., 1992, STAT SCI, V7, P457
   Guindon S, 2003, SYST BIOL, V52, P696, DOI 10.1080/10635150390235520
   Harrington RC, 2012, SYST BIOL, V61, P63, DOI 10.1093/sysbio/syr077
   Hassel K, 2013, MOL ECOL RESOUR, V13, P1047, DOI 10.1111/1755-0998.12074
   Hebert PDN, 2003, P ROY SOC B-BIOL SCI, V270, pS96, DOI 10.1098/rsbl.2003.0025
   Hollingsworth PM, 2011, PLOS ONE, V6, DOI 10.1371/journal.pone.0019254
   Hollingsworth PR, 2009, EVOLUTION, V63, P228, DOI 10.1111/j.1558-5646.2008.00531.x
   Kress WJ, 2008, BIOTROPICA, V40, P405, DOI 10.1111/j.1744-7429.2008.00426.x
   Kress WJ, 2007, PLOS ONE, V2, DOI 10.1371/journal.pone.0000508
   Kress WJ, 2005, P NATL ACAD SCI USA, V102, P8369, DOI 10.1073/pnas.0503123102
   Leache AD, 2011, SYST BIOL, V60, P126, DOI 10.1093/sysbio/syq073
   Leliaert F, 2009, MOL PHYLOGENET EVOL, V53, P122, DOI 10.1016/j.ympev.2009.06.004
   Li DZ, 2011, P NATL ACAD SCI USA, V108, P19641, DOI 10.1073/pnas.1104551108
   Librado P, 2009, BIOINFORMATICS, V25, P1451, DOI 10.1093/bioinformatics/btp187
   Lysak MA, 2007, PLANT PHYSIOL, V145, P402, DOI 10.1104/pp.107.104380
   MALLET J, 1995, TRENDS ECOL EVOL, V10, P294, DOI 10.1016/S0169-5347(00)89105-3
   Mayr E., 1942, SYSTEMATICS AND THE
   MILLER MP, 1997, TOOLS POPULATION GEN
   Niemiller ML, 2012, EVOLUTION, V66, P846, DOI 10.1111/j.1558-5646.2011.01480.x
   NIXON KC, 1990, CLADISTICS, V6, P211, DOI 10.1111/j.1096-0031.1990.tb00541.x
   Nylander J.A.A., 2004, MRMODELTEST V2
   Pang XH, 2011, CLADISTICS, V27, P165, DOI 10.1111/j.1096-0031.2010.00328.x
   Pons J, 2006, SYST BIOL, V55, P595, DOI 10.1080/10635150600852011
   Reeves PA, 2011, SYST BIOL, V60, P45, DOI 10.1093/sysbio/syq056
   Reid NM, 2012, BMC EVOL BIOL, V12, DOI 10.1186/1471-2148-12-196
   Ronquist F, 2003, BIOINFORMATICS, V19, P1572, DOI 10.1093/bioinformatics/btg180
   Satler JD, 2013, SYST BIOL, V62, P805, DOI 10.1093/sysbio/syt041
   Shi YF., 1998, UPLIFT ENV CHANGES Q
   SIMPSON GG, 1951, EVOLUTION, V5, P285, DOI 10.1111/j.1558-5646.1951.tb02788.x
   Sites JW, 2003, TRENDS ECOL EVOL, V18, P462, DOI 10.1016/S0169-5347(03)00184-8
   Starr JR, 2009, MOL ECOL RESOUR, V9, P151, DOI 10.1111/j.1755-0998.2009.02640.x
   Stebbins GL., 1971, CHROMOSOMAL EVOLUTIO
   Sun L., 2012, J HANGZHOU NORMAL U, V4, P337
   Swofford D.L., 2002, PAUP PHYLOGENETIC AN
   Tamura K, 2013, MOL BIOL EVOL, V30, P2725, DOI [10.1093/molbev/mst197, 10.1093/molbev/msr121]
   Tan Z.M., 1998, ACTA PHYTOTAX SINICA, V36, P544
   TEMPLETON AR, 1992, GENETICS, V132, P619
   Thompson JD, 1997, NUCLEIC ACIDS RES, V25, P4876, DOI 10.1093/nar/25.24.4876
   Wang L, 2012, NOVON, V22, P109, DOI 10.3417/2009133
   Wang Q, 2011, J SYST EVOL, V49, P182, DOI 10.1111/j.1759-6831.2011.00135.x
   Wang WQ, 2010, BMC PLANT BIOL, V10, DOI 10.1186/1471-2229-10-205
   Warwick SI, 2005, CAN J BOT, V83, P467, DOI [10.1139/B05-021, 10.1139/b05-021]
   Wiens JJ, 2007, SYST BIOL, V56, P875, DOI 10.1080/10635150701748506
   Wu J.Q., 2003, J WUHAN BOT RES, V21, P487
   Zhang K, 2009, J HANGZHOU NORMAL U, V8, P214
   Zhou LR, 2008, NORD J BOT, V26, P375, DOI 10.1111/j.1756-1051.2008.00242.x
   Zhou T.Y., 1987, FLORA REIPUBLICAE PO, V33, P40
   Zhou T. Y., 2001, FLORA CHINA, V8, P29
   Zhou YY, 2014, PHYTOTAXA, V186, P188, DOI 10.11646/phytotaxa.186.4.2
   Zhou YF, 2010, EVOLUTION, V64, P2342, DOI 10.1111/j.1558-5646.2010.00988.x
NR 69
TC 39
Z9 40
U1 4
U2 37
PU WILEY
PI HOBOKEN
PA 111 RIVER ST, HOBOKEN 07030-5774, NJ USA
SN 0040-0262
EI 1996-8175
J9 TAXON
JI Taxon
PD AUG 28
PY 2015
VL 64
IS 4
BP 714
EP 726
DI 10.12705/644.4
PG 13
WC Plant Sciences; Evolutionary Biology
WE Science Citation Index Expanded (SCI-EXPANDED)
SC Plant Sciences; Evolutionary Biology
GA CR7LQ
UT WOS:000361531700004
DA 2023-07-11
ER

PT J
AU Zozomova-Lihova, J
   Malanova-Krasna, I
   Vit, P
   Urfus, T
   Senko, D
   Svitok, M
   Kempa, M
   Marhold, K
AF Zozomova-Lihova, Judita
   Malanova-Krasna, Iva
   Vit, Petr
   Urfus, Tomas
   Senko, Dusan
   Svitok, Marek
   Kempa, Matus
   Marhold, Karol
TI Cytotype distribution patterns, ecological differentiation, and genetic
   structure in a diploid-tetraploid contact zone of Cardamine amara
SO AMERICAN JOURNAL OF BOTANY
LA English
DT Article
DE AFLPs; Alps; autopolyploidy; Brassicaceae; contact zone; cytotype
   coexistence; environmental predictors; microsatellites; polyploidy
ID SENECIO-CARNIOLICUS ASTERACEAE; HEXAPLOID CYTOTYPES; EVOLUTIONARY
   CONSEQUENCES; SPECIES DISTRIBUTION; CHROMOSOME-NUMBERS; POLYPLOID
   COMPLEX; CLIMATE-CHANGE; EASTERN ALPS; BRASSICACEAE; HYBRIDIZATION
AB PREMISE OF THE STUDY: Contact zones between diploids and their autopolyploid descendants represent a unique evolutionary venue for studying polyploid establishment, cytotype coexistence, and interactions. Here, we examine cytotype coexistence in a diploid-tetraploid contact zone of a perennial herb, Cardamine amara, located north of the Alps by assessing cytotype spatial patterns, ecological divergence, and genetic variation and structure.
   METHODS: Flow cytometry was applied to screen DNA ploidy levels in 302 populations (3296 individuals) and the genetic variation of a selection of 25 populations was examined using microsatellite and AFLP markers. Environmental (landscape and climatic) data were analyzed to assess ecological differentiation between the cytotypes.
   KEY RESULTS: A parapatric distribution of the cytotypes with a relatively wide (over 100 km in some regions) secondary contact zone was identified. Mixed-ploidy populations, documented for the first time in this species, as well as triploid individuals were found along the diploid-tetraploid borderline. Different climatic requirements of the two main cytotypes were revealed, mirrored in their altitudinal separation. The tetraploids were genetically differentiated from both the diploids and the modeled, in silico autotetraploid genotypes, in accordance with the assumed polyploid origin and spread linked to past glaciations, and largely independent evolution in allopatry.
   CONCLUSIONS: The observed spatial and genetic patterns likely reflect the evolutionary and colonization history of the two cytotypes and have been maintained by multiple factors such as ecological divergence, limited gene flow between the cytotypes, and the restricted dispersal capacity.
C1 [Zozomova-Lihova, Judita; Senko, Dusan; Kempa, Matus; Marhold, Karol] Slovak Acad Sci, Inst Bot, SK-84523 Bratislava, Slovakia.
   [Vit, Petr; Urfus, Tomas; Marhold, Karol] Charles Univ Prague, Fac Sci, Dept Bot, CZ-12801 Prague, Czech Republic.
   [Vit, Petr; Urfus, Tomas] Acad Sci Czech Republ, Inst Bot, CZ-25243 Pruhonice, Czech Republic.
   [Svitok, Marek] Tech Univ Zvolen, Fac Ecol & Environm Sci, SK-96053 Zvolen, Slovakia.
   [Svitok, Marek] Eawag Swiss Fed Inst Aquat Sci & Technol, Dept Aquat Ecol, Ctr Ecol Evolut & Biogeochem, CH-6047 Kastanienbaum, Switzerland.
C3 Slovak Academy of Sciences; Charles University Prague; Czech Academy of
   Sciences; Institute of Botany of the Czech Academy of Sciences;
   Technical University Zvolen; Swiss Federal Institutes of Technology
   Domain; Swiss Federal Institute of Aquatic Science & Technology (EAWAG)
RP Zozomova-Lihova, J (通讯作者)，Slovak Acad Sci, Inst Bot, Dubravska Cesta 9, SK-84523 Bratislava, Slovakia.
EM judita.zozomova@savba.sk
RI Vit, Petr/J-3278-2014; Urfus, Tomáš/H-1633-2014; Urfus,
   Tomas/ABC-1854-2020; Zozomova-Lihova, Judita/P-3151-2019; Marhold,
   Karol/B-4699-2011; Zozomova-Lihova, Judita/B-5011-2011; Senko,
   Dusan/O-8582-2016; Svitok, Marek/A-4843-2013
OI Vit, Petr/0000-0003-3997-928X; Urfus, Tomáš/0000-0001-6878-6503; Urfus,
   Tomas/0000-0001-6878-6503; Zozomova-Lihova, Judita/0000-0002-8950-6643;
   Marhold, Karol/0000-0002-7658-0844; Zozomova-Lihova,
   Judita/0000-0002-8950-6643; Senko, Dusan/0000-0002-0630-043X; Svitok,
   Marek/0000-0003-2710-8102
FU Slovak Research and Development Agency (APVV) [APVV-0139-12]; Grant
   Agency of the Czech Republic [P506/12/0668]; Center of Excellence for
   Biodiversity and Land-Use Conservation [ITMS 6240120014]; Research &
   Development Operational Program - European Regional Development Fund
   (ERDF); Slovak Infrastructure for High-Performance Computing [ITMS
   26230120002, ITMS 26210120002]; Research & Development Operational
   Program - ERDF
FX This work was financially supported by the Slovak Research and
   Development Agency (APVV, grant no. APVV-0139-12 to J.Z.-L. and K.M.)
   and by the Grant Agency of the Czech Republic (grant no. P506/12/0668 to
   K.M.). The paper is also the result of the implementation of the project
   ITMS 6240120014 (The Center of Excellence for Biodiversity and Land-Use
   Conservation), supported by the Research & Development Operational
   Program funded by the European Regional Development Fund (ERDF). The
   Geographic Resources Analysis Support System (GRASS) calculations were
   performed in the Computing Centre of the Slovak Academy of Sciences
   using the infrastructure acquired within the projects ITMS 26230120002
[truncated: 3,435,317 more chars]
